# Supplementary material for: Integrated small RNA, mRNA and protein omics reveal a miRNA network orchestrating metabolic maturation of the developing human heart
Source: BMC Genomics. 2023 Nov 23;24:709. doi: 10.1186/s12864-023-09801-8 (PMC10668469; doi:10.1186/s12864-023-09801-8)
Supplement: Supplementary file 1 — Additional file 1. Sample information of 37 fetal hearts used in the study. [file 12864_2023_9801_MOESM1_ESM.xlsx]

## Sheet: Sheet1
Sample ID	Gestational Age (wks)	Gravidy	Parity	Sex	Maternal Age	Ethnicity	Height (cm)	Weight (kg)	Weight (lbs)	BMI	BMI1	Hemoglobin (g/L)	BP	BP	Pulse	Medications	Medical conditions, including diabetes	Smoking status
31513	17	G1	P0	F	22	Caucasian	160	58.967	130	23.034	Normal	101	141	80	96	None	Was born with epigastric hernia	No
31520	16.1	G1	P0	M	23	Mexican	172	70	154.324	23.6614	Normal	132	148	79	68	None	None	Yes
29282	10.4	G3	P1	M	23	Caucasian	167.64	52.1631	115	18.5613	Normal	122	113	59	69	None	None	Cigarettes and Marijuana
31514	15.3	G1	P0	F	16	Caucasian	154.94	95	209.439	39.5728	Obese	124	124	65	93	None	None	No
29257	14.5			F	41	Hispanic	153	58.967	130	25.1899	Overwieght	162	112	70	60	None	None	Yes
29217	18.1	G1	P0	M	16	Asian	162.56	49.8952	110	18.8813	Normal	121	118	67	67	None	None	No
30476	14	G3	P2	F	36	Black	167.64	104.326	230	37.1226	Obese	117	156	99	79	None	HBP (not medicated)	No
29223	15.6	G10	P5	F	42	Caucasian	180.34	91.1721	201	28.0335	Overwieght	145	102	62	62	None	None	Yes, 3 cigarettes a day
30475	11.1	G4	P2	F	31	Asian	163	52	114.64	19.5717	Normal	100	120	73	42	None	None	No
29266	9.5			M	30	East Indian						130	107	60	75	None	None	No
29554	18.4	G1	P0	M	18	Caucasian	167.64	81.6466	180	29.0525	Overwieght	135	126	55	66	None	None	No
31507	14	G1	P0	F	20	Caucasian	157.48	43.0913	95	17.3755	Underweight	108	100	55	85	None	None	Cigarettes + Marijuana (8 per day)
29439	13.3	G9	P1	M	27	Caucasian	165.099	61.235	135	22.4652	Normal	102	119	69	77	None	None	No
31217	10	G1	P0	M	21	Caucasian	154.94	45.3592	100	18.8946	Normal	136	115	77	97	None	None	No
29431	8.2	G1	P0	M	36	Caucasian	170.18	59.8742	132	20.6739	Normal	117	123	81	96	Olauzepine	Depression	No
29404	12	G5	P1	M	33	Caucasian	165.1	68.0389	150	24.9611	Normal	118	101	59	79	None	None	No
29298	9.3	G1	P0	M	19	Black	170.18	74.8427	165	25.8424	Overwieght	136	125	66	72	None	None	No
31228	12.4	G2	P0	F	20	Middle Eastern	178	65	143.3	20.5151	Normal	125	110	68	74	None	None	Yes
30141	11.4	G1	P0	F	23	Black	154.94	72.5748	160	30.2314	Obese	148	126	57	81	None	None	Yes, 2 daily cigarettes
30354	12.86	G6	P3	M	31	Caucasian	172.72	102.058	225	34.2108	Obese	129	114	64	71	ventolin spray (as needed)	asthma	15-20 cigarettes/day (occasionally)
29258	10.2	G3	P1	M	18	Caucasian	171	74.8427	165	25.5951	Overwieght	153	123	79	89	None	None	Yes
31419	14.6	G2	P1	M	23	Hispanic	165.099	74.8427	165	27.4575	Overwieght	132	122	62	80	None	Hypertension, not medicated	Yes (10-20 per day)
31413	14.6	G2	P0	M	24	Black	167.64	72.5748	160	25.8244	Overwieght	109	110	64	83	None	None	No
30448	14.4	G1	P0	M	17	Black	172.72	108.862	240	36.4915	Obese	124	174-145	84-56	101-65	None	None	No
29412	9.1	G5	P2	M	25	Caucasian	172.72	84.3682	186	28.2809	Overwieght	130	139	71	74	None	None	Yes, 1 daily cigarette
29243	19	G2	P1	M	31	Middle Eastern	162	54		20.5761	Normal	128				None	None	No
29835	18.2	G2	P1	M	23	Black	124.46	53.5239	118	34.5532	Obese	106	112	62	84	None	None	No
31185	16	G3	P1	F	25	Caucasian	165.099	72.5748	160	26.6254	Overwieght	128	133	92	111	None	Asthma bronchiale triggered by exercise and cold air	Yes
29186	12.1	G2	P0	F	30	Caucasian	167.64	99.7903	220	35.5086	Obese	120	130	84	86	None	None	Yes
29182	9	G2	P0	F	20	Caucasian	172.72	61.235	135	20.5265	Normal	126	123	78	69	None	None	Marijuana
30109	16	G3	P1	F	33	East Asian/Indian	162.56	81.6466	180	30.8966	Obese	120	112	88	95	None	None	No
29953	10.3	G3	P2	F	35	Caucasian	157.48	83.9146	185	33.8366	Obese	142	117	76	96	None	Anxiety	No
31539	16.6	G2	P1	M	19	Caucasian	172.72	63.5029	140	21.2867	Normal	119	113	58	69	Antidepressant	Asthma and Depression	Yes
29417	10.5	G1	P0	M	25	Middle Eastern	164	61		22.68	Normal	147	111	62	66	None	None	Yes, 1 daily cigarette
30664	8	G5	P2	F	24	Caucasian	187.96	158.757	350	44.9369	Obese	130	120	66	81	Ventolin for asthma (occasional use)	Fibromyalgia, Asthma	No
31519	8.5	G7	P3	F	38	Caribbean	170.18	90.7185	200	31.3241	Obese	132	147	61	86	None	None	No
29209	10.4	G4	P2	M	29	Caucasian	157.48	48.988	108	19.7533	Normal	97	101	57	55	None	None	Yes
