# Supplementary material for: Integrated small RNA, mRNA and protein omics reveal a miRNA network orchestrating metabolic maturation of the developing human heart
Source: BMC Genomics. 2023 Nov 23;24:709. doi: 10.1186/s12864-023-09801-8 (PMC10668469; doi:10.1186/s12864-023-09801-8)
Supplement: Supplementary file 2 — Additional file 2. Expression values of differentially expressed small RNAs. [file 12864_2023_9801_MOESM2_ESM.xlsx]

## Sheet: small RNAseq
Additional file 2: small RNA-seq results
Samples: Differentially Expressed small RNA genes between 8 and 19 weeks of gestation
gene	baseMean	log2FoldChange	padj
NM_000088	131.829	-0.143126	7.21181e-06
NM_012072	4.1894	0.202181	0.00173194
NM_001018139	3.23102	-0.287022	3.02115e-05
NM_013374	3.13621	-0.191023	0.00158223
NM_001388	0.813737	-0.248678	0.0384922
NM_013373	1.25996	-0.222	0.0488064
NM_001389	1.88232	-0.181828	0.0399134
NM_024011	3.58169	-0.144537	0.0285092
NM_000082	1.47893	-0.199055	0.0374213
ENST00000603233.1	11.4467	-0.124998	0.000889754
NM_001398	3.89386	-0.220904	0.00194063
NM_013379	1.4935	-0.269466	0.00473947
NM_000070	0.526802	-0.328257	0.0456704
NM_000014	3.92485	0.155564	0.0384188
NM_014654	3.09207	-0.372444	9.49883e-05
NM_013329	5.09225	-0.196143	0.00137049
NM_000034	4.82936	-0.167044	0.0260677
NM_002695	1.93718	-0.209478	0.0131073
NM_013336	7.94925	-0.134292	0.0258779
NM_014667	16.4016	-0.0835591	0.0443539
NM_001360	0.864343	-0.306013	0.0135284
NM_001300	5.31461	-0.120812	0.0277276
NM_002633	10.1341	-0.12593	0.032427
NM_003966	4.73749	0.2385	0.0162789
NR_045147	1.27444	-0.227004	0.0267295
NM_014608	2.03754	-0.181644	0.0462506
NM_015934	672.804	0.155859	0.00552457
NM_015965	3.2956	-0.259166	5.48278e-05
NM_014639	3.89045	-0.131219	0.0301805
NM_001311	1.47021	-0.224704	0.0215174
NM_001312	6.09919	-0.159923	0.00799415
ENST00000317147.5	187.261	0.303448	7.83218e-09
NM_001177665	2.09805	-0.184751	0.0204785
NM_001114091	4.03448	-0.135743	0.0281171
NM_001164343	2.68646	0.223536	0.00734119
NM_001409	4.95318	0.269501	0.00438766
NM_001127392	1.19396	-0.385303	2.66584e-05
NM_002735	6.56201	0.150426	0.00742531
NM_001404	12.9884	-0.240202	0.00790595
ENST00000477019.1	1.29808	-0.323252	0.000915504
NM_002720	1.27981	-0.220655	0.0348658
NM_001126056	0.618276	-0.292932	0.0226744
NM_183419	5.374	-0.113417	0.0357716
ENST00000514743.1	55.0975	-0.105311	0.000140782
NM_001142966	1.16478	-0.217338	0.044026
NM_001130979	2.59418	-0.175546	0.0316297
ENST00000233114.8	6.64133	-0.245897	0.000199491
ENST00000509925.1	8.5727	-0.11178	0.0467496
NM_001130927	10.8845	-0.0822373	0.0470227
NM_001083914	7.53432	-0.134401	0.00336051
NR_045286	8.08454	0.525771	4.74629e-05
NM_012155	216.499	-0.100461	1.05023e-05
NM_000184	3.83369	0.280344	0.000535467
NM_000175	2.76483	-0.159519	0.0323184
ENST00000303391.6	3.71621	-0.156751	0.0161012
ENST00000381272.4	6.7053	-0.130523	0.00431948
NM_002799	4.51271	-0.129104	0.0351744
NM_012115	1.98084	-0.183166	0.0281171
NM_013442	2.29714	-0.252489	0.00210699
NM_001458	21.7402	-0.159937	3.17022e-08
NM_012141	7.49723	-0.100541	0.0462789
NM_000146	2.96509	0.177579	0.0366392
NM_024100	3.93685	0.190745	0.00481195
NM_001428	24.1214	-0.214368	4.23614e-06
NM_194259	1.85997	-0.290145	0.000961032
NM_001418	327.218	0.0960597	0.000108335
ENST00000404339.1	1.81457	-0.21796	0.0127638
NM_002778	2.58812	-0.239681	0.00251227
NM_000118	4.50827	-0.129027	0.0468263
NM_000101	1.001	-0.31219	0.0137448
NM_145290	5.3793	-0.14011	0.0448727
NM_001500	3.15442	-0.204744	0.00366156
NM_014811	1.87436	-0.216298	0.0415036
ENST00000546682.1	4919.37	0.111162	0.00974234
NM_014815	514.729	0.145466	0.00135858
NM_014814	1.75593	-0.191308	0.034666
NM_002824	2.29678	-0.173537	0.0364808
NM_002821	4.25966	-0.169178	0.00864399
NM_002850	2.93791	-0.210984	0.0043764
NM_002856	1.42201	-0.199322	0.0491559
NM_014831	3.71771	-0.197568	0.000446369
NM_002846	1.67887	0.336789	3.9655e-05
NM_002841	5.76002	0.193627	0.0439465
ENST00000258436.5	9.12849	0.123276	0.0282013
NM_002819	2.3211	-0.175393	0.0213792
NM_001127231	22.462	-0.237192	1.96755e-13
NM_001127244	2.02444	-0.163379	0.0425567
NR_033302	5.15007	-0.158082	0.00234997
NM_001033723	16.2785	-0.122487	0.00026161
NM_145207	2.51631	-0.166988	0.0256196
NM_001127218	1.87785	-0.194758	0.0289236
NM_001130864	1.91613	-0.195236	0.0224351
NM_001129884	2.26633	-0.187629	0.0153076
ENST00000448282.1	2.40012	-0.21143	0.00434562
ENST00000369574.1	2.37682	-0.225437	0.00416824
ENST00000366578.4	4.96031	-0.145697	0.0358303
NM_001214909	0.696526	-0.259291	0.044274
ENST00000356708.7	4.76625	-0.146385	0.0243103
TCONS_00017701	3.44033	0.235475	0.000663414
ENST00000310189.3	28.1193	0.0910105	0.00421098
NM_012267	0.690976	-0.276454	0.0286115
NM_012268	4.10755	-0.230293	0.000583092
ENST00000504145.1	5.68569	-0.204967	0.000699633
ENST00000396475.2	1.99556	-0.179772	0.0336349
ENST00000287859.6	2.07727	-0.172411	0.0405806
NM_206907	1.75151	-0.184617	0.0386405
NM_012294	8.80112	-0.105318	0.0477534
NM_012293	11.8589	-0.148288	0.0054788
NM_000256	3.92504	-0.237758	0.00174686
NM_000254	3.71729	-0.155034	0.0211653
NM_001584	22.6503	-0.179255	7.29866e-10
NM_014899	10.2941	-0.161366	3.39895e-05
NM_014892	18.4193	-0.0874849	0.0266444
NM_000275	2.4256	0.178634	0.0187175
ENST00000455915.2	0.749915	-0.300703	0.0116271
NM_001542	4.92436	-0.207147	0.000463569
NM_002877	18.7141	-0.134739	7.42702e-05
NM_014847	25.6976	0.324769	0.0408137
NM_014866	4.45846	-0.137778	0.039978
NM_012207	3.75464	-0.164725	0.0119745
NM_001620	6.65724	0.317412	0.00473065
NM_002952	423.266	0.144792	5.93516e-05
NM_002972	5.57837	-0.202271	0.000870036
NM_194317	3.35187	-0.257536	4.07234e-05
ENST00000409853.1	82.5736	0.144873	2.01365e-06
NM_194320	1.07237	0.362163	0.000224716
ENST00000337755.5	1.16821	-0.251944	0.0358912
NM_002917	0.630957	-0.303086	0.019411
ENST00000474353.2	7.69631	0.124531	0.0314353
NM_014918	3.3381	-0.188699	0.00528846
NM_014916	10.3581	-0.145442	0.002169
NM_014905	3.7122	-0.17059	0.0133598
ENST00000428762.1	3.18922	-0.422969	8.54814e-07
NM_206943	5.10535	-0.121128	0.0289236
ENST00000443503.2	24.8947	0.121499	0.00032771
ENST00000281092.4	4.69179	-0.159846	0.00449285
NM_145315	1.59335	-0.201565	0.0330849
NM_206999	184.183	0.307891	5.61456e-09
ENST00000464847.2	1.33251	-0.306966	0.00252296
NM_133510	17.2576	-0.146525	1.84535e-05
ENST00000524419.1	5.38783	-0.165697	0.00734119
ENST00000423015.1	31.3852	0.139453	1.45997e-05
NM_023071	6.0973	0.192453	1.60298e-05
NM_000366	105.013	-0.144258	0.00104653
NM_000364	5.11683	-0.217131	0.000753472
NM_012343	7.30206	-0.116706	0.0358303
NM_000332	5.3413	-0.114215	0.0477534
NM_002997	1.10475	-0.273999	0.00800682
ENST00000466144.1	11.8782	-0.0956075	0.045248
NM_012318	2.51615	-0.180885	0.0224357
NM_014966	15.2907	0.590412	1.84784e-07
NM_001164380	3.93991	-0.146462	0.0205114
NM_001687	1.79802	-0.301555	0.00411649
NM_014990	42.1313	0.510026	0.00717363
NM_014988	3.20436	-0.181749	0.00648171
NM_001746	3.48713	0.24919	0.00814584
NM_000414	6.28476	-0.11018	0.0378014
NM_001749	2.3918	-0.183663	0.0186858
NM_000430	2.19828	0.235055	0.00878746
ENST00000561402.1	0.614095	-0.301488	0.0437414
NM_012415	2.39479	-0.160595	0.0401505
ENST00000206595.6	4.81451	0.215673	0.000681751
NM_001755	3.42065	-0.151132	0.0144304
ENST00000405898.1	2.00319	-0.234478	0.00536877
NM_012401	6.95931	-0.296975	8.55305e-07
ENST00000367512.3	12.1918	0.104409	0.00396407
ENST00000265175.5	23.9008	0.307193	0.0357028
ENST00000401558.2	7.08176	-0.119395	0.0374213
ENST00000582985.1	1.6515	0.228466	0.0175188
ENST00000360064.6	19.8229	-0.0992264	0.0051215
NM_206839	4.31023	0.156129	0.0475863
ENST00000253159.8	3.66265	-0.162748	0.0230523
ENST00000546205.1	4.9314	-0.122597	0.0172754
ENST00000496788.1	1.00847	-0.248877	0.0352898
NM_133437	207.514	-0.10815	0.00785803
NM_133638	1.39392	-0.21053	0.0315061
ENST00000267460.4	1.58544	-0.247909	0.0110891
NM_000495	2.45255	-0.177401	0.0145848
NM_012479	2.8554	0.174292	0.0167992
NM_000487	1.34384	-0.207005	0.0484305
ENST00000553465.1	11689.9	0.143877	2.79148e-06
NM_001792	5.87898	-0.148435	0.00611672
NM_001780	5.54454	-0.167683	0.0062826
NM_012428	5.15941	-0.185354	0.00258764
ENST00000396593.2	1.04673	-0.251546	0.0272424
NM_001867	22.8059	-0.359069	0.00339347
ENST00000524630.1	5.02298	-0.132787	0.0456206
NM_001861	5.35663	-0.18585	0.0162443
NM_001174051	3.18956	-0.386412	6.96347e-06
NM_001881	7.21798	-0.135258	0.00155594
NM_000559	6.07688	0.27617	0.000453202
NM_000558	2.30727	0.263737	0.0155216
NM_182588	71.0312	0.209241	0.000559813
ENST00000515349.1	1.4257	-0.263862	0.00497861
NM_001846	16.8512	-0.168074	0.000449659
NM_001848	3.19414	-0.186113	0.0248486
NM_000517	2.87181	0.187605	0.0305528
TCONS_00004256	6.11405	-0.352311	4.12708e-06
NM_001164756	3.84959	-0.151041	0.00886998
ENST00000448642.2	4.90966	-0.181781	0.00753597
NM_001164719	5.3008	-0.17851	0.0115682
ENST00000210060.7	2.01535	-0.231383	0.00487151
ENST00000506290.1	3.3296	-0.14524	0.0234793
NM_001127615	11.5015	-0.130984	0.000580013
NM_001127617	5.18341	-0.204956	0.000508218
ENST00000357980.4	4.88899	-0.278579	0.000374183
ENST00000418145.2	1.04423	-0.373134	0.000133597
ENST00000558873.1	1.26624	0.249855	0.0191291
NM_001080477	10.9374	-0.190204	0.00299815
NM_001017395	14.5641	-0.0994086	0.0102164
NM_001080453	6.49163	-0.204153	8.31276e-05
ENST00000553597.1	24.4155	0.295041	4.23378e-14
NM_001005369	5.00774	-0.135286	0.0215081
NM_001080495	2.51847	-0.199854	0.010573
NM_024565	2.18974	-0.21623	0.00887252
NM_024582	3.41893	-0.133019	0.0419982
NM_001005333	2.88929	-0.169436	0.0495412
NM_024524	2.58026	-0.172115	0.0151279
ENST00000518838.1	0.762927	-0.326046	0.0314272
NM_000599	22.295	-0.136677	0.0257919
NM_000597	2.55118	-0.230016	0.0417712
NM_024536	2.9696	-0.217934	0.0130769
ENST00000458683.1	9.41078	0.294306	0.00517812
NM_024630	3.10054	0.199576	0.0236044
NM_001970	1.22016	-0.241722	0.0264053
NM_001976	5.13654	-0.293762	4.51197e-06
NM_001199214	4.4233	0.182231	0.00798766
ENST00000549804.2	34.2044	-0.213175	0.000100479
NM_013956	1.39211	-0.302811	0.00290069
ENST00000378888.5	2.73463	-0.267341	0.00132901
NM_001999	134.555	-0.194811	1.38848e-06
ENST00000220592.5	5.94044	-0.14464	0.0059949
ENST00000380009.4	12.4017	0.339044	6.34451e-11
NM_181356	26.7463	-0.157501	2.06492e-05
NM_170679	1.82892	-0.181585	0.0466653
NM_001967	1191.22	0.318744	4.11542e-06
NM_001969	178.576	0.400708	3.16996e-06
ENST00000260126.3	5.20046	-0.455051	7.61319e-10
NM_182663	1.53882	-0.304854	0.0011645
NM_001199290	3.66934	-0.129263	0.0438649
NM_001199298	2.48259	-0.163052	0.0348658
NM_001127671	7.72844	-0.121952	0.0320769
NM_001920	9.46964	0.149824	0.00859951
NM_170665	17.2792	-0.205758	0.00108305
ENST00000330062.3	4.9634	-0.276472	0.00177954
NM_001916	3.19705	-0.173099	0.0233618
NM_001165928	1.5667	-0.300562	0.0036854
NM_170600	12.4289	-0.186175	3.58595e-06
NM_001030273	0.542888	0.279849	0.0431799
NM_001141945	4.03779	-0.271631	0.000132058
NM_001079518	506.441	0.165433	0.0325063
NM_001102366	3.27507	-0.182751	0.041076
ENST00000319217.7	5.00837	-0.146455	0.0107308
ENST00000381527.3	2.124	-0.185674	0.0357266
NM_022066	2.82799	-0.152645	0.0342721
NM_022068	4.75221	-0.118762	0.0432618
NM_022081	185.538	-0.0692717	0.0265825
NM_001199649	8.87863	-0.137979	0.000394765
ENST00000507634.1	0.972125	-0.288614	0.00919963
NM_001185011	1.6848	-0.223096	0.014204
NM_000687	2.6667	-0.200896	0.0134368
NM_001017405	3.64401	-0.195114	0.0081061
NM_024740	9.267	-0.179402	4.53816e-05
NM_001031835	6.64837	-0.154716	0.000812818
ENST00000566215.1	10.9036	-0.115594	0.00221735
TCONS_00016020	70.0121	0.141685	0.000346235
NM_001042517	13.2064	-0.168415	2.08667e-05
NM_182776	30544.9	0.0667425	0.0054312
NR_033438	3.87081	-0.245227	7.58862e-06
ENST00000327374.4	3.70894	0.343161	0.00217447
NM_001042550	2.87908	-0.143935	0.0360902
ENST00000404760.1	3.76739	-0.222739	0.000379592
NM_001042576	3.1676	-0.160978	0.0268832
NM_203463	6.21593	-0.111806	0.0195277
NM_001077238	26.5259	-0.344227	6.96208e-12
NM_170711	8.77643	-0.133706	0.0166226
NM_145799	77.7241	-0.117082	0.00411649
NM_001113203	6.51715	0.230334	0.000106319
NM_144653	2.1293	0.177381	0.0209943
ENST00000369064.3	1.38638	-0.220601	0.0325552
ENST00000379367.3	3.98247	-0.140929	0.0302185
ENST00000356435.5	4.01104	-0.173887	0.00962741
NM_022167	2.86268	-0.276474	0.000612145
ENST00000452319.1	5.44463	-0.179312	0.00126816
NR_021485	3.22584	-0.159469	0.0225342
NM_022173	6.54016	-0.173309	0.000219155
NM_022170	363.745	0.407987	4.39225e-10
ENST00000368954.5	2.13458	-0.168712	0.0412441
NM_145905	1.59515	-0.402225	0.000182064
NM_024792	5.39551	0.112161	0.0328506
NM_022131	0.822614	-0.360801	0.00296031
ENST00000373670.1	3038.56	0.184531	2.54421e-08
NM_001199535	3.41522	-0.160891	0.0186858
NM_022118	5.63449	-0.131252	0.0145405
NM_024843	1.98376	0.195845	0.0157692
NM_001031723	2.46367	-0.164185	0.0350588
ENST00000474269.1	1.55014	-0.217001	0.0195188
NM_000852	2.05214	-0.304848	0.000666123
NM_000855	11.7214	-0.188582	2.94089e-05
ENST00000261681.4	3.98235	-0.156367	0.0073843
NM_024817	18.9477	-0.504953	0.00217663
NM_000814	5.62648	0.138219	0.00285005
ENST00000396029.3	7.96733	-0.136248	0.00806991
ENST00000266022.4	3.91345	-0.186845	0.00123606
ENST00000249373.3	0.8907	-0.275283	0.0184126
ENST00000370197.1	12.2295	-0.12841	0.000183572
NM_001164840	3.41038	-0.193596	0.00096793
ENST00000378993.1	1.48245	-0.198112	0.048302
ENST00000431808.1	69.2321	-0.115594	1.62525e-06
ENST00000437946.2	0.808876	-0.300713	0.03296
NM_182810	1.76185	-0.20968	0.0350588
ENST00000351017.4	7.13811	-0.124218	0.0163754
NM_144578	2.14538	-0.166156	0.0414047
NM_144573	5.18552	-0.191181	0.000510787
NM_004459	9.22797	-0.0916192	0.0257822
NR_024234	3.09644	-0.178673	0.0358277
NM_001136205	3.68151	-0.128434	0.0442325
NM_017769	5.39226	0.129074	0.0280356
NM_005777	3.08561	-0.145634	0.0374218
NM_005779	6.08085	-0.150656	0.00516728
NM_005781	2.01346	-0.234486	0.00339902
NM_030751	10.8283	-0.155705	0.000221539
NM_004487	6.63098	-0.191346	0.000140782
NM_016456	1.80759	-0.258872	0.0127549
NM_015124	15.0158	-0.174374	0.00127651
NR_024247	2.07126	-0.164865	0.0470227
NM_004415	8.44556	-0.189656	0.00336051
NM_001113511	13.8259	-0.121896	0.00213697
NM_198591	9.19901	-0.0994449	0.0238029
NR_024265	0.625748	-0.3227	0.0100888
ENST00000395390.2	5.39824	-0.157457	0.00266712
ENST00000400183.2	8.15628	-0.0981777	0.0495552
NM_005765	35.6825	0.134911	2.66366e-07
NM_004438	5.27999	-0.289005	1.189e-06
NM_005772	23.0047	0.701724	8.28981e-06
NM_017747	10.5933	-0.119273	0.00173194
NM_004423	2.29826	-0.200349	0.00936397
NM_016407	1.71843	-0.193996	0.036985
NM_017738	4.50942	-0.16992	0.00269677
NM_005704	1.34862	-0.385015	9.04302e-05
NM_001198533	4.23138	0.317291	0.000571449
NM_005721	2.46014	-0.148624	0.0497181
NM_207123	36.3478	-0.0672698	0.00780076
TCONS_00017083	7.92558	-0.184702	1.629e-05
NM_198516	1.60654	-0.1924	0.0478553
NM_001197220	22.2311	-0.12015	0.0024717
NM_001198557	8.39606	-0.151023	0.00262675
NM_173216	7.73159	-0.127984	0.0187175
NM_001244008	8.13473	-0.194825	0.000874618
ENST00000257209.4	8.73651	-0.161808	0.00239027
ENST00000489828.1	7.16224	-0.128389	0.0358303
ENST00000337975.5	8.03975	-0.350623	1.42887e-12
ENST00000538932.2	2.04466	-0.373147	1.53974e-06
ENST00000498508.2	5.12277	-0.126023	0.0412441
ENST00000536272.1	2.87447	-0.163297	0.0249889
ENST00000434736.2	53.3233	0.205325	2.09816e-16
NM_015191	3.73425	-0.142926	0.0208398
ENST00000355634.5	8.13834	-0.0982467	0.0488184
NM_015183	6.45224	-0.123094	0.035017
ENST00000379938.2	2.33953	-0.15947	0.0431092
ENST00000325327.3	7.11078	-0.111513	0.023651
NM_003174	18.4018	-0.100181	0.0325063
NM_003170	2.66412	-0.171967	0.0132899
NM_015140	1.72039	-0.238996	0.0233618
NM_003198	1.46735	-0.219956	0.0223463
ENST00000333479.7	2.68263	-0.203751	0.00381644
NM_016547	2.65221	-0.20507	0.0411442
ENST00000263549.3	1.26383	-0.225726	0.0436817
NR_037688	12.7342	-0.141228	0.00144046
NM_004599	9.47248	-0.126838	0.00638529
NM_003275	6.87244	-0.170848	0.00632852
NM_015245	3.30656	0.209772	0.0262575
ENST00000370521.3	14.1021	-0.20508	2.94878e-06
NM_015236	33.0748	-0.239474	2.1486e-14
NM_016569	2.84206	-0.201255	0.00212616
NM_017847	2.41834	-0.230639	0.00168901
NR_024391	18.7287	-0.185912	9.22e-12
NM_005861	1.29099	-0.228775	0.0386604
NM_001114753	2.26407	-0.19852	0.0182651
NM_017870	1.07671	-0.424679	3.76294e-05
NM_017871	2.10214	-0.170945	0.0411714
NM_016542	0.746854	-0.306993	0.0195404
NM_004560	1.4191	-0.292671	0.00317642
NM_015205	10.5056	-0.113109	0.0137278
NM_001113411	151.642	0.0708381	0.000784549
NM_005876	4.90171	-0.145152	0.00798766
NM_004546	2.80329	-0.154433	0.0427873
NM_004550	5.0896	-0.158164	0.0165332
NM_004517	7.13965	-0.171767	0.00473065
NM_017822	157.777	0.550853	1.04741e-07
NR_026943	1.85885	-0.193924	0.024804
NM_017812	18.3305	-0.0907046	0.00943877
NR_037615	4.99079	-0.142915	0.00754565
NR_037619	3.47588	-0.218796	0.00471135
NR_037618	23.0174	0.268573	0.000900537
NR_037611	11.6916	-0.199144	0.000988518
NM_207036	30.9604	-0.120629	0.000144659
NR_037640	26.175	0.130163	2.35675e-05
ENST00000544627.1	3.26637	-0.143351	0.0243348
NM_001042603	2.5249	-0.144756	0.0450825
NM_001185077	3.99001	-0.209298	0.00111738
NM_001005735	38.3144	0.343337	7.90984e-06
NM_001042633	6.16818	0.106979	0.0481113
NM_001040000	4.99265	-0.1177	0.045248
NM_001136196	14227.5	-0.163592	0.00215237
ENST00000405460.2	5.20877	0.266901	2.86993e-08
NM_138927	19.237	-0.1412	0.00313144
ENST00000421369.3	13.0725	0.165935	0.0304209
NM_001042679	3.30325	-0.147744	0.0360037
NM_001136156	2.14087	-0.176831	0.0327118
NM_001040034	3.87501	-0.181536	0.0104393
NM_001100170	1.06531	-0.227555	0.047945
NM_003295	291.337	0.392161	3.91933e-08
NM_016592	9.04856	-0.206345	0.00029318
NM_001100164	2.72531	-0.174748	0.0102952
TCONS_00007836	0.807432	-0.306355	0.0154804
ENST00000485727.1	2.12297	-0.21191	0.00944825
ENST00000506469.1	0.911935	-0.245169	0.0455672
NM_015283	6.4877	0.278332	0.00067635
NM_001161404	14.2498	-0.138527	0.000300021
NM_003374	3.60454	-0.190733	0.00120297
NM_015340	10.0934	-0.125642	0.0117574
NM_002026	23.1981	-0.146851	0.00716331
NM_015335	3.36917	0.294834	0.000699633
NM_017999	1.72641	-0.195175	0.0417712
NM_015339	19.5753	-0.106062	0.00889746
NM_001173408	3.28991	-0.179579	0.0384858
NM_003392	2.9221	-0.297833	5.23437e-05
NM_002046	25.3139	-0.251476	6.47292e-05
NM_003380	5.53392	0.23586	0.00591255
NM_004657	1.74287	0.20547	0.027684
NR_024031	245.397	0.357176	4.71059e-07
ENST00000404992.2	5.4787	-0.125465	0.0214809
NM_017952	28.1255	0.810117	5.20587e-08
NM_030958	4.17699	-0.41902	2.58025e-05
NM_016628	68.9366	-0.062507	0.00921714
NM_030928	1.53709	-0.286324	0.00333699
NM_015330	4.50771	-0.153197	0.00428708
ENST00000569842.1	0.875251	-0.298488	0.0139912
NM_003340	6.78433	-0.121047	0.0193437
NM_002012	17.2001	-0.140503	0.000139276
NM_147195	2.51842	-0.187264	0.0113518
ENST00000510382.1	4.31147	-0.165246	0.00674825
NM_207343	2.52525	-0.175817	0.017953
NM_005932	8.47933	-0.253585	0.00712613
NM_207361	6.71186	-0.548926	1.54305e-11
NR_039901	13.4419	-0.257247	5.15552e-07
NR_002612	1495.99	0.338359	1.99071e-14
NM_005966	5.23911	-0.120307	0.0254181
NM_003310	7.29054	-0.245201	1.32096e-07
NM_017933	6.93079	-0.390137	5.20587e-08
NM_005901	5.84496	-0.156612	0.0015389
ENST00000254799.6	1.71264	-0.233302	0.0118686
NM_147163	5.78014	0.170333	0.00380723
ENST00000522208.2	736.691	1.25869	1.75703e-14
NM_005920	22.9949	0.497043	2.09941e-05
ENST00000395784.1	16.4351	-0.0853925	0.00801907
NM_005916	30547.6	0.0667164	0.00544026
NM_005914	4.4648	-0.239542	0.000161362
ENST00000417895.1	9.986	-0.107729	0.0214346
NM_001160147	1.86622	-0.179258	0.0491559
ENST00000548701.1	165.414	0.469441	4.07434e-09
NM_002084	3.19497	-0.183754	0.031186
NM_002086	9.19607	-0.136869	0.0026076
NM_002081	951.834	-0.112338	2.33128e-06
NM_002078	2.3267	-0.180765	0.0242898
ENST00000517913.1	22.7393	0.144709	0.0476211
NM_001077691	7.4144	-0.211758	3.38771e-06
NM_015461	6.74676	-0.220637	0.019765
NM_003477	4.21522	0.138065	0.0482686
NM_002152	7.29968	-0.161124	0.000755344
NM_015456	2.93954	-0.156197	0.0383244
NM_001100392	0.790002	-0.35507	0.0063654
ENST00000265563.8	17.674	0.201767	7.68506e-09
NR_026799	2.83657	-0.2445	0.00147487
NM_002168	9.17922	-0.241799	8.24218e-05
NM_002114	11.8655	-0.126657	0.00132816
NM_004783	3.77778	-0.233497	8.00534e-05
NM_002109	1.17216	-0.230732	0.0429694
NM_004768	6.25497	-0.112431	0.0176604
NM_015414	2.08162	-0.203096	0.0140841
NM_015446	2.23723	-0.159801	0.0425552
NM_004787	6.13338	0.471796	0.000175781
NM_015435	6.702	-0.101885	0.0380788
NM_001199954	8.57231	-0.173912	0.000374183
NM_004737	3.3678	0.273031	0.026143
ENST00000424834.2	0.573791	-0.273421	0.044026
NM_015409	3.43453	-0.153333	0.0119863
ENST00000327111.3	0.667049	-0.375073	0.00624833
NR_002750	94242.1	-0.129431	0.0152263
NM_003420	1.03035	-0.240512	0.042934
ENST00000266679.8	4.02968	-0.16142	0.0156002
NM_004719	4.44502	-0.14085	0.0298248
NM_001029840	2.42421	-0.17723	0.0159099
ENST00000309577.6	85.5118	0.461938	0.0083238
NM_173546	1.944	-0.2032	0.0181029
NM_001002031	2.55114	-0.206288	0.00526883
NM_001135095	22.6002	-0.0928743	0.0113518
ENST00000538946.1	2.26851	-0.206813	0.00632852
ENST00000568047.1	4.63077	-0.127695	0.026115
ENST00000307658.7	10.1577	0.284875	0.0087526
ENST00000299240.6	4.22358	-0.16441	0.00330004
ENST00000475978.1	1.49529	-0.296177	0.00448934
NM_002198	2.40051	0.187514	0.0215461
ENST00000289893.4	11.6083	-0.16988	0.000271521
NM_002271	3.88817	-0.175516	0.0462949
NM_002273	1.4854	-0.262716	0.00488382
NM_014246	6.01381	-0.224123	1.45661e-05
NM_002295	219.356	0.181049	0.00178756
NM_003565	5.77182	-0.182534	0.0054412
NM_014222	4.69258	-0.136488	0.0240732
ENST00000317615.6	4.21389	0.192001	0.0133956
NM_015544	1.75083	-0.213552	0.0182207
NM_004890	5.9509	-0.213474	5.97803e-06
NM_001171025	3.36918	-0.154919	0.0111772
NM_015571	4.23461	-0.125328	0.0357716
NM_014243	3.35552	-0.163225	0.0105166
NM_003592	10.2046	-0.11409	0.0110227
NM_015565	2.23766	0.19914	0.0135284
ENST00000402597.1	13.5914	-0.214842	2.52275e-09
NR_024625	3.16544	-0.144102	0.0297911
NM_015528	2.55343	-0.195445	0.0286115
NM_002203	421.099	0.101237	9.36401e-07
NM_002204	5.20356	-0.278515	3.83863e-06
NM_004816	8.94805	-0.299999	1.10093e-09
NM_004817	2.96783	-0.160684	0.0301074
NM_198951	1.44199	-0.256714	0.0462789
NM_173674	1.15351	-0.32714	0.00168901
NM_198941	18.627	0.200691	0.000154243
NM_004912	2.74548	-0.16649	0.0301803
NM_001220482	9.95723	-0.114547	0.0052031
NM_001243177	4.51491	-0.244591	7.62392e-05
NM_173601	24.7135	0.155397	0.0401034
ENST00000264039.2	4.9206	-0.23406	0.00098006
ENST00000367174.2	3.38523	-0.133904	0.0488064
NM_174909	30.3139	0.110281	0.0352898
TCONS_l2_00017148	12.6283	-0.0877665	0.0202199
NM_014293	1.7895	-0.248357	0.00308644
NM_014292	4.53983	-0.172273	0.0305345
NM_001136562	13.3435	-0.109458	0.0456028
ENST00000438793.3	19.1466	-0.269919	3.16413e-06
NM_001161521	1.90123	-0.215711	0.0113518
ENST00000274487.4	3.36383	-0.150164	0.0220448
NM_001198802	10.4828	-0.115571	0.00776836
ENST00000450349.2	4.01186	-0.209455	0.000334163
NM_001098	5.96151	-0.153317	0.0118862
NM_001078	3.03121	-0.293503	0.000677314
NM_014391	10.399	-0.179574	9.41956e-05
NM_001172218	6.82759	-0.167744	0.00700695
NM_001017	673.424	0.169833	0.00145494
NM_015656	1.25787	-0.218613	0.0384858
NM_014363	2.62965	0.179749	0.0366392
ENST00000405094.1	1.58143	-0.202971	0.0371592
NM_001035	33.9203	-0.115134	0.00127483
ENST00000494014.1	1.54155	-0.245989	0.010573
NM_016953	420.309	0.232648	0.000689921
NM_003638	1.45026	-0.321409	0.000264754
NM_001009	4.30097	-0.127699	0.0478381
NM_003664	9.71574	-0.102217	0.0161736
NM_002332	13.8055	-0.11373	0.0396578
NM_002336	12.9614	-0.089952	0.042278
NM_001005	1215.05	0.102238	4.52677e-05
NM_004987	6.53313	-0.116886	0.0226437
NM_004990	2.71492	-0.157256	0.0334472
ENST00000480283.1	9.6308	-0.125683	0.00188643
NM_001000	50.8745	0.609457	3.19615e-08
NM_015638	7.39582	-0.121568	0.00591659
NM_004938	7.81993	-0.207431	1.44484e-05
ENST00000371602.3	5.62432	-0.157804	0.00228862
ENST00000452731.1	6.47296	0.12001	0.0439654
NM_001014283	22.7157	0.110605	0.000120469
NM_003628	10.2438	-0.101402	0.0094883
NM_003622	1.8631	-0.252001	0.00276784
NM_001002258	3.19671	-0.226942	0.025983
NM_001002249	0.828066	-0.26015	0.0357716
ENST00000269197.5	3.76472	-0.140264	0.0310612
ENST00000482825.2	2.25446	-0.165854	0.0432618
NM_001040457	0.956102	-0.408592	0.000139691
NM_001159287	2.26368	-0.316642	6.4551e-05
ENST00000553612.1	64.1418	0.25207	5.98917e-08
ENST00000256442.5	3.58074	-0.172633	0.0184666
ENST00000433372.1	1.44153	-0.200117	0.0462305
ENST00000314616.6	1.72384	-0.194967	0.0496773
NM_001160233	10.9709	-0.154231	0.0173918
NM_025081	2.74533	-0.163772	0.036431
NM_025074	2.15319	-0.178875	0.0257822
NR_036448	2.10934	-0.165201	0.049283
ENST00000370895.1	9.68591	0.100573	0.0208148
NM_014497	5.80107	-0.117481	0.041373
NM_001186	1.48833	-0.23217	0.0118894
ENST00000400546.1	1.33835	0.247115	0.0118894
NM_025135	53.0649	-0.116822	0.000753722
NM_001146227	17.4297	-0.369825	0.0145701
NM_001172567	2.21839	0.222326	0.00341751
NM_025155	2.91052	-0.24627	0.000595263
NM_148903	48.7796	-0.192212	5.38656e-05
NM_001146	1.44648	-0.231789	0.0147622
NM_014455	5.48244	-0.119312	0.0353212
NM_003796	5.00206	-0.134484	0.0314272
NM_001195215	5.98636	-0.127409	0.00789283
NM_001195218	1.39574	-0.271346	0.00821281
ENST00000378004.3	5.0342	0.218649	0.0196291
ENST00000579733.1	5.73007	-0.128539	0.0113678
NM_001164	2.12261	-0.193398	0.0358934
NM_001106	0.997894	-0.244893	0.0280413
NM_002428	18.0239	-0.249857	1.61395e-05
NR_037714	2.11284	0.232878	0.0184666
NR_037713	5.14811	0.244881	0.000755344
NM_014426	2533.94	0.110377	1.1178e-05
NM_002451	3.10233	-0.152449	0.0292528
NR_024430	8.46732	-0.123679	0.00363201
NM_015704	4.57051	-0.150454	0.0134605
NM_015721	2.0508	-0.175879	0.0419303
NM_003737	4.7525	-0.156556	0.0479901
NM_002409	1.90805	-0.311626	0.000389104
TCONS_00022632	11509.1	0.14375	3.34438e-06
NM_003801	2.19303	-0.232982	0.00311359
TCONS_00022740	173.875	-0.174409	4.03337e-05
TCONS_00008446	6.07009	-0.123674	0.0420302
ENST00000453082.2	117.022	0.212395	2.34917e-06
ENST00000521258.1	0.610233	0.339522	0.0135663
ENST00000579111.1	2.22918	-0.211164	0.0119274
NM_003819	38.6276	0.156928	0.00486034
NM_001244683	2.75387	-0.159286	0.0455672
NM_148894	7.35854	-0.123239	0.0409214
NM_001099403	0.852806	0.344722	0.00126309
ENST00000313899.7	4.50318	-0.145421	0.0185307
ENST00000246957.5	1.74723	-0.391351	4.60532e-06
ENST00000460910.1	6.52935	-0.109943	0.0357164
NM_001244606	26.5784	-0.123672	0.000261821
ENST00000513208.1	1.73541	0.322551	5.50454e-05
NM_001146274	5.56371	-0.176731	0.000296891
NM_013291	5.1045	-0.113893	0.0334849
NM_001299	4.32225	-0.212833	0.000880858
NM_052862	1.24489	-0.242461	0.0157649
NM_013254	1.82935	0.209201	0.00945222
NM_014583	2.00497	-0.170879	0.044613
NM_001270	5.7191	-0.142008	0.00221735
NM_001273	335.58	0.160661	0.00180618
NM_014577	2.17976	-0.188822	0.0186858
NM_001254	1.04206	-0.24121	0.0343668
NM_013233	7.99786	-0.155759	0.000146061
ENST00000381844.4	2.86031	-0.238942	0.00196051
ENST00000508515.1	3.20377	-0.17103	0.0091382
ENST00000356239.3	3.28525	-0.16673	0.0136791
NM_001281	0.840729	-0.238787	0.0430657
NM_001229	14.5083	0.34878	6.215e-05
NM_025207	1.09412	-0.224148	0.0404302
NM_015859	63.7722	0.255121	8.12253e-08
NM_015888	1.18865	-0.312194	0.00364461
NM_003899	8.43335	-0.141905	0.00411901
NM_183394	3.36916	-0.19132	0.00864399
NM_015873	1.93824	0.270587	0.000906856
NR_024549	4.56021	-0.144357	0.0131861
NM_002512	3.35003	-0.286266	1.71886e-05
ENST00000179882.6	2.58411	-0.155145	0.0383059
NR_024542	118.975	0.249212	3.58808e-05
ENST00000494626.2	10.4612	-0.124074	0.00178532
NM_003866	12.1522	-0.115924	0.00134113
NM_014515	14.3757	-0.0996428	0.00762475
NR_024575	1.80862	-0.222142	0.0258272
NR_024557	3.28892	-0.131238	0.0362088
NM_003852	8.49418	-0.163873	3.89976e-05
NM_015832	1.27459	-0.237344	0.0300953
NM_145056	1.97743	-0.219347	0.00978323
NM_015905	2.77067	-0.139541	0.0460037
ENST00000367654.2	64.4094	0.342488	9.47851e-08
NM_002610	4.18751	-0.151127	0.0421354
NM_003942	4.42077	-0.155021	0.0076691
NM_003945	347.869	0.333379	2.60604e-05
NM_197941	2.90461	-0.173185	0.042823
NM_001003792	26.5385	-0.0772853	0.0265825
NM_001014432	2.60782	-0.195145	0.00864399
NM_003903	9.37211	0.12497	0.00124623
NM_145032	4.38997	0.177658	0.000925707
NM_001244580	24.8925	0.567552	0.000129146
ENST00000263666.4	10.5142	-0.114087	0.0118894
NM_001145156	1.26653	-0.310155	0.0174873
ENST00000297161.2	0.799423	-0.297666	0.00800682
ENST00000568685.1	4.62136	-0.16341	0.0189805
ENST00000251527.5	3.67891	-0.230645	0.0077295
NM_001184792	1.59471	-0.215007	0.0257286
NM_001159772	3.15597	-0.173967	0.0264053
ENST00000547357.1	3.32745	-0.163999	0.00945222
NR_003319	35.0517	-0.210313	8.66178e-05
ENST00000536361.1	3.21603	-0.146804	0.028156
NM_001135771	7.12458	-0.186469	0.00122532
ENST00000495514.1	31.0872	0.113659	0.000264539
NR_003359	18.2242	0.429156	8.88457e-16
NR_003356	15.392	0.324366	2.42215e-12
NR_003355	102.035	0.23331	9.2186e-07
NR_003350	156.444	0.234256	5.98917e-08
NM_001145102	3.58629	-0.148723	0.0384922
TCONS_00022446	17.4284	0.171842	6.1366e-05
ENST00000356253.5	6.76527	-0.149288	0.0054312
ENST00000498873.1	1.57456	-0.214749	0.0266357
ENST00000296702.5	2.81799	-0.156126	0.0218114
TCONS_00022441	17.4284	0.171842	6.1366e-05
ENST00000502752.1	3.61164	-0.133073	0.0464844
ENST00000379645.3	2.07036	-0.294157	0.000415321
NM_001037333	1.60306	-0.241328	0.0134271
ENST00000310343.9	3.27012	-0.136996	0.0434727
ENST00000514921.1	5.45829	-0.147727	0.004768
NM_001135726	27.1453	-0.0673865	0.0427873
NM_001037341	5.86125	0.141978	0.0201281
ENST00000535412.1	4.07698	-0.176414	0.0109239
NM_018291	149.864	0.0713171	0.00101587
NM_018294	154.68	0.24946	8.14606e-06
ENST00000406785.1	26.4362	0.590267	2.93016e-05
ENST00000509867.2	6.42422	-0.233611	3.73405e-05
NM_031263	9.00339	-0.1378	0.00154235
NM_019594	3.57429	-0.18711	0.00157453
NM_031231	1.29915	-0.297071	0.00947995
NM_006282	103.777	0.338312	0.00149045
NM_019589	3.93298	-0.172847	0.0199142
NM_032549	30.6797	-0.116185	0.000586572
ENST00000524229.1	1.28488	-0.233224	0.0284061
NM_032552	2.06356	-0.234905	0.00241334
NM_006298	1.25592	-0.253292	0.0203169
NM_006247	3.69075	-0.133342	0.0357716
NR_015366	282.547	0.108357	0.0324325
NR_015367	3.14388	-0.158537	0.0134368
TCONS_l2_00028291	3.60616	-0.294926	4.2254e-05
NM_006260	3.7036	-0.157241	0.00944825
NM_018237	4127.21	0.183289	0.0175734
NM_001243507	4.748	-0.148621	0.032401
ENST00000377604.3	1.00149	-0.307671	0.0257587
NM_006201	6.31783	-0.128359	0.0475863
ENST00000601744.1	0.991779	-0.292372	0.00531086
ENST00000392793.1	55.9865	0.326895	4.0225e-17
NM_021911	1.55741	-0.254661	0.0117122
NM_001134388	1.75708	-0.209838	0.0268042
NM_001134387	1.66281	-0.211022	0.0272562
NM_001159674	6.35455	-0.102643	0.0492147
NM_021925	2.35941	-0.198993	0.0260081
NM_001145044	5.71712	-0.137839	0.0277432
NM_001244816	14.8846	-0.13674	8.41914e-05
ENST00000354105.4	155.264	0.24773	8.83427e-06
NM_001184690	5.30153	-0.125028	0.0272631
NM_001184699	0.950268	-0.443465	2.93016e-05
NM_212482	15.0898	-0.13318	0.0388701
NM_001135653	38.0147	0.166371	0.00268906
NM_153759	257.297	-0.187411	0.000108321
NM_001039848	3.0583	-0.221913	0.0131901
NM_001039847	2.56547	-0.221238	0.00798766
ENST00000396285.1	1.08737	-0.302264	0.0351805
NM_152432	7.59924	0.211928	0.00678635
NM_152437	510.485	0.171091	1.61848e-10
ENST00000303965.4	7.64647	0.154214	0.00133035
NM_001098209	29.4977	-0.122242	0.0253218
NM_001243475	721.009	-0.0898864	0.000541049
NM_031370	2.60291	-0.164317	0.0440773
NM_006391	46.2183	0.797905	1.85509e-08
NM_199072	9.09929	-0.088036	0.0433283
NM_032642	0.730118	-0.321944	0.00439354
NM_080284	3.55131	0.290813	5.1918e-05
NM_001243438	1.02272	-0.304257	0.00734119
NM_006357	13.6944	-0.126398	0.000120876
NM_006389	2.70408	-0.172006	0.0363779
NM_020652	2.14109	-0.193999	0.0313607
NM_018351	8.31891	-0.136921	0.0145848
NM_005045	3.87343	-0.4612	1.23263e-07
NM_001003962	6.1363	-0.160656	0.00682251
NM_018303	10.4159	-0.101546	0.00889098
NM_001244713	3.11433	-0.170995	0.00591098
NM_032608	5.76648	-0.140219	0.0230791
NM_001244724	2.91858	-0.204354	0.00142427
NM_005005	3.65109	-0.230191	0.00172529
NM_001145056	8.41519	-0.120397	0.0497181
NM_021932	2.07132	-0.230112	0.00467519
NM_001173988	2.20157	-0.25199	0.000621986
NM_175063	3.29626	-0.198824	0.0161535
NM_001145399	4.70776	-0.157237	0.034857
NM_020710	3.05138	-0.177843	0.0484639
ENST00000549405.2	1.311	-0.213065	0.0496235
NM_020719	4.1742	-0.18237	0.0141337
NM_001144072	10.4182	-0.1336	0.00101319
NM_006415	7.14742	-0.135801	0.00144508
ENST00000358794.5	1.56898	-0.272292	0.00338219
NR_003104	1.06274	-0.252265	0.0230201
NM_152540	2.46278	-0.212437	0.00378661
NM_001024227	16.3625	-0.0966431	0.0280833
ENST00000300619.7	10.9067	-0.0927026	0.030275
NM_001048201	4.16761	-0.143151	0.00962741
NM_152550	2.94891	0.167498	0.0099768
ENST00000326840.6	2.08341	-0.216797	0.0267657
NM_001048241	2.71156	-0.197692	0.0085216
NM_080425	14.1036	-0.172556	0.00601196
NM_001135947	1.19607	-0.218811	0.0377276
NM_153816	5.33803	-0.153862	0.00200006
ENST00000394123.3	3.40817	-0.156348	0.0388701
NM_054110	9.08796	-0.189189	0.0298128
NM_001014794	4.35108	-0.172467	0.0307691
ENST00000359028.2	2.38855	-0.178277	0.0172533
NM_032784	1.04573	-0.298192	0.00702867
TCONS_l2_00030712	10.391	-0.101281	0.0281171
NM_018460	4.72136	0.127906	0.0414047
NR_003138	33.8073	0.380599	3.16413e-06
NM_005139	1.06343	-0.303341	0.00561276
TCONS_l2_00030724	2.84516	-0.219172	0.000817371
NM_006475	15.8375	-0.120934	0.000370296
ENST00000382199.2	2.56797	-0.258158	0.000964126
ENST00000230173.6	1.2927	-0.320837	0.000586572
NM_020765	4.67072	-0.184009	0.00115415
NM_005175	2.92783	-0.24909	0.00130618
NM_199187	0.731689	-0.253489	0.0447385
NM_005159	185.389	-0.195914	0.000467918
NM_020778	13.8856	-0.116823	0.0108266
NM_001243740	2.67195	-0.165779	0.0390807
ENST00000397581.2	0.760245	-0.267378	0.0365114
ENST00000423207.2	3.3338	0.148125	0.0441963
NM_001184970	10.1745	-0.0938119	0.0260151
NM_018413	6.98488	-0.131777	0.0240578
NM_006428	1.33845	-0.341916	0.000248188
NM_005100	3.07851	-0.225425	0.00343298
NM_006432	5.28977	-0.118921	0.045248
NM_032709	967.194	0.0765099	0.00223208
ENST00000359242.3	4.53611	-0.144752	0.0364749
NM_020729	2.6525	-0.194672	0.00532994
NM_018434	6127.77	0.141736	2.11452e-07
NM_020823	2.84809	-0.148872	0.0362088
NM_020808	26.5519	-0.107529	0.00488339
NM_006541	1.86075	-0.184286	0.0275899
NM_001145260	2.4287	-0.180082	0.0190555
NM_001206799	18.5088	-0.238954	2.31821e-07
NM_001206796	6.64285	-0.342602	1.76464e-08
NM_001206798	14.6118	-0.216104	0.000257524
NR_003210	718.852	0.114294	0.0221888
NM_001206797	25.479	-0.240495	3.0238e-06
NM_177983	2.42948	-0.177975	0.038031
NR_003233	7098.29	0.136856	0.000117167
NR_003239	39.6381	0.172284	2.8105e-07
NR_003249	2.41406	-0.234914	0.00132901
NM_001135861	3.55695	-0.211787	0.0112585
ENST00000467305.1	5.19164	-0.180593	0.00111606
ENST00000554584.1	13.8852	-0.132141	0.00241334
ENST00000542052.1	2.39698	-0.169679	0.0408491
ENST00000264908.6	0.937662	-0.30281	0.00903628
NM_138352	1.25726	-0.221683	0.036431
NM_001135822	0.936994	-0.278501	0.0307691
NM_001135924	0.649229	-0.296882	0.0384922
ENST00000436949.1	2.07535	-0.164656	0.0473435
TCONS_l2_00004578	2.21662	-0.324286	0.0004758
ENST00000378076.3	0.731456	-0.340385	0.00268906
ENST00000528302.1	1.97452	-0.213195	0.0192804
ENST00000393630.3	3.27962	0.128221	0.0393884
TCONS_l2_00004572	39.947	-0.112071	0.00134113
TCONS_l2_00004567	27.2594	-0.0941469	0.0345249
NM_005273	2.32502	-0.343283	5.38656e-05
NM_020886	8.49022	-0.102188	0.0241256
NM_032867	1.99534	-0.268604	0.0101332
NM_001242369	1.2886	-0.294404	0.0244415
ENST00000435965.1	0.935117	-0.385158	0.000780057
NM_005235	9.88003	-0.248913	1.07138e-10
NM_020871	107.862	0.320712	1.36644e-05
NM_001001522	1.03137	-0.310648	0.00601196
ENST00000523601.1	3.74235	-0.198318	0.00529075
ENST00000261881.4	69.7303	0.152587	6.8388e-08
NM_001002841	9.73622	-0.190355	0.000728941
ENST00000601854.1	0.813918	-0.27644	0.0195277
ENST00000321662.6	1.84205	-0.20009	0.0289236
NM_032928	1.28014	-0.220265	0.0366392
NM_006640	1.12622	-0.250586	0.0200899
NM_198148	0.883714	-0.322469	0.00531086
NM_032907	1.43851	-0.202424	0.0415066
NM_020920	559.964	0.106143	0.0273143
ENST00000512398.1	2.17976	-0.266714	0.00438563
NM_001193269	216.675	-0.100413	1.09208e-05
NM_018638	4.92039	-0.125187	0.0462506
TCONS_00011368	1.28296	-0.256217	0.0123828
NM_199424	6651.89	0.0951671	1.2684e-06
NM_199440	6.081	-0.153003	0.0146933
NM_001193278	3.67949	-0.136841	0.0487006
NM_006617	38.1754	-0.320261	1.00036e-07
NM_006620	4.47758	-0.12695	0.0484004
NM_006601	5.49355	0.330539	1.03861e-06
NM_152787	2.07789	-0.199059	0.0380788
NM_001145511	39.6097	-0.12147	2.75528e-05
NM_001145512	38.0929	-0.12715	1.59843e-05
NM_152744	2.84138	-0.208953	0.00429453
NM_001085458	5.36526	-0.140723	0.0271908
NM_152729	8.89384	-0.107703	0.0163938
NM_138420	0.968248	-0.364198	0.00965525
NM_138426	5.71709	-0.220528	2.35314e-06
NM_152715	56.9953	0.31539	2.44531e-18
NM_138431	0.716882	-0.386044	0.00105003
NM_053024	2.54889	0.169319	0.0381414
ENST00000556918.1	1.19076	-0.449956	4.37711e-06
NM_053005	9.65747	-0.15718	7.79034e-05
NM_053002	5.65121	-0.219777	2.03452e-05
ENST00000263441.7	1.39972	-0.209196	0.0406545
ENST00000490115.1	0.573168	-0.279696	0.0402279
ENST00000539644.1	2.28578	-0.258876	0.00041079
NR_037149	3.14262	-0.308377	3.94556e-06
NM_004068	10.701	-0.12996	0.048002
NM_004061	2.70856	0.280915	0.000117739
NM_018694	0.716555	-0.347288	0.00482522
NM_005385	5.20145	-0.121747	0.0262575
NM_004087	5.45958	-0.117197	0.0257822
NM_004077	3.1791	-0.158751	0.0308593
NM_020983	6.92496	-0.13588	0.018699
NM_005348	33.8023	-0.109248	0.0210072
ENST00000358654.2	11.7467	-0.118941	0.00110657
NM_005356	0.906665	-0.248723	0.0355308
NM_198055	17.3582	-0.297772	1.86369e-05
NM_020992	9.99687	-0.155424	0.000298463
NM_006666	10.3435	-0.201525	8.3511e-08
NM_006676	1.53184	-0.245061	0.00945222
TCONS_00010097	25.0305	0.265966	0.0012352
NM_032940	1.99329	-0.197302	0.0449553
NM_020971	8.19007	0.152778	0.00172927
NM_001206999	3.23206	0.137558	0.0368858
NM_004100	2.42651	-0.219309	0.0029429
NM_017432	6.18007	-0.16878	0.00161989
NM_005445	2.37821	-0.171713	0.0249159
NR_002580	475.526	0.278788	4.47888e-08
NM_198236	3.08145	-0.189558	0.0181242
NM_006767	2.96586	-0.161554	0.0163938
NR_027873	4.00204	-0.155089	0.02826
ENST00000334344.6	7.30857	-0.121363	0.0169669
ENST00000506256.1	0.854025	-0.31131	0.0183298
NM_006706	11.157	-0.147848	2.97395e-05
ENST00000436150.2	5.99415	-0.103471	0.0468263
NM_001204387	1.64022	-0.225634	0.0141337
NM_198229	1.87793	-0.21392	0.0183428
NM_006739	2.42932	-0.374376	8.39527e-07
NM_005406	10.9689	-0.117835	0.0081485
NR_026590	8.64141	-0.130952	0.00240349
ENST00000555432.1	4.6785	0.121892	0.0487725
ENST00000398675.3	26.2497	0.14163	0.0466465
NM_006727	0.766115	-0.259452	0.0376579
NM_001242607	3.47984	-0.151888	0.0314046
NR_026580	10.6986	-0.194614	2.94089e-05
ENST00000543509.1	6.80145	-0.126714	0.020934
NM_138558	69.4827	0.366383	0.0145848
ENST00000587493.1	6.22476	-0.138201	0.0360037
NM_001206950	8.5377	-0.104503	0.0386252
NM_138570	1.96053	-0.273125	0.000644294
NM_001146702	2.77692	-0.169576	0.0226402
ENST00000409401.3	1.5652	-0.235257	0.0145532
NM_001206947	20.1076	-0.0965798	0.0023909
NM_001206946	4.1642	-0.162866	0.00446945
NM_080796	4.34258	-0.165668	0.00330608
NM_176801	9.98482	-0.122044	0.0133625
ENST00000457913.1	4.06261	-0.16673	0.0235558
ENST00000331335.5	2.15937	0.321647	1.52086e-05
NM_001085377	3.98432	-0.135632	0.0316202
ENST00000377122.4	9.42	-0.125662	0.00190606
ENST00000217159.1	1.46247	0.377564	1.04758e-05
ENST00000372915.3	16.1967	-0.182441	0.00240349
ENST00000306467.5	2.75102	-0.171576	0.019307
NM_005469	6.24245	0.106853	0.0464844
ENST00000537618.1	1.83956	-0.246516	0.00564816
NM_004127	1.99597	-0.204842	0.01762
NM_005494	4.16148	0.152033	0.0073662
NM_004157	13.5605	0.381757	1.04597e-06
NM_016201	2.85935	-0.146875	0.0377032
NM_004218	2.30072	-0.196908	0.034745
NM_006885	2.0679	-0.20917	0.00698322
NM_001193482	2.78586	-0.161761	0.044957
NM_001001973	2.6469	-0.189994	0.00685957
NM_198390	105.938	0.203516	0.000193039
NM_001012614	3.77652	-0.159941	0.0199246
NM_006867	20.9518	-0.13393	0.000232255
NM_004205	30.7419	-0.134294	0.00097081
NM_004239	4.47342	-0.158329	0.00567062
NM_005573	4.6358	-0.151997	0.00675054
NM_006887	16.8507	0.144141	0.00307192
NM_005559	1.18882	-0.443992	1.24052e-05
NM_005560	9.3451	0.34931	0.00187363
NM_005561	3.69087	-0.182082	0.0186858
NM_006828	8.55772	-0.101703	0.0239313
NM_006821	1.04156	-0.29145	0.0064374
NR_003584	196.779	0.197689	0.000199491
NM_079834	1.1523	-0.253798	0.0183496
NM_005529	20.8632	-0.19175	6.8843e-05
NM_018834	14.1274	-0.132724	0.00713893
NM_006844	1.7391	-0.187519	0.0358303
NM_006842	2.34086	-0.314623	6.86624e-05
ENST00000253811.6	2.32985	-0.15209	0.0495633
NM_006819	4.88013	-0.151627	0.0199815
NM_006812	1.0061	-0.24021	0.0419303
NM_006816	2.10245	-0.190983	0.0384858
NM_080862	7.66498	-0.148465	0.00241334
NM_080872	1.07699	-0.221952	0.0482505
NM_080881	3.55049	-0.250835	0.000473771
NR_003512	1457.35	0.129729	2.98783e-06
ENST00000489711.1	1.15527	-0.389799	0.000764449
ENST00000372412.4	1.40282	-0.217123	0.0247567
ENST00000288235.4	3.09234	0.176961	0.0152378
NM_101395	8.89853	-0.114551	0.0212444
NM_001170714	1.34204	-0.293224	0.00817216
NM_152904	1.00379	-0.295196	0.0118894
NM_152906	135.772	-0.781627	1.12243e-05
NM_138610	1.97024	-0.184211	0.0288873
ENST00000363762.1	10019.9	0.148078	3.46763e-06
NM_016284	57.2851	0.580314	1.05689e-05
NM_030582	11.4778	-0.297856	3.76294e-05
ENST00000324198.5	1.59781	-0.23509	0.00811249
ENST00000534060.1	2.54413	-0.200429	0.00504558
NM_016290	2.48259	-0.163052	0.0348658
NM_016240	1.01705	-0.226703	0.0429114
NM_004259	143.151	0.257176	2.57841e-22
NM_004252	77.3157	-0.0899356	0.00541214
NM_005587	14.7516	-0.0936709	0.0225669
ENST00000337198.5	2.46774	-0.163953	0.0336349
NM_001193452	0.825286	-0.339316	0.00219998
NM_016248	6.62749	-0.18366	0.000612301
ENST00000450689.2	1.45381	-0.215452	0.0247567
NM_003010	1735.01	-0.172142	2.7189e-09
NM_017645	98.647	0.193864	0.00238181
NM_006988	2.96007	-0.197813	0.00369948
NM_001242868	0.704813	-0.316816	0.0100798
NM_004328	1.66141	-0.309124	0.000285978
NM_004329	15.8834	-0.138971	5.02589e-05
NM_005663	3.43884	-0.140872	0.0392963
ENST00000392562.1	8.98936	-0.132569	0.00482522
NM_016343	30.4042	-0.198345	1.78949e-05
NM_004359	1.76221	-0.234445	0.00676807
NM_003030	0.626323	-0.404624	0.0273508
NR_003672	83.2349	0.172858	2.04948e-06
NM_016337	163.17	0.870793	2.4685e-07
NM_015009	35.7983	-0.123765	0.000156746
NM_173199	1.29347	0.321181	0.00137831
NM_003021	3.05422	-0.245474	7.51895e-05
NM_031946	2.35962	-0.156755	0.0385696
NM_173162	2.80691	-0.410865	3.58215e-08
NM_005631	2.83218	-0.193607	0.0119281
NM_173179	1.74208	-0.24118	0.00708447
NM_001242820	0.891817	-0.278442	0.0160856
NR_027654	9.57245	-0.225371	6.14995e-08
NM_198468	2.6758	-0.149545	0.0404901
ENST00000371332.4	1.45171	-0.225007	0.0184057
ENST00000436161.2	2.90336	-0.16802	0.0142311
NM_018957	2.90206	-0.179509	0.013183
NM_198450	1.88354	-0.199461	0.0297911
NM_004309	4.13884	-0.210351	0.00128431
NM_004308	4.02115	-0.199223	0.00090839
NM_001145673	11.6957	-0.107447	0.00449308
ENST00000294304.7	4.30363	-0.140148	0.0205027
NM_005607	10.3995	-0.110552	0.00310233
ENST00000375300.1	1.29848	-0.220091	0.0300146
ENST00000491719.1	6.86689	-0.11154	0.0247366
NM_006933	5.86999	-0.142893	0.0172412
NM_006927	2.33798	-0.165936	0.0352371
NM_001098816	53.8149	0.662854	4.59427e-06
ENST00000328299.3	1.69388	-0.336973	4.46766e-05
NM_138783	12.956	-0.300077	1.99574e-06
ENST00000310358.7	1.12582	-0.247347	0.0350087
NM_138714	9.52402	-0.0983691	0.0277573
ENST00000372806.3	124.649	0.323069	1.08808e-09
NM_138737	5.41334	-0.163342	0.00339527
NM_003097	10.6263	-0.0947055	0.0375867
NM_003098	8.00026	-0.181816	0.00941954
NM_003091	1.22838	-0.229988	0.0244355
NM_015062	1.68272	-0.217938	0.0167906
NM_003086	1.18519	-0.28526	0.0360037
ENST00000382881.3	15.0652	-0.110913	0.0018301
ENST00000216297.2	3.48706	-0.159848	0.0432618
ENST00000467034.1	10.2228	-0.132704	0.00856723
NM_004385	23.0845	-0.142821	0.00308069
NM_004373	2.79321	-0.18457	0.024439
ENST00000360647.4	5.26161	-0.134779	0.0133583
NM_001252119	0.980112	-0.306222	0.0240732
NM_003078	5.10592	-0.13368	0.0357716
NM_030645	1.5961	-0.293662	0.00496932
NM_198398	4.56375	-0.159852	0.0243348
NM_003071	4.00401	-0.169879	0.00387809
NM_001193347	8.58324	-0.106828	0.0241808
NM_015046	16.4635	-0.103524	0.00623817
NM_015047	1.41329	-0.198069	0.0468263
NM_003062	3.83485	-0.194147	0.0170602
ENST00000410054.1	1709.24	-0.116625	0.000569553
NM_004395	5.66072	-0.225581	6.91022e-05
NM_004396	5.29766	-0.123735	0.0487725
NM_001193331	8.4097	-0.143736	0.000527906
ENST00000322244.4	3.84171	-0.137328	0.0223015
NM_001191057	15.1856	0.108163	0.00364406
NM_001011515	14.9391	-0.108659	0.0270812
ENST00000422003.2	56.24	0.326128	4.0225e-17
ENST00000382883.3	5.95379	-0.144164	0.00613222
NM_001130088	435.118	0.157038	1.13017e-06
ENST00000561254.1	1.4035	-0.25585	0.0116271
ENST00000237247.6	114.729	0.088518	0.044026
NM_001130072	2.45923	-0.23205	0.00126711
ENST00000332674.5	1.54992	-0.220867	0.0266357
ENST00000445310.1	1.56553	-0.271967	0.00285005
NM_001130032	0.669924	-0.343017	0.00905985
NM_001130006	2.51003	-0.170953	0.0220173
NM_001130110	0.791055	-0.26006	0.0434653
ENST00000524915.1	11.2108	0.109632	0.0199675
NM_000976	212.533	0.276164	0.00223763
ENST00000394156.3	4.02656	-0.304885	2.39709e-07
NM_000973	16.0645	-0.176714	0.00138082
NM_000997	41.6988	0.361353	0.0352562
NM_000989	19.8986	0.515194	2.03873e-06
NM_181698	21.028	-0.0915604	0.00522837
NM_000981	5.11561	-0.163736	0.0230791
NM_000982	28491.2	0.114212	0.000619655
NM_001252499	21.6962	-0.120919	0.000141071
NM_024915	62.7599	-0.160795	1.9966e-06
NM_181642	3.5265	0.216271	0.000637457
NM_000946	5.17506	0.348867	8.14606e-06
NM_000947	8.4063	-0.186692	0.00712613
NM_001178036	1.23421	-0.258519	0.0182436
NM_182961	13.1592	-0.111334	0.0277969
NM_001024943	1.77441	0.224444	0.0129963
NM_000919	26.8434	-0.273569	2.73624e-06
NM_021098	1.69313	-0.462604	3.20062e-07
NM_001253723	0.988294	-0.343741	0.00212497
NM_033090	48.7634	-0.192075	5.50014e-05
NM_033088	4.46555	-0.184637	0.00641198
NM_021082	1.10162	-0.395401	0.000435163
ENST00000468598.1	8.56851	-0.153492	0.00200006
NM_033071	15.3603	-0.108568	0.036985
ENST00000273739.5	1.42946	-0.262489	0.00601196
NM_021069	12.9385	-0.112471	0.0263143
TCONS_l2_00001386	1.10644	-0.243851	0.0255048
NM_033046	2.1877	-0.182075	0.0254137
NM_021032	6.18721	-0.189516	0.035262
NM_033025	3.66243	-0.156102	0.0186858
ENST00000485775.1	3.99805	-0.202184	0.00760172
NM_022445	34.6734	0.107526	0.00121271
NM_021121	1716.55	0.174124	2.91579e-12
NM_022459	37.9833	-0.0843632	0.0184792
NM_033109	2.98443	-0.160665	0.0288892
ENST00000265022.3	6.69259	0.153132	0.00438563
ENST00000446306.3	1.97597	-0.265758	0.00248576
ENST00000524880.1	6.82627	-0.245357	1.64439e-06
NM_181789	4.00791	0.270318	2.11452e-07
ENST00000361686.4	1.5713	-0.368759	0.000176129
ENST00000412460.1	2.01004	-0.180694	0.0479697
NM_001193544	2.23427	-0.250586	0.00252541
ENST00000265872.6	272.6	-1.22575	3.89665e-09
ENST00000279593.3	27.338	0.272963	0.00127906
ENST00000597346.1	1.85685	-0.223029	0.0102747
NM_001253697	5.95558	-0.135734	0.00496471
ENST00000508053.1	26.6515	-0.200744	9.60734e-11
ENST00000233146.2	1.78024	-0.185863	0.0459685
TCONS_00027962	3.53793	-0.200654	0.00210431
NM_130393	4.61863	-0.187847	0.00022184
NM_144966	10.183	-0.12471	0.00494286
NM_201222	57.1053	0.477618	0.00284673
NM_001166271	3.64647	-0.241866	0.000438851
NM_144977	3.32552	-0.173014	0.0101493
NM_001166265	3.89569	-0.160053	0.00840187
NM_021198	2675.38	1.27745	1.63044e-09
NM_001142273	3.31406	-0.155994	0.0104315
NM_022463	0.998649	-0.239613	0.0479437
NM_033111	7.67244	-0.139331	0.00314007
NM_033114	4.33275	-0.127004	0.0309812
ENST00000263238.2	3.01131	-0.169606	0.0107308
NM_021228	2.9238	-0.200843	0.00817364
TCONS_l2_00012072	2.89441	-0.233717	0.00248592
ENST00000357997.5	1.87151	-0.218133	0.0164462
NM_181887	7.94947	-0.107773	0.0205999
NM_181897	6.61497	-0.130994	0.00931278
NR_033818	1.78423	-0.207274	0.0202349
NM_001009571	1.02802	-0.228228	0.0375209
NM_001009566	6.62601	-0.191037	0.00662799
NM_001252612	3.71004	-0.126222	0.0381414
NM_001252624	39.9072	-0.0724734	0.023651
ENST00000370950.3	4.58159	-0.121524	0.0254327
ENST00000395508.2	1.02532	-0.30079	0.00425045
NM_001166139	7.24458	-0.140726	0.00270865
ENST00000342228.3	7.49616	-0.131642	0.0154122
ENST00000406384.1	1.32674	-0.211289	0.0388915
ENST00000264663.5	16.1527	-0.160516	0.00284673
NM_033254	31.482	0.112259	0.000269278
NM_001130145	3.71258	-0.131061	0.0400378
NM_033272	2.75538	-0.219316	0.00165144
NM_032012	612.889	0.786356	2.44489e-05
ENST00000416691.1	5.1312	-0.119463	0.0186858
ENST00000596288.1	4.09326	-0.364888	4.72723e-08
NM_033301	4.79424	-0.178954	0.013711
NM_007037	3.40582	-0.402866	7.16417e-07
ENST00000521905.1	1.98262	-0.232445	0.00471066
NM_007024	1.77286	-0.301934	0.00383453
ENST00000400602.2	16.347	-0.141144	9.21756e-06
NM_001178126	1.17653	-0.30013	0.031186
ENST00000511664.1	12.3301	-0.101549	0.0105615
ENST00000366630.1	16.352	-0.110161	0.00333699
ENST00000308664.6	110.964	-0.204738	8.13953e-05
NM_153026	4.29039	-0.204572	0.000931145
ENST00000396193.1	2.40223	0.216142	0.00482315
ENST00000296805.3	2.98187	-0.155025	0.0257773
ENST00000519881.1	2.39733	-0.171203	0.0206961
ENST00000367498.3	4.94139	-0.135456	0.00725833
ENST00000268164.3	0.807156	-0.272989	0.0398913
ENST00000353383.1	2.85187	-0.265669	0.000152014
ENST00000342160.3	10.0988	-0.131167	0.0105095
NM_019063	9.57427	-0.164346	3.36433e-05
NM_033386	3.00384	-0.18241	0.0217629
NM_001128161	1.41496	-0.213428	0.032427
ENST00000363497.1	8981.05	0.0805898	0.0274667
NM_001142568	12.8178	-0.0993987	0.0177098
NM_001142571	2.06809	0.238281	0.020808
NM_020121	10.3255	-0.17314	9.52413e-07
NM_032119	5.39041	0.244556	1.18167e-06
NM_001128228	1.49451	-0.271799	0.0053433
NM_020119	16.6193	0.14385	6.06118e-06
NM_007126	6.22032	-0.136536	0.0479901
NM_033427	5.8881	-0.22818	5.93143e-06
NM_022743	24.4105	-0.0770089	0.0234969
NM_022740	6.45948	0.334328	0.00222582
NM_153188	6.73148	-0.130778	0.00432214
NM_007111	10.5404	-0.194191	4.8946e-05
ENST00000511689.1	6.71453	-0.156893	0.00465885
ENST00000558856.1	5.95906	-0.116514	0.0422978
NM_178450	13.3477	0.0815612	0.0235436
NM_139055	6.57751	-0.126538	0.0330336
NM_153377	2.93616	-0.332192	1.07101e-05
TCONS_l2_00012421	2.001	-0.215434	0.00710927
TCONS_l2_00012420	1.95549	-0.224659	0.00533538
TCONS_l2_00012415	3.66202	-0.175057	0.00559831
ENST00000242067.6	5.65786	0.127753	0.00616077
NR_003001	9.70324	0.183708	4.23614e-06
ENST00000580710.1	4.99271	-0.127227	0.0325278
ENST00000413560.1	0.991779	-0.292372	0.00531086
NM_020191	4.49637	-0.181667	0.00296031
ENST00000314797.6	2.98869	-0.218353	0.00324289
NM_020164	10.9352	-0.0867183	0.019765
ENST00000526629.1	1.19009	-0.275067	0.00738128
NM_020184	5.18981	-0.173648	0.00176799
ENST00000551025.1	3.50294	-0.201527	0.00321461
NR_003098	744.857	0.260728	0.000342321
NM_001142450	1.24755	-0.334943	0.004768
ENST00000389378.2	34.5838	-0.132553	0.000300138
ENST00000513016.1	24.9375	-0.140185	0.00374211
NR_027054	92.8967	-0.287775	3.90687e-06
NM_032226	13.5539	-0.129323	0.000372837
ENST00000430069.1	10.8807	-0.106582	0.00619124
NM_032237	2.24944	-0.214227	0.010233
NM_020226	0.930733	0.299331	0.00652498
NM_001130420	0.583152	-0.299059	0.044463
NM_020232	3.57332	0.213924	0.0162715
NM_007279	4.41234	-0.16007	0.0215174
ENST00000584092.1	6.48398	-0.157332	0.00228033
NM_007263	3.02051	-0.197298	0.00814584
NM_022845	3.21343	-0.175904	0.00675054
NM_007209	3.01409	-0.215383	0.0046867
NM_007211	3.71086	-0.241847	6.97777e-05
ENST00000313084.5	0.793505	-0.303977	0.00960119
NR_029637	89.2798	0.217111	6.38148e-07
NM_022827	2.57871	-0.188334	0.0122045
NM_022828	5.06491	-0.21384	4.82234e-05
NM_201379	14.1461	-0.184698	0.000301446
NR_003038	4940.24	0.127176	0.00376099
NR_003032	15.2104	0.250271	0.000191305
ENST00000357749.2	283.196	-1.15952	5.74151e-10
ENST00000469640.2	5.2527	-0.198669	0.000314132
ENST00000409120.1	3.41957	-0.175256	0.00313493
ENST00000396703.1	5.5294	-0.177653	0.00303683
ENST00000536461.1	2.55913	-0.176557	0.0327118
ENST00000282486.6	3.01432	-0.162732	0.0212444
NM_001008528	4.1862	-0.160019	0.0490456
ENST00000315758.5	2.37225	-0.208599	0.0388629
NM_130783	5.56245	-0.158657	0.00780076
NM_213606	4.53289	-0.175785	0.000757445
NM_018060	4.76162	-0.190113	0.00759084
NM_006088	10.9761	-0.192015	6.83392e-05
NM_006080	2.61206	-0.224032	0.000997936
ENST00000416354.1	1.661	-0.206965	0.0188944
NM_032380	2.51314	-0.182855	0.00988433
NM_006074	3.34573	0.142667	0.0200163
NM_018084	4.2421	-0.268204	1.23118e-06
NM_020371	2.55442	-0.187698	0.0132857
NM_001165414	1.89243	-0.179055	0.0443117
ENST00000582557.1	2.00376	-0.218317	0.00790793
NM_020372	1.28926	-0.309876	0.00222182
NM_006098	385.515	0.670631	1.04238e-07
NM_032359	8.01142	-0.158852	6.79091e-05
NM_001103161	11.3167	-0.345421	0.0012319
NM_001142761	1.61937	-0.222161	0.0183298
NM_007373	3.28928	0.227068	0.00640341
NM_006031	10.9954	0.149267	0.0226437
NM_007361	6.04901	-0.310826	1.58656e-05
ENST00000379980.4	4.0839	-0.146678	0.0162399
NM_018049	13.5194	-0.213495	3.55342e-07
NM_032306	1.52564	-0.222013	0.0231194
ENST00000324537.5	3.36532	-0.221884	0.000190402
NM_018031	4.48482	-0.169032	0.0230791
NM_006059	0.817361	-0.246863	0.0482686
NM_033643	3.54327	-0.169769	0.0280653
NM_032311	4.1827	-0.149255	0.0350588
NM_007335	2.14403	0.26697	0.000719373
ENST00000420921.2	17.7355	-0.125898	0.00124597
NM_021640	0.795668	-0.30254	0.0108165
NM_020315	2.63695	-0.183607	0.0187175
NM_007353	3.5662	-0.176878	0.0206961
TCONS_l2_00001808	21.1882	-0.104275	0.00145697
ENST00000371663.4	2.23784	-0.194347	0.0183496
NM_001008492	3.52384	-0.193848	0.0280545
ENST00000354476.3	6.17964	-0.136115	0.0133683
NM_001018020	56.329	-0.216309	1.65472e-05
ENST00000537197.1	1.97604	-0.211375	0.0138837
NM_001018008	82.7369	-0.195963	4.0348e-06
NM_201555	38.7328	0.128137	0.00174987
NM_201574	18.064	-0.157287	0.000100698
NM_001008657	2.34988	-0.345008	0.000925703
NM_139207	6.13905	-0.153631	0.0450032
NM_001009944	7.20906	-0.221764	6.84097e-07
NM_130847	2.81499	-0.190415	0.0184126
NM_001142588	49718.8	0.216312	1.63287e-12
NM_018174	1.12347	-0.248561	0.0278422
ENST00000393443.1	5.80616	-0.103432	0.0454233
NM_001142641	3.79386	-0.150024	0.0104526
ENST00000370331.1	3.04955	-0.169594	0.0425487
NM_032447	0.508475	-0.27969	0.0475863
ENST00000398659.4	4.99681	-0.253179	0.000627748
NM_020443	3.47813	0.230747	0.0106039
NM_018169	3.38815	-0.139838	0.0378335
NM_020440	11.8034	-0.159496	0.0116755
ENST00000504584.1	4.8863	-0.161077	0.0189131
NM_020455	3.77716	-0.234271	0.000179685
NM_018151	2.41174	-0.157523	0.0336349
NM_006172	81.7848	-0.277883	6.69333e-06
NM_020422	0.810949	0.269857	0.0368461
NM_018100	11.764	0.239273	4.44344e-05
NM_020428	4.27098	-0.171142	0.0321351
NM_020433	24.2775	-0.118677	0.0100889
NM_006108	1.86689	-0.249537	0.00442824
NM_020438	4.79925	-0.233205	0.000179697
NM_018121	6.25757	-0.123806	0.044613
NM_020410	1.8118	-0.260827	0.00217568
ENST00000308059.6	1.8676	0.289925	0.000546277
NM_018106	1.67903	-0.216523	0.023769
NM_001034852	2.49519	-0.339014	1.70802e-06
NR_029435	3.74242	-0.164174	0.0102992
NM_001033554	0.707058	-0.287418	0.0239644
hsa-miR-519d-3p	4.04658	0.206515	0.0208148
hsa-miR-493-3p	1474.49	0.113753	0.0107911
hsa-miR-181a-2-3p	1348.62	-0.135886	2.42453e-08
hsa-miR-101-5p	3.8411	0.538199	0.00147136
hsa-miR-342-5p	47.2181	-0.123234	0.00252296
hsa-miR-3591-5p	87.1006	0.181184	1.1699e-08
hsa-miR-7151-5p	67.936	0.162291	0.000802575
hsa-miR-101-3p	160.919	0.36414	1.60419e-22
hsa-miR-3145-3p	8.68607	0.181114	7.77538e-07
hsa-miR-199a-3p	4400.2	0.175743	2.80925e-08
hsa-miR-1-3p	46256.1	0.302071	2.09816e-16
hsa-miR-150-5p	67.1908	0.400926	1.99101e-25
hsa-miR-6513-5p	1.33141	0.205041	0.0478553
hsa-miR-2355-3p	15.9167	0.140768	0.00010313
hsa-miR-1-5p	77.9656	0.364395	2.51083e-05
hsa-miR-3157-3p	2.26931	0.165854	0.0410364
hsa-miR-513c-5p	3.55983	-0.506226	1.86058e-08
hsa-miR-506-3p	12.3466	-0.445702	6.52371e-13
hsa-miR-21-5p	133784	0.133488	3.12652e-07
hsa-miR-30a-3p	3667.57	0.0829574	0.00280862
hsa-miR-128-1-5p	9.97818	-0.166402	8.78955e-05
hsa-miR-1910-5p	7.84464	-0.413552	2.5121e-10
hsa-miR-26a-2-3p	68.243	0.200746	2.38648e-07
hsa-miR-1234-3p	1.92674	-0.35587	0.000269064
hsa-miR-3157-5p	6.08925	0.143245	0.00451867
hsa-miR-21-3p	99.9722	0.163345	1.77225e-06
hsa-miR-506-5p	0.826105	-0.251967	0.0389463
hsa-miR-186-5p	5570.07	0.197451	1.53983e-08
hsa-miR-199a-5p	4.84435	0.395632	0.00852871
hsa-mir-181b-1	9.37154	0.125006	0.0495633
hsa-mir-181b-2	249.763	0.0986667	0.048148
hsa-miR-3194-3p	5.27517	0.263541	0.000172139
hsa-miR-518b	9.76919	0.206121	0.000152014
hsa-mir-381	46.1754	0.0789282	0.00963492
hsa-miR-106b-5p	3165.49	0.264278	1.61433e-05
hsa-mir-373	0.642633	0.353155	0.00608014
hsa-mir-372	1.28135	0.331049	0.00189267
hsa-mir-377	7.62318	0.278136	0.0377928
hsa-mir-2110	31.3544	-0.150001	0.00156933
hsa-mir-369	15.1963	0.234874	8.34607e-05
hsa-miR-30a-5p	46355.6	0.241332	6.11401e-18
hsa-mir-363	250.317	0.0919047	0.000304256
hsa-mir-34a	6.23596	0.298532	1.03861e-06
hsa-mir-34c	4.48584	0.305244	2.53797e-07
hsa-miR-18b-5p	32.5642	0.329207	0.000196204
hsa-miR-106b-3p	2830.35	-0.0647779	0.0465037
hsa-miR-330-3p	75.4701	-0.19482	3.53803e-13
hsa-miR-6742-3p	0.720003	0.270493	0.0328201
hsa-miR-3607-3p	66.5784	0.305991	4.66793e-10
hsa-miR-7111-3p	2.20093	-0.391312	3.12652e-07
hsa-mir-452	571.301	0.234577	2.28822e-08
hsa-mir-454	62.9799	0.182106	2.17089e-05
hsa-mir-455	586.214	0.249024	4.02929e-21
hsa-miR-4636	21.9694	0.0812671	0.0145848
hsa-miR-580-3p	4.97834	0.262097	4.50151e-06
hsa-mir-431	127.017	0.112175	2.25402e-05
hsa-mir-433	4.92459	-0.150702	0.00843518
hsa-mir-425	335.703	0.165209	1.56965e-07
hsa-mir-423	823.563	-0.0843129	0.00988192
hsa-mir-410	1.4087	0.225816	0.019765
hsa-mir-411	563.673	0.126278	4.57866e-08
hsa-miR-181b-5p	1851.76	0.161385	8.84799e-07
hsa-miR-3607-5p	1060.71	0.319338	0.00018091
hsa-mir-409	239.086	-0.0590925	0.0216877
hsa-miR-624-5p	22.4735	0.336254	4.98626e-14
hsa-miR-376c-3p	847.903	0.375409	1.57078e-05
hsa-miR-4662a-3p	2.79466	0.351612	0.0158103
hsa-miR-338-3p	39.4035	0.389422	5.15704e-07
hsa-miR-149-5p	937.194	-0.111507	4.50151e-06
hsa-miR-301a-3p	288.299	0.413694	3.76758e-05
hsa-miR-20b-3p	11.9772	0.154686	0.00246458
hsa-let-7f-1-3p	133.157	0.240468	1.66355e-09
hsa-miR-6853-3p	1.62732	-0.203574	0.0306703
hsa-miR-579-3p	8.64249	0.392316	0.000204811
hsa-miR-149-3p	1.29025	-0.384884	0.000348843
hsa-miR-20b-5p	2703.46	0.102863	0.00635743
hsa-miR-29c-3p	62.2863	0.475932	4.23614e-06
hsa-miR-3613-3p	29.1481	0.289158	0.000460109
hsa-miR-195-3p	31.3186	0.110808	0.0186858
hsa-miR-411-5p	3068.24	0.139771	4.14864e-10
hsa-miR-503-3p	15.1833	-0.140888	0.00132588
hsa-miR-130a-3p	2298.41	0.373702	5.8893e-06
hsa-miR-503-5p	1566.62	0.13869	6.90734e-08
hsa-miR-30d-3p	246.644	0.272443	1.99101e-25
hsa-miR-411-3p	339.207	-0.100963	0.00205851
hsa-miR-766-5p	5.55431	-0.139804	0.0383462
hsa-miR-99a-3p	234.119	0.350001	5.45769e-16
hsa-miR-183-5p	76.6168	-0.297607	6.75577e-17
hsa-miR-146b-5p	3693.51	0.0742967	0.0343788
hsa-miR-517c-3p	2.81208	0.293397	0.00587213
hsa-miR-3613-5p	1452.76	0.343604	1.55769e-14
hsa-miR-134-5p	918.132	-0.0838404	0.0192804
hsa-miR-195-5p	270.65	0.257891	1.24679e-09
hsa-miR-19a-3p	1334.4	0.3814	0.000176129
hsa-miR-23b-3p	13612.9	0.11032	0.000102743
hsa-miR-122-5p	68.7477	0.372274	0.00124567
hsa-miR-151b	16.2638	0.297675	0.00482522
hsa-let-7f-2	73.1732	0.188659	1.11509e-09
hsa-let-7f-1	13.2011	0.268592	1.31347e-10
hsa-miR-373-5p	1.15767	0.264425	0.00894118
hsa-miR-548ah-5p	15.3608	0.166579	1.77365e-05
hsa-miR-654-3p	2641.17	-0.0742465	0.00320024
hsa-miR-224-3p	22.4198	0.335094	8.64539e-08
hsa-mir-4636	5.21059	0.182814	0.0468263
hsa-miR-539-5p	54.9848	0.0801314	0.0441851
hsa-miR-6763-5p	1.22968	-0.279798	0.0112585
hsa-mir-497	19.161	0.319218	1.38107e-14
hsa-miR-654-5p	330.661	-0.13877	1.46805e-06
hsa-miR-224-5p	1741.74	0.103636	0.0248034
hsa-mir-488	6.49061	0.252644	0.000183133
hsa-miR-539-3p	139.014	0.133015	0.031215
hsa-mir-590	11.6816	0.37316	0.000227988
hsa-mir-584	4.75739	0.201828	0.0119863
hsa-miR-935	20.2025	-0.11263	0.0252658
hsa-mir-585	3.92318	-0.184971	0.00477453
hsa-miR-212-3p	33.6835	0.172946	1.8024e-08
hsa-miR-147b	4.04149	0.28698	5.61421e-06
hsa-miR-17-5p	13468.8	0.0987316	0.0328201
hsa-miR-10b-5p	1635.91	0.246236	2.59499e-07
hsa-miR-451a	3031.04	0.422019	1.11835e-09
hsa-miR-940	10.0762	-0.127297	0.037257
hsa-miR-487b-5p	10.6715	-0.171211	0.000120491
hsa-miR-125a-3p	74.0712	-0.108325	0.00028116
hsa-mir-542	269.063	0.292364	2.62041e-13
hsa-mir-543	24.8002	-0.137995	0.00115193
hsa-miR-10b-3p	19.3564	0.232104	6.50912e-07
hsa-miR-664a-3p	111.829	0.21818	5.84711e-11
hsa-mir-539	38.4054	0.196967	0.000701062
hsa-mir-532	17.5021	0.190503	1.41709e-10
hsa-miR-125a-5p	31106.8	-0.123118	3.15584e-05
hsa-miR-208a-3p	800.08	0.341562	0.00550571
hsa-miR-369-3p	2550.72	0.233964	1.80797e-07
hsa-miR-4746-5p	13.2885	-0.260273	1.11736e-06
hsa-mir-504	41.8593	-0.132839	0.000232186
hsa-mir-503	8.06843	0.122313	0.00942334
hsa-mir-506	3.85592	-0.479293	4.35526e-12
hsa-mir-505	284.508	0.0743668	0.0239531
hsa-mir-208a	15.9723	0.558051	0.000102051
hsa-miR-1292-5p	13.5866	-0.169683	1.1422e-05
hsa-miR-345-5p	1565.77	0.145495	1.33551e-08
hsa-miR-374b-5p	7048.78	0.209164	7.0603e-07
hsa-miR-6820-3p	2.23701	0.244839	0.0034549
hsa-miR-6738-3p	1.3185	-0.238037	0.0380643
hsa-miR-374b-3p	190.993	0.208198	1.33546e-10
hsa-miR-27b-3p	122464	0.249674	3.70015e-19
hsa-miR-382-3p	434.481	-0.0730776	0.0332751
hsa-miR-4645-3p	1.70829	0.192286	0.0297911
hsa-miR-323a-5p	5.49682	-0.166745	0.0229449
hsa-miR-1227-3p	8.31124	-0.253881	6.14995e-08
hsa-miR-17-3p	84.8096	0.204565	0.00200006
hsa-miR-4783-3p	0.688394	-0.272298	0.039698
hsa-miR-323a-3p	874.027	-0.167835	5.44902e-09
hsa-miR-34a-5p	421.015	0.375163	1.26027e-16
hsa-mir-16-2	809.367	0.0844563	0.0205975
hsa-mir-16-1	6.78127	0.314904	4.1978e-06
hsa-miR-146a-5p	830.254	0.237734	3.81143e-28
hsa-miR-561-3p	0.812429	0.430134	0.0476891
hsa-miR-301b-5p	6.43609	-0.189433	0.000218674
hsa-miR-302d-3p	104.562	0.151947	4.46866e-05
hsa-miR-585-3p	98.4414	-0.1432	0.00246458
hsa-miR-378a-5p	836.077	0.297019	2.78048e-21
hsa-miR-551b-5p	33.0111	-0.126758	0.000925707
hsa-miR-3164	3.98943	0.128146	0.035448
hsa-miR-449a	2.04176	0.330679	3.2809e-05
hsa-miR-19b-3p	47.3209	0.3297	8.54846e-05
hsa-miR-651-5p	865.83	0.343509	1.50377e-24
hsa-miR-524-5p	2.16245	0.243042	0.0376579
hsa-mir-106a	68.4762	0.265473	1.03549e-07
hsa-mir-106b	226.544	0.163997	4.72195e-10
hsa-mir-19a	141.09	0.264539	0.000246736
hsa-miR-597-5p	3.11312	0.324386	0.0388701
hsa-miR-3188	1.48622	-0.256444	0.0257286
hsa-mir-18b	6.19576	-0.150673	0.00106044
hsa-mir-191	120.934	0.0890314	0.0118824
hsa-miR-340-5p	5693.79	0.15706	2.47428e-07
hsa-mir-195	6.43399	0.292013	1.40324e-07
hsa-mir-186	129.695	0.202732	3.28716e-05
hsa-mir-185	12.7139	0.0787336	0.0397308
hsa-miR-6871-3p	0.720459	-0.257104	0.0406299
hsa-miR-454-5p	61.1097	-0.165919	4.40091e-07
hsa-mir-183	14.2682	-0.366643	2.7731e-09
hsa-mir-3618	2.56906	0.501677	0.00303683
hsa-mir-3613	4.53066	0.234811	4.22414e-05
hsa-miR-520a-5p	3.17252	0.166128	0.033215
hsa-let-7g-3p	15.8775	0.365605	1.44487e-06
hsa-mir-15a	7.3796	0.330472	8.14986e-06
hsa-miR-520a-3p	4.20102	0.188812	0.00137049
hsa-mir-150	2.21814	0.262699	0.000274261
hsa-mir-142	106.846	0.235367	2.54292e-10
hsa-mir-144	107.141	0.440921	9.97677e-13
hsa-mir-143	1424.96	0.142653	5.45351e-12
hsa-mir-145	2302.08	0.279871	1.21344e-26
hsa-miR-6858-3p	1.56084	-0.260463	0.0206734
hsa-mir-4999	2.39447	0.228098	0.00178362
hsa-mir-3653	45.4604	0.0930866	0.00847772
hsa-mir-140	2597.66	0.0586573	0.0247943
hsa-mir-132	33.8404	0.192879	7.62998e-08
hsa-mir-137	4.92874	0.421287	6.62187e-06
hsa-mir-136	230.494	0.211574	1.85595e-08
hsa-mir-2355	7.99191	0.183228	7.66711e-06
hsa-mir-127	540.89	0.147313	4.39186e-09
hsa-mir-126	3482.85	0.0874716	2.37163e-05
hsa-mir-10b	60.7935	0.260194	3.872e-07
hsa-mir-10a	48.6231	0.229889	5.22361e-09
hsa-miR-561-5p	3.82628	0.253837	0.00497861
hsa-mir-499a	358.999	0.237436	9.60734e-11
hsa-miR-508-5p	5.47955	-0.497875	2.19321e-13
hsa-miR-133b	1038.57	0.25698	0.000410767
hsa-mir-221	14.0128	0.134989	0.00396497
hsa-mir-223	3.23806	0.192206	0.0170903
hsa-mir-224	93.1312	0.108341	0.029664
hsa-miR-33b-5p	2.2802	0.563825	0.0108165
hsa-miR-6735-5p	0.921642	-0.311643	0.00852251
hsa-mir-20a	62.3483	0.280511	4.37399e-07
hsa-mir-20b	14.1814	0.141489	1.20013e-05
hsa-mir-193b	6.21624	0.250038	0.000681996
hsa-miR-373-3p	88.641	0.362186	2.43035e-20
hsa-miR-200a-3p	33.4063	0.104763	0.044363
hsa-mir-202	1.41138	0.388934	0.0103612
hsa-miR-6735-3p	1.68335	-0.205022	0.042934
hsa-miR-374a-5p	5327.06	0.306926	7.24355e-09
hsa-mir-199b	18.6135	0.139017	7.14569e-05
hsa-miR-1305	2.8029	0.195945	0.0310945
hsa-mir-24-1	74.2051	0.127336	0.0005146
hsa-mir-376a-2	20.0737	0.541506	5.55748e-07
hsa-mir-376a-1	18.0998	0.157987	0.00887252
hsa-miR-508-3p	31.7852	-0.187886	8.14606e-06
hsa-miR-374a-3p	1053.88	0.342543	8.19459e-20
hsa-miR-454-3p	2431.45	0.220355	1.72445e-08
hsa-miR-449c-5p	2.50686	0.202708	0.00389288
hsa-miR-361-3p	725.359	0.0907161	7.36679e-05
hsa-miR-302a-3p	62.3375	0.150212	0.00133035
hsa-miR-26a-5p	70.495	0.235715	2.74251e-07
hsa-miR-29a-3p	277.764	0.201422	2.99515e-08
hsa-mir-548n	3.30695	0.18604	0.00132215
hsa-miR-551b-3p	512.161	0.416929	1.37392e-09
hsa-miR-2467-5p	2.69275	0.217392	0.0187175
hsa-miR-4747-3p	1.51055	-0.285635	0.00284673
hsa-miR-665	16.0109	0.215375	0.00330608
hsa-miR-29a-5p	2.3271	0.405753	0.00640787
hsa-miR-519c-3p	1.41568	0.387762	0.038645
hsa-mir-190a	31.0645	0.475989	3.19047e-06
hsa-miR-324-5p	242.341	0.245055	3.69751e-05
hsa-miR-216a-5p	0.980628	0.392203	0.000415131
hsa-miR-323b-3p	175.98	-0.172334	1.86374e-05
hsa-miR-6747-3p	15.8984	-0.293737	7.13446e-10
hsa-miR-4443	14.4539	0.193971	0.0043764
hsa-miR-499a-5p	64933.4	0.257364	9.28357e-23
hsa-miR-371a-3p	24.5957	0.33207	2.2664e-17
hsa-miR-193a-3p	21.1369	0.456279	0.00101602
hsa-miR-30c-2-3p	298.628	0.0843291	0.000454953
hsa-miR-1180-3p	720.121	-0.0897865	0.000561838
hsa-miR-367-3p	4.21472	0.616317	0.0030166
hsa-miR-331-3p	1156.93	0.0857869	0.0365114
hsa-miR-499a-3p	152.708	0.513118	3.76618e-05
hsa-miR-520d-3p	0.919496	0.286187	0.0305197
hsa-miR-371a-5p	146.064	0.262547	1.1269e-13
hsa-miR-744-5p	1712.86	-0.173646	4.53167e-09
hsa-let-7b-3p	86.0634	0.21064	3.4598e-08
hsa-miR-1911-5p	2.68255	-0.385719	2.34122e-05
hsa-miR-6789-3p	3.68761	-0.197184	0.0069005
hsa-mir-101-1	9.40496	0.511056	4.2658e-06
hsa-mir-101-2	6.3811	0.204023	9.18613e-05
hsa-let-7b-5p	9003.78	0.324791	1.99101e-25
hsa-mir-29a	106.196	0.094543	5.52622e-06
hsa-mir-29c	10.4812	0.138414	0.0332425
hsa-miR-500b-3p	2.4772	-0.187434	0.0184735
hsa-miR-3939	2.15862	-0.289713	0.000627034
hsa-mir-296	53.9151	-0.0926046	0.00111153
hsa-mir-299	47.1904	0.133526	0.00401433
hsa-mir-27b	741.586	0.160778	5.20848e-12
hsa-miR-144-5p	534.377	0.370439	1.4035e-14
hsa-miR-582-5p	70.9158	0.219983	0.000198647
hsa-miR-513b-5p	0.950112	-0.285202	0.0304209
hsa-mir-26b	522.803	0.148273	5.17003e-07
hsa-miR-433-3p	750.597	-0.14994	4.67766e-08
hsa-miR-132-5p	150.328	0.198502	3.94311e-15
hsa-miR-4707-5p	1.89413	-0.474113	0.00112793
hsa-miR-133a-3p	10.0261	0.304628	2.70696e-13
hsa-miR-32-3p	73.4285	0.17888	1.00036e-07
hsa-miR-144-3p	1398.92	0.541218	7.61319e-10
hsa-miR-3127-3p	3.11355	-0.291725	0.000127326
hsa-mir-125b-2	725.983	0.0599199	0.00755201
hsa-mir-125b-1	31.1063	-0.109169	0.000157927
hsa-miR-505-3p	333.953	0.0647864	0.0348087
hsa-miR-30b-5p	17289.2	0.300228	2.77652e-08
hsa-miR-199b-5p	21648	0.236639	2.18932e-10
hsa-miR-132-3p	502.055	0.138304	7.80772e-08
hsa-miR-125b-1-3p	428.191	-0.156111	7.21395e-08
hsa-mir-23b	1300.44	0.131392	3.44842e-06
hsa-miR-133a-5p	7.60711	0.232143	0.000374183
hsa-miR-32-5p	1509.87	0.320918	1.18074e-09
hsa-miR-505-5p	22.6873	-0.14166	0.0010617
hsa-mir-487b	142.91	0.138796	0.000718813
hsa-miR-30b-3p	120.04	0.0720442	0.0101647
hsa-mir-33a	20.2743	-0.16768	0.000553704
hsa-mir-346	3.29223	-0.449319	2.44834e-10
hsa-mir-345	2.80346	0.306342	0.000530368
hsa-mir-181d	63.6489	0.187106	1.35406e-10
hsa-miR-5010-3p	48.7089	0.0868813	0.00260808
hsa-mir-181c	104.78	0.0913805	0.0206073
hsa-mir-337	12.6186	0.265127	0.000102051
hsa-mir-338	2.28488	0.194152	0.0184792
hsa-mir-331	123.608	0.08854	6.2689e-07
hsa-mir-330	69.292	-0.172465	1.4299e-08
hsa-miR-497-5p	167.032	0.330651	1.68895e-12
hsa-miR-1248	330.027	0.520249	1.78119e-07
hsa-mir-30e	2379.25	0.18314	4.61717e-07
hsa-mir-30b	12.9232	0.5941	7.9477e-05
hsa-mir-30a	1251.15	0.201125	1.78806e-14
hsa-miR-542-5p	14.4496	0.332064	1.45661e-05
hsa-miR-4728-3p	19.3921	-0.166391	1.46083e-08
hsa-miR-450a-1-3p	44.8937	0.147459	0.000673428
hsa-mir-3607	39.2183	0.390076	3.0448e-09
hsa-miR-1229-3p	4.58096	-0.188916	0.00162065
hsa-miR-15b-3p	314.772	0.105169	0.0423518
hsa-miR-542-3p	1123.96	0.267281	1.25303e-11
hsa-miR-4728-5p	1.66896	-0.244719	0.0105095
hsa-miR-128-3p	1767.69	-0.120208	0.00028004
hsa-miR-181c-3p	109.239	0.0939308	0.00887252
hsa-miR-760	38.1353	-0.279315	5.88121e-12
hsa-miR-450a-5p	2.50494	0.242705	0.0020919
hsa-miR-5683	3.52801	0.295545	0.0104801
hsa-miR-4524a-3p	2.84674	0.369323	1.96356e-05
hsa-miR-181c-5p	341.943	0.359886	3.44842e-06
hsa-miR-1264	1.7486	-0.305507	0.0011091
hsa-miR-660-3p	7.19716	0.164141	0.0289135
hsa-let-7i	17.6606	0.281211	6.07005e-11
hsa-let-7g	171.791	0.152626	4.89787e-08
hsa-let-7d	22.46	0.194021	1.11553e-09
hsa-let-7b	35.5959	0.422943	1.34608e-25
hsa-let-7c	56.7664	0.0622468	0.035262
hsa-miR-1276	5.50315	-0.351453	1.34414e-08
hsa-miR-380-3p	68.3518	0.252424	0.000131499
hsa-miR-485-5p	103.291	-0.0822143	0.00132588
hsa-miR-6505-3p	16.4101	-0.14478	0.00146896
hsa-mir-128-1	41.2518	-0.151217	0.000235423
hsa-mir-128-2	3.71429	-0.186648	0.00422517
hsa-miR-1278	19.4937	0.170491	3.57794e-07
hsa-miR-1284	10.1843	-0.147971	0.000459762
hsa-miR-660-5p	700.774	0.226124	2.3416e-08
hsa-miR-485-3p	283.077	-0.137914	1.48086e-06
hsa-mir-1287	3.6045	0.158006	0.0289236
hsa-miR-19b-1-5p	22.9996	0.211296	0.000480959
hsa-miR-375	6.11414	-0.325643	0.0487725
hsa-mir-1276	1.75447	-0.419061	4.51343e-06
hsa-miR-653-3p	1.07814	0.264126	0.0227446
hsa-mir-1278	2.35417	0.157198	0.0455672
hsa-miR-376a-2-5p	4.74716	0.386825	0.00738128
hsa-mir-1292	2.15955	-0.265298	0.000844149
hsa-miR-194-5p	162.635	0.0975478	0.0454535
hsa-mir-5680	1.26242	0.330829	0.000518496
hsa-miR-25-5p	67.7656	-0.166222	2.41537e-10
hsa-mir-301a	8.38923	0.344567	0.0138641
hsa-miR-30e-3p	12523.5	0.103907	0.000187895
hsa-miR-5587-3p	1.30411	-0.465923	9.52455e-07
hsa-miR-296-3p	116.653	-0.115106	0.000808373
hsa-miR-25-3p	12603.1	0.0622411	0.0362593
hsa-miR-502-5p	18.8177	0.244709	1.79949e-06
hsa-mir-5696	5.35452	0.241869	4.31764e-07
hsa-mir-5699	4.21587	0.199358	0.000999482
hsa-miR-4286	2.64608	0.188348	0.0317466
hsa-miR-145-5p	21446.1	0.254723	3.0269e-11
hsa-miR-548ar-3p	4.85067	0.274953	6.8388e-08
hsa-miR-145-3p	2821.48	0.125527	3.28605e-09
hsa-miR-1287-3p	13.4613	0.195497	0.00453408
hsa-miR-362-5p	286.642	0.151407	3.50014e-07
hsa-mir-1226	1.23297	-0.350546	0.000320588
hsa-miR-16-1-3p	27.0183	0.307412	1.11509e-09
hsa-miR-424-5p	2966.59	0.441274	4.76725e-10
hsa-miR-1287-5p	949.699	0.0750539	0.00465885
hsa-miR-23a-3p	6830.45	0.121794	0.00297491
hsa-mir-1248	17.8234	0.408798	3.09965e-05
hsa-miR-891a-5p	1.27742	-0.446985	1.35759e-06
hsa-miR-154-3p	79.5586	0.253615	0.00031293
hsa-miR-6798-3p	8.25402	-0.190138	4.35974e-05
hsa-miR-383-5p	2.2123	-0.495868	7.26249e-08
hsa-miR-142-5p	59.5093	0.409477	4.09606e-07
hsa-miR-223-3p	73.4076	0.232627	3.31099e-06
hsa-mir-26a-2	10.2537	0.303144	0.00312428
hsa-miR-142-3p	346.634	0.488606	7.97818e-10
hsa-miR-135b-3p	4.33527	-0.303845	3.36527e-06
hsa-miR-452-5p	676.218	0.147519	0.00168901
hsa-miR-487a-5p	46.4183	-0.124903	0.000191305
hsa-miR-378c	1.04943	0.313977	0.0053739
hsa-miR-28-5p	1551.38	0.0870175	0.00163055
hsa-miR-223-5p	10.0168	0.154101	0.000103839
hsa-miR-10a-5p	1766.42	0.219366	1.4214e-10
hsa-mir-218-2	3.32685	-0.138186	0.0303194
hsa-miR-488-3p	54.0127	0.402521	3.16815e-09
hsa-mir-3941	1.94339	0.307675	0.000131273
hsa-miR-200c-3p	35.5332	-0.148704	5.00093e-05
hsa-miR-668-3p	26.7047	-0.0892724	0.0480557
hsa-mir-3939	1.27898	-0.302479	0.00173642
hsa-miR-10a-3p	29.8063	0.229332	1.11509e-09
hsa-miR-6750-3p	0.788306	-0.296766	0.031061
hsa-mir-1301	22.7991	-0.305479	6.93211e-16
hsa-mir-1307	973.745	-0.168339	5.95857e-06
hsa-miR-1197	53.7276	0.131047	0.00907882
hsa-let-7a-3p	5.28669	0.259842	2.85094e-05
hsa-miR-1307-5p	275.901	0.341993	3.68498e-09
hsa-miR-30e-5p	34633.9	0.271307	3.13996e-11
hsa-miR-6808-3p	1.41254	-0.357875	0.000673428
hsa-miR-299-5p	132.326	0.161106	0.00962741
hsa-miR-1307-3p	3556.29	-0.105523	0.00247914
hsa-let-7a-5p	118.32	0.157789	3.69923e-07
hsa-miR-421	484.851	-0.119152	8.66178e-05
hsa-miR-378i	12.9117	0.17249	1.27081e-06
hsa-miR-299-3p	149.851	0.278168	3.87166e-07
hsa-miR-3177-3p	11.4129	-0.250053	3.5821e-07
hsa-miR-1914-5p	6.85055	-0.288943	1.89376e-08
hsa-miR-28-3p	4048.13	0.0717903	0.0092171
hsa-miR-1226-5p	3.10952	-0.152037	0.039454
hsa-miR-16-5p	46.8453	0.506415	3.19615e-08
hsa-miR-448	1.12532	-0.414477	0.00212497
hsa-miR-374c-5p	1.6553	0.374644	0.0019132
hsa-miR-551a	10.478	-0.149993	0.00395601
hsa-miR-27a-3p	20404.3	0.264904	1.35165e-16
hsa-miR-182-5p	113.005	-0.322106	1.61102e-17
hsa-miR-1226-3p	126.491	-0.194382	6.81902e-07
hsa-miR-1179	3.68941	0.250123	0.000666123
hsa-miR-106a-3p	7.41473	0.197319	0.00144046
hsa-miR-548k	60.6658	0.171141	3.15938e-07
hsa-miR-548n	4.40257	0.275295	3.15938e-07
hsa-miR-498	1.92291	0.205524	0.0162021
hsa-miR-584-5p	493.378	0.167071	3.21701e-10
hsa-miR-92b-5p	58.4836	-0.150215	4.79882e-07
hsa-miR-190b	6.41426	0.19452	0.000292052
hsa-mir-6877	4.20718	-0.182684	0.00357697
hsa-let-7d-3p	1803.9	0.134026	0.000160814
hsa-miR-92a-1-5p	39.3256	-0.217689	6.77638e-09
hsa-mir-5582	2.86455	0.303891	0.000179697
hsa-miR-3200-3p	85.8888	-0.120073	7.67998e-05
hsa-miR-377-3p	207.983	0.419033	0.000262609
hsa-miR-92b-3p	2371.14	-0.0891971	0.000401658
hsa-miR-455-3p	977.389	0.115538	0.000190427
hsa-miR-148b-3p	9651.75	0.0960555	0.0211217
hsa-mir-371a	8.41908	0.234097	3.5908e-06
hsa-miR-5000-5p	1.40702	0.341157	0.000108372
hsa-miR-873-5p	1.84626	0.247481	0.0210072
hsa-miR-455-5p	3270.99	0.321415	1.21344e-26
hsa-mir-374b	48.176	0.251652	3.07937e-08
hsa-miR-5000-3p	3.2635	0.235313	0.000140479
hsa-miR-328-3p	1308.67	-0.106533	0.00313436
hsa-miR-148b-5p	69.7013	0.0630154	0.0236044
hsa-mir-374a	17.009	0.28992	0.000160719
hsa-miR-1908-3p	0.713656	-0.266896	0.0438429
hsa-miR-4766-3p	1.29654	0.416534	0.000304602
hsa-let-7d-5p	7118.68	0.118518	1.91197e-06
hsa-mir-376c	16.1967	0.307213	0.000544516
hsa-mir-376b	3.73169	0.513167	0.00156687
hsa-miR-187-3p	89.986	0.209484	3.55357e-08
hsa-miR-26a-1-3p	9.97359	0.104431	0.0332818
hsa-miR-1908-5p	29.1245	-0.125754	0.0266856
hsa-miR-106a-5p	1033.95	0.107028	0.0121034
hsa-miR-584-3p	2.47005	0.176529	0.0328427
hsa-mir-378a	37.9278	0.242393	5.93252e-18
hsa-mir-378c	1.82236	0.210556	0.0243103
hsa-mir-107	7.47785	0.329035	0.000316276
hsa-miR-337-3p	567.056	0.148526	0.000992791
hsa-miR-532-3p	152.193	0.14841	5.98168e-05
hsa-miR-337-5p	137.774	0.32317	1.65264e-05
hsa-miR-125b-2-3p	224.684	0.0685938	0.000596431
hsa-miR-154-5p	209.231	0.274329	4.86316e-09
hsa-miR-98-5p	2816.24	0.135882	1.39607e-06
hsa-miR-888-5p	0.9108	-0.363608	0.00129841
hsa-miR-532-5p	3158.19	0.122124	2.68779e-09
hsa-miR-190a-5p	1288.1	0.505087	4.20859e-12
hsa-mir-1-2	1151.56	0.310079	5.61415e-19
hsa-mir-1-1	74.5872	0.240176	2.33625e-13
hsa-miR-98-3p	47.9748	0.175963	0.0146372
hsa-let-7g-5p	81378.2	0.146354	2.47097e-05
hsa-miR-376b-3p	75.7886	0.459701	0.000129616
hsa-miR-362-3p	16.4196	0.410901	5.61122e-05
hsa-miR-1301-3p	429.55	-0.20135	1.68672e-11
hsa-miR-3615	75.52	-0.0910357	0.00534584
hsa-miR-181a-5p	17.0851	0.288771	1.67233e-05
hsa-miR-190a-3p	42.3343	0.526297	8.14606e-06
hsa-miR-431-3p	57.6961	0.107381	2.77521e-05
hsa-mir-3913-1	1.99598	0.20275	0.0351677
hsa-miR-6815-3p	3.33919	-0.152463	0.0404454
hsa-miR-431-5p	178.454	0.127464	0.000732346
hsa-miR-495-5p	2.11067	0.235326	0.0267295
hsa-let-7f-2-3p	145.328	0.324264	1.06613e-11
hsa-miR-548ag	7.38057	0.205117	0.00661971
hsa-miR-138-5p	8.52547	0.420549	1.28934e-09
hsa-miR-548aw	1.06068	0.297809	0.0185307
hsa-mir-30c-2	24.8745	0.165077	0.0267657
hsa-miR-543	1510.03	-0.238707	1.47605e-08
hsa-mir-30c-1	3.60132	0.138254	0.0286228
hsa-miR-483-5p	308.852	0.129328	0.000704572
hsa-miR-6852-5p	2.09276	-0.184534	0.0393971
hsa-mir-92b	8.92408	-0.143368	0.00132588
hsa-miR-151a-5p	25.522	0.217335	0.000997936
hsa-miR-126-5p	11555.4	0.363332	2.04064e-12
hsa-miR-581	4.01981	0.194819	0.00174987
hsa-miR-556-3p	8.31007	0.151681	0.00636676
hsa-miR-137	20.1929	0.470482	1.69446e-07
hsa-let-7c-5p	11765.6	0.0774217	0.000907289
hsa-mir-320a	327.879	-0.102337	0.000249382
hsa-miR-20a-3p	81.6016	0.31766	1.08544e-06
hsa-mir-323a	76.3753	-0.174896	1.52086e-05
hsa-miR-20a-5p	24889.6	0.180999	4.49182e-06
hsa-miR-1306-5p	65.0963	-0.0921355	0.00251071
hsa-miR-184	33.4331	-0.406117	2.54015e-11
hsa-miR-483-3p	1038.34	0.137821	1.93663e-05
hsa-let-7a-3	28.8293	0.091173	0.00238079
hsa-miR-409-3p	2609.43	-0.106886	3.23434e-05
hsa-miR-541-3p	5.08126	-0.204738	0.000231276
hsa-miR-152-3p	6447.42	0.145198	1.75864e-08
hsa-miR-148a-5p	92.3327	-0.0718341	0.0416972
hsa-miR-152-5p	26.9416	0.0662614	0.0384858
hsa-miR-376a-5p	61.7931	0.403666	4.43619e-06
hsa-miR-769-5p	870.823	0.104928	5.85966e-06
hsa-mir-135a-1	4.70957	-0.221709	0.0034549
hsa-miR-504-5p	1357.18	-0.158249	2.14952e-05
hsa-mir-147b	3.50007	0.177935	0.00313436
hsa-mir-146a	6.06795	0.242283	2.8967e-07
hsa-miR-143-5p	8181.34	0.238323	1.61061e-13
hsa-miR-1277-3p	22.3365	0.488898	7.20284e-06
hsa-mir-153-1	1.49519	0.38485	5.94659e-06
hsa-miR-6764-5p	1.62156	-0.234744	0.0124258
hsa-miR-148a-3p	52463.8	0.122004	0.00822654
hsa-mir-450b	2.02079	0.277324	0.014934
hsa-mir-148a	27.2837	0.0779216	0.00858557
hsa-mir-148b	54.2524	0.138894	2.4685e-07
hsa-miR-143-3p	511705	0.202671	1.06705e-24
hsa-miR-655-3p	446.031	0.203864	5.64723e-05
hsa-mir-451a	105.536	0.404364	4.96615e-08
hsa-miR-486-5p	70.0953	0.116761	0.00130168
hsa-miR-590-5p	23.5378	0.577595	6.55081e-06
hsa-miR-887-5p	68.3777	0.115518	0.00067635
hsa-miR-671-3p	67.8924	-0.138482	0.00176588
hsa-miR-208b-5p	127.076	0.306646	0.00647878
hsa-miR-31-5p	87.4165	-0.295393	5.36339e-08
hsa-miR-15a-3p	6.73269	0.429216	0.000541998
hsa-mir-660	15.9796	0.189634	1.95141e-06
hsa-miR-24-1-5p	92.1743	0.335291	6.41e-10
hsa-miR-450a-2-3p	49.2605	0.0798074	0.0113518
hsa-mir-655	4.12587	0.153636	0.0398913
hsa-miR-208b-3p	6741.84	0.268391	0.00288798
hsa-miR-221-5p	108.15	0.099153	0.00128858
hsa-mir-652	52.9436	0.238635	1.17719e-07
hsa-mir-651	18.1465	0.366007	2.7787e-22
hsa-mir-654	265.792	-0.0963337	0.000204977
hsa-miR-15a-5p	1328.12	0.469258	5.56865e-08
hsa-miR-140-5p	2049.86	0.168033	1.2336e-08
hsa-miR-103a-3p	32.1112	-0.0748176	0.0187175
hsa-mir-643	3.59838	0.130763	0.0403974
hsa-miR-450b-5p	2267.6	0.249177	1.98026e-13
hsa-mir-639	2.32902	0.241516	0.000527692
hsa-miR-139-5p	513.079	0.224632	1.49972e-10
hsa-miR-3187-3p	14.4822	-0.0935465	0.0224044
hsa-miR-140-3p	2002.07	0.0672524	0.00637811
hsa-mir-624	3.26541	0.309237	0.010573
hsa-miR-381-3p	14081.5	0.144844	6.08933e-08
hsa-miR-92a-2-5p	2.31393	-0.190254	0.0145848
hsa-miR-127-5p	375.879	0.206671	9.02518e-07
hsa-miR-139-3p	18.2619	0.164154	3.58808e-05
hsa-miR-7974	13.0469	-0.320787	1.37858e-10
hsa-miR-381-5p	12.0959	0.284325	0.000378641
hsa-miR-501-3p	180.01	-0.0849412	0.000274845
hsa-miR-192-3p	0.995715	0.292453	0.0411714
hsa-miR-221-3p	6657.78	0.132556	4.0348e-06
hsa-miR-181d-5p	2530.61	0.190587	1.68241e-15
hsa-mir-199a-2	4.65536	0.350178	6.91022e-05
hsa-miR-95-3p	433.103	0.157384	1.08538e-06
hsa-miR-193b-3p	239.497	0.155918	0.0288173
hsa-miR-766-3p	70.9682	-0.11346	0.00802653
hsa-miR-206	7.66678	0.247428	2.37549e-06
hsa-miR-590-3p	323.518	0.414228	2.41537e-10
hsa-miR-1237-3p	2.89101	-0.157635	0.0277853
hsa-miR-136-5p	506.88	0.438941	1.06672e-11
hsa-miR-652-5p	11.2562	0.255754	1.33425e-06
hsa-miR-518c-3p	4.6409	0.275678	0.00308069
hsa-miR-23c	6.24693	0.152806	0.0233618
hsa-miR-24-3p	8.54651	0.100039	0.0359375
hsa-miR-29c-5p	22.4452	0.269239	3.11447e-06
hsa-miR-136-3p	1028.76	0.27532	1.02791e-08
hsa-miR-3912-3p	15.9008	0.12229	0.00698569
hsa-miR-676-3p	61.1737	0.125422	5.58415e-05
hsa-mir-4473	14.3675	0.116889	0.00031293
hsa-mir-548aw	1.36516	0.253299	0.0167578
hsa-mir-17	345.212	0.256038	2.3999e-06
hsa-mir-548al	2.25651	0.247789	0.0039067
hsa-miR-652-3p	904.236	0.127018	1.74674e-08
hsa-miR-100-5p	16606.6	-0.0819317	0.0185932
hsa-mir-130b	46.6587	-0.18916	1.79368e-08
hsa-mir-130a	127.728	0.266119	7.99249e-07
hsa-miR-1298-3p	1.6142	-0.414045	3.03851e-05
hsa-miR-18a-5p	535.966	0.175267	0.0363779
hsa-miR-6733-3p	2.23314	0.166348	0.0486419
hsa-miR-185-5p	1728.79	0.0805108	8.00534e-05
hsa-miR-214-5p	1188.52	0.168668	3.13996e-11
hsa-mir-1343	0.865363	-0.261669	0.0357716
hsa-miR-103a-2-5p	21.9307	0.456662	9.08484e-06
hsa-mir-133b	10.3491	0.308094	0.00412337
hsa-miR-18a-3p	95.0994	-0.155357	3.07808e-08
hsa-miR-425-3p	215.815	0.100736	0.00178153
hsa-miR-574-5p	1.41108	0.26938	0.0314039
hsa-miR-4803	1.2711	0.268492	0.019307
hsa-let-7f-5p	2501.6	0.26879	1.94482e-16
hsa-miR-6870-3p	1.47363	-0.233246	0.0320786
hsa-miR-1298-5p	25.8832	-0.412647	9.50175e-14
hsa-miR-202-5p	31.2326	0.32713	1.54618e-06
hsa-miR-3940-3p	15.7621	0.119624	0.0490456
hsa-let-7i-3p	210.797	0.462144	2.42805e-09
hsa-miR-188-5p	36.4058	0.233326	0.00195759
hsa-miR-372-5p	3.27622	0.396142	1.42587e-07
hsa-miR-34c-5p	64.6635	0.24911	7.3726e-16
hsa-miR-200b-3p	36.6523	-0.119873	0.000970117
hsa-miR-3940-5p	0.690881	-0.270819	0.0441851
hsa-let-7i-5p	68224.7	0.185999	3.9325e-06
hsa-miR-33a-5p	90.6892	0.490574	3.83004e-06
hsa-miR-26b-5p	41665.3	0.168395	4.08622e-09
hsa-mir-770	3.56074	-0.252806	2.74759e-05
hsa-mir-766	0.908032	-0.302424	0.00867203
hsa-mir-760	2.29089	-0.364598	1.15476e-06
hsa-miR-372-3p	1171.78	0.317436	4.47376e-18
hsa-miR-135a-3p	2.80173	-0.229307	0.00282754
hsa-miR-26b-3p	73.4436	0.0895356	0.00663171
hsa-miR-4999-5p	4.45501	0.242584	5.149e-05
hsa-miR-615-3p	7.07301	-0.283454	1.91197e-06
hsa-miR-1343-3p	18.3229	-0.260983	3.33414e-11
hsa-mir-449c	2.32223	0.182046	0.0114307
hsa-miR-598-5p	1.22782	-0.342433	0.000372837
hsa-mir-28	585.194	0.0971206	0.000290246
hsa-mir-21	2392.44	0.121671	6.43131e-06
hsa-mir-31	3.48064	-0.365525	8.30223e-07
hsa-mir-32	15.9077	0.24131	0.00182585
hsa-miR-510-5p	1.39213	-0.231035	0.0186858
hsa-miR-130b-3p	503.496	0.181319	0.0156867
hsa-mir-708	39.2986	0.133539	0.00108479
hsa-miR-5699-3p	4.96949	0.336948	7.23044e-10
hsa-miR-708-3p	63.2188	0.120205	0.00738128
hsa-mir-93	92.6074	0.0917263	0.000387444
hsa-mir-98	1.78917	0.316083	0.000746381
hsa-miR-33a-3p	41.8477	0.36795	3.11517e-10
hsa-miR-130b-5p	892.024	-0.193474	6.04037e-09
hsa-miR-99b-5p	21976.7	-0.143685	1.06996e-09
hsa-miR-346	118.185	-0.254928	7.17522e-13
hsa-miR-627-3p	3.09518	0.192268	0.00243597
hsa_piR_021516	14.3305	0.385161	0.000187895
hsa_piR_009877	3.59884	-0.202843	0.000721369
piR-hsa-18860	773.581	-0.249327	9.27322e-09
hsa_piR_009814	1.00191	0.365764	0.000304707
piR-hsa-29555	1.86188	0.289486	0.00044388
hsa_piR_021570	7.85358	0.149972	0.00290927
piR-hsa-6839	602.944	0.16949	0.000271531
piR-hsa-6840	603.893	0.169164	0.000275029
hsa_piR_009884	6.02374	0.307379	8.08787e-07
hsa_piR_022874	70.6703	0.241374	4.6302e-17
hsa_piR_019167	157.202	0.0942231	0.0183781
hsa_piR_019168	2451.46	0.166921	3.75621e-06
hsa_piR_019169	94.3228	0.149582	8.6914e-05
hsa_piR_020116	0.961667	0.372931	0.00032771
hsa_piR_021462	535.922	0.17523	0.0362593
piR-hsa-28187	70.4394	0.168715	5.24754e-07
hsa_piR_009799	37.7951	0.106842	0.000151151
piR-hsa-28189	70.3971	0.168958	5.00185e-07
piR-hsa-28188	70.4204	0.169021	4.90412e-07
hsa_piR_019050	18.9531	0.115116	0.000745984
hsa_piR_021387	4.91618	0.210114	0.000451766
piR-hsa-29715	535.922	0.17523	0.0362593
piR-hsa-29714	535.922	0.17523	0.0362593
piR-hsa-30734	16.5454	0.310058	0.00310729
piR-hsa-28400	17.1591	-0.153291	0.00601196
[truncated: 500 more rows]
