# Supplementary material for: Integrated small RNA, mRNA and protein omics reveal a miRNA network orchestrating metabolic maturation of the developing human heart
Source: BMC Genomics. 2023 Nov 23;24:709. doi: 10.1186/s12864-023-09801-8 (PMC10668469; doi:10.1186/s12864-023-09801-8)
Supplement: Supplementary file 4 — Additional file 4. Significant differentially expressed and uniquely mapped miRNAs. [file 12864_2023_9801_MOESM4_ESM.xlsx]

## Sheet: significant_de_miRNA_unique
Additional file 4: significant differentially expressed and uniquely mapped miRNAs
Samples: Differentially Expressed small RNA genes between 8 and 19 weeks of gestation
gene	baseMean	log2FoldChange	padj
hsa-miR-146a-5p	830.254	0.237734	3.81143e-28
hsa-mir-145	2302.08	0.279871	1.21344e-26
hsa-miR-455-5p	3270.99	0.321415	1.21344e-26
hsa-let-7b	35.5959	0.422943	1.34608e-25
hsa-miR-150-5p	67.1908	0.400926	1.99101e-25
hsa-miR-30d-3p	246.644	0.272443	1.99101e-25
hsa-let-7b-5p	9003.78	0.324791	1.99101e-25
hsa-miR-143-3p	511705	0.202671	1.06705e-24
hsa-miR-651-5p	865.83	0.343509	1.50377e-24
hsa-miR-499a-5p	64933.4	0.257364	9.28357e-23
hsa-miR-101-3p	160.919	0.36414	1.60419e-22
hsa-mir-651	18.1465	0.366007	2.7787e-22
hsa-miR-378a-5p	836.077	0.297019	2.78048e-21
hsa-mir-455	586.214	0.249024	4.02929e-21
hsa-miR-373-3p	88.641	0.362186	2.43035e-20
hsa-miR-374a-3p	1053.88	0.342543	8.19459e-20
hsa-miR-27b-3p	122464	0.249674	3.70015e-19
hsa-mir-1-2	1151.56	0.310079	5.61415e-19
hsa-miR-372-3p	1171.78	0.317436	4.47376e-18
hsa-mir-378a	37.9278	0.242393	5.93252e-18
hsa-miR-30a-5p	46355.6	0.241332	6.11401e-18
hsa-miR-182-5p	113.005	-0.322106	1.61102e-17
hsa-miR-371a-3p	24.5957	0.33207	2.2664e-17
hsa-miR-183-5p	76.6168	-0.297607	6.75577e-17
hsa-miR-34a-5p	421.015	0.375163	1.26027e-16
hsa-miR-27a-3p	20404.3	0.264904	1.35165e-16
hsa-let-7f-5p	2501.6	0.26879	1.94482e-16
hsa-miR-1-3p	46256.1	0.302071	2.09816e-16
hsa-miR-99a-3p	234.119	0.350001	5.45769e-16
hsa-mir-1301	22.7991	-0.305479	6.93211e-16
hsa-miR-34c-5p	64.6635	0.24911	7.3726e-16
hsa-miR-181d-5p	2530.61	0.190587	1.68241e-15
hsa-miR-132-5p	150.328	0.198502	3.94311e-15
hsa-mir-497	19.161	0.319218	1.38107e-14
hsa-miR-144-5p	534.377	0.370439	1.4035e-14
hsa-miR-3613-5p	1452.76	0.343604	1.55769e-14
hsa-mir-30a	1251.15	0.201125	1.78806e-14
hsa-miR-624-5p	22.4735	0.336254	4.98626e-14
hsa-miR-1298-5p	25.8832	-0.412647	9.50175e-14
hsa-miR-371a-5p	146.064	0.262547	1.1269e-13
hsa-miR-143-5p	8181.34	0.238323	1.61061e-13
hsa-miR-450b-5p	2267.6	0.249177	1.98026e-13
hsa-miR-508-5p	5.47955	-0.497875	2.19321e-13
hsa-mir-1-1	74.5872	0.240176	2.33625e-13
hsa-mir-542	269.063	0.292364	2.62041e-13
hsa-miR-133a-3p	10.0261	0.304628	2.70696e-13
hsa-miR-330-3p	75.4701	-0.19482	3.53803e-13
hsa-miR-506-3p	12.3466	-0.445702	6.52371e-13
hsa-miR-346	118.185	-0.254928	7.17522e-13
hsa-mir-144	107.141	0.440921	9.97677e-13
hsa-miR-497-5p	167.032	0.330651	1.68895e-12
hsa-miR-126-5p	11555.4	0.363332	2.04064e-12
hsa-miR-190a-5p	1288.1	0.505087	4.20859e-12
hsa-mir-506	3.85592	-0.479293	4.35526e-12
hsa-mir-27b	741.586	0.160778	5.20848e-12
hsa-mir-143	1424.96	0.142653	5.45351e-12
hsa-miR-760	38.1353	-0.279315	5.88121e-12
hsa-let-7f-2-3p	145.328	0.324264	1.06613e-11
hsa-miR-136-5p	506.88	0.438941	1.06672e-11
hsa-miR-542-3p	1123.96	0.267281	1.25303e-11
hsa-miR-1301-3p	429.55	-0.20135	1.68672e-11
hsa-miR-184	33.4331	-0.406117	2.54015e-11
hsa-miR-145-5p	21446.1	0.254723	3.0269e-11
hsa-miR-30e-5p	34633.9	0.271307	3.13996e-11
hsa-miR-214-5p	1188.52	0.168668	3.13996e-11
hsa-miR-1343-3p	18.3229	-0.260983	3.33414e-11
hsa-miR-664a-3p	111.829	0.21818	5.84711e-11
hsa-let-7i	17.6606	0.281211	6.07005e-11
hsa-mir-499a	358.999	0.237436	9.60734e-11
hsa-let-7f-1	13.2011	0.268592	1.31347e-10
hsa-miR-374b-3p	190.993	0.208198	1.33546e-10
hsa-mir-181d	63.6489	0.187106	1.35406e-10
hsa-miR-7974	13.0469	-0.320787	1.37858e-10
hsa-mir-532	17.5021	0.190503	1.41709e-10
hsa-miR-10a-5p	1766.42	0.219366	1.4214e-10
hsa-miR-139-5p	513.079	0.224632	1.49972e-10
hsa-miR-199b-5p	21648	0.236639	2.18932e-10
hsa-miR-25-5p	67.7656	-0.166222	2.41537e-10
hsa-miR-590-3p	323.518	0.414228	2.41537e-10
hsa-mir-346	3.29223	-0.449319	2.44834e-10
hsa-miR-1910-5p	7.84464	-0.413552	2.5121e-10
hsa-mir-142	106.846	0.235367	2.54292e-10
hsa-miR-33a-3p	41.8477	0.36795	3.11517e-10
hsa-miR-584-5p	493.378	0.167071	3.21701e-10
hsa-miR-411-5p	3068.24	0.139771	4.14864e-10
hsa-miR-3607-3p	66.5784	0.305991	4.66793e-10
hsa-mir-106b	226.544	0.163997	4.72195e-10
hsa-miR-424-5p	2966.59	0.441274	4.76725e-10
hsa-miR-24-1-5p	92.1743	0.335291	6.41e-10
hsa-miR-6747-3p	15.8984	-0.293737	7.13446e-10
hsa-miR-5699-3p	4.96949	0.336948	7.23044e-10
hsa-miR-144-3p	1398.92	0.541218	7.61319e-10
hsa-miR-142-3p	346.634	0.488606	7.97818e-10
hsa-miR-99b-5p	21976.7	-0.143685	1.06996e-09
hsa-let-7f-2	73.1732	0.188659	1.11509e-09
hsa-miR-16-1-3p	27.0183	0.307412	1.11509e-09
hsa-miR-10a-3p	29.8063	0.229332	1.11509e-09
hsa-let-7d	22.46	0.194021	1.11553e-09
hsa-miR-451a	3031.04	0.422019	1.11835e-09
hsa-miR-32-5p	1509.87	0.320918	1.18074e-09
hsa-miR-195-5p	270.65	0.257891	1.24679e-09
hsa-miR-138-5p	8.52547	0.420549	1.28934e-09
hsa-miR-551b-3p	512.161	0.416929	1.37392e-09
hsa-let-7f-1-3p	133.157	0.240468	1.66355e-09
hsa-let-7i-3p	210.797	0.462144	2.42805e-09
hsa-miR-532-5p	3158.19	0.122124	2.68779e-09
hsa-mir-183	14.2682	-0.366643	2.7731e-09
hsa-mir-3607	39.2183	0.390076	3.0448e-09
hsa-miR-488-3p	54.0127	0.402521	3.16815e-09
hsa-miR-145-3p	2821.48	0.125527	3.28605e-09
hsa-miR-1307-5p	275.901	0.341993	3.68498e-09
hsa-miR-26b-5p	41665.3	0.168395	4.08622e-09
hsa-mir-127	540.89	0.147313	4.39186e-09
hsa-miR-744-5p	1712.86	-0.173646	4.53167e-09
hsa-miR-154-5p	209.231	0.274329	4.86316e-09
hsa-mir-10a	48.6231	0.229889	5.22361e-09
hsa-miR-323a-3p	874.027	-0.167835	5.44902e-09
hsa-miR-130b-5p	892.024	-0.193474	6.04037e-09
hsa-miR-92a-1-5p	39.3256	-0.217689	6.77638e-09
hsa-miR-374a-5p	5327.06	0.306926	7.24355e-09
hsa-miR-136-3p	1028.76	0.27532	1.02791e-08
hsa-miR-3591-5p	87.1006	0.181184	1.1699e-08
hsa-miR-140-5p	2049.86	0.168033	1.2336e-08
hsa-miR-345-5p	1565.77	0.145495	1.33551e-08
hsa-miR-1276	5.50315	-0.351453	1.34414e-08
hsa-mir-330	69.292	-0.172465	1.4299e-08
hsa-miR-4728-3p	19.3921	-0.166391	1.46083e-08
hsa-miR-543	1510.03	-0.238707	1.47605e-08
hsa-miR-186-5p	5570.07	0.197451	1.53983e-08
hsa-miR-454-3p	2431.45	0.220355	1.72445e-08
hsa-miR-652-3p	904.236	0.127018	1.74674e-08
hsa-miR-152-3p	6447.42	0.145198	1.75864e-08
hsa-mir-130b	46.6587	-0.18916	1.79368e-08
hsa-miR-212-3p	33.6835	0.172946	1.8024e-08
hsa-mir-136	230.494	0.211574	1.85595e-08
hsa-miR-513c-5p	3.55983	-0.506226	1.86058e-08
hsa-miR-1914-5p	6.85055	-0.288943	1.89376e-08
hsa-mir-452	571.301	0.234577	2.28822e-08
hsa-miR-660-5p	700.774	0.226124	2.3416e-08
hsa-miR-181a-2-3p	1348.62	-0.135886	2.42453e-08
hsa-miR-30b-5p	17289.2	0.300228	2.77652e-08
hsa-miR-199a-3p	4400.2	0.175743	2.80925e-08
hsa-miR-29a-3p	277.764	0.201422	2.99515e-08
hsa-miR-18a-3p	95.0994	-0.155357	3.07808e-08
hsa-mir-374b	48.176	0.251652	3.07937e-08
hsa-miR-16-5p	46.8453	0.506415	3.19615e-08
hsa-let-7b-3p	86.0634	0.21064	3.4598e-08
hsa-miR-187-3p	89.986	0.209484	3.55357e-08
hsa-mir-411	563.673	0.126278	4.57866e-08
hsa-miR-433-3p	750.597	-0.14994	4.67766e-08
hsa-let-7g	171.791	0.152626	4.89787e-08
hsa-mir-451a	105.536	0.404364	4.96615e-08
hsa-miR-31-5p	87.4165	-0.295393	5.36339e-08
hsa-miR-15a-5p	1328.12	0.469258	5.56865e-08
hsa-miR-381-3p	14081.5	0.144844	6.08933e-08
hsa-miR-1227-3p	8.31124	-0.253881	6.14995e-08
hsa-miR-548ar-3p	4.85067	0.274953	6.8388e-08
hsa-miR-503-5p	1566.62	0.13869	6.90734e-08
hsa-miR-125b-1-3p	428.191	-0.156111	7.21395e-08
hsa-miR-383-5p	2.2123	-0.495868	7.26249e-08
hsa-mir-132	33.8404	0.192879	7.62998e-08
hsa-miR-132-3p	502.055	0.138304	7.80772e-08
hsa-miR-224-3p	22.4198	0.335094	8.64539e-08
hsa-miR-32-3p	73.4285	0.17888	1.00036e-07
hsa-mir-106a	68.4762	0.265473	1.03549e-07
hsa-mir-652	52.9436	0.238635	1.17719e-07
hsa-mir-195	6.43399	0.292013	1.40324e-07
hsa-miR-372-5p	3.27622	0.396142	1.42587e-07
hsa-mir-425	335.703	0.165209	1.56965e-07
hsa-miR-137	20.1929	0.470482	1.69446e-07
hsa-miR-1248	330.027	0.520249	1.78119e-07
hsa-miR-369-3p	2550.72	0.233964	1.80797e-07
hsa-miR-26a-2-3p	68.243	0.200746	2.38648e-07
hsa-mir-148b	54.2524	0.138894	2.4685e-07
hsa-miR-340-5p	5693.79	0.15706	2.47428e-07
hsa-mir-34c	4.48584	0.305244	2.53797e-07
hsa-miR-10b-5p	1635.91	0.246236	2.59499e-07
hsa-miR-26a-5p	70.495	0.235715	2.74251e-07
hsa-mir-146a	6.06795	0.242283	2.8967e-07
hsa-miR-21-5p	133784	0.133488	3.12652e-07
hsa-miR-7111-3p	2.20093	-0.391312	3.12652e-07
hsa-miR-548k	60.6658	0.171141	3.15938e-07
hsa-miR-548n	4.40257	0.275295	3.15938e-07
hsa-miR-362-5p	286.642	0.151407	3.50014e-07
hsa-miR-1278	19.4937	0.170491	3.57794e-07
hsa-miR-3177-3p	11.4129	-0.250053	3.5821e-07
hsa-let-7a-5p	118.32	0.157789	3.69923e-07
hsa-miR-299-3p	149.851	0.278168	3.87166e-07
hsa-mir-10b	60.7935	0.260194	3.872e-07
hsa-miR-142-5p	59.5093	0.409477	4.09606e-07
hsa-mir-5696	5.35452	0.241869	4.31764e-07
hsa-mir-20a	62.3483	0.280511	4.37399e-07
hsa-miR-454-5p	61.1097	-0.165919	4.40091e-07
hsa-mir-30e	2379.25	0.18314	4.61717e-07
hsa-miR-92b-5p	58.4836	-0.150215	4.79882e-07
hsa-miR-338-3p	39.4035	0.389422	5.15704e-07
hsa-mir-26b	522.803	0.148273	5.17003e-07
hsa-mir-376a-2	20.0737	0.541506	5.55748e-07
hsa-mir-331	123.608	0.08854	6.2689e-07
hsa-miR-10b-3p	19.3564	0.232104	6.50912e-07
hsa-miR-1226-3p	126.491	-0.194382	6.81902e-07
hsa-miR-374b-5p	7048.78	0.209164	7.0603e-07
hsa-miR-3145-3p	8.68607	0.181114	7.77538e-07
hsa-mir-130a	127.728	0.266119	7.99249e-07
hsa-mir-31	3.48064	-0.365525	8.30223e-07
hsa-miR-181b-5p	1851.76	0.161385	8.84799e-07
hsa-miR-127-5p	375.879	0.206671	9.02518e-07
hsa-miR-5587-3p	1.30411	-0.465923	9.52455e-07
hsa-mir-34a	6.23596	0.298532	1.03861e-06
hsa-miR-95-3p	433.103	0.157384	1.08538e-06
hsa-miR-20a-3p	81.6016	0.31766	1.08544e-06
hsa-miR-4746-5p	13.2885	-0.260273	1.11736e-06
hsa-mir-760	2.29089	-0.364598	1.15476e-06
hsa-miR-378i	12.9117	0.17249	1.27081e-06
hsa-miR-652-5p	11.2562	0.255754	1.33425e-06
hsa-miR-891a-5p	1.27742	-0.446985	1.35759e-06
hsa-miR-98-5p	2816.24	0.135882	1.39607e-06
hsa-let-7g-3p	15.8775	0.365605	1.44487e-06
hsa-miR-654-5p	330.661	-0.13877	1.46805e-06
hsa-miR-485-3p	283.077	-0.137914	1.48086e-06
hsa-miR-202-5p	31.2326	0.32713	1.54618e-06
hsa-miR-21-3p	99.9722	0.163345	1.77225e-06
hsa-miR-502-5p	18.8177	0.244709	1.79949e-06
hsa-let-7d-5p	7118.68	0.118518	1.91197e-06
hsa-miR-615-3p	7.07301	-0.283454	1.91197e-06
hsa-mir-660	15.9796	0.189634	1.95141e-06
hsa-miR-206	7.66678	0.247428	2.37549e-06
hsa-mir-17	345.212	0.256038	2.3999e-06
hsa-miR-29c-5p	22.4452	0.269239	3.11447e-06
hsa-mir-190a	31.0645	0.475989	3.19047e-06
hsa-miR-223-3p	73.4076	0.232627	3.31099e-06
hsa-miR-135b-3p	4.33527	-0.303845	3.36527e-06
hsa-mir-23b	1300.44	0.131392	3.44842e-06
hsa-miR-181c-5p	341.943	0.359886	3.44842e-06
hsa-mir-371a	8.41908	0.234097	3.5908e-06
hsa-miR-33a-5p	90.6892	0.490574	3.83004e-06
hsa-let-7i-5p	68224.7	0.185999	3.9325e-06
hsa-miR-221-3p	6657.78	0.132556	4.0348e-06
hsa-mir-16-1	6.78127	0.314904	4.1978e-06
hsa-miR-29c-3p	62.2863	0.475932	4.23614e-06
hsa-mir-101-1	9.40496	0.511056	4.2658e-06
hsa-miR-376a-5p	61.7931	0.403666	4.43619e-06
hsa-miR-20a-5p	24889.6	0.180999	4.49182e-06
hsa-miR-580-3p	4.97834	0.262097	4.50151e-06
hsa-miR-149-5p	937.194	-0.111507	4.50151e-06
hsa-mir-1276	1.75447	-0.419061	4.51343e-06
hsa-mir-29a	106.196	0.094543	5.52622e-06
hsa-miR-147b	4.04149	0.28698	5.61421e-06
hsa-miR-769-5p	870.823	0.104928	5.85966e-06
hsa-miR-130a-3p	2298.41	0.373702	5.8893e-06
hsa-mir-153-1	1.49519	0.38485	5.94659e-06
hsa-mir-1307	973.745	-0.168339	5.95857e-06
hsa-mir-21	2392.44	0.121671	6.43131e-06
hsa-miR-590-5p	23.5378	0.577595	6.55081e-06
hsa-mir-137	4.92874	0.421287	6.62187e-06
hsa-miR-1277-3p	22.3365	0.488898	7.20284e-06
hsa-mir-2355	7.99191	0.183228	7.66711e-06
hsa-miR-508-3p	31.7852	-0.187886	8.14606e-06
hsa-miR-190a-3p	42.3343	0.526297	8.14606e-06
hsa-mir-15a	7.3796	0.330472	8.14986e-06
hsa-miR-103a-2-5p	21.9307	0.456662	9.08484e-06
hsa-miR-1292-5p	13.5866	-0.169683	1.1422e-05
hsa-mir-20b	14.1814	0.141489	1.20013e-05
hsa-miR-542-5p	14.4496	0.332064	1.45661e-05
hsa-mir-323a	76.3753	-0.174896	1.52086e-05
hsa-miR-376c-3p	847.903	0.375409	1.57078e-05
hsa-miR-106b-5p	3165.49	0.264278	1.61433e-05
hsa-miR-337-5p	137.774	0.32317	1.65264e-05
hsa-miR-181a-5p	17.0851	0.288771	1.67233e-05
hsa-miR-548ah-5p	15.3608	0.166579	1.77365e-05
hsa-miR-323b-3p	175.98	-0.172334	1.86374e-05
hsa-miR-483-3p	1038.34	0.137821	1.93663e-05
hsa-miR-4524a-3p	2.84674	0.369323	1.96356e-05
hsa-miR-504-5p	1357.18	-0.158249	2.14952e-05
hsa-mir-454	62.9799	0.182106	2.17089e-05
hsa-mir-431	127.017	0.112175	2.25402e-05
hsa-miR-1911-5p	2.68255	-0.385719	2.34122e-05
hsa-mir-126	3482.85	0.0874716	2.37163e-05
hsa-let-7g-5p	81378.2	0.146354	2.47097e-05
hsa-miR-1-5p	77.9656	0.364395	2.51083e-05
hsa-mir-770	3.56074	-0.252806	2.74759e-05
hsa-miR-431-3p	57.6961	0.107381	2.77521e-05
hsa-let-7a-3p	5.28669	0.259842	2.85094e-05
hsa-miR-1298-3p	1.6142	-0.414045	3.03851e-05
hsa-mir-1248	17.8234	0.408798	3.09965e-05
hsa-miR-125a-5p	31106.8	-0.123118	3.15584e-05
hsa-miR-409-3p	2609.43	-0.106886	3.23434e-05
hsa-miR-449a	2.04176	0.330679	3.2809e-05
hsa-mir-186	129.695	0.202732	3.28716e-05
hsa-miR-139-3p	18.2619	0.164154	3.58808e-05
hsa-miR-324-5p	242.341	0.245055	3.69751e-05
hsa-miR-499a-3p	152.708	0.513118	3.76618e-05
hsa-miR-301a-3p	288.299	0.413694	3.76758e-05
hsa-mir-3613	4.53066	0.234811	4.22414e-05
hsa-miR-6798-3p	8.25402	-0.190138	4.35974e-05
hsa-miR-302d-3p	104.562	0.151947	4.46866e-05
hsa-miR-200c-3p	35.5332	-0.148704	5.00093e-05
hsa-miR-4999-5p	4.45501	0.242584	5.149e-05
hsa-miR-676-3p	61.1737	0.125422	5.58415e-05
hsa-miR-362-3p	16.4196	0.410901	5.61122e-05
hsa-miR-655-3p	446.031	0.203864	5.64723e-05
hsa-miR-532-3p	152.193	0.14841	5.98168e-05
hsa-mir-199a-2	4.65536	0.350178	6.91022e-05
hsa-mir-199b	18.6135	0.139017	7.14569e-05
hsa-miR-361-3p	725.359	0.0907161	7.36679e-05
hsa-miR-3200-3p	85.8888	-0.120073	7.67998e-05
hsa-mir-30b	12.9232	0.5941	7.9477e-05
hsa-miR-185-5p	1728.79	0.0805108	8.00534e-05
hsa-mir-369	15.1963	0.234874	8.34607e-05
hsa-miR-19b-3p	47.3209	0.3297	8.54846e-05
hsa-miR-421	484.851	-0.119152	8.66178e-05
hsa-miR-128-1-5p	9.97818	-0.166402	8.78955e-05
hsa-mir-101-2	6.3811	0.204023	9.18613e-05
hsa-mir-208a	15.9723	0.558051	0.000102051
hsa-mir-337	12.6186	0.265127	0.000102051
hsa-miR-23b-3p	13612.9	0.11032	0.000102743
hsa-miR-2355-3p	15.9167	0.140768	0.00010313
hsa-miR-223-5p	10.0168	0.154101	0.000103839
hsa-miR-5000-5p	1.40702	0.341157	0.000108372
hsa-miR-487b-5p	10.6715	-0.171211	0.000120491
hsa-miR-3127-3p	3.11355	-0.291725	0.000127326
hsa-miR-376b-3p	75.7886	0.459701	0.000129616
hsa-mir-3941	1.94339	0.307675	0.000131273
hsa-miR-380-3p	68.3518	0.252424	0.000131499
hsa-miR-5000-3p	3.2635	0.235313	0.000140479
hsa-miR-518b	9.76919	0.206121	0.000152014
hsa-mir-125b-1	31.1063	-0.109169	0.000157927
hsa-mir-374a	17.009	0.28992	0.000160719
hsa-let-7d-3p	1803.9	0.134026	0.000160814
hsa-miR-3194-3p	5.27517	0.263541	0.000172139
hsa-miR-19a-3p	1334.4	0.3814	0.000176129
hsa-mir-5582	2.86455	0.303891	0.000179697
hsa-miR-3607-5p	1060.71	0.319338	0.00018091
hsa-mir-488	6.49061	0.252644	0.000183133
hsa-miR-30e-3p	12523.5	0.103907	0.000187895
hsa-miR-455-3p	977.389	0.115538	0.000190427
hsa-miR-487a-5p	46.4183	-0.124903	0.000191305
hsa-miR-18b-5p	32.5642	0.329207	0.000196204
hsa-miR-582-5p	70.9158	0.219983	0.000198647
hsa-miR-579-3p	8.64249	0.392316	0.000204811
hsa-mir-654	265.792	-0.0963337	0.000204977
hsa-miR-301b-5p	6.43609	-0.189433	0.000218674
hsa-mir-590	11.6816	0.37316	0.000227988
hsa-miR-541-3p	5.08126	-0.204738	0.000231276
hsa-mir-504	41.8593	-0.132839	0.000232186
hsa-mir-128-1	41.2518	-0.151217	0.000235423
hsa-mir-19a	141.09	0.264539	0.000246736
hsa-mir-320a	327.879	-0.102337	0.000249382
hsa-miR-377-3p	207.983	0.419033	0.000262609
hsa-miR-1234-3p	1.92674	-0.35587	0.000269064
hsa-mir-150	2.21814	0.262699	0.000274261
hsa-miR-501-3p	180.01	-0.0849412	0.000274845
hsa-miR-128-3p	1767.69	-0.120208	0.00028004
hsa-miR-125a-3p	74.0712	-0.108325	0.00028116
hsa-mir-28	585.194	0.0971206	0.000290246
hsa-miR-190b	6.41426	0.19452	0.000292052
hsa-mir-363	250.317	0.0919047	0.000304256
hsa-miR-4766-3p	1.29654	0.416534	0.000304602
hsa-miR-154-3p	79.5586	0.253615	0.00031293
hsa-mir-4473	14.3675	0.116889	0.00031293
hsa-mir-107	7.47785	0.329035	0.000316276
hsa-mir-1226	1.23297	-0.350546	0.000320588
hsa-miR-149-3p	1.29025	-0.384884	0.000348843
hsa-miR-598-5p	1.22782	-0.342433	0.000372837
hsa-miR-133a-5p	7.60711	0.232143	0.000374183
hsa-miR-381-5p	12.0959	0.284325	0.000378641
hsa-mir-93	92.6074	0.0917263	0.000387444
hsa-miR-92b-3p	2371.14	-0.0891971	0.000401658
hsa-miR-133b	1038.57	0.25698	0.000410767
hsa-miR-216a-5p	0.980628	0.392203	0.000415131
hsa-miR-30c-2-3p	298.628	0.0843291	0.000454953
hsa-miR-1284	10.1843	-0.147971	0.000459762
hsa-miR-3613-3p	29.1481	0.289158	0.000460109
hsa-miR-19b-1-5p	22.9996	0.211296	0.000480959
hsa-mir-24-1	74.2051	0.127336	0.0005146
hsa-mir-5680	1.26242	0.330829	0.000518496
hsa-mir-639	2.32902	0.241516	0.000527692
hsa-mir-345	2.80346	0.306342	0.000530368
hsa-miR-15a-3p	6.73269	0.429216	0.000541998
hsa-mir-376c	16.1967	0.307213	0.000544516
hsa-mir-33a	20.2743	-0.16768	0.000553704
hsa-miR-1180-3p	720.121	-0.0897865	0.000561838
hsa-miR-125b-2-3p	224.684	0.0685938	0.000596431
hsa-miR-3939	2.15862	-0.289713	0.000627034
hsa-miR-1179	3.68941	0.250123	0.000666123
hsa-miR-450a-1-3p	44.8937	0.147459	0.000673428
hsa-miR-6808-3p	1.41254	-0.357875	0.000673428
hsa-miR-887-5p	68.3777	0.115518	0.00067635
hsa-mir-193b	6.21624	0.250038	0.000681996
hsa-mir-539	38.4054	0.196967	0.000701062
hsa-miR-483-5p	308.852	0.129328	0.000704572
hsa-mir-487b	142.91	0.138796	0.000718813
hsa-miR-431-5p	178.454	0.127464	0.000732346
hsa-mir-98	1.78917	0.316083	0.000746381
hsa-miR-7151-5p	67.936	0.162291	0.000802575
hsa-miR-296-3p	116.653	-0.115106	0.000808373
hsa-mir-1292	2.15955	-0.265298	0.000844149
hsa-let-7c-5p	11765.6	0.0774217	0.000907289
hsa-miR-551b-5p	33.0111	-0.126758	0.000925707
hsa-miR-200b-3p	36.6523	-0.119873	0.000970117
hsa-miR-337-3p	567.056	0.148526	0.000992791
hsa-miR-151a-5p	25.522	0.217335	0.000997936
hsa-mir-5699	4.21587	0.199358	0.000999482
hsa-miR-193a-3p	21.1369	0.456279	0.00101602
hsa-mir-18b	6.19576	-0.150673	0.00106044
hsa-miR-505-5p	22.6873	-0.14166	0.0010617
hsa-mir-708	39.2986	0.133539	0.00108479
hsa-miR-1264	1.7486	-0.305507	0.0011091
hsa-mir-296	53.9151	-0.0926046	0.00111153
hsa-miR-4707-5p	1.89413	-0.474113	0.00112793
hsa-mir-543	24.8002	-0.137995	0.00115193
hsa-miR-122-5p	68.7477	0.372274	0.00124567
hsa-miR-221-5p	108.15	0.099153	0.00128858
hsa-miR-888-5p	0.9108	-0.363608	0.00129841
hsa-miR-486-5p	70.0953	0.116761	0.00130168
hsa-mir-548n	3.30695	0.18604	0.00132215
hsa-miR-503-3p	15.1833	-0.140888	0.00132588
hsa-miR-485-5p	103.291	-0.0822143	0.00132588
hsa-mir-92b	8.92408	-0.143368	0.00132588
hsa-miR-302a-3p	62.3375	0.150212	0.00133035
hsa-miR-520a-3p	4.20102	0.188812	0.00137049
hsa-miR-106a-3p	7.41473	0.197319	0.00144046
hsa-miR-6505-3p	16.4101	-0.14478	0.00146896
hsa-miR-101-5p	3.8411	0.538199	0.00147136
hsa-mir-376b	3.73169	0.513167	0.00156687
hsa-mir-2110	31.3544	-0.150001	0.00156933
hsa-miR-1229-3p	4.58096	-0.188916	0.00162065
hsa-miR-28-5p	1551.38	0.0870175	0.00163055
hsa-miR-452-5p	676.218	0.147519	0.00168901
hsa-mir-3939	1.27898	-0.302479	0.00173642
hsa-miR-581	4.01981	0.194819	0.00174987
hsa-miR-671-3p	67.8924	-0.138482	0.00176588
hsa-miR-425-3p	215.815	0.100736	0.00178153
hsa-mir-4999	2.39447	0.228098	0.00178362
hsa-mir-32	15.9077	0.24131	0.00182585
hsa-mir-372	1.28135	0.331049	0.00189267
hsa-miR-374c-5p	1.6553	0.374644	0.0019132
hsa-miR-188-5p	36.4058	0.233326	0.00195759
hsa-miR-17-3p	84.8096	0.204565	0.00200006
hsa-miR-411-3p	339.207	-0.100963	0.00205851
hsa-miR-450a-5p	2.50494	0.242705	0.0020919
hsa-miR-448	1.12532	-0.414477	0.00212497
hsa-let-7a-3	28.8293	0.091173	0.00238079
hsa-miR-627-3p	3.09518	0.192268	0.00243597
hsa-miR-20b-3p	11.9772	0.154686	0.00246458
hsa-miR-585-3p	98.4414	-0.1432	0.00246458
hsa-miR-1307-3p	3556.29	-0.105523	0.00247914
hsa-miR-1306-5p	65.0963	-0.0921355	0.00251071
hsa-miR-342-5p	47.2181	-0.123234	0.00252296
hsa-miR-5010-3p	48.7089	0.0868813	0.00260808
hsa-miR-30a-3p	3667.57	0.0829574	0.00280862
hsa-miR-135a-3p	2.80173	-0.229307	0.00282754
hsa-miR-4747-3p	1.51055	-0.285635	0.00284673
hsa-miR-208b-3p	6741.84	0.268391	0.00288798
hsa-miR-23a-3p	6830.45	0.121794	0.00297491
hsa-miR-367-3p	4.21472	0.616317	0.0030166
hsa-mir-3618	2.56906	0.501677	0.00303683
hsa-miR-518c-3p	4.6409	0.275678	0.00308069
hsa-mir-26a-2	10.2537	0.303144	0.00312428
hsa-miR-328-3p	1308.67	-0.106533	0.00313436
hsa-mir-147b	3.50007	0.177935	0.00313436
hsa-miR-654-3p	2641.17	-0.0742465	0.00320024
hsa-miR-665	16.0109	0.215375	0.00330608
hsa-miR-6820-3p	2.23701	0.244839	0.0034549
hsa-mir-135a-1	4.70957	-0.221709	0.0034549
hsa-mir-6877	4.20718	-0.182684	0.00357697
hsa-miR-449c-5p	2.50686	0.202708	0.00389288
hsa-mir-548al	2.25651	0.247789	0.0039067
hsa-miR-551a	10.478	-0.149993	0.00395601
hsa-mir-221	14.0128	0.134989	0.00396497
hsa-mir-299	47.1904	0.133526	0.00401433
hsa-mir-133b	10.3491	0.308094	0.00412337
hsa-mir-128-2	3.71429	-0.186648	0.00422517
hsa-miR-4443	14.4539	0.193971	0.0043764
hsa-miR-3157-5p	6.08925	0.143245	0.00451867
hsa-miR-1287-3p	13.4613	0.195497	0.00453408
hsa-miR-1287-5p	949.699	0.0750539	0.00465885
hsa-mir-585	3.92318	-0.184971	0.00477453
hsa-miR-151b	16.2638	0.297675	0.00482522
hsa-miR-561-5p	3.82628	0.253837	0.00497861
hsa-miR-3615	75.52	-0.0910357	0.00534584
hsa-miR-378c	1.04943	0.313977	0.0053739
hsa-miR-208a-3p	800.08	0.341562	0.00550571
hsa-miR-517c-3p	2.81208	0.293397	0.00587213
hsa-mir-373	0.642633	0.353155	0.00608014
hsa-miR-20b-5p	2703.46	0.102863	0.00635743
hsa-miR-556-3p	8.31007	0.151681	0.00636676
hsa-miR-140-3p	2002.07	0.0672524	0.00637811
hsa-miR-29a-5p	2.3271	0.405753	0.00640787
hsa-miR-208b-5p	127.076	0.306646	0.00647878
hsa-miR-548ag	7.38057	0.205117	0.00661971
hsa-miR-26b-3p	73.4436	0.0895356	0.00663171
hsa-miR-6789-3p	3.68761	-0.197184	0.0069005
hsa-miR-3912-3p	15.9008	0.12229	0.00698569
hsa-miR-376a-2-5p	4.74716	0.386825	0.00738128
hsa-miR-708-3p	63.2188	0.120205	0.00738128
hsa-mir-125b-2	725.983	0.0599199	0.00755201
hsa-miR-766-3p	70.9682	-0.11346	0.00802653
hsa-miR-148a-3p	52463.8	0.122004	0.00822654
hsa-mir-433	4.92459	-0.150702	0.00843518
hsa-mir-3653	45.4604	0.0930866	0.00847772
hsa-miR-6735-5p	0.921642	-0.311643	0.00852251
hsa-miR-199a-5p	4.84435	0.395632	0.00852871
hsa-mir-148a	27.2837	0.0779216	0.00858557
hsa-mir-766	0.908032	-0.302424	0.00867203
hsa-mir-376a-1	18.0998	0.157987	0.00887252
hsa-miR-181c-3p	109.239	0.0939308	0.00887252
hsa-miR-373-5p	1.15767	0.264425	0.00894118
hsa-miR-1197	53.7276	0.131047	0.00907882
hsa-miR-28-3p	4048.13	0.0717903	0.0092171
hsa-mir-503	8.06843	0.122313	0.00942334
hsa-miR-299-5p	132.326	0.161106	0.00962741
hsa-mir-381	46.1754	0.0789282	0.00963492
hsa-mir-423	823.563	-0.0843129	0.00988192
hsa-miR-30b-3p	120.04	0.0720442	0.0101647
hsa-mir-202	1.41138	0.388934	0.0103612
hsa-miR-5683	3.52801	0.295545	0.0104801
hsa-miR-4728-5p	1.66896	-0.244719	0.0105095
hsa-mir-624	3.26541	0.309237	0.010573
hsa-miR-493-3p	1474.49	0.113753	0.0107911
hsa-miR-33b-5p	2.2802	0.563825	0.0108165
hsa-miR-6763-5p	1.22968	-0.279798	0.0112585
hsa-miR-450a-2-3p	49.2605	0.0798074	0.0113518
hsa-mir-449c	2.32223	0.182046	0.0114307
hsa-mir-191	120.934	0.0890314	0.0118824
hsa-mir-584	4.75739	0.201828	0.0119863
hsa-miR-106a-5p	1033.95	0.107028	0.0121034
hsa-miR-6764-5p	1.62156	-0.234744	0.0124258
hsa-mir-301a	8.38923	0.344567	0.0138641
hsa-miR-4636	21.9694	0.0812671	0.0145848
hsa-miR-92a-2-5p	2.31393	-0.190254	0.0145848
hsa-miR-98-3p	47.9748	0.175963	0.0146372
hsa-mir-450b	2.02079	0.277324	0.014934
hsa-miR-130b-3p	503.496	0.181319	0.0156867
hsa-miR-4662a-3p	2.79466	0.351612	0.0158103
hsa-miR-498	1.92291	0.205524	0.0162021
hsa-mir-548aw	1.36516	0.253299	0.0167578
hsa-mir-223	3.23806	0.192206	0.0170903
hsa-miR-500b-3p	2.4772	-0.187434	0.0184735
hsa-mir-338	2.28488	0.194152	0.0184792
hsa-miR-548aw	1.06068	0.297809	0.0185307
hsa-miR-100-5p	16606.6	-0.0819317	0.0185932
hsa-miR-195-3p	31.3186	0.110808	0.0186858
hsa-miR-510-5p	1.39213	-0.231035	0.0186858
hsa-miR-2467-5p	2.69275	0.217392	0.0187175
hsa-miR-103a-3p	32.1112	-0.0748176	0.0187175
hsa-miR-134-5p	918.132	-0.0838404	0.0192804
hsa-miR-4803	1.2711	0.268492	0.019307
hsa-mir-410	1.4087	0.225816	0.019765
hsa-mir-16-2	809.367	0.0844563	0.0205975
hsa-mir-181c	104.78	0.0913805	0.0206073
hsa-miR-6858-3p	1.56084	-0.260463	0.0206734
hsa-miR-519d-3p	4.04658	0.206515	0.0208148
hsa-miR-873-5p	1.84626	0.247481	0.0210072
hsa-miR-148b-3p	9651.75	0.0960555	0.0211217
hsa-mir-409	239.086	-0.0590925	0.0216877
hsa-miR-3187-3p	14.4822	-0.0935465	0.0224044
hsa-miR-653-3p	1.07814	0.264126	0.0227446
hsa-miR-323a-5p	5.49682	-0.166745	0.0229449
hsa-miR-23c	6.24693	0.152806	0.0233618
hsa-miR-148b-5p	69.7013	0.0630154	0.0236044
hsa-mir-505	284.508	0.0743668	0.0239531
hsa-mir-378c	1.82236	0.210556	0.0243103
hsa-mir-140	2597.66	0.0586573	0.0247943
hsa-miR-224-5p	1741.74	0.103636	0.0248034
hsa-miR-935	20.2025	-0.11263	0.0252658
hsa-miR-3188	1.48622	-0.256444	0.0257286
hsa-miR-1908-5p	29.1245	-0.125754	0.0266856
hsa-miR-495-5p	2.11067	0.235326	0.0267295
hsa-mir-30c-2	24.8745	0.165077	0.0267657
hsa-miR-1237-3p	2.89101	-0.157635	0.0277853
hsa-mir-30c-1	3.60132	0.138254	0.0286228
hsa-miR-193b-3p	239.497	0.155918	0.0288173
hsa-miR-660-3p	7.19716	0.164141	0.0289135
hsa-mir-1287	3.6045	0.158006	0.0289236
hsa-mir-224	93.1312	0.108341	0.029664
hsa-miR-4645-3p	1.70829	0.192286	0.0297911
hsa-mir-218-2	3.32685	-0.138186	0.0303194
hsa-miR-513b-5p	0.950112	-0.285202	0.0304209
hsa-miR-520d-3p	0.919496	0.286187	0.0305197
hsa-miR-6853-3p	1.62732	-0.203574	0.0306703
hsa-miR-6750-3p	0.788306	-0.296766	0.031061
hsa-miR-1305	2.8029	0.195945	0.0310945
hsa-miR-539-3p	139.014	0.133015	0.031215
hsa-miR-574-5p	1.41108	0.26938	0.0314039
hsa-miR-4286	2.64608	0.188348	0.0317466
hsa-miR-6870-3p	1.47363	-0.233246	0.0320786
hsa-miR-6742-3p	0.720003	0.270493	0.0328201
hsa-miR-17-5p	13468.8	0.0987316	0.0328201
hsa-miR-584-3p	2.47005	0.176529	0.0328427
hsa-miR-520a-5p	3.17252	0.166128	0.033215
hsa-mir-29c	10.4812	0.138414	0.0332425
hsa-miR-382-3p	434.481	-0.0730776	0.0332751
hsa-miR-26a-1-3p	9.97359	0.104431	0.0332818
hsa-miR-146b-5p	3693.51	0.0742967	0.0343788
hsa-miR-505-3p	333.953	0.0647864	0.0348087
hsa-mir-3913-1	1.99598	0.20275	0.0351677
hsa-let-7c	56.7664	0.0622468	0.035262
hsa-miR-3164	3.98943	0.128146	0.035448
hsa-mir-1343	0.865363	-0.261669	0.0357716
hsa-miR-24-3p	8.54651	0.100039	0.0359375
hsa-miR-25-3p	12603.1	0.0622411	0.0362593
hsa-miR-18a-5p	535.966	0.175267	0.0363779
hsa-miR-331-3p	1156.93	0.0857869	0.0365114
hsa-miR-940	10.0762	-0.127297	0.037257
hsa-miR-524-5p	2.16245	0.243042	0.0376579
hsa-mir-377	7.62318	0.278136	0.0377928
hsa-miR-6738-3p	1.3185	-0.238037	0.0380643
hsa-miR-766-5p	5.55431	-0.139804	0.0383462
hsa-miR-152-5p	26.9416	0.0662614	0.0384858
hsa-miR-519c-3p	1.41568	0.387762	0.038645
hsa-miR-597-5p	3.11312	0.324386	0.0388701
hsa-miR-506-5p	0.826105	-0.251967	0.0389463
hsa-miR-6852-5p	2.09276	-0.184534	0.0393971
hsa-miR-1226-5p	3.10952	-0.152037	0.039454
hsa-miR-4783-3p	0.688394	-0.272298	0.039698
hsa-mir-185	12.7139	0.0787336	0.0397308
hsa-mir-655	4.12587	0.153636	0.0398913
hsa-mir-643	3.59838	0.130763	0.0403974
hsa-miR-6815-3p	3.33919	-0.152463	0.0404454
hsa-miR-6871-3p	0.720459	-0.257104	0.0406299
hsa-miR-3157-3p	2.26931	0.165854	0.0410364
hsa-miR-192-3p	0.995715	0.292453	0.0411714
hsa-miR-148a-5p	92.3327	-0.0718341	0.0416972
hsa-miR-15b-3p	314.772	0.105169	0.0423518
hsa-miR-6735-3p	1.68335	-0.205022	0.042934
hsa-miR-1908-3p	0.713656	-0.266896	0.0438429
hsa-miR-539-5p	54.9848	0.0801314	0.0441851
hsa-miR-3940-5p	0.690881	-0.270819	0.0441851
hsa-miR-200a-3p	33.4063	0.104763	0.044363
hsa-miR-194-5p	162.635	0.0975478	0.0454535
hsa-mir-1278	2.35417	0.157198	0.0455672
hsa-miR-106b-3p	2830.35	-0.0647779	0.0465037
hsa-mir-4636	5.21059	0.182814	0.0468263
hsa-miR-561-3p	0.812429	0.430134	0.0476891
hsa-miR-6513-5p	1.33141	0.205041	0.0478553
hsa-miR-668-3p	26.7047	-0.0892724	0.0480557
hsa-mir-181b-2	249.763	0.0986667	0.048148
hsa-miR-6733-3p	2.23314	0.166348	0.0486419
hsa-miR-375	6.11414	-0.325643	0.0487725
hsa-miR-3940-3p	15.7621	0.119624	0.0490456
hsa-mir-181b-1	9.37154	0.125006	0.0495633
