# Supplementary material for: Integrated small RNA, mRNA and protein omics reveal a miRNA network orchestrating metabolic maturation of the developing human heart
Source: BMC Genomics. 2023 Nov 23;24:709. doi: 10.1186/s12864-023-09801-8 (PMC10668469; doi:10.1186/s12864-023-09801-8)
Supplement: Supplementary file 5 — Additional file 5. Cluster assignment of significant differently expressed miRNAs. [file 12864_2023_9801_MOESM5_ESM.xlsx]

## Sheet: clusters of uniquely-mapped miR
genes	cluster
hsa.miR.519d.3p	1
hsa.miR.493.3p	2
hsa.miR.181a.2.3p	3
hsa.miR.101.5p	4
hsa.miR.342.5p	3
hsa.miR.3591.5p	1
hsa.miR.7151.5p	2
hsa.miR.101.3p	1
hsa.miR.3145.3p	1
hsa.miR.199a.3p	1
hsa.miR.1.3p	1
hsa.miR.150.5p	1
hsa.miR.6513.5p	1
hsa.miR.2355.3p	1
hsa.miR.1.5p	4
hsa.miR.3157.3p	1
hsa.miR.513c.5p	3
hsa.miR.506.3p	3
hsa.miR.21.5p	1
hsa.miR.30a.3p	2
hsa.miR.128.1.5p	5
hsa.miR.1910.5p	5
hsa.miR.26a.2.3p	6
hsa.miR.1234.3p	3
hsa.miR.3157.5p	1
hsa.miR.21.3p	1
hsa.miR.506.5p	3
hsa.miR.186.5p	1
hsa.miR.199a.5p	1
hsa.mir.181b.1	4
hsa.mir.181b.2	1
hsa.miR.3194.3p	6
hsa.miR.518b	2
hsa.mir.381	1
hsa.miR.106b.5p	1
hsa.mir.373	4
hsa.mir.372	1
hsa.mir.2110	5
hsa.mir.369	1
hsa.miR.30a.5p	1
hsa.mir.363	2
hsa.mir.34a	1
hsa.mir.34c	1
hsa.miR.18b.5p	6
hsa.miR.106b.3p	3
hsa.miR.330.3p	3
hsa.miR.6742.3p	1
hsa.miR.3607.3p	6
hsa.miR.7111.3p	5
hsa.mir.452	1
hsa.mir.454	1
hsa.mir.455	1
hsa.miR.4636	1
hsa.miR.580.3p	1
hsa.mir.431	1
hsa.mir.433	5
hsa.mir.425	1
hsa.mir.410	1
hsa.mir.411	1
hsa.miR.181b.5p	1
hsa.miR.3607.5p	1
hsa.mir.409	3
hsa.miR.624.5p	1
hsa.miR.376c.3p	1
hsa.miR.4662a.3p	1
hsa.miR.338.3p	1
hsa.miR.149.5p	5
hsa.miR.301a.3p	1
hsa.miR.20b.3p	1
hsa.let.7f.1.3p	1
hsa.miR.6853.3p	3
hsa.miR.579.3p	6
hsa.miR.149.3p	3
hsa.miR.20b.5p	1
hsa.miR.29c.3p	1
hsa.miR.3613.3p	6
hsa.miR.195.3p	2
hsa.miR.411.5p	1
hsa.miR.503.3p	3
hsa.miR.130a.3p	1
hsa.miR.503.5p	1
hsa.miR.30d.3p	1
hsa.miR.411.3p	3
hsa.miR.766.5p	3
hsa.miR.99a.3p	1
hsa.miR.183.5p	3
hsa.miR.146b.5p	2
hsa.miR.517c.3p	2
hsa.miR.3613.5p	1
hsa.miR.134.5p	3
hsa.miR.195.5p	1
hsa.miR.19a.3p	1
hsa.miR.23b.3p	6
hsa.miR.122.5p	4
hsa.miR.151b	6
hsa.let.7f.2	1
hsa.let.7f.1	1
hsa.miR.373.5p	1
hsa.miR.548ah.5p	1
hsa.miR.654.3p	3
hsa.miR.224.3p	1
hsa.mir.4636	2
hsa.miR.539.5p	2
hsa.miR.6763.5p	3
hsa.mir.497	1
hsa.miR.654.5p	5
hsa.miR.224.5p	1
hsa.mir.488	1
hsa.miR.539.3p	6
hsa.mir.590	1
hsa.mir.584	1
hsa.miR.935	5
hsa.mir.585	3
hsa.miR.212.3p	1
hsa.miR.147b	1
hsa.miR.17.5p	1
hsa.miR.10b.5p	6
hsa.miR.451a	1
hsa.miR.487b.5p	5
hsa.miR.125a.3p	3
hsa.mir.542	1
hsa.mir.543	3
hsa.miR.10b.3p	1
hsa.miR.664a.3p	1
hsa.mir.539	6
hsa.mir.532	1
hsa.miR.125a.5p	3
hsa.miR.369.3p	1
hsa.miR.4746.5p	3
hsa.mir.504	3
hsa.mir.503	6
hsa.mir.506	3
hsa.mir.505	1
hsa.mir.208a	6
hsa.miR.1292.5p	3
hsa.miR.345.5p	1
hsa.miR.374b.5p	1
hsa.miR.6820.3p	1
hsa.miR.6738.3p	5
hsa.miR.374b.3p	1
hsa.miR.27b.3p	1
hsa.miR.4645.3p	4
hsa.miR.1227.3p	3
hsa.miR.17.3p	1
hsa.miR.4783.3p	3
hsa.miR.323a.3p	3
hsa.miR.34a.5p	1
hsa.mir.16.2	6
hsa.mir.16.1	6
hsa.miR.146a.5p	1
hsa.miR.561.3p	4
hsa.miR.301b.5p	3
hsa.miR.302d.3p	1
hsa.miR.585.3p	3
hsa.miR.378a.5p	1
hsa.miR.551b.5p	5
hsa.miR.3164	6
hsa.miR.449a	1
hsa.miR.19b.3p	1
hsa.miR.651.5p	1
hsa.miR.524.5p	6
hsa.mir.106a	1
hsa.mir.106b	1
hsa.mir.19a	1
hsa.miR.597.5p	1
hsa.miR.3188	3
hsa.mir.18b	3
hsa.mir.191	1
hsa.miR.340.5p	1
hsa.mir.195	1
hsa.mir.186	1
hsa.mir.185	1
hsa.miR.6871.3p	3
hsa.miR.454.5p	3
hsa.mir.183	5
hsa.mir.3618	1
hsa.mir.3613	6
hsa.miR.520a.5p	1
hsa.let.7g.3p	1
hsa.mir.15a	1
hsa.miR.520a.3p	1
hsa.mir.150	2
hsa.mir.142	1
hsa.mir.144	1
hsa.mir.143	1
hsa.mir.145	1
hsa.miR.6858.3p	5
hsa.mir.4999	1
hsa.mir.3653	1
hsa.mir.140	1
hsa.mir.132	2
hsa.mir.137	1
hsa.mir.136	1
hsa.mir.2355	1
hsa.mir.127	1
hsa.mir.126	1
hsa.mir.10b	1
hsa.mir.10a	1
hsa.miR.561.5p	1
hsa.mir.499a	1
hsa.miR.508.5p	3
hsa.miR.133b	1
hsa.mir.221	1
hsa.mir.223	1
hsa.mir.224	1
hsa.miR.33b.5p	4
hsa.miR.6735.5p	3
hsa.mir.20a	1
hsa.mir.20b	1
hsa.mir.193b	6
hsa.miR.373.3p	1
hsa.miR.200a.3p	6
hsa.mir.202	1
hsa.miR.6735.3p	3
hsa.miR.374a.5p	1
hsa.mir.199b	1
hsa.miR.1305	1
hsa.mir.24.1	2
hsa.mir.376a.2	6
hsa.mir.376a.1	1
hsa.miR.508.3p	3
hsa.miR.374a.3p	1
hsa.miR.454.3p	1
hsa.miR.449c.5p	1
hsa.miR.361.3p	1
hsa.miR.302a.3p	1
hsa.miR.26a.5p	6
hsa.miR.29a.3p	1
hsa.mir.548n	1
hsa.miR.551b.3p	1
hsa.miR.2467.5p	1
hsa.miR.4747.3p	3
hsa.miR.665	4
hsa.miR.29a.5p	1
hsa.miR.519c.3p	1
hsa.mir.190a	1
hsa.miR.324.5p	1
hsa.miR.216a.5p	4
hsa.miR.323b.3p	5
hsa.miR.6747.3p	3
hsa.miR.4443	4
hsa.miR.499a.5p	1
hsa.miR.371a.3p	1
hsa.miR.193a.3p	4
hsa.miR.30c.2.3p	1
hsa.miR.367.3p	1
hsa.miR.331.3p	1
hsa.miR.499a.3p	6
hsa.miR.520d.3p	1
hsa.miR.371a.5p	1
hsa.miR.744.5p	3
hsa.let.7b.3p	6
hsa.miR.1911.5p	3
hsa.mir.101.1	6
hsa.mir.101.2	6
hsa.let.7b.5p	1
hsa.mir.29a	1
hsa.mir.29c	1
hsa.miR.500b.3p	5
hsa.miR.3939	3
hsa.mir.296	3
hsa.mir.299	6
hsa.mir.27b	1
hsa.miR.144.5p	1
hsa.miR.582.5p	6
hsa.miR.513b.5p	3
hsa.mir.26b	1
hsa.miR.433.3p	3
hsa.miR.132.5p	1
hsa.miR.4707.5p	3
hsa.miR.133a.3p	1
hsa.miR.32.3p	1
hsa.miR.144.3p	6
hsa.mir.125b.2	1
hsa.mir.125b.1	3
hsa.miR.505.3p	1
hsa.miR.30b.5p	1
hsa.miR.199b.5p	1
hsa.miR.132.3p	1
hsa.miR.125b.1.3p	3
hsa.mir.23b	1
hsa.miR.133a.5p	1
hsa.miR.32.5p	1
hsa.mir.487b	6
hsa.miR.30b.3p	1
hsa.mir.33a	3
hsa.mir.346	3
hsa.mir.345	6
hsa.mir.181d	1
hsa.miR.5010.3p	1
hsa.mir.181c	1
hsa.mir.337	1
hsa.mir.338	6
hsa.mir.331	1
hsa.mir.330	5
hsa.miR.497.5p	1
hsa.miR.1248	6
hsa.mir.30e	6
hsa.mir.30b	1
hsa.mir.30a	1
hsa.miR.542.5p	1
hsa.miR.4728.3p	3
hsa.miR.450a.1.3p	4
hsa.mir.3607	6
hsa.miR.1229.3p	3
hsa.miR.15b.3p	6
hsa.miR.542.3p	1
hsa.miR.4728.5p	5
hsa.miR.128.3p	3
hsa.miR.181c.3p	1
hsa.miR.760	3
hsa.miR.450a.5p	1
hsa.miR.5683	1
hsa.miR.4524a.3p	1
hsa.miR.181c.5p	1
hsa.miR.1264	3
hsa.miR.660.3p	6
hsa.let.7i	1
hsa.let.7g	1
hsa.let.7d	1
hsa.let.7b	1
hsa.let.7c	1
hsa.miR.1276	5
hsa.miR.380.3p	1
hsa.miR.485.5p	3
hsa.miR.6505.3p	3
hsa.mir.128.1	3
hsa.mir.128.2	5
hsa.miR.1278	2
hsa.miR.1284	3
hsa.miR.660.5p	1
hsa.miR.485.3p	3
hsa.mir.1287	1
hsa.miR.19b.1.5p	1
hsa.mir.1276	3
hsa.miR.653.3p	1
hsa.mir.1278	6
hsa.miR.376a.2.5p	4
hsa.miR.194.5p	1
hsa.mir.5680	1
hsa.miR.25.5p	3
hsa.mir.301a	6
hsa.miR.30e.3p	1
hsa.miR.5587.3p	3
hsa.miR.296.3p	3
hsa.miR.25.3p	2
hsa.miR.502.5p	1
hsa.mir.5696	2
hsa.mir.5699	1
hsa.miR.4286	6
hsa.miR.145.5p	1
hsa.miR.548ar.3p	1
hsa.miR.145.3p	1
hsa.miR.1287.3p	1
hsa.miR.362.5p	1
hsa.mir.1226	3
hsa.miR.16.1.3p	6
hsa.miR.424.5p	1
hsa.miR.1287.5p	2
hsa.miR.23a.3p	6
hsa.mir.1248	6
hsa.miR.891a.5p	3
hsa.miR.154.3p	1
hsa.miR.6798.3p	3
hsa.miR.383.5p	3
hsa.miR.142.5p	1
hsa.miR.223.3p	1
hsa.mir.26a.2	4
hsa.miR.142.3p	6
hsa.miR.135b.3p	3
hsa.miR.452.5p	1
hsa.miR.487a.5p	3
hsa.miR.378c	1
hsa.miR.28.5p	1
hsa.miR.223.5p	1
hsa.miR.10a.5p	1
hsa.mir.218.2	5
hsa.miR.488.3p	1
hsa.mir.3941	1
hsa.miR.200c.3p	5
hsa.miR.668.3p	5
hsa.mir.3939	3
hsa.miR.10a.3p	1
hsa.miR.6750.3p	3
hsa.mir.1301	3
hsa.mir.1307	3
hsa.miR.1197	1
hsa.let.7a.3p	1
hsa.miR.1307.5p	6
hsa.miR.30e.5p	1
hsa.miR.6808.3p	3
hsa.miR.299.5p	6
hsa.miR.1307.3p	3
hsa.let.7a.5p	1
hsa.miR.421	3
hsa.miR.378i	1
hsa.miR.299.3p	6
hsa.miR.3177.3p	5
hsa.miR.1914.5p	3
hsa.miR.28.3p	1
hsa.miR.1226.5p	3
hsa.miR.16.5p	1
hsa.miR.448	3
hsa.miR.374c.5p	1
hsa.miR.551a	3
hsa.miR.27a.3p	1
hsa.miR.182.5p	3
hsa.miR.1179	1
hsa.miR.106a.3p	1
hsa.miR.548k	1
hsa.miR.548n	1
hsa.miR.498	1
hsa.miR.584.5p	1
hsa.miR.92b.5p	3
hsa.miR.190b	1
hsa.mir.6877	3
hsa.let.7d.3p	4
hsa.miR.92a.1.5p	5
hsa.mir.5582	6
hsa.miR.3200.3p	5
hsa.miR.377.3p	6
hsa.miR.92b.3p	5
hsa.miR.455.3p	6
hsa.miR.148b.3p	1
hsa.mir.371a	1
hsa.miR.5000.5p	1
hsa.miR.873.5p	1
hsa.miR.455.5p	1
hsa.mir.374b	1
hsa.miR.5000.3p	2
hsa.miR.148b.5p	1
hsa.mir.374a	1
hsa.miR.1908.3p	3
hsa.miR.4766.3p	1
hsa.let.7d.5p	1
hsa.mir.376c	1
hsa.mir.376b	1
hsa.miR.187.3p	6
hsa.miR.26a.1.3p	4
hsa.miR.1908.5p	3
hsa.miR.106a.5p	6
hsa.miR.584.3p	1
hsa.mir.378a	1
hsa.mir.378c	1
hsa.mir.107	1
hsa.miR.337.3p	6
hsa.miR.532.3p	1
hsa.miR.337.5p	1
hsa.miR.125b.2.3p	1
hsa.miR.154.5p	6
hsa.miR.98.5p	2
hsa.miR.888.5p	3
hsa.miR.532.5p	1
hsa.miR.190a.5p	1
hsa.mir.1.2	1
hsa.mir.1.1	1
hsa.miR.98.3p	4
hsa.let.7g.5p	1
hsa.miR.376b.3p	1
hsa.miR.362.3p	6
hsa.miR.1301.3p	3
hsa.miR.181a.5p	4
hsa.miR.190a.3p	1
hsa.miR.431.3p	1
hsa.mir.3913.1	2
hsa.miR.431.5p	1
hsa.miR.495.5p	1
hsa.let.7f.2.3p	1
hsa.miR.548ag	1
hsa.miR.138.5p	1
hsa.miR.548aw	1
hsa.mir.30c.2	6
hsa.miR.543	3
hsa.mir.30c.1	4
hsa.miR.483.5p	1
hsa.miR.6852.5p	3
hsa.mir.92b	3
hsa.miR.151a.5p	1
hsa.miR.126.5p	1
hsa.miR.581	2
hsa.miR.556.3p	1
hsa.miR.137	1
hsa.let.7c.5p	2
hsa.mir.320a	5
hsa.miR.20a.3p	1
hsa.mir.323a	5
hsa.miR.20a.5p	1
hsa.miR.1306.5p	5
hsa.miR.184	3
hsa.miR.483.3p	1
hsa.let.7a.3	1
hsa.miR.409.3p	3
hsa.miR.541.3p	3
hsa.miR.152.3p	1
hsa.miR.148a.5p	5
hsa.miR.152.5p	1
hsa.miR.376a.5p	1
hsa.miR.769.5p	1
hsa.mir.135a.1	3
hsa.miR.504.5p	3
hsa.mir.147b	1
hsa.mir.146a	1
hsa.miR.143.5p	1
hsa.miR.1277.3p	1
hsa.mir.153.1	1
hsa.miR.6764.5p	3
hsa.miR.148a.3p	2
hsa.mir.450b	4
hsa.mir.148a	6
hsa.mir.148b	1
hsa.miR.143.3p	1
hsa.miR.655.3p	1
hsa.mir.451a	1
hsa.miR.486.5p	6
hsa.miR.590.5p	1
hsa.miR.887.5p	4
hsa.miR.31.5p	3
hsa.miR.15a.3p	6
hsa.mir.660	1
hsa.miR.24.1.5p	1
hsa.miR.450a.2.3p	1
hsa.mir.655	1
hsa.miR.208b.3p	6
hsa.miR.221.5p	1
hsa.mir.652	1
hsa.mir.651	1
hsa.mir.654	5
hsa.miR.15a.5p	1
hsa.miR.140.5p	1
hsa.miR.103a.3p	5
hsa.mir.643	1
hsa.miR.450b.5p	1
hsa.mir.639	2
hsa.miR.139.5p	1
hsa.miR.140.3p	1
hsa.mir.624	1
hsa.miR.381.3p	1
hsa.miR.92a.2.5p	5
hsa.miR.127.5p	1
hsa.miR.139.3p	1
hsa.miR.7974	5
hsa.miR.381.5p	6
hsa.miR.501.3p	3
hsa.miR.192.3p	1
hsa.miR.221.3p	1
hsa.miR.181d.5p	1
hsa.mir.199a.2	6
hsa.miR.95.3p	2
hsa.miR.193b.3p	6
hsa.miR.766.3p	3
hsa.miR.206	1
hsa.miR.590.3p	1
hsa.miR.1237.3p	3
hsa.miR.136.5p	1
hsa.miR.652.5p	1
hsa.miR.518c.3p	1
hsa.miR.23c	6
hsa.miR.24.3p	1
hsa.miR.29c.5p	1
hsa.miR.136.3p	1
hsa.miR.3912.3p	1
hsa.miR.676.3p	2
hsa.mir.4473	2
hsa.mir.548aw	1
hsa.mir.17	1
hsa.mir.548al	1
hsa.miR.652.3p	1
hsa.miR.100.5p	3
hsa.mir.130b	3
hsa.mir.130a	1
hsa.miR.1298.3p	3
hsa.miR.18a.5p	6
hsa.miR.6733.3p	1
hsa.miR.185.5p	1
hsa.miR.214.5p	1
hsa.mir.1343	3
hsa.miR.103a.2.5p	1
hsa.mir.133b	1
hsa.miR.18a.3p	3
hsa.miR.425.3p	1
hsa.miR.574.5p	1
hsa.miR.4803	6
hsa.let.7f.5p	1
hsa.miR.1298.5p	3
hsa.miR.202.5p	6
hsa.miR.3940.3p	1
hsa.let.7i.3p	1
hsa.miR.188.5p	1
hsa.miR.372.5p	1
hsa.miR.34c.5p	1
hsa.miR.200b.3p	3
hsa.miR.3940.5p	3
hsa.let.7i.5p	1
hsa.miR.33a.5p	6
hsa.miR.26b.5p	1
hsa.mir.770	3
hsa.mir.766	5
hsa.mir.760	3
hsa.miR.372.3p	1
hsa.miR.135a.3p	3
hsa.miR.26b.3p	1
hsa.miR.4999.5p	1
hsa.miR.615.3p	5
hsa.miR.1343.3p	3
hsa.mir.449c	1
hsa.miR.598.5p	5
hsa.mir.28	2
hsa.mir.21	1
hsa.mir.31	3
hsa.mir.32	1
hsa.miR.510.5p	3
hsa.miR.130b.3p	6
hsa.mir.708	6
hsa.miR.5699.3p	1
hsa.miR.708.3p	1
hsa.mir.93	1
hsa.mir.98	1
hsa.miR.33a.3p	1
hsa.miR.130b.5p	3
hsa.miR.99b.5p	3
hsa.miR.346	3
hsa.miR.627.3p	1
