# Supplementary material for: Integrated small RNA, mRNA and protein omics reveal a miRNA network orchestrating metabolic maturation of the developing human heart
Source: BMC Genomics. 2023 Nov 23;24:709. doi: 10.1186/s12864-023-09801-8 (PMC10668469; doi:10.1186/s12864-023-09801-8)
Supplement: Supplementary file 6 — Additional file 6. Sample information of 53 fetal heart samples used in this study. [file 12864_2023_9801_MOESM6_ESM.xlsx]

## Sheet: Phenotypes
Age	BMI	Gravidity	Parity	Maternal_Age	Height	Weight	Hemoglobin	BP_Systolic	BP_Diastolic	Pulse	BMI_cat	Ethnicity	Medications	Medical_condition	Cigarettes	Marijuana	Batch	Gender	Parity_fctr
9	20.5265	2	0	20	172.72	61.235	126	123	78	69	Normal	Caucasian	None	None	No	Yes	E	F	Nulliparous
9.4	37.442	9	3	26	165.099	102.058	142	123	70	69	Obese	Black	None	None	No	No	E	F	Multiparous
12.1	35.5086	2	0	30	167.64	99.7903	120	130	84	86	Obese	Caucasian	None	None	Yes	No	E	F	Nulliparous
10.5	18.7945	1	0	16	170.18	54.4311	138	113	70	73	Normal	Caucasian	None	Yes	Yes	No	B	M	Nulliparous
10.4	19.7533	4	2	29	157.48	48.988	97	101	57	55	Normal	Caucasian	None	None	Yes	No	E	M	Multiparous
18.1	18.8813	1	0	16	162.56	49.8952	121	118	67	67	Normal	Asian	None	None	No	No	A	M	Nulliparous
15.6	28.0335	10	5	42	180.34	91.1721	145	102	62	62	Overwieght	Caucasian	None	None	Yes	No	C	F	Multiparous
11.4	25	4	2	22	160	64	132	115	60	82	Overwieght	Hispanic	None	None	No	No	D	M	Multiparous
19	20.5761	2	1	31	162	54	128	122	70	77	Normal	Caucasian	None	None	No	No	B	M	Primiparous
14.5	25.1899	3	1	41	153	58.967	162	112	70	60	Overwieght	Hispanic	None	None	Yes	No	B	F	Primiparous
8.3	22.5964	1	0	33	167.64	63.5029	140	130	70	81	Normal	Caucasian	None	None	No	No	E	M	Nulliparous
8.3	20.1753	3	1	41	167.64	56.699	123	100	51	56	Normal	Caucasian	Yes	Yes	No	No	E	M	Primiparous
10.4	18.5613	3	1	23	167.64	52.1631	122	113	59	69	Normal	Caucasian	None	None	Yes	Yes	F	M	Primiparous
9.3	25.8424	1	0	19	170.18	74.8427	136	125	66	72	Overwieght	Black	None	None	No	No	F	M	Nulliparous
11	28.3219	8	3	34	162.56	74.8427	145	121	71	80	Overwieght	Caucasian	None	None	Yes	No	F	F	Multiparous
16	25.5441	2	1	32	172.72	76.2035	147	125	68	74	Overwieght	Caucasian	None	None	No	No	D	F	Primiparous
12.2	22.8625	4	0	20	154.94	54.8847	135	101	73	84	Normal	Hispanic	None	None	Yes	No	E	M	Nulliparous
12	24.9611	5	1	33	165.1	68.0389	118	101	59	79	Normal	Caucasian	None	None	No	No	C	M	Primiparous
9.1	28.2809	5	2	25	172.72	84.3682	130	139	71	74	Overwieght	Caucasian	None	None	Yes	No	F	M	Multiparous
10.5	22.68	1	0	25	164	61	147	111	62	66	Normal	Caucasian	None	None	Yes	No	E	M	Nulliparous
11.3	25.1044	5	3	32	175.26	77.1107	137	170	92	86	Overwieght	Caucasian	None	None	Yes	No	D	F	Multiparous
8.2	20.6739	1	0	36	170.18	59.8742	117	123	81	96	Normal	Caucasian	Yes	Yes	No	No	E	M	Nulliparous
13.3	22.4652	9	1	27	165.099	61.235	102	119	69	77	Normal	Caucasian	None	None	No	No	F	M	Primiparous
16	20.9823	1	0	20	167.64	58.967	118	130	77	74	Normal	Caucasian	None	None	No	No	D	F	Nulliparous
9.1	30.8966	9	5	40	162.56	81.6466	118	102	76	84	Obese	Caucasian	Yes	Yes	Yes	No	E	F	Multiparous
18.4	29.0525	1	0	18	167.64	81.6466	135	126	55	66	Overwieght	Caucasian	None	None	No	No	B	M	Nulliparous
18.2	34.5532	2	1	23	124.46	53.5239	106	112	62	84	Obese	Black	None	None	No	No	A	M	Primiparous
10.3	33.8366	3	2	35	157.48	83.9146	142	117	76	96	Obese	Caucasian	None	Yes	No	No	E	F	Multiparous
9.4	49.6117	5	2	24	160	127.006	132	106	70	69	Obese	Hispanic	Yes	Yes	No	No	E	M	Multiparous
8.5	30.8966	3	2	21	162.56	81.6466	129	122	66	79	Obese	Caucasian	None	Yes	Yes	No	E	M	Multiparous
16	30.8966	3	1	33	162.56	81.6466	120	112	88	95	Obese	Asian	None	None	No	No	C	F	Primiparous
9	34.3296	2	0	32	162.56	90.7185	126	125	85	70	Obese	Caucasian	None	None	No	No	E	M	Nulliparous
11.4	30.2314	1	0	23	154.94	72.5748	148	126	57	81	Obese	Black	None	None	Yes	No	C	F	Nulliparous
16.5	30.8966	4	3	30	162.56	81.6466	125	138	94	96	Obese	Caucasian	None	None	No	No	A	F	Multiparous
12.86	34.2108	6	3	31	172.72	102.058	129	114	64	71	Obese	Caucasian	None	None	Yes	No	D	M	Multiparous
14.4	36.4915	1	0	17	172.72	108.862	124	145	56	65	Obese	Black	None	None	No	No	D	M	Nulliparous
13.6	30.4204	4	2	40	154.94	73.0284	120	122	69	72	Obese	Asian	None	None	No	No	D	M	Multiparous
11.1	19.5717	4	2	31	163	52	100	120	73	42	Normal	Asian	None	None	No	No	B	F	Multiparous
14	37.1226	3	2	36	167.64	104.326	117	156	99	79	Obese	Black	None	Yes	No	No	A	F	Multiparous
8	44.9369	5	2	24	187.96	158.757	130	120	66	81	Obese	Caucasian	None	Yes	No	No	C	F	Multiparous
18	25.0593	10	3	35	170.18	72.5748	124	133	87	80	Overwieght	Caucasian	Yes	Yes	Yes	No	B	M	Multiparous
16	26.6254	3	1	25	165.099	72.5748	128	133	92	111	Overwieght	Caucasian	None	None	Yes	No	B	F	Primiparous
10	18.8946	1	0	21	154.94	45.3592	136	115	77	97	Normal	Caucasian	None	None	No	No	C	M	Nulliparous
12.4	20.5151	2	0	20	178	65	125	110	68	74	Normal	Caucasian	None	None	Yes	No	D	F	Nulliparous
14.6	25.8244	2	0	24	167.64	72.5748	109	110	64	83	Overwieght	Black	None	None	No	No	F	M	Nulliparous
14.6	27.4575	2	1	23	165.099	74.8427	132	122	62	80	Overwieght	Hispanic	None	Yes	Yes	No	F	M	Primiparous
14	17.3755	1	0	20	157.48	43.0913	108	100	55	85	Underweight	Caucasian	None	None	Yes	Yes	A	F	Nulliparous
17	23.034	1	0	22	160	58.967	101	141	80	96	Normal	Caucasian	None	None	No	No	A	F	Nulliparous
15.3	39.5728	1	0	16	154.94	95	124	124	65	93	Obese	Caucasian	None	None	No	No	D	F	Nulliparous
8.5	31.3241	7	3	38	170.18	90.7185	132	147	61	86	Obese	Black	None	None	No	No	C	F	Multiparous
16.1	23.6614	1	0	23	172	70	132	148	79	68	Normal	Hispanic	None	None	Yes	No	C	M	Nulliparous
16.6	21.2867	2	1	19	172.72	63.5029	119	113	58	69	Normal	Caucasian	Yes	Yes	Yes	No	F	M	Primiparous
8.3	27.3686	1	0	24	172.72	81.6466	148	120	68	66	Overwieght	Caucasian	None	None	Yes	No	F	F	Nulliparous
