# Supplementary material for: Integrated small RNA, mRNA and protein omics reveal a miRNA network orchestrating metabolic maturation of the developing human heart
Source: BMC Genomics. 2023 Nov 23;24:709. doi: 10.1186/s12864-023-09801-8 (PMC10668469; doi:10.1186/s12864-023-09801-8)
Supplement: Supplementary file 7 — Additional file 7. Significant differentially expressed mRNA across gestation (P value < 0.05). [file 12864_2023_9801_MOESM7_ESM.xlsx]

## Sheet: Sheet1
Additional file 7: significant differentially expressed mRNA across gestation
Samples: Differentially Expressed genes between 8 and 19 weeks of gestation (see additional file 6)
gene	baseMean	log2FoldChange	padj
AC078785.2	7.04172	0.110379	0.0499899
AC007619.2	2.27204	0.130422	0.0499789
PROK2	0.665018	0.208484	0.0499603
SPEF1	4.15384	0.0818936	0.0499513
WFDC3	7.60418	0.0832186	0.0499338
CXCL17	3.10067	0.0925868	0.0498904
LINC00994	0.725531	-0.196259	0.0498669
TNKS	1560.37	0.0238884	0.0498381
AC008040.1	2.91451	-0.105204	0.04983
PRR29	51.0039	-0.0294703	0.0497718
AL451047.1	1.05236	0.160351	0.0497718
CCDC102A	401.616	-0.0213294	0.0497272
FGF6	0.511472	-0.230671	0.0497127
C12orf43	325.116	-0.0262005	0.0496809
AL158212.5	22.4286	-0.0678039	0.0496809
DIMT1	735.842	-0.0125912	0.0496519
PPT1	1184.52	-0.0157561	0.0496241
AC026471.2	8.98627	0.0674587	0.0495472
SPINK7	1.34903	0.157431	0.0495451
RBM5	4271.88	-0.0165001	0.0495193
NARS2	542.73	0.0223078	0.0495193
HSP90AA1	25998.9	0.0481192	0.0494507
CCT3	5827.9	0.0146266	0.0494008
CHORDC2P	0.952686	-0.192124	0.0493942
AC012640.5	2.13065	-0.131995	0.0493938
HTR2B	16.6553	-0.0547528	0.049393
ANKRD44-IT1	3.49382	0.129861	0.0493831
LINC02029	1.53435	-0.148308	0.0493675
GAPDHP68	1.26761	0.16248	0.0493076
GJA5	2656.64	0.0272059	0.0492644
NUP210L	5.80836	-0.0730236	0.0492644
AP001086.1	1.0922	0.165305	0.0492506
AC079322.1	35.2904	0.0535545	0.0492241
ANAPC5	3130.28	-0.00723657	0.0491725
CCDC84	648.001	-0.0200847	0.0491725
TMEM231	259.002	-0.0164499	0.0491362
SREBF1	1137.37	-0.0232578	0.049121
AC104071.1	0.390154	-0.313846	0.0490909
AC004825.2	20.2973	0.0471446	0.0490576
DALRD3	603.591	0.0155921	0.049037
HSPA1L	0.989863	-0.165204	0.0490059
NAP1L1	20995.6	0.0256096	0.0489357
RF01225	17.1822	0.0875717	0.0489223
CYP3A5	97.3642	0.0222886	0.0489148
AC018809.1	9.89005	-0.0570002	0.0488951
AL391069.3	2.16357	0.116181	0.0488844
RPL7L1P3	2.10874	0.12502	0.0488799
TXNRD1	1653.98	-0.0253938	0.0488595
TCF25	2971.39	-0.0285351	0.0487899
FKBP6	0.822832	-0.221819	0.0487899
AC087521.1	3.77552	0.0903374	0.0487662
CDC42EP3P1	1.59565	0.134906	0.0487654
AC093525.7	1.05229	-0.197893	0.0487136
ARL4C	186.074	0.0299628	0.0486272
TTC23L	20.056	-0.0382691	0.0486087
C15orf41	1424.98	0.0171306	0.0486017
LINC01010	0.768153	0.19228	0.0485959
AP003354.1	6.59113	-0.0749293	0.0485906
SERPINF2	0.901519	-0.186259	0.0485906
ZRANB1	522.538	-0.0468531	0.0485403
B3GNT10	42.8399	-0.0348264	0.0485143
FDPSP8	1.81357	-0.125051	0.0485098
SERBP1P5	10.7377	-0.0526671	0.0484748
CYP21A2	0.446843	-0.251697	0.0484748
RPL32P9	0.667902	0.243813	0.0484615
FBXW10	2.79884	-0.0980711	0.0484573
FBXO4	193.833	0.0201869	0.0484567
ZNF175	331.92	0.0236068	0.0484385
MIR4730	1.83413	-0.12438	0.0484385
RNU6-957P	0.557097	0.215108	0.0484339
C20orf187	0.650124	-0.193161	0.0484205
AC012170.1	2.95637	0.119698	0.0484069
ADAMTS7P1	2.91813	-0.165198	0.0484064
AC008551.1	3.6757	0.123633	0.0483879
AC023632.5	3.1893	0.132676	0.0483745
AC027279.1	54.1499	0.078865	0.0482682
RLN1	0.873443	0.178786	0.0482682
PRTG	148.791	-0.0314174	0.0482646
OR2A1	0.920288	-0.171193	0.0482269
RPL23AP74	0.495003	0.227948	0.0481936
MYL1	4.85664	0.0834515	0.0481845
ACSF3	835.355	-0.0207568	0.0481636
RAD51-AS1	263.168	-0.0269157	0.0480825
SNORA108	2.50638	0.12859	0.0480399
SNRNP40	892.129	-0.0137524	0.0480303
AC098936.1	2.64637	-0.115367	0.0479998
AC008966.2	3.9019	0.0825456	0.0479906
AL031667.3	2.1624	0.1225	0.0479619
AC073349.2	18.5514	0.0942205	0.0479568
AC010331.1	19.7627	0.0593717	0.047955
RN7SKP9	1.73047	0.134985	0.047955
CSNK2A3	3.48438	-0.0920699	0.0479533
HSCB	177.729	0.0393702	0.047903
HSD11B1L	205.327	0.0381486	0.0478969
AC026304.1	1.60138	0.141474	0.0478751
BCL2L13	1159.01	-0.0147468	0.0478409
Z97192.4	2.27291	-0.109439	0.0478252
AC104472.5	3.06327	0.100725	0.0478104
YWHAH	4122	-0.0125959	0.0477836
RNU7-161P	0.917751	0.190186	0.0477775
AC004837.2	2.23013	0.123637	0.0477436
CLEC18B	3.89907	-0.0886817	0.0477417
AP000779.1	1.51436	0.137906	0.0477243
AL731559.1	1.8268	-0.136356	0.0476936
AC012123.1	0.380775	-0.282876	0.0476808
PDCD2L	81.2689	0.0273297	0.0476478
AC138470.1	64.5372	0.0557304	0.0476406
KLHL42	1190.78	-0.0177027	0.0476126
PDAP1	2056.92	0.0227893	0.0475893
CHDH	212.198	-0.0195159	0.0475893
AL158163.1	24.9602	0.0650396	0.0475523
AL121820.2	1.73732	-0.132236	0.0475523
AC015982.1	1.74506	0.130853	0.047454
LINC01341	189.396	-0.0433259	0.0474331
RNU4-62P	1.2939	0.205919	0.0473475
BICRA-AS1	3.22801	0.107871	0.0472646
ZNF782	124.083	-0.0256408	0.0472616
AC004156.2	4.78811	-0.0991724	0.047257
TPPP2	6.05235	0.0730041	0.0472507
AL645768.1	16.0376	0.053658	0.0472247
EPCAM	224.627	-0.0572	0.0471721
ZNF763	60.5804	0.0347945	0.0471721
TSR2	1103.54	0.0224971	0.0471526
RN7SL308P	4.0432	0.165188	0.0471526
INTS8	881.916	0.0306373	0.047121
TCEAL4	2275.09	0.0257047	0.0470505
LNPK	1484.55	0.0219052	0.0470505
VTI1BP2	2.00271	-0.123601	0.0470505
RPL21P120	2.40589	0.113254	0.0470505
AC113192.2	1.27983	0.160717	0.0470495
EOMES	1.81496	0.123201	0.0470495
AL353708.3	8.41314	0.0661995	0.04703
IL1R1	632.486	-0.0252885	0.047023
MFSD4B	340.718	0.0281845	0.0470226
MRTFB	743.267	0.0250592	0.0470203
LINC00571	5.04066	0.077241	0.0470057
AP003392.6	5.26119	0.0706942	0.0470011
PSG5	1.05822	-0.366237	0.0470011
SVIL-AS1	310.221	-0.020865	0.0469939
RF00568	2.28364	0.139446	0.0469939
TMEM74B	77.0551	-0.0277981	0.0469712
AC008677.1	0.512906	0.22873	0.0469532
AC013553.1	1.43111	0.149318	0.0469448
PDIA3	4530.8	0.0143387	0.0469033
SLC2A5	47.2046	0.0906499	0.0468912
RGS19	181.959	-0.0266751	0.0468546
LAPTM4B	19370.6	0.022553	0.0468132
MPP7-DT	0.465168	-0.234026	0.0468068
HBD	3.7405	0.105193	0.0467535
NRROS	112.591	-0.0236491	0.0467233
SPINK1	1.67505	0.145761	0.0467233
LDHBP2	5.57715	0.0710641	0.0466634
YWHABP1	2.31182	0.128457	0.0466528
CU633906.1	0.605285	-0.206096	0.0466469
AC137932.1	131.352	-0.0554071	0.0466445
YTHDF3	2279.63	0.0290292	0.0466237
AC100767.2	0.539574	-0.240107	0.0466237
RNU6-95P	0.595707	-0.228533	0.0466237
WWOX	169.14	-0.0209254	0.0466215
ANP32E	3250.05	-0.0174222	0.0465949
USP48	1921.43	-0.0135095	0.0465837
RPL23AP78	0.55499	0.230336	0.0465027
AL049649.1	0.619199	-0.20586	0.0464937
BTF3P4	1.16954	0.164337	0.0464789
AL353804.1	15.0959	0.0537827	0.0464705
AC073046.4	1.67293	0.128546	0.0464392
HMGB1P9	0.586483	-0.210958	0.0464317
C12orf56	2.67576	-0.100832	0.046417
AC007240.1	3.80995	-0.098712	0.0463779
HNRNPA1P21	1.37011	-0.151337	0.0463273
PCDHA10	5.56045	-0.0762589	0.0463157
AC106782.2	15.5904	-0.0471573	0.0462161
AC007608.4	3.65021	-0.140065	0.0462137
FMO3	9.43509	0.0878581	0.0462092
MOB3B	54.3199	-0.036284	0.0461947
AC022100.1	1.45428	0.14436	0.0461918
TTI2	256.397	-0.0152859	0.0461909
RNU6-1095P	2.13385	-0.114157	0.0461909
NUDT19P3	0.723753	-0.185448	0.0461909
PYM1	378.99	0.0278824	0.0461132
COL4A3	4.5652	-0.0921413	0.0460472
AC011939.1	3.36074	0.100878	0.0460374
AC010605.1	113.692	0.0270214	0.046031
MIR93	5.80833	-0.0696329	0.0460303
FOCAD	992.823	-0.0199054	0.0460203
HNRNPA3P12	5.84595	-0.068022	0.0460174
PPP2R5B	475.997	0.0171214	0.0459561
AC135586.1	1.43004	0.139189	0.0459514
LINC02185	1.94461	0.120437	0.0459502
AP000345.2	7.67124	-0.0857642	0.0459362
LAGE3P1	5.34543	0.0981335	0.0459362
AL589935.2	3.81355	0.0882634	0.0459326
MAMSTR	147.689	0.0304974	0.0459285
AC104619.3	12.7626	0.0468246	0.0459002
AC022898.1	6.89791	0.0736621	0.0459002
AC012557.1	12.9473	0.0470888	0.0458929
NRDE2	557.252	0.0352174	0.0458512
SPATA22	11.3509	0.0823204	0.0458359
AL121832.2	36.0264	0.0354405	0.0458206
PRPS2	267.877	0.0224236	0.0458005
RPSAP11	2.33231	0.112808	0.0457663
KCNE5	102.057	-0.0301415	0.0457237
LINC02331	0.650123	-0.196748	0.0457237
ALG9	342.22	-0.015537	0.0457179
AC034102.1	4059.78	0.0120901	0.045669
DCTN4	1931.97	0.0219207	0.0456666
AC092171.3	46.9416	0.0293055	0.0456479
AL049840.5	33.1949	0.0390334	0.0456431
AL451042.1	3.1127	-0.105707	0.0456431
GDI2P2	1.95365	0.122228	0.0455958
FCSK	363.743	0.0152807	0.0455762
ZDHHC19	2.18645	0.125716	0.045514
TMEM168	2042.28	0.0179288	0.0455097
AC079331.2	13.8655	0.0762845	0.0455097
AC007405.3	41.7003	-0.0342775	0.0454477
SDCBPP3	1.34813	-0.153006	0.0454361
ERVMER61-1	19.9696	-0.0492996	0.0454285
CCDC116	16.1978	-0.0496689	0.0453787
AC023424.2	1.24288	0.148354	0.0453478
LCP1	110.205	0.0421435	0.0453409
BLCAP	2648.58	0.0115226	0.0453392
GPATCH2L	1250.47	0.0189389	0.0453094
GPR52	1.59192	0.144745	0.0452889
AC119427.2	461.574	0.054287	0.0452419
CCDC153	40.1901	0.0430762	0.0452419
AL645728.2	14.0072	0.0784286	0.0452316
AC022960.3	0.642293	0.202205	0.0452002
AC025164.1	46.5595	0.0395868	0.0451746
AC010683.1	1.36238	0.137819	0.045168
SLC35E3	525.559	-0.023469	0.0451575
APOC1P1	0.852502	-0.215749	0.04515
FAR2P3	2.45441	-0.119346	0.0451277
AF131215.7	5.29571	-0.0783425	0.0450592
AP001981.2	0.788431	0.188862	0.0450522
ZNF720	287.201	-0.0177497	0.0450481
S100P	6.94564	0.0850037	0.0450481
RTN3P1	2.54634	-0.108783	0.0450156
FUBP1	3551.44	-0.0203667	0.0449872
AC073592.9	2.28466	0.114483	0.0449872
CATSPER4	1.16902	-0.18475	0.0449847
AL731556.1	4.65204	-0.101552	0.044938
AL133268.1	0.529316	-0.201442	0.0449325
SLC46A1	59.7316	-0.0266497	0.0448348
PHKA1	227.555	-0.0344984	0.0448126
DOCK5	332.271	0.0246019	0.0448126
RPL5P22	3.59883	0.103123	0.0448126
RN7SL767P	0.939939	0.177869	0.0447854
AL161457.1	13.9042	-0.0826153	0.0447583
LINC02249	1.58775	-0.158467	0.0447563
AC092375.2	12.6764	-0.0631705	0.0447399
LAMP5	15.1812	-0.0557985	0.044728
RPL23AP17	1.92514	0.12228	0.044728
LINC01783	1.82409	-0.1825	0.0447265
AL162578.1	7.19891	0.142247	0.0447256
AL953883.1	7.86553	0.080541	0.0447189
THUMPD3	914.809	-0.0130995	0.0447071
AC100839.2	1.23319	0.147328	0.0447071
TMEM261P1	0.39255	0.228122	0.044667
AL591896.1	0.68005	-0.208079	0.0446602
AL390071.1	54.6088	0.0669638	0.0446501
SCLT1	722.776	0.0205564	0.0446443
AL606495.1	0.763405	0.192392	0.0446443
RNU6-510P	3.06347	-0.116154	0.0446082
HMGN1P17	0.514035	0.218933	0.0445941
PNPO	203.253	-0.0168457	0.0445672
AC005225.2	10.8335	0.0534432	0.0445672
AC079915.1	11.3126	0.107598	0.0445672
AC139768.1	238.528	-0.0141303	0.0445625
AC011481.2	5.38816	-0.0769235	0.0445302
AC092720.2	0.342256	-0.253239	0.0444655
PRRX1	2677.38	0.0355767	0.0444531
C17orf100	100.289	0.0254414	0.0444452
CDKL5	852.743	0.0260386	0.0444247
XCL2	0.372596	0.243356	0.0444247
RN7SL145P	6.10269	-0.0872077	0.0444048
AC078883.1	40.911	0.0308012	0.0443945
AL356273.1	0.412968	0.262862	0.0443781
SGSM1	49.093	-0.0480147	0.0443199
AC007731.3	2.85574	0.133419	0.0442923
PRICKLE4	10.3885	-0.0581168	0.0442759
AL109806.1	0.688231	-0.211299	0.0442265
MARCOL	1.37814	0.157721	0.0441578
RPL30P2	0.857333	0.185943	0.0441549
ITPK1	156.519	-0.0393663	0.0441257
NFX1	1155.09	-0.0150985	0.0441115
DAXX	120.248	-0.0259899	0.0440978
AC069281.2	19.8774	-0.050622	0.0440338
DGCR5	8.03145	-0.111465	0.0439928
ZNF28	246.365	-0.0285408	0.0439769
AC005013.1	0.904792	-0.183236	0.0439769
AL162431.3	2.36613	0.10211	0.0439769
LINC02601	3.08153	0.0964262	0.0439582
AC138409.1	46.0486	0.0912825	0.0439484
GSPT1	3617.29	-0.0119193	0.0439189
HSD3B2	2.25605	-0.110824	0.0439102
SCTR	16.7445	0.050301	0.0438851
KBTBD6	400.864	0.0186108	0.0438525
AL355073.2	2.22043	0.114336	0.0437789
FBXW4P1	12.476	0.0619855	0.0437516
AC008267.4	1.51764	0.148415	0.043748
AL035425.1	4.1209	-0.0964485	0.0436831
HSPA8	20468.5	0.0267929	0.043681
A1BG-AS1	4.05642	-0.100668	0.0436785
DKK3	7227.61	0.0228021	0.0436648
PPHLN1	1281.85	-0.0112507	0.043623
AL445985.1	1.08212	-0.185867	0.0436181
KLK3	0.873026	-0.264551	0.043618
LINC00921	25.1386	0.0442514	0.0435749
ARC	8.34041	-0.0708761	0.0435749
AC108449.1	1.31951	-0.160759	0.0435749
AP001010.1	6.449	0.0848503	0.0435749
LHFPL1	1.59207	-0.159085	0.043569
AC138776.1	0.983635	0.182471	0.0435501
AL355472.2	1.74382	-0.159642	0.0435233
MCOLN1	407.916	0.0183965	0.0435125
CATSPER2	86.9274	-0.0511994	0.0434875
SRD5A3-AS1	24.3418	-0.0359901	0.0434803
AC103691.1	30.3713	-0.136974	0.043436
P4HB	7824.68	0.0142939	0.043427
AC072052.1	1.27003	0.156021	0.0434253
AC005041.1	2.19049	-0.123824	0.0433958
GOLGA6L5P	13.2816	-0.0883619	0.0433853
AL157834.1	13.2315	-0.0899224	0.0433508
AL591623.2	0.500692	0.225061	0.0432688
AL442071.2	5.8049	0.0985671	0.0432487
AL118511.2	0.694852	0.191684	0.0431952
SDHAP3	749.879	-0.0279583	0.0431841
HAAO	213.039	-0.0257846	0.0431792
OLMALINC	236.79	-0.023939	0.0431216
NOXRED1	9.93088	-0.0561722	0.0431207
AL160162.1	1.60637	0.144931	0.0431173
ENOX1-AS1	20.9154	0.0690578	0.0430898
TCN2	176.864	-0.0295517	0.0430834
CFAP300	17.2399	-0.0468358	0.0430125
TRMT61A	250.647	0.0228949	0.0430029
THAP6	304.349	-0.0210648	0.0429872
2022-09-05	201.376	-0.0353155	0.0429638
HEPACAM2	0.482734	0.224139	0.0429571
RPL37P2	1.81755	0.146555	0.0429411
FCF1P1	1.32775	0.168087	0.0429411
PPIAP74	0.555101	0.214519	0.0429411
RNU1-134P	2.041	0.162309	0.0429398
AC011444.4	3.9313	-0.218191	0.0429158
GPC5-AS1	0.425144	-0.2572	0.0429158
AL138900.2	4.37867	0.0949627	0.0429157
COX6CP14	1.32244	0.159252	0.0428827
ASTN2	126.955	-0.0289799	0.0428506
AL008730.1	10.8184	0.0659278	0.0428315
AC107391.1	0.944568	0.193256	0.0428295
AP001189.3	3.29477	-0.108053	0.0427645
AL590096.1	6.08484	-0.0681237	0.0427112
STK3	623.556	0.0232592	0.0426799
AL645568.1	74.4539	0.0600337	0.0426779
CRPPA-AS1	2.57583	-0.109949	0.0426663
NFYB	1293.31	0.0222464	0.0426372
KLHL12	818.861	-0.0152566	0.0426237
ZCCHC14	1485.13	-0.025954	0.0426115
INCA1	109.314	-0.0252436	0.0426109
AOC1	4.54885	0.121984	0.0426109
FKBP15	921.14	-0.0160555	0.0425847
AC007216.1	0.993548	0.170784	0.0425726
Z83844.2	1.93762	-0.132562	0.0425576
POLR2D	1128.14	-0.0133666	0.0424797
SPPL2A	1757.58	0.0218171	0.0424793
AL022237.1	0.707345	0.193481	0.0424793
AC017006.2	4.38802	0.115839	0.0424519
UBQLN4P1	1.61513	-0.147237	0.042404
AL139260.3	1.30044	0.150491	0.0424013
AP000317.2	0.474804	-0.217171	0.0423796
AC009159.4	5.54684	0.0784154	0.0423545
SLC12A5-AS1	1.35261	-0.152706	0.0421623
KRT8P45	1.56281	-0.145517	0.0421623
SGMS1	1031.91	0.0300864	0.0421261
AP001625.2	0.980851	-0.17747	0.0421261
TMEM127	1967.47	0.0153202	0.0421199
AC093702.1	0.541282	0.265687	0.0420712
SCGB1B2P	16.0744	0.0618127	0.04206
RPS20P5	0.531371	0.265405	0.0420496
AC244154.1	3.85796	-0.0972556	0.0420464
LINC01940	0.804669	-0.189546	0.0420464
PPP1R8	987.337	-0.0117758	0.0420446
GJA9	0.734809	0.203727	0.0420224
RPL34P21	2.63317	0.132582	0.0420057
EEF1GP2	2.15307	-0.11336	0.042004
RPL7AP15	0.588951	0.205524	0.0419811
AC109462.3	1.2457	0.144408	0.0419428
AC110296.1	0.470161	0.237385	0.041906
ARHGEF34P	2.87169	-0.127777	0.041868
AL031719.2	8.54021	-0.0569838	0.0418502
ANP32B	4193.76	-0.0395993	0.0418185
NXNL2	5.24021	-0.0779736	0.0418123
AC106865.2	4.17218	-0.0934338	0.0417637
AC025287.4	3.10392	0.0959065	0.0417146
AMFR	1579.28	0.0151443	0.041697
C10orf25	205.569	0.0230929	0.0416306
HUS1	341.38	-0.0161847	0.041579
PAAF1	899.112	0.0208563	0.0415652
AC012254.5	8.42002	0.0795344	0.04154
MIR3125	0.978883	-0.189926	0.041517
PCDH8	6.31496	0.0893592	0.0415169
BTBD18	19.4493	0.0522953	0.0414857
CCDC177	0.612922	-0.209384	0.0414289
NPPA	46940.6	0.0526741	0.0413929
SH2D3C	1005.12	0.0199596	0.0413891
PUM2	3861.67	0.0238691	0.0413673
AC012645.4	14.8254	-0.0556667	0.0413572
HMGN4	1386.12	0.0155392	0.0413411
FAM13A-AS1	237.406	0.0260961	0.0413372
AC073487.1	42.3824	-0.0371886	0.041334
RHOXF2	1.59425	0.184855	0.0413171
GATC	367.854	-0.0184816	0.0412795
AC008264.1	0.79402	0.211179	0.041243
KIF5A	15.2687	-0.0968655	0.0412379
AL031005.2	1.00156	-0.172017	0.0412235
RF00322	3.02598	0.12682	0.0411833
SNX29P2	1.10591	0.225059	0.0411683
C2orf27A	12.3907	-0.0777032	0.0411568
AC025754.1	0.726232	-0.191733	0.0410961
PMFBP1	30.8251	-0.0413182	0.0410907
CLINT1	2041.28	-0.0255638	0.0410636
RNU6-1019P	0.769095	0.208068	0.0410574
LINC00861	1.9837	0.126893	0.0410457
SLC31A2	5.52978	0.0730028	0.041033
AC002454.1	19.2876	-0.0613943	0.0410218
DGUOK-AS1	21.0591	-0.0427779	0.0409975
HMGN1P13	2.45	0.105011	0.0409813
AC015971.1	2.9571	0.117666	0.040957
EDA2R	104.943	-0.0495717	0.0409116
SLC39A6	1032.76	-0.0245788	0.0408553
SPTLC1P1	1.35108	0.156733	0.0408507
ACSF2	1420.56	0.0282447	0.0408387
MDK	22110.7	0.0462236	0.0408376
AC099521.1	1.17506	-0.175683	0.0407853
AL138689.1	1.21102	0.200702	0.0407853
RPL12P6	0.560062	0.209586	0.0407853
AL121890.2	10.5429	0.0765022	0.040773
GJB4	0.541477	-0.216951	0.0407233
PAICSP3	0.778924	-0.219796	0.040669
MKRN9P	1.32848	-0.182655	0.040621
AP003555.2	1.51793	0.174529	0.040621
ABI2	3807.49	0.0117652	0.0406141
POT1-AS1	31.9793	0.0322691	0.0405929
HSH2D	2.25474	0.142055	0.0405929
ZSCAN1	45.8563	-0.0427202	0.0405583
AC093484.4	13.0435	-0.063864	0.0405583
COX6CP17	1.10805	0.174219	0.0405583
AC009812.1	56.2833	0.0303779	0.0405465
RRP9	430.619	0.0290875	0.0404866
GGTA2P	2.82008	0.128925	0.0404823
LINC00710	5.37078	0.0833375	0.0404551
HIST1H2BN	42.4965	0.0297346	0.0404276
AC006270.2	2.73067	-0.109436	0.0404232
MYADML	1.03372	-0.266013	0.0404232
CAPN7	1091.6	0.0282711	0.0404007
PIM1	961.155	0.0275768	0.0403906
HECTD1	3194.68	0.0265413	0.0403774
FBXL22	691.294	-0.0302882	0.0403427
RNU6ATAC16P	0.83587	0.190041	0.0403399
AC000374.1	0.39291	0.310268	0.0403294
TPP2	1605.52	-0.022346	0.0402771
SCN10A	4.22282	-0.0971159	0.0402677
AC091057.4	0.674471	-0.205615	0.0402647
SNORA13	5.2609	0.0767834	0.0402276
TGDS	224.64	0.0252605	0.0402266
RPL7P44	1.22921	0.154977	0.0401953
AL355581.1	1.16163	-0.162276	0.0401949
CMTM8	71.6044	0.0295315	0.0401869
HBBP1	1.76714	0.139761	0.0401227
BAG1	2697.76	0.0238393	0.0400813
FTCDNL1	13.9828	-0.0642861	0.0400669
CAMKK1	574.494	0.0229964	0.0400558
ATP2B4	7518.37	-0.028393	0.040038
TSNAX	867.691	0.0176446	0.0399831
LIPT2	64.0041	-0.031509	0.0399698
ABCA17P	9.88107	-0.0549176	0.0399698
AC135279.1	4.55414	-0.095975	0.0399536
AC011477.5	0.5563	0.221036	0.039951
PRXL2B	74.094	-0.0334145	0.0399154
PABPC4L	332.988	-0.0316239	0.0398971
AL139156.1	4.02833	0.157071	0.0398716
AC009974.2	1.86869	0.172414	0.0398129
NADSYN1	845.759	-0.0161476	0.0397866
AP006219.3	0.574997	-0.217805	0.0397673
TREML2	4.37544	-0.0954962	0.0397541
AC027250.2	1.85893	-0.127978	0.0396903
GNA13	1418.15	0.0333209	0.0396853
LINC01767	2.63252	-0.107401	0.0396838
SNHG26	114.867	-0.0335512	0.0396651
RPS23P6	4.71093	0.176142	0.0396651
AP002383.3	0.737017	-0.207286	0.0396616
OR51E2	26.7369	0.0876026	0.0396611
AL353748.2	2.10859	0.121749	0.039659
AL713852.1	11.8811	0.0614237	0.0396436
AL445465.2	3.42005	0.0889109	0.0396299
PLPPR4	14.727	0.0584401	0.0396091
CGB8	0.542878	-0.328942	0.0395877
AC020656.2	1.10705	-0.184359	0.0395699
YJEFN3	728.732	-0.040039	0.0394932
AL590326.1	16.9536	0.0806013	0.0394908
RPL36AP45	2.14513	0.12036	0.0394174
LYPD5	9.14518	-0.0593098	0.0394079
SLC17A5	339.845	0.0155179	0.0393945
CYP27A1	195.503	0.0245537	0.0393722
ZNF383	374.653	0.0197946	0.0393519
ARPC4	1388.59	0.0482356	0.0393366
GTF2IP7	1.13121	-0.191227	0.0393172
AC024884.2	1.87341	-0.133988	0.0392693
AC141586.5	11.8889	-0.0843974	0.0392374
TMIGD3	15.6318	0.0617037	0.0392196
AC092587.1	1.00829	0.167505	0.0392196
CALHM6	7.67016	0.073666	0.0392137
AC124319.1	1594.59	-0.0341791	0.0392037
SRFBP1	176.975	-0.0282615	0.0391958
MRPL40P1	1.34393	-0.172164	0.0391864
ANKRD16	220.36	0.0261928	0.0391854
PGAM1P11	1.60077	0.162542	0.0391761
AL355336.1	4.22139	0.101927	0.0391749
NPIPB8	1.13287	-0.177194	0.0391749
AC087588.1	1.91992	0.134577	0.0391749
PRPF38AP2	2.6135	-0.1132	0.0391567
ATP5MFP4	1.81886	0.143913	0.0391529
HRAS	134.402	0.0364196	0.0391357
SAMD11P1	1.80719	0.131148	0.0391269
NXPE2	1.44972	0.145274	0.0391242
PHACTR2	1490.29	0.0191126	0.0391217
LCORL	702.868	0.021866	0.0391069
GNRHR2	28.5643	0.0372894	0.0390954
MIR3685	20.8973	0.0395841	0.0390899
SRSF10	3888.64	-0.0181528	0.0390593
AL355472.3	6.83516	-0.0766963	0.0389736
ASF1B	716.479	-0.022178	0.0389602
ROGDI	955.906	0.0320013	0.0389324
LINC00843	7.96182	-0.0646963	0.0389303
URAHP	32.2696	-0.0332048	0.038906
CCDC63	14.7634	0.0525416	0.038906
AC104825.1	492.634	0.0268827	0.0388921
MIER3	796.22	0.0302405	0.0388811
LINC01287	3.7312	-0.0928473	0.0388799
C5	105.177	-0.0288632	0.0388494
TMSB15B	15.8605	-0.0469683	0.0388361
MRPL30P1	2.40114	0.125222	0.0387907
DNAJA3	225.214	-0.0355772	0.0387739
AC018797.3	33.904	0.129946	0.0387634
RNU6-882P	4.27697	-0.0885891	0.0387393
CAMK4	197.005	0.0299806	0.0387176
AL512625.1	11.4984	0.0626958	0.0387084
AC004160.1	3.98159	-0.0894971	0.0387084
AC092072.1	34.1753	-0.0307333	0.0387016
ADSL	438.426	0.0201572	0.0386767
AC009275.1	4.97697	-0.0831513	0.0386701
CCL22	1.42826	0.17291	0.0386508
FGF10	119.071	-0.0575295	0.0386167
SLC35G6	6.18335	-0.083255	0.0385983
SLC25A40	770.113	-0.0248461	0.0385789
P2RY11	90.7539	-0.0393876	0.0385715
AP000487.2	1.66921	0.137937	0.038565
SLC10A5	17.222	-0.0441556	0.0385196
AC007014.1	1.55414	0.168612	0.0385193
LINC00437	0.519987	-0.247257	0.0384896
RHOA	10268.5	-0.0100387	0.0383874
PPIAP6	1.30137	0.143314	0.0383814
SIAH2-AS1	12.8474	0.106885	0.0383168
FAM218A	87.0651	-0.0356155	0.0383069
C6orf120	647.709	-0.030047	0.0382825
C12orf66	57.3828	-0.0297401	0.0382747
WFS1	1176.05	0.0201468	0.0382722
AC005914.1	4.39831	0.0857479	0.0382472
MT1F	22.1752	-0.0795763	0.038203
AC106865.1	3.67519	-0.101098	0.0381841
ZNF419	389.049	-0.0270668	0.0381816
LUARIS	0.92194	-0.178561	0.0381773
DKK4	1.0849	0.2388	0.0381422
MSR1	40.8182	0.0678943	0.0381314
AC018761.2	19.0478	-0.039458	0.0381263
ERICD	31.5454	-0.0368085	0.0380837
BX842559.2	1.23274	0.160854	0.0380659
AC087257.1	29.2452	0.0804556	0.0380632
RPL10P9	119.337	0.0995127	0.0379757
AL136988.2	4.08945	-0.0886564	0.037971
RPL7P59	2.59297	0.110403	0.0379532
NLRP12	10.0181	-0.0696882	0.0379528
RPP38-DT	23.2377	-0.0457766	0.0379503
AP001357.2	0.509563	0.224367	0.037927
LINC02078	0.910512	-0.281361	0.0379184
ATP5F1AP2	2.45634	0.108639	0.0379136
FO393400.1	1.42264	-0.167911	0.0379093
CAP1P2	1.89242	-0.151819	0.0378507
EDNRB-AS1	0.524846	-0.213717	0.0378493
AC226118.1	2.59798	-0.119542	0.037841
AC022893.1	176.698	0.0404769	0.0378362
NEMP1	1013.6	-0.0301981	0.0377887
AC112496.1	2.94064	0.108719	0.03775
SNORA11	6.50924	-0.0739806	0.0377457
AC098590.1	2.48727	0.11942	0.0377084
AC013553.2	1.71348	0.1389	0.0376806
AL591848.2	1.44854	0.182414	0.0376414
TATDN1P1	7.00893	0.0834133	0.037577
AC113167.1	0.859193	0.191328	0.0375495
CADM2	11.9414	-0.0723411	0.0375326
AP005264.5	0.714704	0.226968	0.0374896
HSPA2	600.994	-0.0232182	0.0374794
AC015922.2	41.8602	-0.0468203	0.0374321
DUS1L	1793.79	0.0249239	0.0373814
AP001804.1	0.416894	-0.255031	0.0373615
GABRG3	1.72968	-0.159226	0.0373603
AC105411.1	3.60318	-0.103479	0.0373234
HSD3BP4	1.55622	0.157249	0.0373234
C7orf31	187.274	-0.0191803	0.03731
MYLK2	17.6374	-0.0440861	0.0372916
RNU6-26P	1.23015	0.158836	0.0372845
ENPP7P11	1.1615	-0.169933	0.0372751
HNRNPA1P14	13.5753	0.0618898	0.0372723
AL161908.1	0.600925	0.218492	0.0372314
AC097637.2	3.77676	0.0980163	0.0371988
RPS15AP38	12.9815	0.0678689	0.0371821
AC084024.2	2.53607	0.130377	0.037176
AC024933.1	3.98074	0.094642	0.0371719
AC090679.2	3.19007	0.137065	0.0371622
INSR	3092.93	0.0184758	0.0371622
HM13-IT1	15.6074	-0.0603464	0.0371418
KIRREL3-AS2	0.557711	0.285259	0.0371306
PTGER2	3.92168	0.093792	0.0371243
AC110771.1	12.4104	0.0685918	0.0371225
AC006994.2	2.87932	0.106329	0.0371137
AL512625.2	0.772537	-0.200252	0.0371052
SLC25A35	68.9556	-0.0287386	0.037085
ABHD17AP3	4.73711	0.108826	0.0370776
PCGF1	185.561	0.0239153	0.0370584
AL353662.3	0.806334	0.184863	0.0370584
AL445309.1	3.5009	-0.0962472	0.037014
LINC01284	0.933522	-0.191666	0.0369904
AC027682.1	12.2417	-0.0572803	0.0369757
HJV	6.00667	-0.0754616	0.0369757
ZYX	5797.07	-0.0280635	0.0369745
RN7SL449P	2.00835	0.153563	0.0369489
HSP90AB4P	22.1348	0.129604	0.0369461
DZIP1L	641.42	-0.0209241	0.0369436
JAG2	680.116	0.0236717	0.0369249
ABHD13	524.745	0.0288494	0.0369041
AL033384.2	4.63504	-0.0811793	0.0369029
TPRXL	1.61811	-0.147297	0.0369029
ARL5AP3	17.3946	-0.0733076	0.0368946
CAGE1	1.38691	-0.155146	0.0368326
AC068389.1	2.97634	-0.105285	0.0368011
AC104113.1	21.7735	0.0590529	0.0367567
BCLAF1	2790.46	0.0222128	0.0367528
ANKRD33B	345.846	-0.0468758	0.0367528
AC080129.2	8.73083	0.0642677	0.0367528
LINC01108	7.26822	-0.0856193	0.0367528
RPS4XP1	2.52402	0.113188	0.0367389
TUBBP1	36.5442	-0.0397636	0.0367268
VN1R51P	0.559298	-0.241367	0.0367094
SLC49A3	109.752	-0.0356939	0.0366908
MTND1P11	1.3298	0.159904	0.0366811
HNRNPA1P44	0.857284	-0.203027	0.0366796
AC005884.1	1.27406	0.153257	0.0366714
AC012186.3	3.2056	0.115015	0.0366535
AL049830.4	2.10842	0.139271	0.0366465
RNU6-758P	3.03821	0.207499	0.0366412
TSTA3	338.748	0.0264923	0.0366281
MIR4737	5.39092	-0.0800138	0.0366215
BTN3A3	105.162	0.0277446	0.036534
PAFAH1B2	2350.23	0.0135859	0.0365222
KLKB1	11.4797	-0.0836533	0.0364747
AC134878.2	6.82761	0.160388	0.0364747
LINC02210	1.08352	0.161013	0.0364697
AHSG	17.6654	0.201773	0.0364658
TRUB2	1019.79	0.0225036	0.0364032
TUBGCP2	2035.82	0.0143622	0.0363846
YY1P1	1.92566	0.131705	0.0363224
AC020658.1	0.848785	0.182771	0.0362862
IPO7P1	0.889831	-0.187847	0.0362862
ADGRG7	9.2332	0.958505	0.0362677
SC5D	905.295	-0.0325539	0.0362494
DLX1	11.7112	0.0649168	0.0362431
RPL39P26	0.354569	0.27155	0.0362431
CLSPN	1119.92	-0.0476767	0.0362293
CDK5	185.22	0.0296649	0.0362179
LINC02456	0.669317	0.342749	0.0362004
IFNGR2	261.302	0.0240454	0.0361125
CAMKMT	104.706	0.0287825	0.0361093
AC021205.1	1.67919	0.25081	0.0361093
RUNX3	10.9879	0.0780304	0.0360911
SLC18A3	1.82081	0.178536	0.0360746
GALNT4	1.88599	-0.136018	0.0360427
AC068769.1	3.7715	-0.0911601	0.0360259
ESAM	1814.86	0.0206292	0.0360071
LINC01122	17.2008	-0.0515766	0.0359998
RPL29P7	1.69432	0.130737	0.035993
AC074141.1	79.6884	-0.0281706	0.0359553
ST3GAL6	840.444	0.0205364	0.0358969
SVIL	9499.48	-0.0258582	0.0358357
AL513331.1	1.84899	0.122076	0.0358252
RPL22P24	17.331	0.0397854	0.0357901
ALKBH3	235.365	0.0254315	0.035751
AC016245.2	1.67946	0.158427	0.0357279
UBA6-AS1	181.793	0.026737	0.0356687
RNA5SP93	0.532863	0.249086	0.0356539
TNFSF11	2.14562	-0.131152	0.035638
NBN	924.234	0.0243234	0.0356227
RNU2-11P	3.47977	-0.102378	0.0356227
RN7SL285P	2.01722	0.13265	0.0356154
AC099518.2	2.66932	0.108481	0.0356023
AL035530.2	92.6641	-0.028981	0.0355993
SNORA59A	2.48356	-0.109073	0.0355918
LNX1-AS2	2.01233	-0.132721	0.0355764
AC136475.5	1.39385	-0.166942	0.0355367
CERS1	74.5479	0.0444161	0.035531
DTD1	276.86	0.0313852	0.0355286
PCNP	3056.79	0.0233414	0.035527
DSE	503.934	-0.0312665	0.0355219
ADCYAP1R1	160.568	-0.111758	0.0355167
AC079905.1	1.97615	0.126449	0.0355074
SLAIN1	218.245	0.0317096	0.0354735
SIRPAP1	13.8979	-0.210258	0.0354691
WAS	40.4168	0.0440208	0.0354584
RPS24P13	2.03027	0.126167	0.0354167
AL049780.1	4.19826	-0.0909086	0.0353772
AC011506.1	2.06476	0.134292	0.0353772
SOX11	2872.68	0.0125559	0.0353695
PKMP5	3.10375	-0.102261	0.0353493
AC025031.3	8.66326	0.140803	0.0353397
RNU6-516P	3.38148	0.106684	0.0353268
SRRM1	3616.61	-0.0275762	0.0352604
CASP17P	186.861	0.0417627	0.0351954
SHE	430.235	-0.0196652	0.0351865
BZW1P2	6.55437	-0.0716979	0.0351865
DSCAS	6.05497	0.0715221	0.0351865
CC2D2A	537.464	-0.0116435	0.0351742
CHI3L2	1.44375	0.151977	0.0351721
AL353807.2	0.826459	-0.199997	0.0351721
AP001094.2	39.008	-0.0530268	0.0351689
AC004593.2	4.39187	0.0850146	0.0351648
CR1L	3.71657	-0.111237	0.0351581
PPIAP19	12.0295	0.0589449	0.0351355
AC063919.1	16.8271	0.0821453	0.035121
HMGA1P2	4.22887	-0.0981697	0.0351139
RNU6-422P	0.432874	0.250019	0.0351065
KLK13	0.492459	-0.245419	0.0350992
AL356124.2	1.55721	0.151932	0.0350823
TBC1D7	632.914	0.0287031	0.0350567
C3orf38	489.487	0.0319377	0.035015
PCNX1	1856.94	0.0238913	0.0349811
PCSK6-AS1	0.556684	0.23049	0.0349658
AC006994.1	2.4837	0.114169	0.0349477
MRPL35P2	4.90568	-0.0944577	0.0349218
MLLT10P1	1.14141	-0.186459	0.0349191
SYPL1P2	8.26332	-0.0620846	0.0349186
SNORD104	73.7452	0.0700366	0.0349043
TRPV3	212.592	-0.0607438	0.034903
CFAP54	8.4931	-0.0674483	0.0348894
SKA2	2014.78	-0.0139038	0.034888
UST	220.94	0.0252623	0.034888
RPL21P121	1.27617	0.171939	0.034888
SCAT2	24.8136	0.053344	0.0348871
FAS	82.67	-0.0310348	0.0348508
RPL10AP6	25.4352	0.0784167	0.0348492
PNPLA6	976.778	0.0213549	0.0348422
DOC2B	4.59262	0.083266	0.0348112
RNU6-1209P	0.814902	-0.186532	0.0347862
PLPBP	952.784	-0.0096312	0.0347809
MAT1A	44.2372	0.0371412	0.0347527
CNFN	8.70278	0.0958373	0.0347527
ATG14	1085.55	0.0253228	0.034742
AC118553.1	1.73006	0.132982	0.034742
AL021997.2	1.71912	-0.143073	0.0347378
TRIM37	1137.39	0.0253924	0.0347338
GC	1.4373	0.355564	0.0347208
RRN3P3	202.691	0.057675	0.0347147
TFAP2C	0.956944	0.191914	0.0347147
CADM4	1041.2	0.0195189	0.0346309
EEF1A1P3	27.2263	0.0421939	0.0345828
KRT8P36	2.57333	0.132036	0.0345749
RPSAP3	3.52016	0.0922396	0.0345691
AC009501.3	3.21937	0.102523	0.0345691
MTND1P32	1.65785	0.142214	0.0345668
LINC01270	27.7439	-0.0592581	0.0345626
TAF1C	1657.41	-0.0253164	0.0345478
HIST1H3I	0.623632	0.221476	0.034542
ECHDC2	4526.59	0.0273227	0.0344884
BRD9	1249.1	-0.0446314	0.0344824
AC046185.2	9.23437	-0.0631451	0.0344824
RNU6-1237P	0.822849	0.197776	0.034475
AC004771.2	1.26599	-0.182847	0.0344662
EEF1A1P32	0.960477	0.209225	0.0344389
UEVLD	439.987	-0.017901	0.0343839
ZNF543	145.822	0.0248903	0.0343839
AC078909.1	0.480057	-0.221635	0.0343839
ANKZF1	1599.75	-0.0164853	0.0343743
LIMCH1	2797.42	0.0218466	0.0343252
AL031123.2	37.9826	0.0364153	0.0343252
OR4D1	0.657175	-0.244649	0.0343135
COPB2	2528.63	-0.019404	0.0343107
AL645924.2	17.4263	0.0725963	0.0343089
AC003093.1	1.59156	0.157148	0.0343081
SFXN4	1409.25	0.032998	0.0342929
TCF7L1-IT1	2.19577	0.112645	0.0342929
NEXN	17029.8	0.0579766	0.0342926
AC016721.1	0.803638	-0.190948	0.03428
AC009120.3	56.1524	-0.0411092	0.0342727
NLRP9	0.777203	-0.22972	0.0342586
C2orf88	344.416	0.0262709	0.0342483
AC018766.1	21.038	-0.0480753	0.0342011
RNA5SP437	0.854027	0.219391	0.0342011
PRR13P2	5.21171	0.0822149	0.0341911
AL357153.4	1.31997	0.172858	0.0341741
ATP5PDP2	2.22143	0.122253	0.0341458
SERBP1P6	4.08173	0.0896548	0.0341417
VLDLR-AS1	92.0212	0.0262194	0.0341266
AC007256.1	3.36226	0.0971284	0.034106
LINC00940	4.79924	0.0821716	0.0340489
TTC37	2060.06	0.0284047	0.0340334
LAMB3	47.0245	0.0376097	0.0340334
GRIA1	43.2986	0.064309	0.0340081
AC084880.3	2.39643	0.11076	0.0339858
AL357568.2	14.4216	0.131881	0.033975
STOML3	3.61502	-0.12112	0.033975
CNOT6	1422.03	-0.022842	0.0339593
AC006249.1	7.09821	0.0697745	0.033952
TEKT3	9.19933	0.076029	0.033952
AC011092.3	1.67455	0.132252	0.033952
CTDSPL	2205.29	0.0178824	0.0339109
AC025178.1	21.2761	0.0433258	0.0339047
RPSAP54	4.19077	0.0875548	0.0338845
LINC02076	6.80281	-0.0924529	0.0338804
NDUFA3P2	1.66586	0.148188	0.0338637
ZDHHC16	921.262	-0.0167319	0.0338367
AC010082.1	0.782183	0.201098	0.0338173
CCDC50	3724.77	0.0197993	0.033796
PACRGL	279.898	-0.0183749	0.0337813
MYO1A	1.05542	-0.18924	0.0337758
CDK16	4899.14	0.0203257	0.0337432
RPL35AP25	0.591369	0.203882	0.0337339
RANBP6	902.21	0.0342536	0.0336884
ERP27	6.55746	-0.0815938	0.0336801
AP000757.1	103.695	-0.0424337	0.0336746
MEF2A	6610.2	0.0443735	0.033664
AC018557.3	7.96567	0.0762349	0.0336352
AC073862.2	2.30339	-0.113469	0.0336074
AL356750.1	3.02558	-0.113511	0.0335956
FO393418.1	22.5099	0.063188	0.0335551
CACNG3	0.578086	-0.241099	0.0335381
AC023886.1	0.703474	-0.201444	0.0335338
BPTF	3173.69	0.0352639	0.0335329
AC104393.1	2.73605	0.163512	0.0335329
UBE4A	522.992	-0.0510619	0.0335289
SNHG30	147.614	0.0380497	0.0335222
SLC16A12-AS1	2.23651	0.11824	0.0335004
AP1M1	1786.81	-0.0160555	0.0334824
AC092155.1	1.86468	0.143202	0.0334681
AC004837.4	4.77889	-0.0897177	0.0334631
AL136962.1	9.84288	-0.0664963	0.0334626
AC006033.1	1.87768	0.155534	0.0334022
IPO11	731.381	0.0260214	0.0334015
C16orf89	10.8274	0.0768762	0.0334015
MEAK7	397.434	-0.0168105	0.0333932
LINC01081	0.582928	-0.2118	0.0333634
AC127164.1	16.7111	0.0926461	0.0333609
IL25	2.14844	-0.131788	0.0333608
CXCL12	3422.69	-0.0258643	0.0333044
AL353807.3	3.77272	-0.0942482	0.0332758
AC046176.1	10.1716	0.0705746	0.0332648
AC040169.3	1.8562	0.12552	0.0331888
AC119427.1	1.86367	-0.142937	0.0331542
OTULINL	70.5025	-0.0325655	0.0331525
AC092143.3	2.38953	-0.121974	0.0331302
AL354977.1	2.12175	-0.160301	0.0331261
FTH1P2	2.00023	0.129177	0.0331213
TBC1D8B	96.631	-0.0289623	0.0331015
AL162727.2	4.35345	-0.0930592	0.0331015
DOCK8	63.3177	-0.0389262	0.0330902
OSCAR	0.409203	0.26702	0.0330902
AC009303.2	1.57127	0.136847	0.0330755
RF00601	1.07824	0.166775	0.0330709
AC007998.3	6.14601	0.0713998	0.0330621
FAM183DP	0.758636	-0.201467	0.03306
TMEM243	171.136	0.0204718	0.0330484
CCDC85C	1033.75	-0.0348249	0.0330468
AL137026.1	6.99296	0.0700116	0.0330468
AC120349.1	5.27221	0.102431	0.0330468
SECISBP2	1091.27	-0.011597	0.0330212
KCNJ6	5.08864	-0.112176	0.0330212
AC074367.1	1.7572	0.136487	0.0329972
WFDC21P	3.34113	-0.0969236	0.0329958
DMXL2	559.381	0.0236312	0.0329939
AC091588.1	39.5216	-0.0423021	0.0329939
INKA2-AS1	19.9337	-0.0561992	0.0329521
VASH1-AS1	18	-0.0666849	0.0329521
SPCS3	2063.22	-0.0236108	0.0329113
PARVB	858.513	-0.049682	0.0328881
AC092745.2	1.53238	-0.159701	0.0328714
PSD2-AS1	1.09417	-0.182794	0.0328638
NOP16	379.02	-0.0226053	0.0328329
AC004870.1	3.22233	-0.103462	0.0328257
AL136981.3	1.70941	-0.156776	0.0328199
RPS10P27	0.5487	0.226455	0.0328199
AL109945.1	3.47183	-0.102974	0.0328199
AP000894.4	25.302	0.042623	0.032817
AC106782.1	0.350797	0.260891	0.0327922
LINC01426	14.6933	-0.0531505	0.0327469
C1orf195	1.58542	-0.147024	0.0327469
AC011816.1	2.60661	0.175796	0.0327469
RPL5P34	5.51115	0.0805371	0.0327381
AL031656.1	0.763352	-0.212526	0.0326693
TLR7	12.499	0.0551412	0.0326646
KLHL11	208.966	-0.0663734	0.0326003
HIBCH	849.959	0.0247072	0.032573
AC000065.2	3.31978	0.109848	0.0325573
AC232271.3	1.91741	-0.143375	0.0325136
RN7SL452P	4.37652	0.129954	0.0325064
FANCG	806.739	-0.0177348	0.0324913
AL139421.1	1.83969	0.133251	0.0324913
PRPF40A	2477.18	0.0288643	0.0324826
AL034397.1	1.98476	-0.129217	0.032472
AC130895.1	2.50924	0.149018	0.032472
TMEM106A	189.406	-0.0337033	0.0324702
AC025458.1	2.17441	0.123706	0.0324686
NEK2	654.152	-0.0205575	0.0324273
AL356423.1	1.64468	0.150112	0.032424
ACAP2-IT1	3.41848	0.109016	0.0324184
AK3	2830.54	0.0202147	0.0323543
PECR	38.719	-0.03306	0.0323422
AP003390.2	0.667953	0.207533	0.0323401
BRAT1	1533.03	0.0206403	0.032335
HMGA1P1	1.15512	-0.235856	0.032335
HMGB3P21	1.22542	0.172614	0.0323347
ARL4D	465.928	-0.0268878	0.0323073
AP001267.5	4.40703	0.140691	0.032246
MT-ND5	158046	-0.0333621	0.0322415
FOXP1-IT1	26.0577	0.104345	0.0322415
LIVAR	2.06978	0.14343	0.0322415
PTTG1IP	10081.7	0.0135775	0.0322377
MKRN2	1125.74	-0.020288	0.0322034
AC093908.1	179.233	-0.0176129	0.0321984
ALG1L9P	1.97838	-0.132726	0.032197
PSG2	4.26603	-0.29929	0.0321505
FAR2P4	0.540692	-0.233748	0.0321502
AC022819.1	10.2169	0.0931097	0.0321473
NALCN	3.64569	0.12555	0.0321147
RNY3P8	1.25727	0.243511	0.0320485
DMRTA1	5.21024	-0.0885245	0.032045
RALGAPB	1298.15	-0.0225256	0.032045
AC012020.1	24.8079	0.0533603	0.0320337
IMPA1P1	0.449474	-0.233972	0.0320286
AC092653.2	2.45279	0.142181	0.0319946
AC026725.1	0.781482	-0.201449	0.0319885
NBPF3	101.417	-0.105462	0.0319581
RPL7P19	1.3187	0.152492	0.0319522
RPL13AP23	0.846375	0.199711	0.0319435
MX1	74.9878	0.0560923	0.0319364
AL031229.1	1.02055	0.222469	0.0319069
CDC40	326.848	-0.0292665	0.031902
NBR1	2279.04	0.0225246	0.0319011
AP001000.1	5.39391	-0.0890502	0.0318804
HNRNPA1P1	0.94359	-0.187448	0.0318761
CYP3A4	1.9613	0.130802	0.0318701
SUMO2P8	0.658429	0.205651	0.0318514
TSPOAP1-AS1	9.06801	-0.0671028	0.0318269
INSYN2B	148.493	0.0380919	0.0318176
AC007036.4	1.10154	-0.17143	0.0318121
GRM3	10.5652	-0.0723401	0.0317922
ITPKB-IT1	0.555413	0.233363	0.0317852
NUP160	1279.36	-0.023095	0.0317721
AC004816.2	4.93619	0.107271	0.0317708
AC130472.1	1.24523	0.163416	0.0317708
SYT1	39.3004	-0.0462845	0.031718
AP000356.2	3.3671	-0.126909	0.031718
AC017116.2	26.9382	0.059429	0.031691
AL138999.2	3.75835	0.0911967	0.0316885
MZT1	1182.69	0.0244693	0.0316847
SLC3A2	1323.06	0.0241824	0.0316577
RF00602	1.07188	0.200034	0.0316406
LINC00670	11.9422	0.0545578	0.03161
IPO9-AS1	11.6731	0.0570066	0.0316062
AC106895.2	13.4949	0.065404	0.0315998
SERAC1	279.653	-0.0201885	0.0315422
AC007406.2	1.76219	0.141177	0.0315116
HACE1	615.081	-0.0326665	0.0315023
AC107959.2	1.13656	-0.189193	0.0315011
AP000787.1	30.7136	-0.0386166	0.031501
LINC01504	20.8002	0.0801251	0.03148
LINC-PINT	12.4389	0.0643206	0.0314654
POC5	220.308	0.0212568	0.0314424
AC104662.1	2.07726	0.14272	0.0314297
AC106801.1	30.9089	0.0799534	0.031427
PCDHGA5	55.4612	-0.0408648	0.0314187
AC106820.1	5.54625	0.0948576	0.031391
CHRNA3	28.4797	-0.080065	0.0313783
MFAP3	329.339	-0.0592999	0.0313763
BCAR1	3358.5	-0.0176474	0.0313661
AC025419.1	7.42341	0.065366	0.0313621
CPS1	84.654	-0.0357702	0.0313397
ZNF253	356.75	-0.0232028	0.0312617
ZKSCAN1	2120.88	-0.0194111	0.0312423
MMGT1	801.434	0.018477	0.0312423
AC005912.2	8.56213	0.0881375	0.0312089
RAB39A	4.25921	-0.0931272	0.0311497
SDHCP2	1.39104	0.146976	0.0311454
RNU6-430P	0.575138	0.234236	0.0311305
FILIP1L	959.894	-0.0281474	0.0311119
AL512844.2	0.787846	-0.199346	0.0310867
OR2B2	1.2179	0.193579	0.0310867
PHKB	2250.38	0.0186759	0.0310831
MIR3679	0.852904	0.197442	0.0310808
RAB38	46.1144	-0.0482416	0.0310802
CFAP410	344.463	0.0245203	0.0310702
MTCO2P20	0.480117	0.311791	0.0310427
RPP38	167.809	0.0271228	0.0310358
FAM71D	8.08182	0.0819993	0.0310279
AC022022.2	0.861273	0.190841	0.0310279
AL356489.2	36.3496	-0.0971731	0.0309969
RDH12	1.69334	0.135317	0.0309893
TECR	977.411	0.0238021	0.0309771
RPL36AP26	2.57844	0.125135	0.0309536
HCG15	1.40632	-0.162243	0.0309502
RANBP17	320.701	-0.0332103	0.0309466
DENND5A	8597.71	-0.0251967	0.0309461
LINC01361	0.704102	-0.216789	0.0309461
PRPF6	2985.18	0.0225031	0.0309432
ARRDC1-AS1	552.309	0.0190793	0.0308843
PIGL	218.176	-0.0253766	0.030868
AC099521.2	1.7728	-0.190308	0.0308589
RIPK3	21.0579	-0.0448781	0.0308488
AL353586.1	2.27553	-0.11973	0.0308461
RPL26P37	1.45008	0.186678	0.0308331
KIAA1210	9.55031	-0.0896721	0.0308148
TLR5	28.8269	0.0378582	0.0308084
LINC02340	1.28271	-0.165001	0.0308
LINC00184	0.74433	-0.194456	0.0308
AL109936.2	39.6396	0.0661083	0.0307936
MYL12BP1	4.96769	0.082185	0.030764
MRPL19	866.086	0.019488	0.0307438
FBXO16	68.7525	-0.0240568	0.0307165
AC004846.1	85.7924	-0.0341347	0.0306901
AL139317.5	16.5671	0.0719312	0.0306835
BCAP31	1967.65	0.022245	0.0306798
AC005534.1	12.7774	-0.0565914	0.0306581
PLEKHN1	2.2997	-0.131689	0.0306563
AP001527.1	0.910894	-0.182944	0.0306563
AL136228.1	0.870248	0.192184	0.0306525
ZNF770	415.314	-0.0673747	0.030639
AL162231.4	13.4409	-0.0491562	0.0306293
IFT52	483.507	-0.018143	0.0306068
KDM5A	1393.03	0.0671679	0.0305875
AL353699.1	0.880911	0.217481	0.0305735
AL445669.1	2.31516	0.121803	0.0305735
MAMDC4	1146.39	-0.0300481	0.030556
AC125611.2	3.84694	-0.102952	0.0304935
AC079385.1	3.31054	-0.100943	0.0304909
LINC02642	3.64831	-0.0989784	0.0304745
SUPV3L1	858.552	0.0120532	0.0304665
ABCG1	331.099	-0.0309097	0.0304638
AC027088.5	0.968316	-0.181152	0.0304537
ALG14	181.906	0.0267874	0.0304469
AL034550.3	16.4555	-0.0624577	0.0304444
KDM4E	0.894333	-0.198585	0.0303973
AL450384.2	53.0209	-0.0371626	0.0303916
RAB28P5	54.9586	0.0402067	0.0303911
ZFP91	1647.02	0.0204358	0.0303699
MBD4	709.211	0.0132344	0.0303574
DYNLRB1	477.367	0.0700663	0.0303522
CEPT1	498.538	-0.0403398	0.0303362
ZNF837	69.7327	-0.029086	0.0303275
TMEM170A	819.169	-0.0141663	0.0302961
AL117381.1	1.58584	0.146785	0.0302696
ZBTB11	560.216	0.0329315	0.0302391
MIR3609	1.49991	0.168785	0.030226
AC006141.1	114.976	0.11245	0.0302175
TRPS1	340.762	-0.0353466	0.0301902
RNU4-21P	2.53234	0.161885	0.0301902
AL590723.1	3.14234	0.103656	0.0301621
AC055720.1	1.77953	0.150686	0.0301613
NCK2	1581.75	-0.0137576	0.0301236
EIF4E	510.275	0.0225128	0.0301053
SLC1A2	47.4966	0.0518361	0.0300996
AC022167.2	51.4153	-0.0368944	0.0300801
CCDC137	555.173	-0.023048	0.0300666
AC015726.3	2.60494	0.138682	0.0300535
C2orf16	49.4638	-0.0340671	0.0300316
RPL7P1	3.3211	0.103701	0.0300189
AC007262.2	10.2112	0.0654621	0.029975
AC096775.1	0.93261	0.200605	0.0299345
DNAJC15	2168.38	0.0326835	0.0298881
AC018644.1	4.39603	0.0831013	0.0298498
ANO1	226.828	0.0325283	0.0298121
JAKMIP3	13.5214	-0.0534177	0.0297908
RNU6-633P	0.558704	0.274898	0.0297727
NDUFV2P1	64.801	0.0467167	0.0297616
AC010737.1	0.594326	-0.240885	0.0297036
AL132775.2	6.97195	0.0777636	0.029694
GABRA1	4.2193	-0.103047	0.0296887
TMPO	4272.64	-0.0278228	0.0296258
AL390719.1	4.84873	-0.0934099	0.0296258
AC005736.2	1.14951	0.191162	0.0296043
MIR6864	0.877767	-0.200919	0.0296043
AC138904.3	20.4452	-0.0824079	0.02955
AC091959.2	1.71149	0.16817	0.0295419
ZNF444	1171.26	0.0307182	0.0295382
AC090651.1	0.916265	0.193986	0.0295382
AL139353.1	5.10145	0.0869725	0.0295382
OTC	2.13994	-0.147504	0.0295304
AC010480.1	2.39782	0.123598	0.0295246
AC009078.3	133.084	-0.0656986	0.0295159
DICER1-AS1	117.473	0.0380031	0.0295101
APOA2	8.09396	0.272518	0.0294906
LINC00667	1134.82	0.0212761	0.0294892
SMARCD3	4419.74	-0.0213042	0.0294881
STPG3-AS1	4.03803	-0.0946822	0.0294828
AC010301.1	0.690772	0.253019	0.0294617
AC008443.1	49.6373	-0.0422456	0.0294528
RHOXF2B	0.749651	0.284773	0.0294431
AL021331.1	1.12018	-0.174947	0.0294325
CGGBP1	3433.6	0.0273072	0.0294119
TSPAN14	1615.94	-0.0151773	0.0294087
RN7SL34P	2.53781	0.160281	0.0294087
AL049870.2	2.62157	0.108885	0.0293967
MTATP6P27	8.06135	0.0747516	0.0293947
MTMR9LP	459.239	0.0236214	0.0293906
FIP1L1	492.226	-0.0111663	0.0293887
CCDC47	1746.26	-0.0221632	0.0292997
ESS2	489.695	0.0170496	0.0292997
NELFE	627.755	0.0256974	0.0292952
AC009148.1	30.9939	0.0493149	0.0292719
DYNC1I2P1	19.7633	0.0721055	0.0292719
COQ8B	902.182	0.0222054	0.029261
DSCAML1	29.9881	0.0644728	0.0292573
AC053513.2	15.8182	0.082584	0.0292489
TBC1D22B	447.538	-0.016812	0.0292362
ZNF728	14.2158	-0.0852967	0.0292294
LINC02102	6.51696	-0.0705739	0.0292285
AARD	8.78139	-0.0747817	0.0292176
ABCB9	181.284	0.0205357	0.0292129
AP003398.2	0.636377	0.302404	0.0292004
FAM177A1	1062.75	0.0210066	0.0291166
MIR412	0.548377	-0.231458	0.029078
AC020983.1	0.683695	0.201551	0.0290477
PWP2	18.0849	-0.179193	0.028996
BTG1P1	3.05098	-0.122539	0.0289836
SULT1C2	26.4739	-0.158091	0.0289828
FAM32A	1655.47	0.0152676	0.0289322
EHD1	1754.47	-0.0153387	0.0289094
LYPD3	15.9602	0.0602473	0.028908
AC092068.1	2.14103	0.132065	0.0288553
RMDN2-AS1	2.57344	-0.126576	0.0288525
KCNK6	734.463	0.0446052	0.0288256
AL354733.1	2.38129	0.11638	0.0287919
IMMT	5602.42	0.0134235	0.0287894
ACTBP2	3.69046	-0.0979912	0.0287707
CMSS1	596.013	0.0396835	0.028747
AL645504.1	59.8888	0.0493716	0.0287448
LIF	15.5327	-0.061419	0.028721
AC012055.1	0.927306	0.178737	0.0287097
LINC02421	3.71993	-0.0943671	0.0287014
LINC02027	1.07559	0.171075	0.0287014
AC097523.1	3.2737	0.117493	0.0287014
ZMYM1	446.579	-0.0342984	0.0286798
AL513534.1	8.62693	-0.0641724	0.0286668
ELAVL3	14.0631	0.0906944	0.0286595
IL10	1.10044	0.171008	0.0286595
AC120114.3	65.6037	-0.0508163	0.0286518
ELN	8143.1	0.0582369	0.0286148
RNU6-624P	2.82707	0.122583	0.0285982
AC012486.1	2.02376	0.165432	0.0285568
CCDC18-AS1	340.466	-0.0395889	0.0285414
AC009955.1	10.9643	-0.0629494	0.0285414
LSM14B	1700.61	0.0136048	0.0285382
BTF3P7	2.90133	0.117714	0.0285275
TIMM13	2089.63	0.0489361	0.0285172
POU5F1P4	2.15875	0.115549	0.0284623
AC106886.1	3.30792	0.107144	0.0284604
FOXD4	2.88653	-0.125582	0.0284598
AC093155.2	1.5355	0.143329	0.0284575
AL049637.1	1.65901	0.153581	0.0284513
AC097662.1	26.943	-0.0388336	0.0284398
NPAP1	42.4645	-0.0829018	0.0284004
TTC8	408.989	-0.0195307	0.0283925
TMEM246-AS1	1.96165	0.13971	0.0283825
RAN	4844.97	-0.0147649	0.028382
AC004678.2	11.7918	-0.0683842	0.028382
PIGC	522.008	0.017389	0.0283791
AC092279.2	128.296	-0.0337911	0.0283725
FAM8A1	1147.77	0.0327226	0.0283606
AC100763.1	1.14488	0.259577	0.0283606
LINC01602	0.766513	-0.231726	0.028339
AL353583.1	8.05273	0.140602	0.0283372
CDC37P1	2.50836	-0.18888	0.028337
AC087854.2	2.45116	0.108687	0.0283298
AL132712.1	0.642356	-0.229659	0.0282995
PSG9	2.60777	-0.600072	0.0282846
CTSA	1742.19	0.0141437	0.0282638
AC037459.2	66.7595	-0.0391041	0.0282269
AL445433.1	4.53248	0.10756	0.0282214
RF00012	25.1324	0.0709473	0.0282129
AC004858.1	1.08263	0.197308	0.028201
AC107032.2	5.63959	0.0829838	0.0281922
AC092718.8	8.23839	-0.0694161	0.0281917
Z97192.1	0.757056	0.236951	0.0281851
TNIP1	2385.06	0.0167526	0.0281667
MARCKS	6911.92	0.0217768	0.0281091
GAS8	426.044	-0.0171561	0.0280894
AC103563.7	1.06274	0.172619	0.0280894
LINC01836	12.0292	0.0683795	0.0280856
AC105206.3	3.88742	-0.106337	0.0280777
RPSAP6	1.66729	0.144906	0.0280595
DSEL	3.94985	-0.0932241	0.0280496
DCP1B	170.573	-0.025797	0.0280149
RPS27AP9	0.550121	0.224646	0.0280024
DTX4	315.146	-0.0292155	0.0280008
AC008429.4	0.807533	0.218869	0.0279964
AP003072.2	8.20621	-0.0774878	0.0279948
AC010478.1	6.96081	-0.0885974	0.0279648
AC005480.2	1.16639	0.172169	0.0279566
RPL21P44	19.0464	0.075512	0.0279517
PCARE	14.8459	0.0721447	0.0279375
MBIP	438.63	0.0240175	0.027896
SYNE4	12.6096	-0.0559169	0.027883
CCS	1256.2	0.0377085	0.0278803
TMEM178B	8.49554	0.0712068	0.0278618
CDC23	1118.33	-0.0179174	0.0278497
AC027130.1	1.24145	0.158998	0.0278497
MIR3142HG	3.75294	0.0983287	0.0278362
KCNA2	32.7056	-0.0498351	0.0278361
AC114546.2	2.5692	0.113716	0.0278357
ZNF177	1.99676	-0.142233	0.0278258
RBMXL1	735.928	0.0234634	0.0278135
AL136531.1	26.6059	0.0471839	0.0277833
OLA1P3	0.793516	-0.21452	0.0277758
HTR6	1.84206	-0.143354	0.0277513
RPL7AP9	3.41274	0.113195	0.027739
AC008759.2	15.0838	-0.0646746	0.0277053
EXOC5	1750.02	0.0328021	0.027686
LINC01754	0.612592	0.236653	0.0276812
CLNS1A	1507.26	0.0156484	0.027678
COMMD4	1343.4	0.0396916	0.0276733
AC087257.2	8.1224	0.121809	0.0276733
AC091925.1	1.86398	0.141166	0.0276733
MIR4694	0.403624	0.247084	0.0276541
RNU6-1107P	0.891016	0.188628	0.0276541
AC023813.2	0.535947	0.215529	0.0275619
AC010409.1	1.00898	0.186964	0.0275593
AL031281.2	36.0456	-0.0426109	0.0275457
ANXA9	123.623	0.0350435	0.0275417
G3BP2	4178	-0.0313234	0.0275401
MKNK2	2110.68	0.015735	0.0275396
LCN10	3.00426	0.102082	0.0275396
DDX50	1281.29	0.0296592	0.0275063
NUDT1	595.399	0.0524728	0.0274831
ATF7IP	2479.07	-0.020189	0.0274299
AC113155.1	3.37765	0.150591	0.0274046
LINC01835	0.65764	0.291389	0.0274046
HDGFL3	2422.69	-0.0208929	0.0273882
ZNF875	1549.35	-0.0123686	0.0273871
MIR6819	3.65726	-0.0988637	0.0273851
ZNF658B	6.93464	-0.0733244	0.0273813
SPOCK2	256.106	0.0415202	0.0273494
AP3B2	7.14087	-0.0891957	0.0273459
RNU5F-1	0.722783	-0.201605	0.0273403
TRAPPC13	492.878	-0.02499	0.0273382
AGAP3	2217.81	-0.0174504	0.0272939
RNU6-323P	1.4306	-0.180582	0.0272827
TMEM240	196.303	0.035305	0.0272814
AC127024.3	8.84623	-0.0838333	0.0272652
AP005205.2	3.01496	0.135393	0.0272652
TM9SF2	3168.81	0.0246223	0.0272577
MYH2	6.30575	0.0739762	0.0272571
CDC42P5	1.27714	0.158752	0.027233
AC098614.3	23.7346	-0.0475675	0.0272246
AC010463.3	13.9628	-0.0542433	0.0272246
DUSP18	72.9237	-0.0405775	0.0271852
AP005329.1	6.83874	0.0790614	0.0271781
AC093157.2	5.15397	-0.100728	0.0271692
COL25A1	129.328	-0.0512143	0.0271418
GPR171	1.64376	0.180414	0.0271323
RPL7L1P2	1.05659	0.175219	0.0271277
AL356273.2	5.28275	0.124578	0.0270968
AL590666.3	25.0445	-0.0642978	0.0270554
KLHL26	212.293	0.025063	0.0270474
AC008764.10	6.0997	0.155701	0.0270105
AC025871.2	2.25415	-0.132998	0.0270105
AC005696.4	18.68	0.0516617	0.0269895
AC017083.1	16.244	0.0574157	0.0269866
AL035588.1	2.28671	0.125378	0.0269857
GRM7	5.93364	-0.0909993	0.0269045
CENPS	65.7875	0.0417517	0.0268973
AC010733.1	4.65148	0.0900766	0.0268892
AC011755.1	3.13494	0.158866	0.0268798
BCDIN3D	106.588	0.0235837	0.026877
AC106864.1	3.95596	0.0925717	0.0268661
AC092809.1	0.660112	0.218128	0.0268353
POU4F2	2.46587	0.129941	0.026819
ARPC5L	947.403	0.0201187	0.0267791
STK32C	196.222	0.0324929	0.026777
LATS2-AS1	2.93759	0.121296	0.0267725
NRG1-IT1	0.38853	0.281974	0.0267339
ZNF680	462.42	-0.026185	0.0267271
PRXL2AP2	2.77655	-0.110717	0.0267271
AC107204.1	19.3178	-0.0418476	0.0267244
CTSO	30.9448	-0.071047	0.0267161
PPP4R1	2743.86	-0.0188035	0.0266901
KIF3B	782.015	-0.0168749	0.0266837
SNORA73B	4.60573	-0.0942689	0.026677
AP000897.1	3.30961	0.16748	0.0266716
DFFB	118.482	-0.0289405	0.0266686
SH2D4B	2.72316	-0.119999	0.0266614
CHUK	524.789	-0.0250711	0.0266438
ZNF367	1204.45	0.0314085	0.0266369
KNOP1P2	1.14836	0.174495	0.0266336
HELB	143.139	-0.043175	0.0265526
FCHSD2	1417.92	0.0193807	0.0265513
SMIM8	569.762	0.0328923	0.0265403
BEST1	76.5948	-0.033122	0.0265403
AC097059.2	2.74978	0.116416	0.0265403
IFNG-AS1	1.01059	0.20432	0.0265383
RN7SKP4	0.90879	0.283878	0.0265151
HNRNPLP2	30.5488	0.0461047	0.0265078
CDC42EP5	60.8107	0.061128	0.0265026
SUPT4H1	2.7953	-0.113319	0.0265026
AC008250.2	1.09901	0.188881	0.0264971
AC007998.4	1.18243	-0.172388	0.0264786
AC009119.2	16.0025	-0.0624166	0.0264777
SARNP	20.9205	0.0707103	0.0264544
SH2B1	3081.59	-0.0186992	0.0264453
RNF19A	2002.45	0.0320658	0.0264439
AC026471.6	74.0981	0.0384292	0.0264256
STK33	703.448	0.0193569	0.0264094
AC013643.2	12.7387	-0.0563881	0.0263926
FARSA	1635.67	0.019267	0.026374
ZMAT2	1606.61	0.0299353	0.0263335
LINC02568	0.666772	-0.223636	0.0262804
AC091231.1	2.83701	0.130353	0.026276
VASN	5.33213	-0.0896319	0.0262713
AC018410.2	11.4521	-0.0733021	0.0262644
AL109935.1	1.94122	0.136433	0.0262587
CCDC15-DT	8.18565	-0.0778103	0.0262197
CPT2	433.879	-0.0200495	0.0262095
AC005495.2	0.694365	0.21538	0.0262095
KLF3P1	5.88481	0.0999751	0.0261666
PEX3	417.983	0.0225759	0.0261663
RANBP2	2305.13	0.0293559	0.0261656
AC122719.3	2.73084	-0.113726	0.0261534
ZDHHC15	108.006	0.0312526	0.0261329
BNIP3P40	7.80079	0.0755385	0.0261329
HMGB3P22	13.3853	0.0787613	0.0261329
RANBP3	2161.63	-0.014486	0.0261183
DPH5	782.005	0.0232423	0.0261111
AL137026.3	2.83082	0.113912	0.0260996
AC006557.5	2.65822	-0.121319	0.0260902
HGC6.3	2.96413	0.162152	0.0260899
CDC34	1840.91	0.0388686	0.0260665
AC139493.2	6.33349	0.0986456	0.0260665
SOCS1	47.8459	0.0457472	0.0260528
MKRN2OS	18.3071	-0.0505525	0.0259562
AC004241.5	5.548	-0.0848891	0.0259346
SLC25A37	2799.35	-0.0170239	0.0259239
TPTEP1	28.7498	-0.0829519	0.0259239
AC012447.1	7.47724	-0.0742968	0.0259007
AL035587.1	35.7118	-0.0396991	0.0258928
THAP9-AS1	1278.12	-0.0255027	0.0258814
GNG4	30.2857	0.0499789	0.0258783
LINC01402	3.59524	-0.129337	0.0258691
BECN1	757.744	-0.0332396	0.0258443
AC079949.6	4.09816	-0.107698	0.025833
AC096540.1	6.9224	0.075654	0.0258079
FAM3B	4.06474	0.089751	0.0258037
AC027307.2	65.021	0.0394257	0.0257745
AC096733.2	29.0266	-0.0525773	0.0257745
AC123912.5	0.852926	0.235055	0.0257518
BLOC1S5	281.847	-0.0182177	0.0257511
SNORA5C	8.21365	-0.0788854	0.0257511
TRAPPC1	1596.9	0.0342948	0.0257436
ATIC	804.884	-0.0304127	0.0257326
IDH3A	1689.03	-0.0526842	0.0257167
AL359091.4	18.0313	0.0601357	0.025715
AC016526.1	2.70546	-0.114409	0.0257098
FRS2	717.074	0.0284822	0.0256836
RN7SL833P	6.15431	0.0800017	0.0256767
GPRIN1	31.4077	-0.0382272	0.0256678
AC128687.2	1.4499	-0.163678	0.0256476
RAD17P2	4.00679	0.177025	0.0256395
AL357078.1	1.34195	0.178716	0.0255945
SLC5A10	4.5654	-0.0920118	0.0255878
GZMH	0.733947	0.222745	0.0255753
AL590807.1	2.8756	0.108096	0.025559
TAF1A	124.772	-0.0306877	0.0255457
LNPEP	2825.98	0.0224065	0.0255445
TMEM260	301.691	-0.0202936	0.0255239
GPR137	656.949	0.0261609	0.0255183
MAG	9.9349	-0.145241	0.0255148
ALG13-AS1	2.65117	0.133753	0.0254891
CCL2	247.236	0.0677106	0.0254809
AC010729.1	3.54058	-0.103519	0.0254751
ALG3	392.784	-0.0317182	0.0254482
RNU6-482P	2.6644	0.194655	0.0254246
RN7SL296P	0.768375	0.255534	0.0253862
Z86062.1	4.46412	0.0920779	0.02538
ILF2P1	4.5462	0.0857776	0.0253707
AC015660.3	4.23378	0.0902341	0.0253683
WNT2B	187.345	-0.0279345	0.0253644
VASH2	280.516	-0.0340043	0.0253612
KRT7	1.74371	0.200125	0.0253568
FBXO7	2013.25	-0.0131622	0.0253559
TMEM35A	66.9915	-0.0389753	0.0253395
AL353807.4	7.68362	-0.0765597	0.0253265
FERMT3	143.376	0.0333281	0.0253134
AC104843.1	1.34331	0.174039	0.0252556
CLVS2	2.50228	0.119175	0.0252036
AL645568.2	1.51597	0.160521	0.0251841
FRG1GP	1.67076	0.145558	0.0251752
AC239802.1	0.532595	0.225752	0.0251703
BANP	447.936	-0.0155792	0.0251602
AC243562.3	0.75736	-0.217811	0.0251581
CLU	3321.54	0.0289311	0.0251362
PRKACA	6492.49	0.0180657	0.0251345
AC008763.1	1.90242	-0.156378	0.0251342
AC073335.1	3.70024	0.097925	0.0251215
EEF1GP5	7.80916	0.0715339	0.0251056
FTH1P20	2.96155	0.101502	0.0250755
AC009237.15	12.1979	0.052767	0.0250748
AC064847.1	7.46538	0.17288	0.0250681
GUCD1	2641.9	0.0127863	0.0250633
AC016027.3	8.42112	0.128879	0.025061
AL024493.1	2.58515	-0.124841	0.0250591
METTL15P1	2.25722	-0.164181	0.0250514
AP005131.4	7.45796	0.0908281	0.0250461
AL353593.3	5.0454	0.136067	0.0250461
AADACP1	0.576598	0.225147	0.024975
TNFRSF12A	1169.13	-0.0393269	0.0249589
FPR2	1.45092	0.193261	0.024917
ZBTB11-AS1	42.407	0.0301291	0.0249062
SF3A3P1	2.40197	0.133162	0.0248723
IPCEF1	33.4516	0.0454685	0.0247995
KYNU	6.37735	0.0838926	0.0247691
DDX17	25355.8	-0.0287679	0.0247647
CHMP1B	769.719	0.020481	0.0247507
TRIM52	497.776	-0.0288587	0.0247346
DDX39A	2452.31	0.0274348	0.0247028
RPL31P12	1.53301	0.197961	0.0246937
DCST2	53.7033	-0.0424486	0.0246725
AL008718.2	1.34141	0.155331	0.0246675
AC024243.1	3.81586	-0.106592	0.0246619
PODXL2	152.489	-0.0512389	0.0246603
AL031577.2	2.14222	0.152146	0.0246529
AC093110.1	213.476	-0.0827193	0.0246519
AP001360.2	0.708728	-0.229605	0.0246401
AC068282.1	3.57203	0.111217	0.0246057
ITGB3	218.012	-0.060255	0.02459
ZNF286B	44.8628	-0.060904	0.0245875
TREM2	24.5466	0.0591056	0.0245548
AC104187.1	1.19122	0.178637	0.0245548
COX6A1P2	16.6594	0.0581421	0.0245512
AC025165.1	79.4404	-0.0641553	0.0245441
RPS7P4	3.18132	0.108301	0.0245329
ANGPT4	2.49398	-0.13117	0.0245156
SYT8	1.45189	-0.184245	0.0245156
KCNK17	1.65904	0.174979	0.0245071
AC010976.2	153.048	0.0815471	0.0245019
HYAL3	64.7025	-0.0377117	0.0245019
AL117382.1	0.91092	-0.220469	0.0245019
CROT	236.206	0.0161136	0.0244915
AC018797.2	2.69147	0.126079	0.0243927
AC013549.3	0.824097	0.272747	0.0243922
ZNF25	375.399	0.0283397	0.0243806
AC008781.3	3.78467	0.102846	0.0243806
AL591167.1	2.11698	-0.133673	0.0243756
AC010265.1	1.79413	0.155601	0.0243756
DLSTP1	24.1983	-0.0830547	0.0243492
ATP2B2	67.1381	-0.0569941	0.024304
AL392048.1	1.77936	0.132499	0.0243013
AC067931.1	5.44327	0.0828547	0.0242935
AC092718.1	2.13343	0.130246	0.0242733
SCGB3A2	1.00477	0.222875	0.0242733
MRPL45P2	30.7864	0.042483	0.0242179
NACAP8	2.405	0.139577	0.0242139
AL139317.4	2.91726	0.125943	0.0242038
DDN	78.4894	0.036239	0.0241939
AL355916.1	9.28738	0.0643133	0.0241886
ENTPD8	10.6167	-0.062232	0.0241833
EPS15L1	1462.15	0.0121378	0.0241773
MIPEPP3	23.2182	-0.0514971	0.0241773
ICA1	1238.21	0.0196223	0.0241547
AC008119.1	19.1645	-0.0892428	0.0241499
AFDN	4484.1	-0.0246805	0.0241424
NSFL1C	1998.96	0.0144218	0.0241186
AC005722.2	3.5581	-0.104348	0.0240855
NT5C1A	7.27119	0.101608	0.0240596
GAS5	3256.78	-0.0394479	0.0240427
HTRA4	2.11135	0.140125	0.0240267
AC020728.1	1.59081	0.141671	0.0240259
IL12A	4.80009	0.0926513	0.0240203
AL078645.2	1.69424	0.149005	0.0240047
AC073575.2	4.61882	-0.0987897	0.0239979
AC007899.1	0.747645	0.206212	0.0239914
CR559946.1	0.838861	-0.212564	0.0239907
KEAP1	1713.28	0.0155257	0.0239875
RN7SL752P	1.14144	0.170885	0.0239607
ZBTB20-AS4	1.9287	0.150818	0.0239588
RGS16	111.105	0.0391105	0.0239502
RNA5SP160	1.07187	0.193613	0.0239494
MIER2	541.036	-0.0208687	0.0239152
AC093334.1	1.04868	-0.194247	0.0239136
AC104123.1	2.76212	-0.117788	0.0239073
EIF3CL	1.39695	-0.222114	0.0238949
PCDHB7	42.9148	-0.0418394	0.0238863
GRAP	4.15007	-0.0972541	0.0238858
RSPH14	21.3484	0.053607	0.0238856
AP006621.1	3.96889	-0.0980353	0.0238771
MIOS	732.272	0.0254528	0.0238645
RNU6-942P	2.39775	0.12758	0.0238645
AL136171.1	6251.25	-0.0327126	0.0238523
AC104335.1	15.7981	-0.0634219	0.0238472
FAM27E3	10.1607	0.071173	0.0238032
MTCO3P43	10.1813	0.0881257	0.0237938
ASCC1	858.096	0.0181548	0.0237913
AL512598.1	7.91651	0.0940295	0.0237913
RN7SKP288	3.14085	0.133863	0.0237864
ASS1P7	0.936865	0.200981	0.0237699
AL390783.1	82.2993	0.0628887	0.0237392
C2CD2L	328.988	-0.0167484	0.0237082
IL5RA	6.85188	0.075818	0.0237082
ATXN1	1830.96	0.0204984	0.0236996
AC087854.1	47.3148	0.034993	0.023695
TVP23C	113.19	-0.0367451	0.023692
SGPP1	341.494	0.0281253	0.0236912
IFT81	1309.13	-0.0202589	0.0236732
AC090517.5	75.9607	0.0296198	0.0236637
AC120349.3	1.9219	0.154698	0.0236565
AC000068.1	23.446	-0.0494053	0.0236534
AC007611.1	14.6335	0.050941	0.0236463
TPTEP2	249.856	0.030175	0.023638
PABPC4	5849.67	-0.0283784	0.0236098
AL590682.1	2.75871	0.137653	0.0235859
NCOR1	3769.92	0.0360267	0.0235797
CHAC1	14.1764	-0.0553571	0.0235521
PI4KAP1	341.075	-0.0929165	0.0235086
LINC02069	12.2183	-0.0633842	0.0235086
CFHR3	1.84066	0.150182	0.0234996
GRID1-AS1	2.51871	-0.147194	0.0234979
LINC00671	6.51278	0.0861164	0.0234942
CCNB1	2753.05	-0.0184794	0.0234702
AC244197.3	24.436	-0.0878975	0.0234473
SYT15	6.42085	-0.0903776	0.0234473
ATP9A	1201.02	-0.0258496	0.0234302
KCNK10	1.66557	-0.152332	0.0233989
AL592148.3	33.3926	0.0519069	0.0233988
ADH1B	19.1461	0.0911644	0.0233976
AC099850.1	20.4848	0.0465642	0.0233971
DPY19L1P1	205.034	0.0280298	0.0233832
GUCY1A1	1656.34	0.0338609	0.0233826
GPR162	363.375	0.0264101	0.023324
MIR4258	2.25816	-0.133781	0.023324
MRPS2	940.582	0.0279036	0.0233096
2022-09-12	3.24712	-0.151055	0.0233088
AC008080.1	3.69042	-0.0960165	0.0232991
DDX18P5	2.12648	0.12479	0.023216
RNA5SP474	5.62754	0.0965041	0.0232136
SNORA55	4.67158	-0.10537	0.023207
KLHL13	3459.02	0.0377958	0.0232023
SLF2	2309.87	-0.0212418	0.0231983
PPP2R3A	2200.32	0.0192383	0.0231868
MED22	1164.19	-0.0160203	0.0231401
DSTNP2	50.2205	0.0356441	0.023123
AP001931.1	3.75286	0.11066	0.0231197
MRPS5	2409.27	0.0342721	0.0231191
POT1	481.985	0.0285397	0.0230965
AC115284.2	50.6848	0.0338564	0.0230965
RPL4P1	1.86241	0.138135	0.0230965
BRWD1-AS2	17.1674	-0.0463085	0.0230852
Z97200.1	148.486	0.075973	0.023067
EXTL2	1023.63	-0.0252579	0.0230651
GMPR2	959.349	0.0104525	0.0230651
TRIP11	984.839	0.0183862	0.0230651
LINC01517	5.02525	-0.101029	0.0230651
ARGFXP2	10.8004	0.0759013	0.0230136
POLR1C	419.714	0.0232279	0.0229665
AC007098.1	52.9242	-0.0403884	0.0229614
FANCL	720.958	-0.0280161	0.0229531
IFIT6P	3.5237	0.0977265	0.0229147
STRA6LP	2.53185	-0.126229	0.0229146
AC015987.1	3.67301	0.126977	0.0229146
OR10D4P	0.441967	-0.248889	0.0229146
HAR1A	1.33183	0.16499	0.0229115
RDX	4798.2	-0.0338488	0.0229068
HILPDA	322.44	0.0337643	0.0229047
RPS4XP13	3.73082	0.0907677	0.0228856
POU1F1	1.02568	0.18716	0.0228765
CYP8B1	3.86043	-0.113338	0.0228587
MED15	2207.79	-0.0204699	0.0228536
KDM5B	2452.48	-0.0174984	0.0228242
HNRNPA1P12	2.69478	-0.129923	0.022812
AC100771.1	1.36107	0.171361	0.0227907
AC092653.1	4.02972	-0.102872	0.0227866
THAP10	169.873	0.0236881	0.0227838
MIR130A	2.03922	-0.136802	0.0227623
AL359762.3	9.74997	-0.0651526	0.0227416
HEYL	903.82	-0.0314729	0.0227392
PAXIP1-AS2	105.887	-0.0281282	0.022734
RPS27AP12	4.91113	0.141526	0.02273
LILRA5	0.455137	0.29448	0.0227222
AC092865.1	2.56291	0.122619	0.0227177
ZNF582-AS1	61.6988	-0.0396761	0.0227141
AC106028.1	0.739022	0.243284	0.0226849
AC078819.1	0.785001	-0.213544	0.0226706
AC002070.1	17.5209	0.0519149	0.0226613
AL590666.2	0.548251	-0.238448	0.0226576
TMEM31	4.42319	-0.0877543	0.0226458
AL590426.1	3.81032	0.163452	0.0226304
AC234782.1	2.44309	-0.131995	0.0226153
SLC4A10	0.781219	0.220562	0.0226139
AXL	807.018	-0.0191411	0.0226051
SUZ12	1536.97	0.0261752	0.0225988
LINC01894	2.90122	-0.117019	0.0225696
Z85996.2	11.4411	0.0786847	0.022555
P2RX6	15.9644	-0.0603322	0.0225341
AC108488.3	41.0132	-0.0450622	0.0225223
AC022497.1	42.1861	0.0429634	0.0225223
CLBA1	268.887	-0.0400779	0.0225122
UBE2V2P2	1.10057	0.17618	0.022503
ATG2B	908.443	0.0271779	0.0224773
AC108472.1	123.317	-0.0732765	0.0224685
LINC00316	1.32427	-0.165037	0.0224634
WDR1	9429.41	-0.0151177	0.0224205
FAM95C	280.94	-0.0491941	0.0224205
TREM1	1.45897	0.187613	0.0224184
CAB39	1841.92	0.0287169	0.0224139
CCIN	2.65106	-0.130354	0.0224073
RPL10P14	2.5063	0.136814	0.0223848
SHROOM3	1357.33	-0.0231094	0.0223647
RBP3	0.760099	-0.224481	0.0223377
TMEM202-AS1	24.2061	-0.039992	0.0223308
AP000757.2	3.35469	0.110768	0.022324
ZNF562	738.719	-0.0207644	0.0223239
AC010624.5	0.790453	-0.25669	0.0222947
PARP4	977.173	-0.0321255	0.0222637
INPP5D	179.301	-0.0252134	0.0222215
C13orf46	4.37841	-0.0925329	0.0222146
AC010198.1	0.998746	-0.203684	0.0221893
RNU6-920P	1.72753	0.1559	0.0221721
MYRFL	59.381	0.101481	0.0221663
HMGB1P51	2.46175	0.178228	0.0221594
AC011447.7	99.09	-0.0355715	0.0221518
POLRMT	1203.46	0.0233701	0.0221363
ST6GALNAC6	27.6561	-0.043934	0.0221301
RINT1	393.003	-0.0299664	0.0221187
C11orf80	187.935	-0.0259685	0.0221091
AC026894.1	3.67092	0.135198	0.0220986
AC108734.1	0.892362	0.199064	0.022091
SLAMF7	1.80208	0.155259	0.0220541
ZNF502	260.308	0.0298929	0.0220513
AP001021.1	7.253	-0.0950499	0.0220421
AC129492.7	0.932432	-0.216053	0.0220421
AL138889.3	2.4257	-0.128479	0.0220421
AP002340.1	3.52294	-0.116297	0.0220253
LINC01337	5.49543	-0.0856106	0.0220205
RPL32P34	3.98279	0.109195	0.0220205
SLC36A4	429.697	-0.0254871	0.0220176
MLC1	40.7656	0.0500782	0.0220133
AP005131.5	12.3421	0.0815746	0.0220064
AC106052.1	6.35087	0.0864407	0.0219827
RPL23AP57	2.8084	0.122724	0.0219827
AP000880.1	21.0303	0.0499807	0.0219719
AC009495.2	0.98456	-0.229989	0.0219639
AC012569.1	1.78904	-0.157411	0.0219002
TRMT1L	661.206	0.0344995	0.0218622
PLPP6	172.072	-0.022646	0.0218622
UOX	0.882339	-0.202151	0.0218411
GUCY1B2	2.19869	0.120446	0.0218379
AC006445.2	0.849095	0.214477	0.0218206
AC100832.2	1.21616	0.223197	0.0218029
NRG3-AS1	0.502771	-0.237467	0.0217912
HSD17B13	8.64059	0.0809921	0.0217821
DUOXA1	3.55043	-0.129998	0.0217743
TARS2	834.808	-0.0183725	0.0217743
ASB6	514.217	-0.0176003	0.0217665
UFC1	1434.06	0.0318618	0.021758
RGS20	34.081	0.0418783	0.0217515
TTC38	826.473	0.0291416	0.0217207
FAM27C	5.59918	-0.0841424	0.0217136
CLVS1	21.2702	0.0511965	0.0217027
RILPL1	1410.58	0.014609	0.0216888
CNTN4	214.972	0.0564244	0.0216853
SMS	2159.83	-0.0163577	0.0216526
NRG4	12.5296	-0.0572137	0.0216467
AC092117.1	37.4075	0.0686032	0.0216449
RNU1-33P	0.891861	0.205199	0.0216341
AC092295.2	7.2669	-0.0716915	0.0216301
RNU6-48P	0.533111	-0.248585	0.0216221
AL512422.1	4.13069	-0.0967518	0.0216158
RNA5SP515	0.683692	0.22346	0.0215906
AC093249.2	6.21341	-0.0904945	0.0215825
SUPT7L	1596.19	-0.0152211	0.0215352
IL16	106.643	0.0317446	0.0215323
C1QBP	2437.09	0.0186939	0.021519
ANKRD20A7P	7.47128	0.283979	0.0215119
C12orf50	1.14745	-0.19051	0.0214924
FBXW9	165.746	0.027252	0.0214922
CHMP4BP1	5.67104	0.110615	0.0214831
PPFIA4	4561.28	-0.030436	0.0214766
AL139123.1	14.5921	0.0714155	0.0214719
AL512643.1	5.03125	-0.138165	0.0214574
PPP1CC	6701.09	0.0268827	0.0214492
KRT8P12	133.674	0.0246825	0.0214349
VAMP2	1991.91	0.0380893	0.0213796
MORC3	854.175	0.0315163	0.0213575
AL354743.2	19.026	0.0462835	0.0213484
ZNF528	730.077	-0.0355989	0.0213421
U2AF2	4328.41	-0.0135551	0.0212674
AF274858.1	23.2092	0.0790637	0.0212674
HSPD1P10	1.44966	-0.173753	0.0212658
KAT7	1050.21	-0.0211612	0.0212585
RPL29P2	3.28043	0.130588	0.0212477
FP325332.1	16.3999	0.0644291	0.0212452
BIN2P2	0.420055	0.271821	0.021243
AC017007.3	21.116	0.0782773	0.0212164
AP000857.1	0.413046	0.276328	0.021197
CRYGD	2.19885	-0.184924	0.0211889
FUT3	1.39883	-0.197868	0.0211782
LINC00269	0.663191	-0.239831	0.021169
AC009171.2	2.8826	0.114373	0.0211255
HOXB3	149.828	-0.0345815	0.0211143
AC083964.1	20.0973	0.0676099	0.0211048
RNU6-625P	0.746944	0.219468	0.0210962
CASP3	1530.48	0.0301025	0.0210919
NOL10	476.654	-0.0119553	0.0210548
UGGT2	649.389	-0.0174419	0.0210453
RPL21P75	1.48723	0.183955	0.0210419
AL392089.1	89.2695	0.0377933	0.0210324
MUSK	1.97788	0.144202	0.0209948
ATP5MC1P4	5.724	0.0886776	0.0209847
AC010336.1	3.33335	-0.131799	0.02097
LMO7DN	1.78608	-0.183049	0.0209373
AL355388.3	4.72402	-0.0891569	0.0209151
AL162457.1	0.607625	-0.247843	0.0209151
BIK	72.8395	-0.0489407	0.0209045
PGAM1	781.718	-0.0255379	0.0208804
RNU6-1238P	1.50928	-0.161632	0.0208751
AC024619.4	2.12775	0.128363	0.0208513
RASAL2	2057.67	0.0238394	0.0208325
EPOR	381.828	-0.0188717	0.0208325
AC018521.6	8.25144	-0.074541	0.0208279
RNU6-103P	6.73701	0.082798	0.0208194
AFF4	2316.94	0.0287696	0.0207901
MYO1B	1800.01	0.0288843	0.0207503
DNAJC27	386.923	0.0234848	0.0207492
NEK3	551.996	-0.0271605	0.020715
PDZRN3-AS1	7.78348	0.0851798	0.0207081
AC104051.2	2.66004	0.130869	0.0207081
AP000695.1	1.25284	-0.183254	0.0207081
AL365436.1	3.57811	0.107682	0.0207081
LINC01555	0.565427	-0.260095	0.0207081
TNFSF13B	33.1908	0.0620957	0.0206951
CCDC185	1.82373	0.159463	0.020688
INO80C	420.81	0.0294677	0.0206781
USP14	1702.08	-0.0215705	0.0206775
NR2F6	1856.67	0.0292823	0.0206692
H2AFY	5850.8	0.0175934	0.0206647
VIRMA	1406.15	0.0200053	0.0206613
TOX	235.13	0.0548484	0.0206422
CAPRIN1	5693.37	-0.028442	0.0206296
AC007952.6	1.25566	-0.217158	0.0206178
AC103988.1	4.49158	0.167081	0.0206139
LRRIQ1	72.8062	0.0677501	0.0206135
AC112503.2	3.58854	0.0985469	0.0206066
NFASC	149.433	0.0789934	0.0206052
AL021707.4	9.10364	-0.0622629	0.0205973
DTX3	2007.01	0.0205049	0.020577
AC005865.2	13.7926	0.083822	0.0205355
TXNRD3	136.772	0.0249161	0.0205128
AC051619.7	3.01186	0.109598	0.0204992
AL450405.1	33.7901	-0.283901	0.0204656
ITGB1	8005.61	-0.0553016	0.0204545
AC023449.2	2.04381	-0.137734	0.0204345
SLAMF6	1.1448	0.191174	0.0203898
AL021937.3	0.495739	0.260582	0.0203898
AC135050.6	396.229	0.024286	0.0203882
MT-TG	38.1827	-0.0895119	0.0203882
FAM120B	116.46	-0.0211434	0.0203711
AFAP1L2	403.205	0.0279043	0.0203628
PITHD1	1030.06	0.0152848	0.0203444
AL136310.1	4.19143	0.0982899	0.0203076
LINC02397	3.14001	0.124511	0.0202891
PGRMC2	3681.13	0.0142824	0.0202843
GCSH	50.0607	0.0304016	0.0202757
PPFIA2	103.682	-0.0633323	0.0202661
ATP5MGP2	1.19321	0.171527	0.0202537
AD000864.1	1.1792	-0.187297	0.0202254
RPL23AP55	0.497466	0.257815	0.0202236
RN7SL316P	0.809269	-0.209073	0.0202208
SMCO3	3.07695	0.103671	0.0201824
AC005899.7	17.5271	0.0442574	0.0201696
UQCRFS1P1	114.881	0.0315757	0.0201629
POU5F2	23.9883	0.108573	0.0201602
ELOCP28	1.6975	0.173704	0.0201515
PDZD9	3.2338	0.100533	0.0201422
BNC2-AS1	2.22139	0.157005	0.0201169
UNC5CL	172.686	-0.0228909	0.0201167
FOXF2	1.90409	0.127677	0.0201107
AC009063.2	2.1409	0.145693	0.020075
MIR6768	1.05954	-0.191396	0.0200666
AC008250.1	1.40934	0.172003	0.0200657
THRB-IT1	2.1175	0.174315	0.0200656
COX6A1	1117	0.0411208	0.0200565
NPTXR	1064.91	-0.0247739	0.0200346
KIAA0087	1.38215	-0.176469	0.0200346
PDX1	3.38078	-0.347963	0.0200319
AP4S1	373.432	0.0209449	0.0200316
CDKL3	23.8221	0.0404915	0.0200316
C19orf24	378.891	0.0617722	0.0200148
MAP1LC3B2	18.934	0.0721051	0.0199909
RF00622	1.99087	0.136918	0.0199761
EPDR1	751.566	-0.031277	0.0199746
FOLH1	119.063	-0.0357798	0.0199703
AC026741.1	9.57211	-0.060852	0.0199703
AC007000.1	5.08738	0.0928919	0.0199612
THPO	16.2254	-0.0503942	0.01995
AL035694.1	2.15639	-0.144717	0.0199465
AF213884.1	1.11992	0.181297	0.0199353
ATG12	1159.12	0.0172096	0.0199324
PLEKHB1	70.6319	-0.0362597	0.0199324
OR7E126P	23.7653	0.10682	0.0199183
AL031275.1	1.10066	0.181698	0.0199153
AL031577.1	4.37226	0.089157	0.0199058
LINC02237	0.605985	0.251716	0.0198949
ZADH2	2120.9	0.0170907	0.019887
PWRN4	6.61034	-0.0938049	0.0198852
AL357552.2	11.6708	0.0983992	0.0198821
DINOL	1.91351	-0.159976	0.0198812
AARS	2954.85	0.0158743	0.0198798
ZNF793	704.52	-0.0199267	0.0198694
SBDSP1	179.443	-0.0309875	0.0198004
DPP9-AS1	15.964	-0.0601285	0.0197808
AC113143.1	11.8766	0.15698	0.0197808
PNMA3	124.445	-0.0535935	0.0197711
MTIF2	937.276	0.0245246	0.0197532
AL157762.1	4.04847	0.123857	0.0197465
RF01241	13.5322	-0.0625748	0.0197246
AC021504.1	24.0202	0.104072	0.0197246
NHLRC1	102.161	-0.0264768	0.019681
NPM1P43	0.760363	0.210902	0.0196803
AF131216.3	10.4877	-0.070452	0.0196762
NRP1	5568.94	0.0278856	0.0196704
RFESD	55.6471	0.0370955	0.0196417
LSM12P1	2.45113	-0.13436	0.0196339
ZNF614	413.861	0.0341661	0.0196331
2022-03-01	151.534	-0.0508621	0.0196331
RIC3	84.1393	-0.0340891	0.0196188
CBX3P5	2.0782	0.1352	0.0195829
PTK2B	143.401	-0.0345527	0.0195128
CISD2	579.621	0.0225038	0.019507
CLDN12	724.273	0.0295757	0.0195067
ZNF558	525.765	-0.0262974	0.0195059
EIF2AK3	433.139	-0.0269999	0.0195056
PGAM1P6	1.89901	0.136983	0.0194977
EEF1A1P33	2.71152	-0.129634	0.019497
AC137630.1	7.66745	-0.0718742	0.0194878
RPS24P7	0.986032	0.200444	0.0194878
SCOCP1	5.2774	-0.0911132	0.0194866
TEX35	3.02334	-0.129136	0.0194395
SEMA6A-AS2	18.9608	0.0625108	0.0194281
ZDHHC20	984.355	-0.0318853	0.0194226
AC104958.1	0.676348	0.239347	0.0194157
AC004832.5	5.36427	0.0900289	0.0194088
ATP5PBP5	4.05499	-0.099503	0.0193987
AC131009.4	69.9076	0.0987298	0.0193918
LMTK3	16.479	-0.0705865	0.0193766
ERVE-1	0.763311	-0.238855	0.0193738
AC007036.2	4.24975	0.188828	0.0193647
LZTS3	635.701	0.0215696	0.019353
AL162274.2	29.2529	-0.0500459	0.0193419
PARGP1	53.3558	-0.069201	0.0193408
LINC01355	565.383	-0.0306515	0.0193334
AL445487.1	7.99638	-0.0754788	0.0193287
BPIFB4	2.30496	-0.151146	0.0193199
AC007406.4	1.46485	0.170439	0.0193055
AP005136.2	10.4404	0.0711103	0.0192805
POLE3	1411.66	-0.0156842	0.0192779
AC245297.3	19.0494	0.0500321	0.0192779
RIBC1	28.5467	0.039361	0.0192516
TNRC18P3	0.658277	-0.255915	0.0192108
AP000857.2	1.66552	0.148949	0.0191884
FOXP1-AS1	12.0148	0.115251	0.0191756
RNU6-1176P	1.06757	0.187234	0.0191725
ANK1	362.404	0.04133	0.0191655
AC073263.1	10.8024	0.115013	0.0191575
AC244034.3	4.56664	-0.172881	0.0191534
SELENOWP1	1.49266	0.154668	0.019153
CHST1	315.945	-0.033809	0.0191447
LINC00656	0.636985	-0.216795	0.0191378
AC092123.1	17.1517	-0.0577401	0.0191267
AC019227.1	17.8466	0.165359	0.0191158
MTAP	692.236	-0.0186933	0.019095
MTND5P11	79.8092	0.0549547	0.0190824
AC040160.2	19.7712	0.086721	0.0190752
AC011753.2	1.29994	0.164724	0.0190744
AP002495.1	43.7585	-0.0334744	0.0190548
PPP3CB-AS1	40.9133	-0.0335134	0.0190548
NOL4	3.38163	-0.108423	0.0190287
AC092828.1	78.7565	0.0819805	0.0190231
DUSP5P1	2.90215	-0.142747	0.0190174
AL157384.1	0.969263	0.211779	0.0190148
FAM210B	1313.29	-0.0239116	0.0189802
PARPBP	253.76	-0.0318787	0.0189615
C11orf24	663.126	-0.0264351	0.0189572
MOSMO	463.623	0.0182346	0.0189572
SLFNL1-AS1	53.4385	-0.0544868	0.0189279
AC103706.1	37.4947	0.0615091	0.0189211
AC091838.1	0.850381	0.206851	0.0189081
TMEM271	1.04534	-0.216536	0.0189045
RECQL	383.323	-0.0581537	0.018857
PXK	390.184	-0.0244326	0.018852
HNRNPA1P72	4.09345	0.118388	0.0188144
AC007608.2	0.854536	-0.212081	0.018801
TTPA	8.40097	0.0775505	0.0188004
MISP	1.15044	-0.236129	0.0188002
ZNF644	1342.52	0.0335822	0.0187895
AL354984.1	0.978495	0.215233	0.0187623
SINHCAFP3	8.32277	0.145893	0.0187408
CDC37P2	2.81323	-0.130101	0.0187389
RPRML	1.96944	0.158619	0.0187183
ZMYND19	687.541	0.0258947	0.0187061
SRGAP3-AS4	0.574131	0.244529	0.0187054
AL109615.4	291.71	-0.0367153	0.0186833
AL163051.1	21.2562	-0.0469916	0.0186833
FABP5P2	1.23593	0.198473	0.0186833
AC099063.2	3.73653	0.104601	0.0186816
AC079781.5	25.1319	-0.0455602	0.0186717
GBGT1	102.162	-0.0344083	0.0186503
LPAR5	49.5187	0.0380471	0.0186499
CCDC162P	33.2845	0.0520273	0.018606
MTX1	185.806	-0.0225055	0.0185952
PKP1	4.79474	-0.10145	0.0185919
SLC6A15	3.20504	-0.128531	0.0185919
GSDMC	1.35222	0.18138	0.0185919
ZNF207	3710.55	-0.010684	0.0185908
AC005486.1	1.91857	-0.139931	0.0185908
C11orf65	11.983	0.0599727	0.0185391
AC126615.2	1.84006	0.145729	0.0185239
FAM200A	251.082	0.0199628	0.0185208
AC138207.2	14.0105	0.0853991	0.0185208
PRG4	31.5177	0.123132	0.0185044
CHCHD2P6	3.17697	0.116195	0.0184978
ZNF780B	966.903	0.0342407	0.0184942
AF127936.1	2.23351	-0.149402	0.0184762
LINC01353	3.56257	0.105385	0.0184747
AP000919.4	51.1192	0.0409608	0.0184699
LINC01775	4.07263	-0.10103	0.0184632
FBXL13	15.0393	-0.0522842	0.018457
RPS27AP10	0.523617	0.301516	0.0183912
PEAK1	3158.55	0.0342604	0.0183778
AC136424.1	2.75986	-0.122616	0.0183778
LINC02139	4.83197	-0.0941338	0.0183692
ZNF485	70.0063	-0.0267437	0.0183614
AL157400.4	5.02482	0.0913042	0.0183437
AC074135.2	1.47773	-0.189682	0.0183272
AC022509.1	4.33709	0.108389	0.0183236
HIST1H4A	1.72432	0.156435	0.0183029
HSPA7	6.17897	0.11679	0.0182998
RNA5SP210	0.442413	0.250566	0.0182891
MYH4	4.66134	0.0963474	0.0182739
ZNF714	484.844	-0.0465628	0.0182573
AC003035.1	2.07213	0.14389	0.0182561
APOH	2.6422	0.400249	0.0182561
RUNDC3A-AS1	2.73238	-0.153485	0.0182459
AC115099.1	1.66595	-0.171359	0.0182279
ID3	2754.5	0.0423077	0.0182087
RPL3P1	2.4329	0.12821	0.0181963
AC234917.2	4.75402	-0.0927132	0.0181876
RN7SL689P	28.2212	0.0658467	0.0181661
RPA2	1207.5	0.0228797	0.0181567
AC010524.1	14.8559	-0.0638563	0.0181521
TMEM231P1	4.59672	-0.0933042	0.0181521
AC087683.2	3.15936	0.109748	0.0181521
AC090241.1	2.49033	0.151728	0.0181519
AF127577.6	2.0576	0.136163	0.0181463
PRRT4	102.429	-0.0503675	0.0180798
TBPL2	2.67294	0.121274	0.0180495
AQP4-AS1	2.60593	-0.151586	0.0180484
RPL24P7	0.735372	0.224683	0.0180477
TOLLIP-AS1	13.0107	0.0607041	0.018042
AKT1S1	1423.89	0.0256996	0.0180415
RSPH4A	18.3294	-0.0471853	0.0180146
AL513122.2	0.687048	0.228108	0.0179927
PCAT19	341.012	-0.0289424	0.017985
FOXD2-AS1	9.19634	0.0671401	0.0179629
AC021074.1	15.3924	0.0769588	0.0179595
AL136301.1	0.686868	-0.215116	0.0179563
AC006452.1	11.4208	-0.0683747	0.0179538
BX284668.2	11.7451	-0.0938274	0.0179526
OR6K3	1.54213	0.150731	0.0179319
AP006287.3	1.60461	-0.178006	0.0179274
AC005082.1	187.627	0.0527759	0.017918
SLC35G2	76.9535	0.0276947	0.017918
AC051619.3	2.87752	-0.125237	0.0179129
CRYBB3	5.69627	0.106773	0.0178849
SHANK2	7.13596	-0.101521	0.0178824
RNU2-65P	1.44809	0.214024	0.0178713
AC012588.1	1.16109	-0.228234	0.0178653
FTH1P12	2.47982	0.123714	0.0178611
[truncated: 14,726 more rows]
