# Supplementary material for: Integrated small RNA, mRNA and protein omics reveal a miRNA network orchestrating metabolic maturation of the developing human heart
Source: BMC Genomics. 2023 Nov 23;24:709. doi: 10.1186/s12864-023-09801-8 (PMC10668469; doi:10.1186/s12864-023-09801-8)
Supplement: Supplementary file 8 — Additional file 8. Significant differentially expressed and negatively correlated miRNA-mRNA pairs. [file 12864_2023_9801_MOESM8_ESM.xlsx]

## Sheet: miRNA-mRNA_sig_negcor
miRNA	Target	Correlation.estimates	p.value	padj	mRNA_LFC
hsa-let-7a-5p	AMPD2	-0.440429	0.00810015	0.0317278	-0.0995027
hsa-let-7a-5p	ARID3A	-0.443488	0.00762081	0.0303152	-0.162737
hsa-let-7a-5p	E2F2	-0.476516	0.00380511	0.0183572	-0.117024
hsa-let-7a-5p	GTF2I	-0.41064	0.0142731	0.0477659	-0.132398
hsa-let-7a-5p	HMGA1	-0.448347	0.00690928	0.028234	-0.149136
hsa-let-7a-5p	ATXN2	-0.423217	0.0113041	0.0403855	-0.0561437
hsa-let-7a-5p	STK4	-0.415192	0.0131306	0.0450119	-0.041072
hsa-let-7a-5p	FZD9	-0.507033	0.0018803	0.010986	-0.210151
hsa-let-7a-5p	SLC5A6	-0.453628	0.00620135	0.0260899	-0.109012
hsa-let-7a-5p	AURKB	-0.451748	0.00644587	0.0268508	-0.0622991
hsa-let-7a-5p	CEP135	-0.412851	0.0137081	0.0464099	-0.0960503
hsa-let-7a-5p	RBM6	-0.44692	0.00711219	0.0288344	-0.0628804
hsa-let-7a-5p	IGF2BP1	-0.449273	0.00678047	0.0278486	-0.157935
hsa-let-7a-5p	BAZ2A	-0.433566	0.00926996	0.0349755	-0.105819
hsa-let-7a-5p	MCF2L2	-0.437503	0.00858246	0.0331129	-0.280038
hsa-let-7a-5p	ZNF629	-0.429626	0.0100043	0.036998	-0.0673525
hsa-let-7a-5p	LARP1	-0.446107	0.00722998	0.0291705	-0.0693192
hsa-let-7a-5p	NCKIPSD	-0.416545	0.0128063	0.0441996	-0.0894282
hsa-let-7a-5p	MIEF1	-0.459731	0.00546145	0.0237944	-0.0667018
hsa-let-7a-5p	FAM222B	-0.437747	0.00854144	0.0329914	-0.0808105
hsa-let-7a-5p	SPATS2	-0.438154	0.00847315	0.0328037	-0.0651537
hsa-let-7a-5p	OPA3	-0.461393	0.00527371	0.0231988	-0.0473261
hsa-let-7a-5p	SLC19A3	-0.463822	0.00500919	0.0223614	-0.186025
hsa-let-7a-5p	JPH4	-0.425087	0.0109108	0.0393793	-0.407529
hsa-let-7a-5p	ZNF587	-0.424288	0.0110774	0.0398104	-0.0650952
hsa-let-7a-5p	MIDN	-0.477653	0.00371061	0.018039	-0.0880544
hsa-let-7a-5p	SDR42E1	-0.409901	0.0144663	0.0482276	-0.0852707
hsa-let-7a-5p	KCTD21	-0.415922	0.0129548	0.0445641	-0.038421
hsa-let-7a-5p	NAT8L	-0.421323	0.0117144	0.0414336	-0.407805
hsa-let-7a-5p	FAM83G	-0.430329	0.00986968	0.0366288	-0.169898
hsa-let-7b-5p	ABCF1	-0.490952	0.00274801	0.0144886	-0.0638094
hsa-let-7b-5p	ABL1	-0.730228	6.39447e-07	4.25541e-05	-0.0736182
hsa-let-7b-5p	ACACA	-0.526099	0.00117011	0.00777961	-0.163449
hsa-let-7b-5p	ASIC1	-0.647024	2.66661e-05	0.000518194	-0.0793408
hsa-let-7b-5p	ACPP	-0.727844	7.24865e-07	4.60982e-05	-0.0990189
hsa-let-7b-5p	ACTG1	-0.59848	0.000146097	0.00173087	-0.0503929
hsa-let-7b-5p	ACTN4	-0.553637	0.000560508	0.00455414	-0.0434295
hsa-let-7b-5p	JAG1	-0.695931	3.45722e-06	0.000130157	-0.0958298
hsa-let-7b-5p	AQP6	-0.499917	0.0022291	0.012435	-0.0813427
hsa-let-7b-5p	ARCN1	-0.621726	6.70341e-05	0.000988438	-0.0484895
hsa-let-7b-5p	ATP1A1	-0.758677	1.28547e-07	1.55262e-05	-0.0596074
hsa-let-7b-5p	ATP6V0A1	-0.492301	0.00266379	0.0141557	-0.0499397
hsa-let-7b-5p	BCAT1	-0.619871	7.1498e-05	0.00103618	-0.124257
hsa-let-7b-5p	CCND1	-0.774621	4.7389e-08	8.57272e-06	-0.140158
hsa-let-7b-5p	BCL7A	-0.745524	2.76972e-07	2.50019e-05	-0.0552093
hsa-let-7b-5p	BFSP1	-0.678527	7.47267e-06	0.000217749	-0.0964136
hsa-let-7b-5p	BMP7	-0.632189	4.62397e-05	0.000762183	-0.0362914
hsa-let-7b-5p	POLR3D	-0.689868	4.54934e-06	0.000155611	-0.0419239
hsa-let-7b-5p	CA12	-0.76457	8.97e-08	1.23231e-05	-0.311196
hsa-let-7b-5p	CALU	-0.570414	0.00034666	0.00322067	-0.0417779
hsa-let-7b-5p	CBFB	-0.459516	0.00548617	0.0238732	-0.0442385
hsa-let-7b-5p	CCNA2	-0.440083	0.008156	0.0318865	-0.0468744
hsa-let-7b-5p	CCNB1	-0.563373	0.000425434	0.00373384	-0.0184794
hsa-let-7b-5p	CCND2	-0.567037	0.000382659	0.00345498	-0.0262828
hsa-let-7b-5p	CCNF	-0.804703	5.68087e-09	2.31293e-06	-0.133979
hsa-let-7b-5p	CDC25A	-0.788786	1.82111e-08	4.8454e-06	-0.109379
hsa-let-7b-5p	CHD3	-0.757348	1.39216e-07	1.62783e-05	-0.102442
hsa-let-7b-5p	COL3A1	-0.423163	0.0113155	0.0404175	-0.0425013
hsa-let-7b-5p	CS	-0.463659	0.00502662	0.0224128	-0.0387795
hsa-let-7b-5p	CSNK1D	-0.66396	1.37081e-05	0.000329365	-0.0467953
hsa-let-7b-5p	CSNK2A1	-0.543936	0.000731662	0.00553226	-0.014676
hsa-let-7b-5p	CTBP2	-0.465873	0.00479488	0.0216678	-0.0226141
hsa-let-7b-5p	CTPS1	-0.830307	6.85217e-10	7.0913e-07	-0.135554
hsa-let-7b-5p	DHX9	-0.673118	9.39765e-06	0.000255345	-0.0651412
hsa-let-7b-5p	DIAPH1	-0.755143	1.58727e-07	1.75558e-05	-0.0820541
hsa-let-7b-5p	DNA2	-0.71695	1.26499e-06	6.61708e-05	-0.0902901
hsa-let-7b-5p	DNAH9	-0.551861	0.000588892	0.00471723	-0.252027
hsa-let-7b-5p	DRG2	-0.641633	3.26802e-05	0.000596248	-0.0429567
hsa-let-7b-5p	ARID3A	-0.7102	1.76371e-06	8.26684e-05	-0.162737
hsa-let-7b-5p	RCAN1	-0.615402	8.33685e-05	0.00115902	-0.0695225
hsa-let-7b-5p	DSG2	-0.641756	3.2531e-05	0.000594329	-0.0722714
hsa-let-7b-5p	DVL3	-0.653421	2.08397e-05	0.000435832	-0.0500296
hsa-let-7b-5p	E2F2	-0.81488	2.54788e-09	1.47834e-06	-0.117024
hsa-let-7b-5p	E2F3	-0.754494	1.64935e-07	1.80554e-05	-0.125804
hsa-let-7b-5p	EDN1	-0.508914	0.0017965	0.0106175	-0.103303
hsa-let-7b-5p	EIF4A1	-0.848566	1.20906e-10	2.38553e-07	-0.195683
hsa-let-7b-5p	ENG	-0.725394	8.23448e-07	5.00557e-05	-0.161323
hsa-let-7b-5p	EP300	-0.71445	1.43227e-06	7.19894e-05	-0.0995063
hsa-let-7b-5p	EPHA4	-0.607735	0.000107922	0.00139387	-0.142779
hsa-let-7b-5p	EZH2	-0.695302	3.55813e-06	0.000132856	-0.0511845
hsa-let-7b-5p	FANCD2	-0.835587	4.24069e-10	5.13521e-07	-0.134791
hsa-let-7b-5p	FEN1	-0.566446	0.000389289	0.0034987	-0.0514442
hsa-let-7b-5p	FLII	-0.521117	0.00132805	0.0085182	-0.0275818
hsa-let-7b-5p	FLNA	-0.708284	1.93495e-06	8.77704e-05	-0.0903573
hsa-let-7b-5p	GALNT2	-0.744043	3.01116e-07	2.62287e-05	-0.104411
hsa-let-7b-5p	GATM	-0.483669	0.00324405	0.0163534	-0.0907846
hsa-let-7b-5p	NR6A1	-0.588118	0.000202865	0.00219478	-0.0486926
hsa-let-7b-5p	GNB1	-0.712615	1.56763e-06	7.61833e-05	-0.0581302
hsa-let-7b-5p	GTF2I	-0.646778	2.69172e-05	0.000521564	-0.132398
hsa-let-7b-5p	GTF3C1	-0.502317	0.00210565	0.0119371	-0.0407543
hsa-let-7b-5p	HARS	-0.624702	6.03979e-05	0.000920148	-0.0332119
hsa-let-7b-5p	HCFC1	-0.714371	1.43785e-06	7.21295e-05	-0.0917688
hsa-let-7b-5p	HTT	-0.636546	3.94557e-05	0.000682046	-0.057505
hsa-let-7b-5p	HELLS	-0.77109	5.95149e-08	9.68845e-06	-0.11464
hsa-let-7b-5p	HK1	-0.763428	9.62593e-08	1.28681e-05	-0.0770524
hsa-let-7b-5p	HMGA1	-0.72201	9.79861e-07	5.61852e-05	-0.149136
hsa-let-7b-5p	HNRNPF	-0.550067	0.000618832	0.00489321	-0.0308346
hsa-let-7b-5p	HNRNPL	-0.610709	9.77153e-05	0.00129729	-0.034137
hsa-let-7b-5p	IGSF3	-0.637928	3.7499e-05	0.000658248	-0.0594642
hsa-let-7b-5p	IGHMBP2	-0.44203	0.00784628	0.0309928	-0.0303659
hsa-let-7b-5p	INPPL1	-0.533528	0.000965278	0.00676608	-0.0378037
hsa-let-7b-5p	KCNC4	-0.547178	0.000669929	0.00518315	-0.0663066
hsa-let-7b-5p	KIF2A	-0.463918	0.00499897	0.0223264	-0.0561219
hsa-let-7b-5p	KIFC1	-0.757381	1.3894e-07	1.62783e-05	-0.077242
hsa-let-7b-5p	LBR	-0.58792	0.00020412	0.00220529	-0.0580668
hsa-let-7b-5p	LDLR	-0.446827	0.0071256	0.0288731	-0.0512883
hsa-let-7b-5p	MARS	-0.756344	1.4781e-07	1.68756e-05	-0.0617499
hsa-let-7b-5p	MCM4	-0.683707	5.97324e-06	0.000187074	-0.0625963
hsa-let-7b-5p	MCM7	-0.487114	0.00300047	0.0154405	-0.0421895
hsa-let-7b-5p	MOV10	-0.810069	3.74438e-09	1.84875e-06	-0.123796
hsa-let-7b-5p	ABCC1	-0.721037	1.02962e-06	5.81583e-05	-0.2271
hsa-let-7b-5p	MSI1	-0.683167	6.1156e-06	0.000190542	-0.0743295
hsa-let-7b-5p	MSN	-0.712271	1.5943e-06	7.69068e-05	-0.0779466
hsa-let-7b-5p	MYC	-0.627268	5.51575e-05	0.000860748	-0.0932033
hsa-let-7b-5p	MYO1E	-0.588077	0.000203125	0.00219709	-0.0518099
hsa-let-7b-5p	NFATC1	-0.751767	1.9353e-07	1.98236e-05	-0.116416
hsa-let-7b-5p	SLC11A2	-0.728452	7.0212e-07	4.51405e-05	-0.072622
hsa-let-7b-5p	NRAS	-0.669405	1.09692e-05	0.000283395	-0.0606266
hsa-let-7b-5p	NVL	-0.662636	1.44617e-05	0.000341617	-0.0418763
hsa-let-7b-5p	OPRL1	-0.694034	3.76994e-06	0.000137779	-0.274959
hsa-let-7b-5p	PAK1	-0.746923	2.55822e-07	2.37985e-05	-0.104446
hsa-let-7b-5p	PBX2	-0.659894	1.61435e-05	0.00036762	-0.11937
hsa-let-7b-5p	PDGFRA	-0.514677	0.0015598	0.00957038	-0.0524075
hsa-let-7b-5p	PLAGL2	-0.769022	6.78815e-08	1.05112e-05	-0.155154
hsa-let-7b-5p	PLCB3	-0.791915	1.45993e-08	4.17237e-06	-0.0823304
hsa-let-7b-5p	PLK1	-0.816965	2.14904e-09	1.37576e-06	-0.110135
hsa-let-7b-5p	POLR2A	-0.794308	1.22974e-08	3.75184e-06	-0.132508
hsa-let-7b-5p	PTGFRN	-0.481206	0.00342848	0.0170179	-0.0427584
hsa-let-7b-5p	PTGS2	-0.621781	6.6905e-05	0.000987153	-0.303754
hsa-let-7b-5p	PVR	-0.645722	2.8019e-05	0.000536061	-0.0794161
hsa-let-7b-5p	DPF2	-0.571462	0.000336122	0.00314854	-0.026656
hsa-let-7b-5p	RFC2	-0.486059	0.00307333	0.0157067	-0.040568
hsa-let-7b-5p	BRD2	-0.769175	6.72264e-08	1.04797e-05	-0.0409372
hsa-let-7b-5p	RRBP1	-0.781837	2.93694e-08	6.33565e-06	-0.0986418
hsa-let-7b-5p	RRM2	-0.760229	1.17041e-07	1.45377e-05	-0.0677381
hsa-let-7b-5p	SALL2	-0.704977	2.26675e-06	9.74044e-05	-0.0899926
hsa-let-7b-5p	ATXN2	-0.705441	2.21719e-06	9.59414e-05	-0.0561437
hsa-let-7b-5p	SCD	-0.722096	9.75568e-07	5.61034e-05	-0.210472
hsa-let-7b-5p	SKI	-0.744516	2.93202e-07	2.58654e-05	-0.100931
hsa-let-7b-5p	SLC20A1	-0.845714	1.60858e-10	2.70875e-07	-0.0742581
hsa-let-7b-5p	SMARCA4	-0.526606	0.001155	0.00770402	-0.0958924
hsa-let-7b-5p	SMARCC1	-0.70901	1.86836e-06	8.57599e-05	-0.0946493
hsa-let-7b-5p	SMARCC2	-0.738421	4.11396e-07	3.20444e-05	-0.0911656
hsa-let-7b-5p	SMARCD1	-0.754381	1.66039e-07	1.81256e-05	-0.0744913
hsa-let-7b-5p	SOX9	-0.702748	2.51884e-06	0.000104861	-0.0864739
hsa-let-7b-5p	SPTBN2	-0.734886	4.98611e-07	3.62086e-05	-0.123195
hsa-let-7b-5p	STAT2	-0.629651	5.0662e-05	0.000811901	-0.0581251
hsa-let-7b-5p	STK4	-0.712548	1.57284e-06	7.6367e-05	-0.041072
hsa-let-7b-5p	AURKA	-0.78729	2.02139e-08	5.09516e-06	-0.0559847
hsa-let-7b-5p	STX3	-0.790228	1.6454e-08	4.52623e-06	-0.0825599
hsa-let-7b-5p	SURF4	-0.62204	6.63042e-05	0.000980877	-0.0413492
hsa-let-7b-5p	TIAM1	-0.782564	2.79605e-08	6.12165e-06	-0.154994
hsa-let-7b-5p	TLN1	-0.709568	1.8186e-06	8.41666e-05	-0.0760057
hsa-let-7b-5p	TLR4	-0.552231	0.000582868	0.004685	-0.0693194
hsa-let-7b-5p	TRAPPC10	-0.584155	0.000229332	0.00239508	-0.137758
hsa-let-7b-5p	TPBG	-0.75656	1.45922e-07	1.67794e-05	-0.198425
hsa-let-7b-5p	TPM4	-0.671867	9.90271e-06	0.000264383	-0.0738443
hsa-let-7b-5p	TYMS	-0.81831	1.92314e-09	1.29082e-06	-0.113842
hsa-let-7b-5p	UGT8	-0.515325	0.00153497	0.00945656	-0.176695
hsa-let-7b-5p	UCK2	-0.740322	3.70523e-07	3.00151e-05	-0.0623967
hsa-let-7b-5p	YWHAE	-0.556589	0.000516012	0.00428151	-0.0594123
hsa-let-7b-5p	ZNF8	-0.667742	1.17475e-05	0.000295665	-0.0420181
hsa-let-7b-5p	PXDN	-0.781439	3.01695e-08	6.4366e-06	-0.110343
hsa-let-7b-5p	BRPF1	-0.594318	0.000166916	0.00190675	-0.0344541
hsa-let-7b-5p	PRRC2A	-0.410028	0.0144329	0.0481491	-0.0340082
hsa-let-7b-5p	NUP214	-0.748016	2.40342e-07	2.28645e-05	-0.0572155
hsa-let-7b-5p	KMT2D	-0.633706	4.37662e-05	0.00073367	-0.127916
hsa-let-7b-5p	HMGA2	-0.726814	7.64876e-07	4.75235e-05	-0.37983
hsa-let-7b-5p	SMC1A	-0.568802	0.000363454	0.00333201	-0.0770557
hsa-let-7b-5p	FZD9	-0.770659	6.11775e-08	9.90486e-06	-0.210151
hsa-let-7b-5p	DHX16	-0.583043	0.000237289	0.0024516	-0.0394674
hsa-let-7b-5p	IRS4	-0.631426	4.75311e-05	0.00077661	-0.311974
hsa-let-7b-5p	KHSRP	-0.746515	2.61839e-07	2.40979e-05	-0.070424
hsa-let-7b-5p	NOP14	-0.780625	3.18673e-08	6.66044e-06	-0.0839362
hsa-let-7b-5p	EIF3C	-0.668237	1.15108e-05	0.000292037	-0.106711
hsa-let-7b-5p	GBF1	-0.610659	9.78795e-05	0.00129888	-0.0633253
hsa-let-7b-5p	RNMT	-0.527733	0.00112203	0.00754091	-0.0336002
hsa-let-7b-5p	TNFRSF10B	-0.709979	1.78278e-06	8.32888e-05	-0.102495
hsa-let-7b-5p	TRIM24	-0.62157	6.73992e-05	0.000992099	-0.0485978
hsa-let-7b-5p	CCNK	-0.714947	1.39747e-06	7.08146e-05	-0.176247
hsa-let-7b-5p	SLC5A6	-0.808229	4.32595e-09	2.00446e-06	-0.109012
hsa-let-7b-5p	WASF1	-0.740083	3.7546e-07	3.03314e-05	-0.200442
hsa-let-7b-5p	PAPSS1	-0.581316	0.000250145	0.002549	-0.049814
hsa-let-7b-5p	USP10	-0.702783	2.51463e-06	0.000104741	-0.0592448
hsa-let-7b-5p	HGS	-0.527705	0.00112284	0.00754467	-0.0372728
hsa-let-7b-5p	AURKB	-0.568019	0.000371865	0.00338628	-0.0622991
hsa-let-7b-5p	TIAF1	-0.671898	9.88975e-06	0.000264324	-0.147659
hsa-let-7b-5p	NOLC1	-0.755658	1.53963e-07	1.72481e-05	-0.0714773
hsa-let-7b-5p	MED14	-0.4926	0.00264542	0.0140842	-0.0398455
hsa-let-7b-5p	CIAO1	-0.689139	4.69987e-06	0.000159001	-0.0479467
hsa-let-7b-5p	FADS2	-0.41949	0.0121237	0.042479	-0.0546174
hsa-let-7b-5p	PCYT1B	-0.653145	2.1065e-05	0.000439118	-0.110148
hsa-let-7b-5p	BAG5	-0.755217	1.58035e-07	1.7504e-05	-0.0440653
hsa-let-7b-5p	SOX13	-0.527514	0.00112836	0.0075696	-0.0530939
hsa-let-7b-5p	ENTPD4	-0.782318	2.84296e-08	6.20935e-06	-0.108621
hsa-let-7b-5p	SH3PXD2A	-0.496828	0.00239727	0.0131058	-0.0517605
hsa-let-7b-5p	CEP135	-0.779764	3.37598e-08	6.89278e-06	-0.0960503
hsa-let-7b-5p	KDM4A	-0.676066	8.29891e-06	0.000234383	-0.0457405
hsa-let-7b-5p	KIAA0391	-0.576701	0.000287603	0.00281547	-0.0372757
hsa-let-7b-5p	ESPL1	-0.808844	4.12294e-09	1.96534e-06	-0.12491
hsa-let-7b-5p	SCRN1	-0.707779	1.98261e-06	8.91709e-05	-0.101441
hsa-let-7b-5p	IP6K1	-0.556047	0.000523943	0.00433157	-0.0425657
hsa-let-7b-5p	RNF40	-0.679439	7.18614e-06	0.000212174	-0.0885913
hsa-let-7b-5p	TSC22D2	-0.455211	0.00600155	0.0254712	-0.0458859
hsa-let-7b-5p	AREL1	-0.661324	1.52459e-05	0.000354299	-0.0676614
hsa-let-7b-5p	POM121	-0.700908	2.74592e-06	0.000111451	-0.171039
hsa-let-7b-5p	SMG7	-0.593277	0.00017252	0.00195235	-0.0396043
hsa-let-7b-5p	UBAP2L	-0.760493	1.15179e-07	1.4385e-05	-0.0864542
hsa-let-7b-5p	RBM19	-0.76645	7.97993e-08	1.15506e-05	-0.0941305
hsa-let-7b-5p	DENND4B	-0.60143	0.000132787	0.00161506	-0.0501406
hsa-let-7b-5p	NCAPD2	-0.780859	3.13708e-08	6.58008e-06	-0.10368
hsa-let-7b-5p	SEC16A	-0.748604	2.32372e-07	2.22995e-05	-0.0934578
hsa-let-7b-5p	ZBTB5	-0.52493	0.0012056	0.00794386	-0.0320654
hsa-let-7b-5p	NUP153	-0.563444	0.000424566	0.00372929	-0.053071
hsa-let-7b-5p	HNRNPDL	-0.611891	9.39061e-05	0.00126014	-0.0264547
hsa-let-7b-5p	CHAF1A	-0.74081	3.60664e-07	2.95013e-05	-0.0996624
hsa-let-7b-5p	HUWE1	-0.647344	2.63423e-05	0.000513773	-0.0858734
hsa-let-7b-5p	FARP1	-0.625516	5.86888e-05	0.000900542	-0.0978773
hsa-let-7b-5p	LPCAT3	-0.723942	8.87489e-07	5.27424e-05	-0.118745
hsa-let-7b-5p	SLC25A13	-0.723755	8.96075e-07	5.30593e-05	-0.0974754
hsa-let-7b-5p	PSME3	-0.759018	1.2593e-07	1.52917e-05	-0.0698223
hsa-let-7b-5p	NME6	-0.768157	7.16968e-08	1.08045e-05	-0.067608
hsa-let-7b-5p	GDF11	-0.727332	7.44507e-07	4.67971e-05	-0.0625671
hsa-let-7b-5p	DCAF7	-0.805848	5.20275e-09	2.19883e-06	-0.0646546
hsa-let-7b-5p	AKAP8	-0.806395	4.98793e-09	2.14898e-06	-0.0552024
hsa-let-7b-5p	SIGMAR1	-0.458138	0.00564689	0.0243951	-0.0440452
hsa-let-7b-5p	TUBA1B	-0.540739	0.000797413	0.00588662	-0.0595243
hsa-let-7b-5p	TUBB4A	-0.54097	0.000792494	0.00586117	-0.164668
hsa-let-7b-5p	SCML2	-0.628408	5.29634e-05	0.000836744	-0.0615307
hsa-let-7b-5p	TUBGCP3	-0.450139	0.00666175	0.0275102	-0.0918097
hsa-let-7b-5p	SEC23B	-0.627401	5.48969e-05	0.000858335	-0.0588553
hsa-let-7b-5p	LRRC41	-0.606005	0.00011429	0.0014528	-0.0334322
hsa-let-7b-5p	PRPF8	-0.641078	3.33653e-05	0.000604438	-0.0892746
hsa-let-7b-5p	TGOLN2	-0.529584	0.00106968	0.00728632	-0.0408394
hsa-let-7b-5p	ARID3B	-0.612532	9.1898e-05	0.00124249	-0.092779
hsa-let-7b-5p	IGF2BP1	-0.816318	2.26608e-09	1.39359e-06	-0.157935
hsa-let-7b-5p	IGF2BP3	-0.70328	2.45646e-06	0.000102847	-0.138413
hsa-let-7b-5p	IGF2BP2	-0.761199	1.10338e-07	1.4034e-05	-0.111525
hsa-let-7b-5p	CTCF	-0.737265	4.38251e-07	3.34122e-05	-0.0525575
hsa-let-7b-5p	RAI1	-0.708079	1.95418e-06	8.83915e-05	-0.116201
hsa-let-7b-5p	WDR4	-0.652691	2.14412e-05	0.000444139	-0.0941339
hsa-let-7b-5p	SRCAP	-0.69706	3.28255e-06	0.00012586	-0.16228
hsa-let-7b-5p	PGRMC1	-0.484698	0.00316955	0.0160731	-0.0484515
hsa-let-7b-5p	WDR3	-0.469259	0.00445831	0.0205754	-0.0337746
hsa-let-7b-5p	STIP1	-0.587219	0.00020862	0.00223838	-0.0464204
hsa-let-7b-5p	GCN1	-0.701119	2.71894e-06	0.000110777	-0.0891373
hsa-let-7b-5p	HNRNPUL1	-0.71893	1.1454e-06	6.20284e-05	-0.0596741
hsa-let-7b-5p	PRDM4	-0.627761	5.41982e-05	0.000851173	-0.0520165
hsa-let-7b-5p	RABL2B	-0.649606	2.41573e-05	0.000482081	-0.0803408
hsa-let-7b-5p	RABL2A	-0.604306	0.000120869	0.00150867	-0.0750047
hsa-let-7b-5p	BAZ2A	-0.723572	9.04562e-07	5.34326e-05	-0.105819
hsa-let-7b-5p	ABCB8	-0.526139	0.00116889	0.00777326	-0.0384087
hsa-let-7b-5p	SUPT16H	-0.790097	1.6607e-08	4.55766e-06	-0.0581643
hsa-let-7b-5p	ATXN2L	-0.75034	2.10254e-07	2.09334e-05	-0.0963928
hsa-let-7b-5p	STK38	-0.748449	2.34451e-07	2.24258e-05	-0.0357146
hsa-let-7b-5p	COPG1	-0.676074	8.29635e-06	0.000234367	-0.0326013
hsa-let-7b-5p	SCAF8	-0.516363	0.00149591	0.00928682	-0.0550934
hsa-let-7b-5p	RNF44	-0.708858	1.88211e-06	8.61049e-05	-0.0815548
hsa-let-7b-5p	DZIP1	-0.722082	9.76271e-07	5.61164e-05	-0.0757186
hsa-let-7b-5p	PDCD11	-0.732276	5.73538e-07	3.97761e-05	-0.0914085
hsa-let-7b-5p	XPO7	-0.525468	0.00118914	0.0078688	-0.0345019
hsa-let-7b-5p	ZNF609	-0.743628	3.08214e-07	2.66508e-05	-0.0977192
hsa-let-7b-5p	RRP1B	-0.792488	1.4014e-08	4.06324e-06	-0.088472
hsa-let-7b-5p	PPRC1	-0.787591	1.97947e-08	5.04691e-06	-0.103174
hsa-let-7b-5p	MCF2L2	-0.758106	1.33031e-07	1.58714e-05	-0.280038
hsa-let-7b-5p	PLXND1	-0.75176	1.93614e-07	1.98236e-05	-0.113046
hsa-let-7b-5p	GGA3	-0.754019	1.69623e-07	1.84142e-05	-0.0842521
hsa-let-7b-5p	TTLL12	-0.470433	0.00434649	0.0202155	-0.0472868
hsa-let-7b-5p	DNMBP	-0.760864	1.12614e-07	1.42005e-05	-0.0811284
hsa-let-7b-5p	USP22	-0.715	1.39383e-06	7.07214e-05	-0.11733
hsa-let-7b-5p	VPS39	-0.645382	2.83819e-05	0.000540933	-0.0398187
hsa-let-7b-5p	ZNF629	-0.714513	1.42779e-06	7.19191e-05	-0.0673525
hsa-let-7b-5p	LARP1	-0.745506	2.77256e-07	2.50019e-05	-0.0693192
hsa-let-7b-5p	AHCYL2	-0.57266	0.000324424	0.00307074	-0.0554679
hsa-let-7b-5p	CBX5	-0.746588	2.60747e-07	2.40676e-05	-0.0583957
hsa-let-7b-5p	RBFOX2	-0.652265	2.17987e-05	0.000449644	-0.105434
hsa-let-7b-5p	PLXNB2	-0.729024	6.81339e-07	4.43781e-05	-0.0605608
hsa-let-7b-5p	CIZ1	-0.492151	0.00267302	0.0141918	-0.02814
hsa-let-7b-5p	POLR1A	-0.7724	5.47168e-08	9.30545e-06	-0.121228
hsa-let-7b-5p	INTS7	-0.522262	0.00129016	0.00834078	-0.0314264
hsa-let-7b-5p	PTPN23	-0.610343	9.8924e-05	0.00130919	-0.0575153
hsa-let-7b-5p	RPAP1	-0.732116	5.78464e-07	3.99717e-05	-0.076166
hsa-let-7b-5p	LRIG1	-0.587922	0.000204109	0.00220529	-0.0641692
hsa-let-7b-5p	GAPVD1	-0.538383	0.000849177	0.00616586	-0.0288612
hsa-let-7b-5p	TES	-0.52643	0.0011602	0.00772838	-0.038179
hsa-let-7b-5p	INTS1	-0.448389	0.00690345	0.0282185	-0.0399714
hsa-let-7b-5p	CNNM3	-0.678846	7.37149e-06	0.000215872	-0.0555882
hsa-let-7b-5p	AGO1	-0.767556	7.44585e-08	1.10638e-05	-0.0585572
hsa-let-7b-5p	AP3M1	-0.59398	0.000168717	0.00192225	-0.0630662
hsa-let-7b-5p	PABPC1	-0.734951	4.9685e-07	3.61814e-05	-0.0566518
hsa-let-7b-5p	EIF2AK1	-0.635816	4.05252e-05	0.000695566	-0.0406616
hsa-let-7b-5p	BRPF3	-0.700211	2.83671e-06	0.000114237	-0.105718
hsa-let-7b-5p	AGO2	-0.452918	0.00629267	0.0263837	-0.0392284
hsa-let-7b-5p	SALL3	-0.66071	1.56257e-05	0.000359912	-0.38183
hsa-let-7b-5p	DISC1	-0.42344	0.0112564	0.0402763	-0.0274645
hsa-let-7b-5p	TOX3	-0.458477	0.005607	0.0242642	-0.262378
hsa-let-7b-5p	PRPF19	-0.622579	6.50677e-05	0.0009679	-0.0392886
hsa-let-7b-5p	UHRF1	-0.779739	3.38144e-08	6.89278e-06	-0.182962
hsa-let-7b-5p	CPSF1	-0.509125	0.00178734	0.0105751	-0.0618725
hsa-let-7b-5p	SOCS7	-0.533319	0.000970582	0.0067915	-0.154257
hsa-let-7b-5p	C1RL	-0.731939	5.83931e-07	4.02046e-05	-0.125312
hsa-let-7b-5p	NCKIPSD	-0.752545	1.84941e-07	1.93853e-05	-0.0894282
hsa-let-7b-5p	WBP11	-0.488893	0.00288102	0.0149864	-0.0277628
hsa-let-7b-5p	MIEF1	-0.833856	4.97192e-10	5.58858e-07	-0.0667018
hsa-let-7b-5p	NLE1	-0.740288	3.71229e-07	3.00516e-05	-0.0655524
hsa-let-7b-5p	CHPF2	-0.574135	0.000310525	0.0029757	-0.0443506
hsa-let-7b-5p	CCNJ	-0.697518	3.21391e-06	0.00012416	-0.117819
hsa-let-7b-5p	TBC1D13	-0.694341	3.71766e-06	0.000136548	-0.0651507
hsa-let-7b-5p	MANSC1	-0.674926	8.70935e-06	0.000242419	-0.0451697
hsa-let-7b-5p	WDR55	-0.73538	4.85477e-07	3.56294e-05	-0.0548792
hsa-let-7b-5p	PIGG	-0.688647	4.80411e-06	0.000161551	-0.0875396
hsa-let-7b-5p	BCOR	-0.515912	0.00151277	0.00935934	-0.0460634
hsa-let-7b-5p	NSUN2	-0.661816	1.49474e-05	0.000349497	-0.0747633
hsa-let-7b-5p	NCAPG2	-0.666075	1.2578e-05	0.000310566	-0.0811906
hsa-let-7b-5p	SEMA4C	-0.522484	0.00128293	0.00830478	-0.0371669
hsa-let-7b-5p	DNAAF5	-0.697298	3.24678e-06	0.000124937	-0.0445254
hsa-let-7b-5p	PDPR	-0.480713	0.0034665	0.0171563	-0.071485
hsa-let-7b-5p	ARHGAP17	-0.451895	0.0064264	0.0267858	-0.0261913
hsa-let-7b-5p	CDCA8	-0.81529	2.46451e-09	1.45391e-06	-0.0951272
hsa-let-7b-5p	SDAD1	-0.47337	0.00407729	0.019313	-0.0242865
hsa-let-7b-5p	SETD5	-0.462185	0.00518609	0.0229197	-0.0327205
hsa-let-7b-5p	SLC38A7	-0.427991	0.0103231	0.0378283	-0.0486099
hsa-let-7b-5p	LSG1	-0.6078	0.000107689	0.00139186	-0.0504202
hsa-let-7b-5p	SUPT20H	-0.481497	0.00340627	0.0169346	-0.0428986
hsa-let-7b-5p	BCAS4	-0.536887	0.000883564	0.00634728	-0.0606355
hsa-let-7b-5p	YEATS2	-0.6909	4.34352e-06	0.000150789	-0.0832689
hsa-let-7b-5p	IPO9	-0.770422	6.21088e-08	1.00099e-05	-0.0667484
hsa-let-7b-5p	TENM3	-0.74735	2.49668e-07	2.33862e-05	-0.152944
hsa-let-7b-5p	FAM222B	-0.772224	5.53395e-08	9.32601e-06	-0.0808105
hsa-let-7b-5p	DNAJC11	-0.71104	1.69315e-06	8.0404e-05	-0.0982785
hsa-let-7b-5p	CNDP2	-0.654866	1.96957e-05	0.000419375	-0.0510018
hsa-let-7b-5p	TXLNG	-0.564569	0.000411034	0.00364312	-0.0609504
hsa-let-7b-5p	YLPM1	-0.805822	5.21342e-09	2.19883e-06	-0.0864351
hsa-let-7b-5p	LRRC8A	-0.737558	4.31296e-07	3.31202e-05	-0.0888247
hsa-let-7b-5p	DIABLO	-0.599773	0.000140123	0.00167911	-0.0599585
hsa-let-7b-5p	RAD18	-0.624801	6.01875e-05	0.000917635	-0.0743991
hsa-let-7b-5p	DPYSL5	-0.704756	2.29062e-06	9.8107e-05	-0.602374
hsa-let-7b-5p	DHX33	-0.709335	1.83925e-06	8.4788e-05	-0.0877656
hsa-let-7b-5p	ATXN7L3	-0.609208	0.000102753	0.00134695	-0.0533778
hsa-let-7b-5p	RALGAPB	-0.415206	0.0131272	0.0450048	-0.0225256
hsa-let-7b-5p	SCAF4	-0.786471	2.13949e-08	5.3243e-06	-0.0827006
hsa-let-7b-5p	XPO5	-0.795201	1.15277e-08	3.58216e-06	-0.0821328
hsa-let-7b-5p	CEP126	-0.575715	0.000296223	0.0028769	-0.0849251
hsa-let-7b-5p	ZNF687	-0.521269	0.00132295	0.00849545	-0.0372532
hsa-let-7b-5p	KIAA1549	-0.772018	5.60773e-08	9.36298e-06	-0.0968311
hsa-let-7b-5p	ZNF317	-0.699154	2.97963e-06	0.000117862	-0.0556407
hsa-let-7b-5p	IGDCC4	-0.719191	1.13043e-06	6.1487e-05	-0.113218
hsa-let-7b-5p	NCOA5	-0.763278	9.71511e-08	1.29162e-05	-0.0689782
hsa-let-7b-5p	RAP2C	-0.532982	0.000979177	0.00683434	-0.0388386
hsa-let-7b-5p	ABHD17C	-0.453634	0.00620052	0.0260899	-0.0276577
hsa-let-7b-5p	TLNRD1	-0.594243	0.000167311	0.00191004	-0.0317657
hsa-let-7b-5p	CACNG8	-0.681982	6.43897e-06	0.000197346	-0.20585
hsa-let-7b-5p	SLC25A19	-0.636009	4.02403e-05	0.000692247	-0.0572086
hsa-let-7b-5p	BCORL1	-0.692478	4.04546e-06	0.000144129	-0.0643069
hsa-let-7b-5p	NSD1	-0.505296	0.00196071	0.0113348	-0.0565715
hsa-let-7b-5p	NXN	-0.745159	2.82751e-07	2.53535e-05	-0.0879216
hsa-let-7b-5p	NOM1	-0.596423	0.000156077	0.00181749	-0.0543508
hsa-let-7b-5p	NOL6	-0.782738	2.76314e-08	6.07792e-06	-0.093019
hsa-let-7b-5p	MARCKSL1	-0.458081	0.00565356	0.0244171	-0.0555482
hsa-let-7b-5p	PHACTR4	-0.527406	0.00113149	0.00758469	-0.0339896
hsa-let-7b-5p	ATG9A	-0.50755	0.00185694	0.010886	-0.0752523
hsa-let-7b-5p	FTO	-0.622823	6.45151e-05	0.000962776	-0.0647923
hsa-let-7b-5p	ADIPOR2	-0.609678	0.00010115	0.00133184	-0.034879
hsa-let-7b-5p	MSANTD2	-0.710879	1.70642e-06	8.08056e-05	-0.0776593
hsa-let-7b-5p	C12orf49	-0.753108	1.78949e-07	1.90403e-05	-0.0874738
hsa-let-7b-5p	NAA40	-0.825043	1.088e-09	9.36249e-07	-0.0958557
hsa-let-7b-5p	FAM57A	-0.61895	7.38106e-05	0.0010606	-0.069238
hsa-let-7b-5p	WLS	-0.686344	5.32024e-06	0.000173156	-0.042104
hsa-let-7b-5p	NAA25	-0.427261	0.0104682	0.0382131	-0.0227837
hsa-let-7b-5p	FOXRED2	-0.747987	2.40739e-07	2.28874e-05	-0.0693473
hsa-let-7b-5p	OPA3	-0.643451	3.05272e-05	0.000569032	-0.0473261
hsa-let-7b-5p	WDCP	-0.598791	0.00014464	0.00171829	-0.0328473
hsa-let-7b-5p	MED28	-0.536128	0.00090148	0.00643603	-0.0366403
hsa-let-7b-5p	SLC19A3	-0.642556	3.15708e-05	0.000582065	-0.186025
hsa-let-7b-5p	LIMD2	-0.429993	0.00993386	0.0367979	-0.0886496
hsa-let-7b-5p	COLEC12	-0.769059	6.77235e-08	1.05084e-05	-0.221437
hsa-let-7b-5p	GDPD5	-0.76769	7.38349e-08	1.1006e-05	-0.121658
hsa-let-7b-5p	ZNF611	-0.620274	7.05047e-05	0.00102609	-0.0653849
hsa-let-7b-5p	CDCA7	-0.755234	1.57878e-07	1.75031e-05	-0.121528
hsa-let-7b-5p	HASPIN	-0.775175	4.57108e-08	8.42233e-06	-0.116336
hsa-let-7b-5p	KREMEN1	-0.682195	6.37982e-06	0.000196096	-0.0809395
hsa-let-7b-5p	UTP15	-0.534962	0.000929615	0.00658526	-0.0399903
hsa-let-7b-5p	POLR1B	-0.51627	0.00149937	0.00930121	-0.0606703
hsa-let-7b-5p	RAB11FIP4	-0.655522	1.91949e-05	0.000411733	-0.154028
hsa-let-7b-5p	GTPBP3	-0.419363	0.0121524	0.0425517	-0.0349388
hsa-let-7b-5p	PRRC2B	-0.669119	1.10997e-05	0.000284854	-0.173629
hsa-let-7b-5p	FUT10	-0.484638	0.00317385	0.0160858	-0.043046
hsa-let-7b-5p	TUBA1C	-0.465112	0.00487349	0.0219185	-0.0446826
hsa-let-7b-5p	ZNF587	-0.626638	5.64031e-05	0.000874897	-0.0650952
hsa-let-7b-5p	FAM104A	-0.519995	0.00136608	0.00869449	-0.0396911
hsa-let-7b-5p	HIST1H2BK	-0.442959	0.00770202	0.0305653	-0.0758033
hsa-let-7b-5p	EAF1	-0.752579	1.84573e-07	1.93853e-05	-0.075266
hsa-let-7b-5p	MIDN	-0.766741	7.8365e-08	1.14012e-05	-0.0880544
hsa-let-7b-5p	DHX57	-0.66988	1.07558e-05	0.000279788	-0.0329521
hsa-let-7b-5p	FMNL3	-0.630975	4.83095e-05	0.00078545	-0.0686761
hsa-let-7b-5p	YTHDC1	-0.583711	0.000232483	0.00241693	-0.0398034
hsa-let-7b-5p	NEK9	-0.541805	0.000774937	0.00576417	-0.0426111
hsa-let-7b-5p	ZC3HAV1L	-0.446325	0.00719826	0.029081	-0.0943632
hsa-let-7b-5p	NAF1	-0.56033	0.000464159	0.00397302	-0.0359869
hsa-let-7b-5p	MGME1	-0.699115	2.98513e-06	0.00011796	-0.0489587
hsa-let-7b-5p	SLC38A5	-0.632796	4.52354e-05	0.000752073	-0.123671
hsa-let-7b-5p	MARS2	-0.726822	7.64573e-07	4.75235e-05	-0.0917193
hsa-let-7b-5p	SDR42E1	-0.585663	0.00021892	0.00231809	-0.0852707
hsa-let-7b-5p	TOE1	-0.687101	5.14539e-06	0.000169248	-0.061433
hsa-let-7b-5p	BTBD9	-0.608755	0.000104317	0.00136114	-0.0581581
hsa-let-7b-5p	MBD6	-0.633509	4.40816e-05	0.00073743	-0.0674199
hsa-let-7b-5p	OSBPL10	-0.629314	5.12764e-05	0.00081834	-0.0987956
hsa-let-7b-5p	CTHRC1	-0.645155	2.86273e-05	0.000544152	-0.131945
hsa-let-7b-5p	RFFL	-0.52476	0.00121084	0.00796828	-0.0338719
hsa-let-7b-5p	LRIG3	-0.700252	2.83125e-06	0.000114125	-0.15729
hsa-let-7b-5p	MSI2	-0.507337	0.00186653	0.0109276	-0.0370009
hsa-let-7b-5p	TBC1D20	-0.474023	0.00401945	0.0191194	-0.0259855
hsa-let-7b-5p	TRIM71	-0.669967	1.07167e-05	0.000279175	-0.421231
hsa-let-7b-5p	GPAT4	-0.495616	0.00246623	0.0133789	-0.0208029
hsa-let-7b-5p	BRI3BP	-0.619726	7.18566e-05	0.0010399	-0.0738634
hsa-let-7b-5p	SMCR8	-0.649745	2.40282e-05	0.000479997	-0.103041
hsa-let-7b-5p	E2F7	-0.537908	0.000859969	0.00622345	-0.0751536
hsa-let-7b-5p	ZNF738	-0.785931	2.22091e-08	5.44898e-06	-0.114335
hsa-let-7b-5p	DAB2IP	-0.520801	0.00133865	0.00856702	-0.0409238
hsa-let-7b-5p	CEP120	-0.437124	0.00864668	0.0332852	-0.0448437
hsa-let-7b-5p	TMEM167A	-0.57455	0.000306714	0.00295024	-0.0588815
hsa-let-7b-5p	RDH10	-0.643023	3.10225e-05	0.000574707	-0.15723
hsa-let-7b-5p	AGO3	-0.503171	0.00206317	0.011765	-0.0312319
hsa-let-7b-5p	TMEM201	-0.568392	0.000367838	0.00335792	-0.0378129
hsa-let-7b-5p	TXLNA	-0.774743	4.70148e-08	8.56851e-06	-0.0716043
hsa-let-7b-5p	UNC13D	-0.646068	2.76534e-05	0.000531533	-0.0705497
hsa-let-7b-5p	TUBB	-0.666297	1.24646e-05	0.000308916	-0.0880169
hsa-let-7b-5p	SLC16A9	-0.707733	1.98699e-06	8.93033e-05	-0.128786
hsa-let-7b-5p	FOXK1	-0.569243	0.000358792	0.00330121	-0.0639011
hsa-let-7b-5p	MMS22L	-0.473259	0.00408721	0.0193521	-0.0494829
hsa-let-7b-5p	KCTD21	-0.702152	2.59044e-06	0.000107158	-0.038421
hsa-let-7b-5p	ANKRD52	-0.717255	1.24584e-06	6.57442e-05	-0.104992
hsa-let-7b-5p	ZNF841	-0.413601	0.0135208	0.0459666	-0.0559838
hsa-let-7b-5p	NBPF15	-0.585362	0.00022096	0.00233244	-0.0644534
hsa-let-7b-5p	RNASE10	-0.5275	0.00112877	0.00757141	-0.252031
hsa-let-7b-5p	NAT8L	-0.750151	2.12566e-07	2.10877e-05	-0.407805
hsa-let-7b-5p	ACER2	-0.665362	1.29493e-05	0.000316983	-0.163358
hsa-let-7b-5p	ZNF774	-0.596191	0.000157237	0.00182782	-0.0746911
hsa-let-7b-5p	ATXN1L	-0.586725	0.000211839	0.00226268	-0.0708713
hsa-let-7b-5p	LIN28B	-0.56954	0.000355673	0.00328196	-0.303683
hsa-let-7b-5p	NOMO3	-0.534614	0.000938159	0.00662728	-0.172145
hsa-let-7b-5p	ATXN7L3B	-0.70467	2.29996e-06	9.82386e-05	-0.0606435
hsa-let-7b-5p	FAM83G	-0.68965	4.59383e-06	0.0001567	-0.169898
hsa-let-7b-5p	CASTOR2	-0.567446	0.000378133	0.00342514	-0.171713
hsa-let-7b-5p	POM121C	-0.730962	6.15072e-07	4.13809e-05	-0.0873594
hsa-let-7c-5p	ACTN4	-0.414396	0.0133247	0.0454935	-0.0434295
hsa-let-7c-5p	ACVR1B	-0.492465	0.00265365	0.014118	-0.0905798
hsa-let-7c-5p	AQP6	-0.500285	0.0022098	0.012357	-0.0813427
hsa-let-7c-5p	CCND1	-0.462079	0.00519776	0.0229563	-0.140158
hsa-let-7c-5p	POLR3D	-0.521953	0.0013003	0.00839228	-0.0419239
hsa-let-7c-5p	CBL	-0.432383	0.00948541	0.0355645	-0.0570011
hsa-let-7c-5p	CCNF	-0.510397	0.00173278	0.0103381	-0.133979
hsa-let-7c-5p	CDC25A	-0.473915	0.00402901	0.0191491	-0.109379
hsa-let-7c-5p	CRK	-0.40907	0.0146859	0.0487494	-0.13533
hsa-let-7c-5p	CTPS1	-0.499608	0.00224545	0.0125003	-0.135554
hsa-let-7c-5p	DHX9	-0.458823	0.00556652	0.0241358	-0.0651412
hsa-let-7c-5p	DLX4	-0.471732	0.00422558	0.0198298	-0.160847
hsa-let-7c-5p	DNA2	-0.481968	0.00337048	0.0168096	-0.0902901
hsa-let-7c-5p	DVL3	-0.559137	0.000480162	0.00406973	-0.0500296
hsa-let-7c-5p	EPHA4	-0.432514	0.00946132	0.0354989	-0.142779
hsa-let-7c-5p	EWSR1	-0.61881	7.4167e-05	0.00106417	-0.0544024
hsa-let-7c-5p	EZH2	-0.532172	0.00100012	0.00693884	-0.0511845
hsa-let-7c-5p	FLNB	-0.469797	0.00440675	0.0204125	-0.0743976
hsa-let-7c-5p	MTOR	-0.4341	0.00917396	0.0347283	-0.0686394
hsa-let-7c-5p	NR6A1	-0.476226	0.00382947	0.0184384	-0.0486926
hsa-let-7c-5p	GTF3C1	-0.475797	0.00386584	0.0185743	-0.0407543
hsa-let-7c-5p	SMAD6	-0.455749	0.00593503	0.0252718	-0.108217
hsa-let-7c-5p	CHST6	-0.448075	0.00694768	0.0283529	-0.132636
hsa-let-7c-5p	CNOT3	-0.51096	0.00170909	0.010238	-0.0710346
hsa-let-7c-5p	NOTCH2	-0.453076	0.00627233	0.0263178	-0.108859
hsa-let-7c-5p	SLC11A2	-0.481128	0.00343452	0.0170412	-0.072622
hsa-let-7c-5p	NRAS	-0.410041	0.0144293	0.0481392	-0.0606266
hsa-let-7c-5p	OPRL1	-0.45889	0.00555871	0.0241117	-0.274959
hsa-let-7c-5p	PBX2	-0.425306	0.0108655	0.0392601	-0.11937
hsa-let-7c-5p	PLAGL2	-0.484822	0.00316063	0.0160371	-0.155154
hsa-let-7c-5p	BRD2	-0.51525	0.00153783	0.00946825	-0.0409372
hsa-let-7c-5p	RRM2	-0.465084	0.00487635	0.021928	-0.0677381
hsa-let-7c-5p	SAFB	-0.479901	0.00352988	0.0173883	-0.0202366
hsa-let-7c-5p	SLC20A1	-0.574643	0.000305864	0.00294496	-0.0742581
hsa-let-7c-5p	SMARCD1	-0.490044	0.00280599	0.0147096	-0.0744913
hsa-let-7c-5p	STAT2	-0.525881	0.00117663	0.00781026	-0.0581251
hsa-let-7c-5p	STX3	-0.522827	0.00127183	0.00825272	-0.0825599
hsa-let-7c-5p	SURF4	-0.459584	0.00547835	0.0238478	-0.0413492
hsa-let-7c-5p	ZNF8	-0.47732	0.00373808	0.0181278	-0.0420181
hsa-let-7c-5p	KMT2D	-0.42837	0.0102485	0.0376392	-0.127916
hsa-let-7c-5p	HMGA2	-0.413428	0.0135639	0.0460743	-0.37983
hsa-let-7c-5p	TRRAP	-0.437447	0.0085919	0.0331375	-0.0743084
hsa-let-7c-5p	FZD9	-0.437509	0.00858149	0.0331096	-0.210151
hsa-let-7c-5p	ITGA10	-0.513863	0.00159146	0.00971214	-0.158389
hsa-let-7c-5p	EIF3C	-0.496853	0.00239587	0.0130998	-0.106711
hsa-let-7c-5p	TNFRSF10B	-0.484276	0.00319992	0.016183	-0.102495
hsa-let-7c-5p	SLC5A6	-0.538937	0.000836754	0.00609771	-0.109012
hsa-let-7c-5p	TIAF1	-0.504328	0.00200685	0.0115253	-0.147659
hsa-let-7c-5p	CEP135	-0.465754	0.0048071	0.021712	-0.0960503
hsa-let-7c-5p	ESPL1	-0.596944	0.000153494	0.00179398	-0.12491
hsa-let-7c-5p	IP6K1	-0.424202	0.0110954	0.0398498	-0.0425657
hsa-let-7c-5p	SETDB1	-0.512478	0.00164667	0.00995904	-0.101575
hsa-let-7c-5p	AREL1	-0.482461	0.0033334	0.0166743	-0.0676614
hsa-let-7c-5p	HUWE1	-0.45719	0.00575965	0.0247289	-0.0858734
hsa-let-7c-5p	DCAF7	-0.468179	0.00456342	0.0209229	-0.0646546
hsa-let-7c-5p	AKAP8	-0.50719	0.00187319	0.0109572	-0.0552024
hsa-let-7c-5p	PCGF3	-0.412015	0.0139195	0.0469038	-0.0333925
hsa-let-7c-5p	PRPF8	-0.447671	0.00700476	0.0285239	-0.0892746
hsa-let-7c-5p	IGF2BP1	-0.470215	0.0043671	0.0202809	-0.157935
hsa-let-7c-5p	IGF2BP3	-0.457461	0.00572721	0.0246408	-0.138413
hsa-let-7c-5p	SRCAP	-0.432983	0.00937564	0.0352627	-0.16228
hsa-let-7c-5p	RABL2B	-0.555998	0.00052467	0.00433331	-0.0803408
hsa-let-7c-5p	RABL2A	-0.442352	0.00779595	0.0308463	-0.0750047
hsa-let-7c-5p	SUPT16H	-0.563843	0.000419728	0.00369841	-0.0581643
hsa-let-7c-5p	RNF44	-0.524883	0.00120703	0.00794925	-0.0815548
hsa-let-7c-5p	ZNF609	-0.424493	0.0110344	0.0397034	-0.0977192
hsa-let-7c-5p	MCF2L2	-0.420153	0.0119744	0.0420982	-0.280038
hsa-let-7c-5p	PLXND1	-0.535433	0.000918147	0.00652863	-0.113046
hsa-let-7c-5p	GGA3	-0.580102	0.000259549	0.00261791	-0.0842521
hsa-let-7c-5p	AHCYL2	-0.451013	0.00654364	0.0271519	-0.0554679
hsa-let-7c-5p	CBX5	-0.48798	0.00294183	0.0152218	-0.0583957
hsa-let-7c-5p	TMEM184B	-0.486694	0.00302925	0.0155437	-0.066866
hsa-let-7c-5p	AGO1	-0.519447	0.00138501	0.00877837	-0.0585572
hsa-let-7c-5p	TAF5L	-0.469433	0.00444162	0.0205307	-0.0818009
hsa-let-7c-5p	TRIB2	-0.44524	0.00735739	0.0295404	-0.0654906
hsa-let-7c-5p	RAPGEFL1	-0.580677	0.000255057	0.00258293	-0.0391173
hsa-let-7c-5p	C1RL	-0.45014	0.00666157	0.0275102	-0.125312
hsa-let-7c-5p	NCKIPSD	-0.490049	0.00280565	0.0147096	-0.0894282
hsa-let-7c-5p	MIEF1	-0.514242	0.00157665	0.0096448	-0.0667018
hsa-let-7c-5p	SEMA4C	-0.507284	0.00186892	0.0109388	-0.0371669
hsa-let-7c-5p	RFWD3	-0.487826	0.00295217	0.0152583	-0.100214
hsa-let-7c-5p	FANCI	-0.532362	0.000995162	0.00691741	-0.0947843
hsa-let-7c-5p	ETNK2	-0.437969	0.0085041	0.0328894	-0.0777534
hsa-let-7c-5p	IPO9	-0.447268	0.00706224	0.0286932	-0.0667484
hsa-let-7c-5p	FAM222B	-0.408272	0.0148996	0.0492636	-0.0808105
hsa-let-7c-5p	DIABLO	-0.525275	0.00119503	0.00789388	-0.0599585
hsa-let-7c-5p	ATXN7L3	-0.55541	0.000533391	0.00438575	-0.0533778
hsa-let-7c-5p	RALGAPA2	-0.417354	0.0126156	0.0437277	-0.0469469
hsa-let-7c-5p	GATAD2B	-0.412972	0.0136778	0.04635	-0.136602
hsa-let-7c-5p	CACHD1	-0.4957	0.0024614	0.0133635	-0.200097
hsa-let-7c-5p	IGDCC4	-0.441301	0.00796099	0.0313363	-0.113218
hsa-let-7c-5p	TLNRD1	-0.464088	0.00498094	0.0222687	-0.0317657
hsa-let-7c-5p	FKBP10	-0.449609	0.00673413	0.0277137	-0.16401
hsa-let-7c-5p	ATG9A	-0.429094	0.010107	0.0372658	-0.0752523
hsa-let-7c-5p	ADIPOR2	-0.454735	0.00606109	0.0256616	-0.034879
hsa-let-7c-5p	OPA3	-0.408692	0.0147868	0.048997	-0.0473261
hsa-let-7c-5p	COLEC12	-0.436293	0.00878897	0.0336919	-0.221437
hsa-let-7c-5p	HASPIN	-0.491114	0.00273778	0.01445	-0.116336
hsa-let-7c-5p	KREMEN1	-0.532604	0.000988892	0.00688619	-0.0809395
hsa-let-7c-5p	DOT1L	-0.498792	0.00228911	0.0126681	-0.0797977
hsa-let-7c-5p	DCTN5	-0.413514	0.0135423	0.0460207	-0.0298131
hsa-let-7c-5p	MIDN	-0.488524	0.00290549	0.0150813	-0.0880544
hsa-let-7c-5p	FMNL3	-0.413643	0.0135103	0.0459427	-0.0686761
hsa-let-7c-5p	MARS2	-0.5053	0.00196055	0.0113348	-0.0917193
hsa-let-7c-5p	LRIG3	-0.438754	0.00837335	0.0325202	-0.15729
hsa-let-7c-5p	TRIM71	-0.418487	0.0123526	0.0430585	-0.421231
hsa-let-7c-5p	GPAT4	-0.559019	0.000481772	0.00407778	-0.0208029
hsa-let-7c-5p	SMCR8	-0.443497	0.00761954	0.0303122	-0.103041
hsa-let-7c-5p	ZNF738	-0.476852	0.00377696	0.0182585	-0.114335
hsa-let-7c-5p	TXLNA	-0.563992	0.000417926	0.00368695	-0.0716043
hsa-let-7c-5p	SLC16A9	-0.421875	0.0115936	0.0411328	-0.128786
hsa-let-7c-5p	KCTD21	-0.44154	0.00792324	0.0312306	-0.038421
hsa-let-7c-5p	CEP170B	-0.420059	0.0119954	0.0421518	-0.11835
hsa-let-7c-5p	NAT8L	-0.445824	0.00727132	0.0292975	-0.407805
hsa-let-7c-5p	ACER2	-0.472462	0.00415897	0.0196005	-0.163358
hsa-let-7c-5p	ATXN7L3B	-0.468124	0.00456874	0.0209408	-0.0606435
hsa-let-7c-5p	FAM83G	-0.457699	0.00569883	0.0245549	-0.169898
hsa-let-7d-5p	AQP6	-0.443889	0.00755983	0.0301368	-0.0813427
hsa-let-7d-5p	CCND1	-0.53271	0.000986166	0.00687067	-0.140158
hsa-let-7d-5p	POLR3D	-0.427018	0.0105169	0.0383409	-0.0419239
hsa-let-7d-5p	CALU	-0.4543	0.00611584	0.0258319	-0.0417779
hsa-let-7d-5p	CTPS1	-0.637476	3.81294e-05	0.000666178	-0.135554
hsa-let-7d-5p	DNA2	-0.584696	0.000225544	0.00236774	-0.0902901
hsa-let-7d-5p	DNAH9	-0.522974	0.00126709	0.00823102	-0.252027
hsa-let-7d-5p	ARID3A	-0.654743	1.97911e-05	0.000419997	-0.162737
hsa-let-7d-5p	EDN1	-0.506519	0.00190381	0.0110919	-0.103303
hsa-let-7d-5p	EPHA4	-0.492238	0.00266762	0.0141716	-0.142779
hsa-let-7d-5p	GATM	-0.452086	0.00640127	0.0267168	-0.0907846
hsa-let-7d-5p	HMGA1	-0.674293	8.94493e-06	0.000247277	-0.149136
hsa-let-7d-5p	LBR	-0.503657	0.00203932	0.0116651	-0.0580668
hsa-let-7d-5p	MYC	-0.527971	0.00111518	0.00750862	-0.0932033
hsa-let-7d-5p	SLC11A2	-0.538769	0.000840489	0.0061199	-0.072622
hsa-let-7d-5p	OPRL1	-0.509782	0.00175894	0.0104593	-0.274959
hsa-let-7d-5p	PBX2	-0.486705	0.00302854	0.0155407	-0.11937
hsa-let-7d-5p	PLAGL2	-0.560234	0.000465425	0.00398029	-0.155154
hsa-let-7d-5p	POLR2D	-0.408068	0.0149548	0.0493963	-0.0133666
hsa-let-7d-5p	PRIM2	-0.471265	0.00426874	0.0199689	-0.0461424
hsa-let-7d-5p	RFC2	-0.48567	0.00310056	0.0158098	-0.040568
hsa-let-7d-5p	RRM2	-0.64425	2.96221e-05	0.000556799	-0.0677381
hsa-let-7d-5p	ATXN2	-0.536797	0.000885679	0.00635819	-0.0561437
hsa-let-7d-5p	SLC20A1	-0.647929	2.57613e-05	0.000505335	-0.0742581
hsa-let-7d-5p	STK4	-0.470936	0.00429936	0.0200619	-0.041072
hsa-let-7d-5p	STX3	-0.651624	2.23473e-05	0.000457465	-0.0825599
hsa-let-7d-5p	SURF4	-0.425053	0.0109178	0.0393963	-0.0413492
hsa-let-7d-5p	ZNF8	-0.419402	0.0121437	0.0425304	-0.0420181
hsa-let-7d-5p	ZNF200	-0.417827	0.0125052	0.0434378	-0.0229534
hsa-let-7d-5p	HMGA2	-0.6742	8.98011e-06	0.00024787	-0.37983
hsa-let-7d-5p	FZD9	-0.704075	2.36585e-06	0.000100267	-0.210151
hsa-let-7d-5p	TNFRSF10B	-0.485624	0.00310381	0.0158206	-0.102495
hsa-let-7d-5p	SLC5A6	-0.631056	4.81694e-05	0.000783805	-0.109012
hsa-let-7d-5p	TIAF1	-0.426118	0.0106989	0.0388148	-0.147659
hsa-let-7d-5p	CEP135	-0.653612	2.06854e-05	0.000433532	-0.0960503
hsa-let-7d-5p	ESPL1	-0.54352	0.000739938	0.00557622	-0.12491
hsa-let-7d-5p	ZBTB24	-0.532177	0.000999993	0.0069386	-0.0870321
hsa-let-7d-5p	ZBTB39	-0.512131	0.00166076	0.0100198	-0.144062
hsa-let-7d-5p	AKAP8	-0.5911	0.000184792	0.00205329	-0.0552024
hsa-let-7d-5p	TUBB4A	-0.445051	0.00738551	0.02962	-0.164668
hsa-let-7d-5p	ARID3B	-0.522752	0.00127424	0.00826492	-0.092779
hsa-let-7d-5p	IGF2BP1	-0.635655	4.07643e-05	0.000698195	-0.157935
hsa-let-7d-5p	IGF2BP3	-0.518759	0.0014091	0.00889169	-0.138413
hsa-let-7d-5p	PGRMC1	-0.458284	0.00562968	0.0243413	-0.0484515
hsa-let-7d-5p	RABL2B	-0.502319	0.00210553	0.011937	-0.0803408
hsa-let-7d-5p	RABL2A	-0.43262	0.009442	0.0354476	-0.0750047
hsa-let-7d-5p	RNF44	-0.484964	0.00315055	0.0159994	-0.0815548
hsa-let-7d-5p	ZNF609	-0.487619	0.00296612	0.015306	-0.0977192
hsa-let-7d-5p	TBC1D9B	-0.475525	0.00388905	0.0186606	-0.0793785
hsa-let-7d-5p	MCF2L2	-0.702396	2.56092e-06	0.000106161	-0.280038
hsa-let-7d-5p	PLXND1	-0.5462	0.000688047	0.00528538	-0.113046
hsa-let-7d-5p	GGA3	-0.48773	0.00295864	0.0152802	-0.0842521
hsa-let-7d-5p	CBX5	-0.503826	0.00203108	0.0116285	-0.0583957
hsa-let-7d-5p	RBFOX2	-0.425174	0.0108929	0.0393289	-0.105434
hsa-let-7d-5p	INTS7	-0.432381	0.00948583	0.0355655	-0.0314264
hsa-let-7d-5p	AGO1	-0.519571	0.0013807	0.00875788	-0.0585572
hsa-let-7d-5p	SALL3	-0.530434	0.00104639	0.00716569	-0.38183
hsa-let-7d-5p	C1RL	-0.603978	0.000122179	0.00151964	-0.125312
hsa-let-7d-5p	NCKIPSD	-0.572857	0.00032254	0.00305876	-0.0894282
hsa-let-7d-5p	MIEF1	-0.638191	3.71369e-05	0.000653552	-0.0667018
hsa-let-7d-5p	IPO9	-0.497443	0.00236297	0.0129711	-0.0667484
hsa-let-7d-5p	FAM222B	-0.616746	7.96236e-05	0.00112008	-0.0808105
hsa-let-7d-5p	TXLNG	-0.436797	0.0087024	0.0334367	-0.0609504
hsa-let-7d-5p	DIABLO	-0.437923	0.00851185	0.0329118	-0.0599585
hsa-let-7d-5p	RAD18	-0.446634	0.00715336	0.0289543	-0.0743991
hsa-let-7d-5p	IGDCC4	-0.487059	0.00300421	0.015454	-0.113218
hsa-let-7d-5p	ABHD17C	-0.426368	0.0106482	0.0386826	-0.0276577
hsa-let-7d-5p	CACNG8	-0.547949	0.00065594	0.00510298	-0.20585
hsa-let-7d-5p	ADIPOR2	-0.46195	0.00521193	0.0229977	-0.034879
hsa-let-7d-5p	OPA3	-0.477589	0.00371588	0.0180519	-0.0473261
hsa-let-7d-5p	SLC19A3	-0.602819	0.000126905	0.00156014	-0.186025
hsa-let-7d-5p	LIMD2	-0.463795	0.00501211	0.0223698	-0.0886496
hsa-let-7d-5p	COLEC12	-0.636672	3.92725e-05	0.00068013	-0.221437
hsa-let-7d-5p	ZNF611	-0.487233	0.00299237	0.0154086	-0.0653849
hsa-let-7d-5p	HASPIN	-0.528065	0.00111249	0.0074949	-0.116336
hsa-let-7d-5p	STK40	-0.550112	0.000618072	0.00488806	-0.0868668
hsa-let-7d-5p	KREMEN1	-0.437894	0.00851659	0.0329236	-0.0809395
hsa-let-7d-5p	RAB11FIP4	-0.542288	0.000764939	0.00571405	-0.154028
hsa-let-7d-5p	MIDN	-0.626481	5.67186e-05	0.000878631	-0.0880544
hsa-let-7d-5p	DHX57	-0.570703	0.000343733	0.00320057	-0.0329521
hsa-let-7d-5p	LIN52	-0.688772	4.77736e-06	0.000160835	-0.0608693
hsa-let-7d-5p	MARS2	-0.534207	0.000948247	0.00667758	-0.0917193
hsa-let-7d-5p	SDR42E1	-0.512821	0.00163283	0.0098947	-0.0852707
hsa-let-7d-5p	LRIG3	-0.57923	0.000266501	0.00266651	-0.15729
hsa-let-7d-5p	TRIM71	-0.656696	1.83285e-05	0.000399505	-0.421231
hsa-let-7d-5p	BRI3BP	-0.535444	0.000917885	0.00652697	-0.0738634
hsa-let-7d-5p	ZNF738	-0.627861	5.4006e-05	0.000848755	-0.114335
hsa-let-7d-5p	TXLNA	-0.487152	0.00299784	0.0154321	-0.0716043
hsa-let-7d-5p	SENP5	-0.439056	0.00832358	0.0323708	-0.0355792
hsa-let-7d-5p	SLC16A9	-0.57651	0.000289256	0.00282712	-0.128786
hsa-let-7d-5p	KCTD21	-0.582188	0.000243581	0.00249815	-0.038421
hsa-let-7d-5p	NAT8L	-0.676947	7.99405e-06	0.000228131	-0.407805
hsa-let-7d-5p	ACER2	-0.443715	0.00758633	0.0302139	-0.163358
hsa-let-7d-5p	LIN28B	-0.580766	0.000254373	0.00257787	-0.303683
hsa-let-7d-5p	ATXN7L3B	-0.506445	0.00190719	0.0111077	-0.0606435
hsa-let-7d-5p	FAM83G	-0.586945	0.0002104	0.00225306	-0.169898
hsa-let-7f-5p	CCND1	-0.742955	3.20063e-07	2.72921e-05	-0.140158
hsa-let-7f-5p	POLR3D	-0.637947	3.74735e-05	0.000657949	-0.0419239
hsa-let-7f-5p	CALU	-0.60099	0.0001347	0.00163105	-0.0417779
hsa-let-7f-5p	CTPS1	-0.816567	2.22032e-09	1.3818e-06	-0.135554
hsa-let-7f-5p	DNA2	-0.668917	1.11927e-05	0.000286615	-0.0902901
hsa-let-7f-5p	DNAH9	-0.568241	0.000369456	0.00336943	-0.252027
hsa-let-7f-5p	DYNC1LI2	-0.557808	0.000498583	0.00418135	-0.102416
hsa-let-7f-5p	ARID3A	-0.706458	2.11216e-06	9.30418e-05	-0.162737
hsa-let-7f-5p	DVL3	-0.612835	9.09597e-05	0.00123318	-0.0500296
hsa-let-7f-5p	EDN1	-0.539502	0.000824234	0.00603078	-0.103303
hsa-let-7f-5p	EPHA4	-0.566114	0.000393062	0.00352358	-0.142779
hsa-let-7f-5p	GALC	-0.445533	0.00731411	0.0294117	-0.0392904
hsa-let-7f-5p	GATM	-0.414015	0.0134183	0.0457066	-0.0907846
hsa-let-7f-5p	NR6A1	-0.551874	0.000588681	0.00471607	-0.0486926
hsa-let-7f-5p	HMGA1	-0.698463	3.07668e-06	0.000120223	-0.149136
hsa-let-7f-5p	HNRNPA2B1	-0.707772	1.98329e-06	8.91709e-05	-0.0468078
hsa-let-7f-5p	MYC	-0.605048	0.000117957	0.00148447	-0.0932033
hsa-let-7f-5p	MYH9	-0.588923	0.000197836	0.00215586	-0.09015
hsa-let-7f-5p	SLC11A2	-0.647384	2.6303e-05	0.000513218	-0.072622
hsa-let-7f-5p	ROR2	-0.766372	8.01908e-08	1.15787e-05	-0.14826
hsa-let-7f-5p	OPRL1	-0.621704	6.70862e-05	0.00098902	-0.274959
hsa-let-7f-5p	PBX2	-0.605532	0.000116087	0.00146872	-0.11937
hsa-let-7f-5p	PLAGL2	-0.747539	2.4699e-07	2.32322e-05	-0.155154
hsa-let-7f-5p	KLK6	-0.469839	0.00440276	0.0203977	-0.4773
hsa-let-7f-5p	RFC2	-0.483361	0.00326661	0.0164364	-0.040568
hsa-let-7f-5p	RRM1	-0.408763	0.0147678	0.0489528	-0.0343592
hsa-let-7f-5p	RRM2	-0.7907	1.59148e-08	4.40889e-06	-0.0677381
hsa-let-7f-5p	ATXN2	-0.682501	6.29551e-06	0.000194625	-0.0561437
hsa-let-7f-5p	SLC20A1	-0.788253	1.89027e-08	4.91768e-06	-0.0742581
hsa-let-7f-5p	SMARCC1	-0.702532	2.54458e-06	0.000105726	-0.0946493
hsa-let-7f-5p	STAT2	-0.572938	0.000321765	0.00305314	-0.0581251
hsa-let-7f-5p	STK4	-0.571993	0.00033089	0.00311383	-0.041072
hsa-let-7f-5p	STX3	-0.725392	8.23508e-07	5.00557e-05	-0.0825599
hsa-let-7f-5p	SURF4	-0.584295	0.000228343	0.00238795	-0.0413492
hsa-let-7f-5p	ELOA	-0.468825	0.00450031	0.0207193	-0.026882
hsa-let-7f-5p	TG	-0.42842	0.0102386	0.0376151	-0.0954469
hsa-let-7f-5p	TRAPPC10	-0.526634	0.00115416	0.00770077	-0.137758
hsa-let-7f-5p	ZNF8	-0.627229	5.52339e-05	0.000861283	-0.0420181
hsa-let-7f-5p	KMT2D	-0.559186	0.000479496	0.0040654	-0.127916
hsa-let-7f-5p	HMGA2	-0.689257	4.67522e-06	0.000158553	-0.37983
hsa-let-7f-5p	SMC1A	-0.569277	0.000358427	0.00329948	-0.0770557
hsa-let-7f-5p	FZD9	-0.717068	1.25757e-06	6.59885e-05	-0.210151
hsa-let-7f-5p	EIF3C	-0.540892	0.000794162	0.00586926	-0.106711
hsa-let-7f-5p	GBF1	-0.556721	0.000514103	0.00427083	-0.0633253
hsa-let-7f-5p	SLC5A6	-0.768164	7.16621e-08	1.08045e-05	-0.109012
hsa-let-7f-5p	TIAF1	-0.634868	4.1953e-05	0.000713611	-0.147659
hsa-let-7f-5p	ONECUT2	-0.412582	0.0137758	0.0465532	-0.128263
hsa-let-7f-5p	CEP135	-0.811494	3.34472e-09	1.71936e-06	-0.0960503
hsa-let-7f-5p	KIAA0391	-0.451194	0.00651953	0.0270751	-0.0372757
hsa-let-7f-5p	ESPL1	-0.763925	9.33493e-08	1.26317e-05	-0.12491
hsa-let-7f-5p	SART3	-0.788652	1.83817e-08	4.85198e-06	-0.0443019
hsa-let-7f-5p	TSC22D2	-0.435728	0.00888679	0.033969	-0.0458859
hsa-let-7f-5p	AREL1	-0.605776	0.000115156	0.00146065	-0.0676614
hsa-let-7f-5p	UBAP2L	-0.682222	6.37227e-06	0.000196095	-0.0864542
hsa-let-7f-5p	ZBTB5	-0.498543	0.00230263	0.0127258	-0.0320654
hsa-let-7f-5p	FARP1	-0.578539	0.000272121	0.0027066	-0.0978773
hsa-let-7f-5p	AKAP8	-0.777512	3.92077e-08	7.56798e-06	-0.0552024
hsa-let-7f-5p	SF3A1	-0.536581	0.00089074	0.0063809	-0.0520223
hsa-let-7f-5p	TUBB4A	-0.559762	0.000471722	0.00401936	-0.164668
hsa-let-7f-5p	TGOLN2	-0.431655	0.00962022	0.0359418	-0.0408394
hsa-let-7f-5p	ARID3B	-0.534669	0.000936791	0.00662012	-0.092779
hsa-let-7f-5p	IGF2BP1	-0.796467	1.05128e-08	3.36107e-06	-0.157935
hsa-let-7f-5p	IGF2BP3	-0.653727	2.0593e-05	0.000432018	-0.138413
hsa-let-7f-5p	MSL3	-0.51131	0.00169451	0.0101773	-0.0248724
hsa-let-7f-5p	YWHAQ	-0.593364	0.000172048	0.00194841	-0.0793428
hsa-let-7f-5p	HNRNPUL1	-0.63423	4.29397e-05	0.000724415	-0.0596741
hsa-let-7f-5p	RABL2B	-0.727798	7.26612e-07	4.61593e-05	-0.0803408
hsa-let-7f-5p	RABL2A	-0.609531	0.000101649	0.00133614	-0.0750047
hsa-let-7f-5p	ATXN2L	-0.677552	7.79062e-06	0.000224205	-0.0963928
hsa-let-7f-5p	RNF44	-0.606757	0.000111482	0.00142645	-0.0815548
hsa-let-7f-5p	ZNF609	-0.658832	1.6841e-05	0.000378379	-0.0977192
hsa-let-7f-5p	MCF2L2	-0.706413	2.11678e-06	9.31408e-05	-0.280038
hsa-let-7f-5p	PLXND1	-0.694766	3.64637e-06	0.000134985	-0.113046
hsa-let-7f-5p	GGA3	-0.725995	7.98166e-07	4.8983e-05	-0.0842521
hsa-let-7f-5p	LARP1	-0.728454	7.0206e-07	4.51405e-05	-0.0693192
hsa-let-7f-5p	AHCYL2	-0.593938	0.000168942	0.00192334	-0.0554679
hsa-let-7f-5p	CBX5	-0.70128	2.69854e-06	0.000110175	-0.0583957
hsa-let-7f-5p	RBFOX2	-0.575623	0.000297045	0.00288298	-0.105434
hsa-let-7f-5p	INTS7	-0.473221	0.00409064	0.0193645	-0.0314264
hsa-let-7f-5p	AGO1	-0.665028	1.31264e-05	0.00031942	-0.0585572
hsa-let-7f-5p	SALL3	-0.607616	0.000108349	0.00139748	-0.38183
hsa-let-7f-5p	SOCS7	-0.430974	0.00974757	0.0362932	-0.154257
hsa-let-7f-5p	C1RL	-0.695238	3.56854e-06	0.000133132	-0.125312
hsa-let-7f-5p	NCKIPSD	-0.697082	3.27913e-06	0.00012577	-0.0894282
hsa-let-7f-5p	MIEF1	-0.790479	1.61653e-08	4.46773e-06	-0.0667018
hsa-let-7f-5p	BCOR	-0.407334	0.0151543	0.0498451	-0.0460634
hsa-let-7f-5p	IPO9	-0.736069	4.67688e-07	3.47581e-05	-0.0667484
hsa-let-7f-5p	FAM222B	-0.741892	3.39615e-07	2.83037e-05	-0.0808105
hsa-let-7f-5p	TXLNG	-0.596658	0.000154906	0.00180698	-0.0609504
hsa-let-7f-5p	UBAP2	-0.435742	0.00888444	0.0339617	-0.0410018
hsa-let-7f-5p	DIABLO	-0.53717	0.000876956	0.00631255	-0.0599585
hsa-let-7f-5p	RAD18	-0.596092	0.00015774	0.00183176	-0.0743991
hsa-let-7f-5p	ATXN7L3	-0.507337	0.00186654	0.0109276	-0.0533778
hsa-let-7f-5p	IGDCC4	-0.697566	3.20693e-06	0.000123952	-0.113218
hsa-let-7f-5p	ABHD17C	-0.609735	0.000100957	0.00133032	-0.0276577
hsa-let-7f-5p	NSD1	-0.431548	0.00964	0.0359925	-0.0565715
hsa-let-7f-5p	NOM1	-0.669296	1.10188e-05	0.000284122	-0.0543508
hsa-let-7f-5p	MARCKSL1	-0.4203	0.0119414	0.0420068	-0.0555482
hsa-let-7f-5p	PHACTR4	-0.496471	0.00241745	0.013191	-0.0339896
hsa-let-7f-5p	ATG9A	-0.470698	0.0043216	0.0201344	-0.0752523
hsa-let-7f-5p	ADIPOR2	-0.535984	0.000904916	0.00645683	-0.034879
hsa-let-7f-5p	OPA3	-0.539811	0.000817463	0.00599262	-0.0473261
hsa-let-7f-5p	SLC19A3	-0.621764	6.69463e-05	0.000987638	-0.186025
hsa-let-7f-5p	LIMD2	-0.452533	0.00634274	0.0265369	-0.0886496
hsa-let-7f-5p	COLEC12	-0.738651	4.06251e-07	3.17701e-05	-0.221437
hsa-let-7f-5p	ZNF611	-0.700747	2.76665e-06	0.000112163	-0.0653849
hsa-let-7f-5p	HASPIN	-0.680172	6.96296e-06	0.000207952	-0.116336
hsa-let-7f-5p	KREMEN1	-0.558801	0.000484759	0.00409746	-0.0809395
hsa-let-7f-5p	RAB11FIP4	-0.691379	4.25111e-06	0.000148591	-0.154028
hsa-let-7f-5p	ZNF587	-0.592267	0.000178119	0.00199753	-0.0650952
hsa-let-7f-5p	FAM104A	-0.582566	0.000240785	0.00247932	-0.0396911
hsa-let-7f-5p	USP45	-0.468841	0.00449878	0.0207138	-0.0478134
hsa-let-7f-5p	MIDN	-0.701106	2.72065e-06	0.000110827	-0.0880544
hsa-let-7f-5p	FMNL3	-0.517376	0.00145865	0.00912663	-0.0686761
hsa-let-7f-5p	ZC3HAV1L	-0.408205	0.0149178	0.0493035	-0.0943632
hsa-let-7f-5p	MARS2	-0.635848	4.04778e-05	0.00069501	-0.0917193
hsa-let-7f-5p	SDR42E1	-0.470849	0.0043075	0.0200843	-0.0852707
hsa-let-7f-5p	LRIG3	-0.631983	4.65848e-05	0.000766266	-0.15729
hsa-let-7f-5p	ZC3H18	-0.640486	3.41091e-05	0.000614163	-0.0632704
hsa-let-7f-5p	MSI2	-0.444661	0.00744367	0.0297847	-0.0370009
hsa-let-7f-5p	TRIM71	-0.624602	6.061e-05	0.000922012	-0.421231
hsa-let-7f-5p	GPAT4	-0.517524	0.0014533	0.00910167	-0.0208029
hsa-let-7f-5p	BRI3BP	-0.702962	2.49356e-06	0.00010406	-0.0738634
hsa-let-7f-5p	SMCR8	-0.575511	0.000298037	0.00288986	-0.103041
hsa-let-7f-5p	ZNF738	-0.708841	1.88367e-06	8.61594e-05	-0.114335
hsa-let-7f-5p	TXLNA	-0.764989	8.74026e-08	1.21712e-05	-0.0716043
hsa-let-7f-5p	SLC16A9	-0.698094	3.1297e-06	0.000121768	-0.128786
hsa-let-7f-5p	KCTD21	-0.656126	1.87444e-05	0.000405453	-0.038421
hsa-let-7f-5p	CEP170B	-0.616861	7.93099e-05	0.0011166	-0.11835
hsa-let-7f-5p	NAT8L	-0.71565	1.34961e-06	6.92102e-05	-0.407805
hsa-let-7f-5p	ACER2	-0.590029	0.00019111	0.00210256	-0.163358
hsa-let-7f-5p	ZNF774	-0.549915	0.000621435	0.00490834	-0.0746911
hsa-let-7f-5p	ATXN7L3B	-0.67857	7.45899e-06	0.000217452	-0.0606435
hsa-let-7f-5p	FAM83G	-0.673899	9.09448e-06	0.000249824	-0.169898
hsa-let-7f-5p	CASTOR2	-0.506316	0.00191316	0.0111325	-0.171713
hsa-mir-17-5p	APEX1	-0.42286	0.0113804	0.0405685	-0.0274326
hsa-mir-17-5p	DNMT1	-0.417806	0.0125101	0.0434498	-0.118112
hsa-mir-17-5p	FOXC1	-0.451877	0.00642879	0.0267939	-0.255297
hsa-mir-17-5p	KCNA7	-0.409757	0.014504	0.0483102	-0.162023
hsa-mir-17-5p	PRKCB	-0.498698	0.00229421	0.0126898	-0.271422
hsa-mir-17-5p	TCF7L2	-0.457644	0.00570536	0.0245726	-0.0771974
hsa-mir-17-5p	FZD9	-0.495382	0.00247976	0.0134329	-0.210151
hsa-mir-17-5p	CHAF1A	-0.444044	0.00753639	0.0300619	-0.0996624
hsa-mir-17-5p	GDF11	-0.448702	0.00685968	0.0280891	-0.0625671
hsa-mir-17-5p	TMEM100	-0.412725	0.0137397	0.0464661	-0.191806
hsa-mir-17-5p	BCAS4	-0.410209	0.0143855	0.0480242	-0.0606355
hsa-mir-17-5p	DHX33	-0.44738	0.00704625	0.0286457	-0.0877656
hsa-mir-17-5p	GATAD1	-0.445642	0.0072981	0.0293677	-0.0280811
hsa-mir-17-5p	SMOC1	-0.413967	0.0134303	0.0457362	-0.267211
hsa-mir-17-5p	MFSD2A	-0.474147	0.00400859	0.0190832	-0.166411
hsa-mir-17-5p	TRIM71	-0.449003	0.00681784	0.0279629	-0.421231
hsa-mir-17-5p	PRICKLE1	-0.412716	0.013742	0.046471	-0.0410751
hsa-mir-17-5p	RUNDC1	-0.420188	0.0119665	0.0420785	-0.0319231
hsa-mir-17-5p	KIF6	-0.476749	0.00378558	0.0182832	-0.18991
hsa-mir-20a-5p	ACVR1B	-0.486271	0.00305856	0.015653	-0.0905798
hsa-mir-20a-5p	ADAR	-0.519057	0.00139864	0.0088423	-0.0886557
hsa-mir-20a-5p	GRK3	-0.440125	0.00814922	0.0318674	-0.0736934
hsa-mir-20a-5p	ATP1B3	-0.491243	0.00272964	0.014416	-0.0432622
hsa-mir-20a-5p	CCND1	-0.517989	0.00143651	0.0090196	-0.140158
hsa-mir-20a-5p	BMP2	-0.614645	8.55457e-05	0.00118049	-0.307279
hsa-mir-20a-5p	RUNX1	-0.440648	0.00806508	0.0316302	-0.0775149
hsa-mir-20a-5p	CRK	-0.455994	0.00590486	0.0251817	-0.13533
hsa-mir-20a-5p	DNMT1	-0.642268	3.19133e-05	0.000586447	-0.118112
hsa-mir-20a-5p	E2F2	-0.549572	0.000627334	0.00494247	-0.117024
hsa-mir-20a-5p	E2F3	-0.547405	0.000665781	0.00515938	-0.125804
hsa-mir-20a-5p	EPHA4	-0.446809	0.00712813	0.0288781	-0.142779
hsa-mir-20a-5p	F2R	-0.620242	7.05837e-05	0.00102698	-0.134603
hsa-mir-20a-5p	FOXC1	-0.670768	1.03666e-05	0.000272721	-0.255297
hsa-mir-20a-5p	FLNA	-0.427666	0.0103875	0.0379994	-0.0903573
hsa-mir-20a-5p	GTF2H3	-0.621203	6.82671e-05	0.00100303	-0.0502549
hsa-mir-20a-5p	HAS2	-0.599162	0.000142921	0.00170364	-0.249671
hsa-mir-20a-5p	HIP1	-0.622457	6.53449e-05	0.000971087	-0.111614
hsa-mir-20a-5p	HMGB3	-0.514979	0.00154816	0.00951699	-0.0543019
hsa-mir-20a-5p	FOXK2	-0.446681	0.00714659	0.0289334	-0.0467582
hsa-mir-20a-5p	KCNA7	-0.468581	0.00452402	0.020799	-0.162023
hsa-mir-20a-5p	KPNA2	-0.566723	0.000386164	0.00347925	-0.0779558
hsa-mir-20a-5p	LIMK1	-0.489863	0.00281768	0.014752	-0.0966066
hsa-mir-20a-5p	SMAD6	-0.546648	0.00067968	0.00523892	-0.108217
hsa-mir-20a-5p	MECP2	-0.486749	0.00302551	0.015531	-0.053838
hsa-mir-20a-5p	MAP3K3	-0.467076	0.00467285	0.0212772	-0.0497074
hsa-mir-20a-5p	MYC	-0.478732	0.00362295	0.0177223	-0.0932033
hsa-mir-20a-5p	NRAS	-0.424653	0.0110011	0.039612	-0.0606266
hsa-mir-20a-5p	PIP4K2A	-0.578039	0.000276262	0.00273551	-0.0901134
hsa-mir-20a-5p	PITPNA	-0.480978	0.00344601	0.0170848	-0.0594578
hsa-mir-20a-5p	PLAGL2	-0.526204	0.00116697	0.00776245	-0.155154
hsa-mir-20a-5p	PLS1	-0.411265	0.0141113	0.0473755	-0.0975316
hsa-mir-20a-5p	PRKCB	-0.67582	8.38583e-06	0.000236156	-0.271422
hsa-mir-20a-5p	QSOX1	-0.482637	0.00332025	0.0166283	-0.0741729
hsa-mir-20a-5p	PTPRS	-0.460903	0.00532844	0.0233718	-0.173125
hsa-mir-20a-5p	ALDH18A1	-0.543533	0.000739671	0.00557511	-0.0669476
hsa-mir-20a-5p	RBL1	-0.510737	0.00171845	0.0102802	-0.0552962
hsa-mir-20a-5p	RFC3	-0.473874	0.00403263	0.0191594	-0.0660722
hsa-mir-20a-5p	RRM2	-0.546606	0.000680473	0.00524279	-0.0677381
hsa-mir-20a-5p	SCD	-0.569895	0.000351994	0.00325714	-0.210472
hsa-mir-20a-5p	STIL	-0.422027	0.0115604	0.0410555	-0.0989535
hsa-mir-20a-5p	SLC1A5	-0.520176	0.00135987	0.00866575	-0.133511
hsa-mir-20a-5p	CAPN15	-0.543929	0.000731803	0.00553249	-0.0982625
hsa-mir-20a-5p	SSRP1	-0.511179	0.00169995	0.0102002	-0.0760551
hsa-mir-20a-5p	TCF7L2	-0.687464	5.06314e-06	0.000167748	-0.0771974
hsa-mir-20a-5p	TP53	-0.521675	0.00130945	0.00843299	-0.0841549
hsa-mir-20a-5p	TPM4	-0.563661	0.000421925	0.00371345	-0.0738443
hsa-mir-20a-5p	ZNF202	-0.438115	0.00847971	0.0328221	-0.0632598
hsa-mir-20a-5p	MAP3K12	-0.475537	0.00388803	0.018658	-0.111027
hsa-mir-20a-5p	NUP214	-0.480075	0.00351623	0.0173365	-0.0572155
hsa-mir-20a-5p	FZD9	-0.686013	5.39849e-06	0.000174542	-0.210151
hsa-mir-20a-5p	SEMA7A	-0.483318	0.00326979	0.0164478	-0.127546
hsa-mir-20a-5p	DEGS1	-0.408729	0.014777	0.0489756	-0.0308382
hsa-mir-20a-5p	TNFRSF10B	-0.428062	0.0103092	0.0377936	-0.102495
hsa-mir-20a-5p	SGPL1	-0.530574	0.00104259	0.00714696	-0.0728636
hsa-mir-20a-5p	AP3D1	-0.497916	0.00233682	0.012867	-0.0537078
hsa-mir-20a-5p	PKMYT1	-0.532109	0.00100177	0.00694805	-0.0972927
hsa-mir-20a-5p	USP10	-0.481251	0.00342508	0.0170029	-0.0592448
hsa-mir-20a-5p	PRPF4	-0.504071	0.0020192	0.0115782	-0.0569835
hsa-mir-20a-5p	LPAR2	-0.592189	0.000178557	0.00200091	-0.216422
hsa-mir-20a-5p	DLG5	-0.467687	0.00461192	0.0210872	-0.213653
hsa-mir-20a-5p	SH3BP5	-0.472264	0.00417697	0.0196595	-0.191986
hsa-mir-20a-5p	ENTPD4	-0.525011	0.00120311	0.00793254	-0.108621
hsa-mir-20a-5p	NCOR2	-0.495793	0.00245605	0.0133403	-0.0944935
hsa-mir-20a-5p	KMT2B	-0.519927	0.00136841	0.00870434	-0.0966815
hsa-mir-20a-5p	KIAA0513	-0.519563	0.00138099	0.00875927	-0.110756
hsa-mir-20a-5p	MELK	-0.52177	0.00130633	0.00841796	-0.0647203
hsa-mir-20a-5p	NCAPD2	-0.48506	0.00314367	0.0159735	-0.10368
hsa-mir-20a-5p	SEC16A	-0.447644	0.00700867	0.0285344	-0.0934578
hsa-mir-20a-5p	HS3ST1	-0.459837	0.00544928	0.0237629	-0.154524
hsa-mir-20a-5p	USP3	-0.54204	0.000770059	0.00574129	-0.0216557
hsa-mir-20a-5p	CHAF1A	-0.640625	3.39328e-05	0.000611504	-0.0996624
hsa-mir-20a-5p	NME6	-0.545527	0.000700756	0.00535743	-0.067608
hsa-mir-20a-5p	GDF11	-0.6646	1.33568e-05	0.000323418	-0.0625671
hsa-mir-20a-5p	P3H4	-0.559588	0.000474053	0.00403293	-0.131176
hsa-mir-20a-5p	TGOLN2	-0.415526	0.0130499	0.0447999	-0.0408394
hsa-mir-20a-5p	POLQ	-0.443912	0.00755644	0.030127	-0.0879475
hsa-mir-20a-5p	SRCAP	-0.493866	0.00256884	0.0137808	-0.16228
hsa-mir-20a-5p	KIF2C	-0.578548	0.000272047	0.00270613	-0.0758689
hsa-mir-20a-5p	CIT	-0.433808	0.0092264	0.0348655	-0.105187
hsa-mir-20a-5p	POLR3A	-0.525904	0.00117596	0.00780769	-0.048664
hsa-mir-20a-5p	CHSY1	-0.590156	0.00019035	0.00209587	-0.129895
hsa-mir-20a-5p	INPP5F	-0.572688	0.000324162	0.00306944	-0.146861
hsa-mir-20a-5p	MLXIP	-0.482499	0.00333057	0.016665	-0.0832692
hsa-mir-20a-5p	WWC1	-0.493388	0.0025975	0.0138981	-0.261043
hsa-mir-20a-5p	CBX5	-0.485916	0.0030833	0.0157443	-0.0583957
hsa-mir-20a-5p	TTC9	-0.555477	0.000532389	0.00437904	-0.136432
hsa-mir-20a-5p	NUP188	-0.42001	0.0120063	0.0421808	-0.0912501
hsa-mir-20a-5p	FJX1	-0.565758	0.000397135	0.00355169	-0.105854
hsa-mir-20a-5p	HYPK	-0.456645	0.0058255	0.0249406	-0.0845139
hsa-mir-20a-5p	BAMBI	-0.52562	0.00118454	0.00784713	-0.0715162
hsa-mir-20a-5p	WSB1	-0.516003	0.00150937	0.00934393	-0.06335
hsa-mir-20a-5p	AGO1	-0.46909	0.00447461	0.0206296	-0.0585572
hsa-mir-20a-5p	SALL3	-0.470878	0.00430476	0.0200767	-0.38183
hsa-mir-20a-5p	TNFRSF21	-0.579647	0.000263155	0.0026447	-0.182864
hsa-mir-20a-5p	TMEM97	-0.646076	2.76447e-05	0.00053153	-0.0866593
hsa-mir-20a-5p	MYLIP	-0.527738	0.00112189	0.00754072	-0.0397803
hsa-mir-20a-5p	MINK1	-0.434497	0.00910333	0.0345444	-0.119249
hsa-mir-20a-5p	TMEM138	-0.477634	0.00371221	0.0180447	-0.0502072
hsa-mir-20a-5p	FKBP14	-0.516633	0.0014859	0.00924211	-0.0655145
hsa-mir-20a-5p	KIF26B	-0.462037	0.00520235	0.0229684	-0.181413
hsa-mir-20a-5p	HAUS2	-0.491734	0.00269891	0.0142942	-0.076425
hsa-mir-20a-5p	TMEM100	-0.626707	5.62665e-05	0.000873413	-0.191806
hsa-mir-20a-5p	ZNF331	-0.460822	0.0053375	0.0233995	-0.0732782
hsa-mir-20a-5p	BCAS4	-0.541495	0.000781412	0.00579709	-0.0606355
hsa-mir-20a-5p	TSR1	-0.458639	0.00558796	0.0242059	-0.0752925
hsa-mir-20a-5p	CEP72	-0.463495	0.00504408	0.0224702	-0.0638876
hsa-mir-20a-5p	ENTPD7	-0.568324	0.000368562	0.00336301	-0.0866113
hsa-mir-20a-5p	ATP8B2	-0.42286	0.0113804	0.0405685	-0.0940511
hsa-mir-20a-5p	GATAD1	-0.505859	0.00193435	0.0112233	-0.0280811
hsa-mir-20a-5p	SLC22A23	-0.445924	0.00725675	0.0292514	-0.140527
hsa-mir-20a-5p	SMOC1	-0.62974	5.0501e-05	0.000810369	-0.267211
hsa-mir-20a-5p	NABP1	-0.56102	0.000455112	0.00391576	-0.0823776
hsa-mir-20a-5p	WNK3	-0.418292	0.0123974	0.0431709	-0.0444985
hsa-mir-20a-5p	TMEM38A	-0.408321	0.0148866	0.0492351	-0.0680108
hsa-mir-20a-5p	TTPAL	-0.524792	0.00120985	0.00796404	-0.0787599
hsa-mir-20a-5p	AGMAT	-0.488817	0.00288608	0.0150044	-0.147128
hsa-mir-20a-5p	METTL8	-0.499994	0.00222503	0.0124184	-0.0309202
hsa-mir-20a-5p	FAM57A	-0.485603	0.00310525	0.0158255	-0.069238
hsa-mir-20a-5p	L2HGDH	-0.550126	0.000617834	0.00488714	-0.068887
hsa-mir-20a-5p	PCNX2	-0.606663	0.000111827	0.0014297	-0.241003
hsa-mir-20a-5p	RAB11FIP1	-0.489285	0.00285528	0.0148897	-0.162803
hsa-mir-20a-5p	ORAI2	-0.546848	0.000675987	0.00521679	-0.122294
hsa-mir-20a-5p	DDHD1	-0.52497	0.00120436	0.00793901	-0.0626265
hsa-mir-20a-5p	ZNF93	-0.513818	0.00159322	0.00972034	-0.0885061
hsa-mir-20a-5p	CRISPLD2	-0.53591	0.000906668	0.00646579	-0.123413
hsa-mir-20a-5p	GINS4	-0.573659	0.000314952	0.00300586	-0.132086
hsa-mir-20a-5p	DCTN5	-0.481359	0.00341676	0.016972	-0.0298131
hsa-mir-20a-5p	PARD6B	-0.455871	0.00591999	0.0252274	-0.07621
hsa-mir-20a-5p	MFSD2A	-0.648783	2.49321e-05	0.000493645	-0.166411
hsa-mir-20a-5p	NFATC2IP	-0.46578	0.00480439	0.0217028	-0.0591803
hsa-mir-20a-5p	MASTL	-0.437821	0.00852886	0.0329518	-0.0593021
hsa-mir-20a-5p	MIDN	-0.574977	0.000302835	0.00292346	-0.0880544
hsa-mir-20a-5p	ZNF682	-0.525979	0.00117371	0.00779756	-0.0841267
hsa-mir-20a-5p	THEM4	-0.528069	0.00111236	0.00749426	-0.0591382
hsa-mir-20a-5p	LYPD6	-0.508584	0.00181098	0.01068	-0.128372
hsa-mir-20a-5p	ADAT2	-0.458466	0.00560819	0.0242676	-0.075657
hsa-mir-20a-5p	BRI3BP	-0.543123	0.000747917	0.00561967	-0.0738634
hsa-mir-20a-5p	RUNDC1	-0.549066	0.000636142	0.00499058	-0.0319231
hsa-mir-20a-5p	ZNF681	-0.490052	0.00280545	0.0147094	-0.0548048
hsa-mir-20a-5p	TMEM167A	-0.452352	0.00636638	0.0266093	-0.0588815
hsa-mir-20a-5p	AGO3	-0.461122	0.00530389	0.0232921	-0.0312319
hsa-mir-20a-5p	TXLNA	-0.413965	0.0134307	0.0457364	-0.0716043
hsa-mir-20a-5p	TRIM65	-0.437694	0.00855031	0.0330167	-0.0501757
hsa-mir-20a-5p	SLC16A9	-0.465126	0.00487203	0.0219136	-0.128786
hsa-mir-20a-5p	KIF6	-0.593684	0.00017031	0.00193382	-0.18991
hsa-mir-20a-5p	RNASEH1	-0.565817	0.000396461	0.00354674	-0.0467803
hsa-mir-20a-5p	ATXN7L3B	-0.409245	0.0146395	0.0486289	-0.0606435
hsa-mir-21-5p	JAG1	-0.655954	1.88722e-05	0.000407229	-0.0958298
hsa-mir-21-5p	BCAT1	-0.712398	1.58443e-06	7.66197e-05	-0.124257
hsa-mir-21-5p	BCL7A	-0.602158	0.000129677	0.00158575	-0.0552093
hsa-mir-21-5p	BRCA1	-0.47398	0.00402321	0.0191316	-0.0422693
hsa-mir-21-5p	CASP8	-0.63961	3.52372e-05	0.00062905	-0.0661066
hsa-mir-21-5p	CDC25A	-0.74687	2.56605e-07	2.38081e-05	-0.109379
hsa-mir-21-5p	CLCN5	-0.428164	0.0102889	0.037743	-0.0495939
hsa-mir-21-5p	SLC31A1	-0.718293	1.18271e-06	6.34202e-05	-0.131132
hsa-mir-21-5p	HAPLN1	-0.801856	7.05013e-09	2.63312e-06	-0.392534
hsa-mir-21-5p	CSNK1A1	-0.457248	0.00575275	0.0247115	-0.0659169
hsa-mir-21-5p	DYNC1LI2	-0.462674	0.0051327	0.0227566	-0.102416
hsa-mir-21-5p	SLC26A2	-0.585068	0.000222978	0.00234876	-0.0733154
hsa-mir-21-5p	E2F2	-0.634771	4.2102e-05	0.000715213	-0.117024
hsa-mir-21-5p	E2F3	-0.730352	6.35261e-07	4.23487e-05	-0.125804
hsa-mir-21-5p	EIF4EBP2	-0.514594	0.00156299	0.0095842	-0.0473926
hsa-mir-21-5p	EPHA4	-0.536042	0.000903509	0.00644777	-0.142779
hsa-mir-21-5p	ERBB2	-0.45015	0.00666026	0.0275073	-0.0441751
hsa-mir-21-5p	FKBP5	-0.465451	0.00483831	0.021806	-0.0870074
hsa-mir-21-5p	FOXO1	-0.731257	6.05507e-07	4.09933e-05	-0.0882257
hsa-mir-21-5p	FMOD	-0.500868	0.00217946	0.0122302	-0.127045
hsa-mir-21-5p	GLG1	-0.525148	0.00119891	0.00791217	-0.0562749
hsa-mir-21-5p	GP5	-0.598091	0.00014794	0.00174701	-0.168384
hsa-mir-21-5p	MSH6	-0.426299	0.0106621	0.0387171	-0.0416545
hsa-mir-21-5p	GTF2I	-0.645164	2.8617e-05	0.000544044	-0.132398
hsa-mir-21-5p	HMGB3	-0.629252	5.13904e-05	0.000819454	-0.0543019
hsa-mir-21-5p	HNRNPH1	-0.570793	0.000342824	0.00319401	-0.0636097
hsa-mir-21-5p	IRAK1	-0.641909	3.23456e-05	0.000591909	-0.0855855
hsa-mir-21-5p	MTAP	-0.411427	0.0140697	0.0472756	-0.0186933
hsa-mir-21-5p	MUC1	-0.639591	3.52627e-05	0.000629272	-0.168588
hsa-mir-21-5p	MYC	-0.609172	0.000102874	0.0013478	-0.0932033
hsa-mir-21-5p	MYD88	-0.488352	0.00291689	0.015128	-0.0399938
hsa-mir-21-5p	PKD2	-0.480498	0.00348321	0.017219	-0.064668
hsa-mir-21-5p	PLAT	-0.712506	1.57608e-06	7.64361e-05	-0.129675
hsa-mir-21-5p	PTGFR	-0.499701	0.00224051	0.01248	-0.193592
hsa-mir-21-5p	ST6GAL1	-0.463482	0.00504548	0.0224726	-0.0541556
hsa-mir-21-5p	SKP2	-0.695705	3.49314e-06	0.000131005	-0.100358
hsa-mir-21-5p	SMARCA4	-0.585505	0.000219986	0.00232529	-0.0958924
hsa-mir-21-5p	TAF5	-0.603662	0.000123454	0.00152966	-0.0361266
hsa-mir-21-5p	TGFB2	-0.656769	1.82756e-05	0.000398888	-0.198645
hsa-mir-21-5p	TIAM1	-0.726344	7.83825e-07	4.82921e-05	-0.154994
hsa-mir-21-5p	TLR4	-0.611867	9.3983e-05	0.00126092	-0.0693194
hsa-mir-21-5p	VHL	-0.501362	0.00215401	0.0121267	-0.0399017
hsa-mir-21-5p	CORO2A	-0.637048	3.87347e-05	0.000673574	-0.151286
hsa-mir-21-5p	NSD2	-0.535275	0.000921987	0.00654672	-0.0817093
hsa-mir-21-5p	WNT5A	-0.694747	3.6494e-06	0.000135012	-0.161387
hsa-mir-21-5p	GDF5	-0.497895	0.002338	0.0128714	-0.21079
hsa-mir-21-5p	SMC1A	-0.486841	0.00301919	0.0155071	-0.0770557
hsa-mir-21-5p	FZD6	-0.525964	0.00117415	0.00779962	-0.0722679
hsa-mir-21-5p	RECK	-0.75784	1.35175e-07	1.60301e-05	-0.117643
hsa-mir-21-5p	TNFRSF10B	-0.580656	0.000255225	0.00258395	-0.102495
hsa-mir-21-5p	PER2	-0.409247	0.014639	0.0486288	-0.0623128
hsa-mir-21-5p	JADE3	-0.433276	0.00932232	0.0351257	-0.044619
hsa-mir-21-5p	SCRN1	-0.5952	0.000162295	0.00186822	-0.101441
hsa-mir-21-5p	EDIL3	-0.73637	4.60122e-07	3.43807e-05	-0.134503
hsa-mir-21-5p	ADGRG2	-0.558207	0.000492983	0.0041489	-0.0968941
hsa-mir-21-5p	PIAS3	-0.52023	0.00135804	0.00865765	-0.0907685
hsa-mir-21-5p	BASP1	-0.725087	8.36598e-07	5.05839e-05	-0.151114
hsa-mir-21-5p	IVNS1ABP	-0.500886	0.00217852	0.0122263	-0.0427948
hsa-mir-21-5p	PHTF1	-0.686048	5.39012e-06	0.000174344	-0.0671632
hsa-mir-21-5p	HPS5	-0.553474	0.000563066	0.00456898	-0.0521678
hsa-mir-21-5p	NT5C2	-0.54236	0.000763459	0.00570589	-0.163509
hsa-mir-21-5p	FNBP1	-0.679333	7.21882e-06	0.00021262	-0.099236
hsa-mir-21-5p	SETD1B	-0.601129	0.000134096	0.00162617	-0.0948182
hsa-mir-21-5p	HIC2	-0.743818	3.04943e-07	2.64639e-05	-0.121933
hsa-mir-21-5p	RPRD2	-0.483558	0.00325216	0.016383	-0.0393248
hsa-mir-21-5p	DDAH1	-0.533753	0.000959594	0.00673757	-0.0568425
hsa-mir-21-5p	RABGAP1	-0.517035	0.00147113	0.00917977	-0.0428765
hsa-mir-21-5p	AUTS2	-0.77874	3.6143e-08	7.18362e-06	-0.138406
hsa-mir-21-5p	RAI14	-0.755491	1.55487e-07	1.73509e-05	-0.130273
hsa-mir-21-5p	WSB1	-0.60819	0.0001063	0.00137869	-0.06335
hsa-mir-21-5p	GAPVD1	-0.432279	0.00950456	0.0356146	-0.0288612
hsa-mir-21-5p	AP3M1	-0.53833	0.000850384	0.00617245	-0.0630662
hsa-mir-21-5p	PURG	-0.647982	2.5709e-05	0.000504605	-0.0603715
hsa-mir-21-5p	MYEF2	-0.577698	0.000279109	0.00275615	-0.0671075
hsa-mir-21-5p	NSUN2	-0.535657	0.000912734	0.00649781	-0.0747633
hsa-mir-21-5p	NSD3	-0.425316	0.0108634	0.0392563	-0.0195818
hsa-mir-21-5p	FANCI	-0.666504	1.23595e-05	0.000306763	-0.0947843
hsa-mir-21-5p	SPTLC3	-0.548912	0.000638837	0.00500456	-0.0557664
hsa-mir-21-5p	STRBP	-0.536055	0.000903217	0.00644628	-0.0292708
hsa-mir-21-5p	KANSL3	-0.526189	0.00116739	0.00776462	-0.0515177
hsa-mir-21-5p	PELI1	-0.544543	0.000719735	0.00546747	-0.0565834
hsa-mir-21-5p	KLHL42	-0.44327	0.00765422	0.0304172	-0.0177027
hsa-mir-21-5p	LDAH	-0.716798	1.27459e-06	6.65073e-05	-0.0743498
hsa-mir-21-5p	ZNF667	-0.457457	0.00572768	0.0246408	-0.0371391
hsa-mir-21-5p	HERPUD2	-0.513372	0.00161087	0.00979368	-0.0235195
hsa-mir-21-5p	WNK3	-0.514334	0.00157309	0.00963028	-0.0444985
hsa-mir-21-5p	PROSER1	-0.746905	2.56096e-07	2.37985e-05	-0.125428
hsa-mir-21-5p	SPRY4	-0.52664	0.00115399	0.0076999	-0.0902776
hsa-mir-21-5p	B3GNT5	-0.590195	0.000190119	0.0020946	-0.115733
hsa-mir-21-5p	TRAF7	-0.457391	0.00573567	0.0246656	-0.058703
hsa-mir-21-5p	ZNF587	-0.521144	0.00132712	0.00851459	-0.0650952
hsa-mir-21-5p	SERAC1	-0.569274	0.000358458	0.00329948	-0.0201885
hsa-mir-21-5p	BOC	-0.623383	6.32626e-05	0.000948676	-0.185419
hsa-mir-21-5p	SFXN1	-0.600966	0.000134806	0.00163156	-0.047067
hsa-mir-21-5p	GLCCI1	-0.722134	9.73661e-07	5.60349e-05	-0.105568
hsa-mir-21-5p	TUBGCP5	-0.481534	0.00340344	0.0169237	-0.0659775
hsa-mir-21-5p	OSR1	-0.665269	1.29983e-05	0.000317454	-0.133841
hsa-mir-21-5p	TOR1AIP2	-0.677497	7.80895e-06	0.000224485	-0.0191661
hsa-mir-21-5p	PRICKLE2	-0.54204	0.00077005	0.00574129	-0.0636998
hsa-mir-21-5p	FBXL13	-0.454927	0.00603699	0.0255816	-0.0522842
hsa-mir-21-5p	LRRC57	-0.578428	0.000273036	0.00271206	-0.0212506
hsa-mir-21-5p	ZNF326	-0.493464	0.00259295	0.0138794	-0.0192614
hsa-mir-21-5p	C1orf147	-0.410962	0.0141897	0.0475527	-0.235455
hsa-mir-21-5p	CCT6P1	-0.495868	0.00245176	0.0133278	-0.0762851
hsa-mir-24-3p	ACVR1B	-0.477519	0.00372169	0.0180709	-0.0905798
hsa-mir-24-3p	ADD1	-0.414363	0.0133327	0.0455153	-0.046577
hsa-mir-24-3p	AMPD2	-0.46102	0.00531533	0.0233312	-0.0995027
hsa-mir-24-3p	CCND1	-0.407491	0.0151114	0.0497485	-0.140158
hsa-mir-24-3p	BCL7A	-0.485799	0.00309146	0.0157747	-0.0552093
hsa-mir-24-3p	BMP7	-0.459442	0.00549465	0.0239013	-0.0362914
hsa-mir-24-3p	POLR3D	-0.487901	0.00294711	0.0152404	-0.0419239
hsa-mir-24-3p	CDH7	-0.420909	0.0118059	0.0416688	-0.0848569
hsa-mir-24-3p	CHEK1	-0.422519	0.0114538	0.0407728	-0.112111
hsa-mir-24-3p	CYP51A1	-0.459288	0.00551252	0.0239608	-0.0828904
hsa-mir-24-3p	DHCR24	-0.489426	0.00284607	0.0148562	-0.0455764
hsa-mir-24-3p	DHFR	-0.41985	0.0120423	0.0422649	-0.102371
hsa-mir-24-3p	DNA2	-0.412137	0.0138884	0.0468341	-0.0902901
hsa-mir-24-3p	E2F2	-0.407264	0.0151732	0.0498891	-0.117024
hsa-mir-24-3p	FANCF	-0.503177	0.00206286	0.0117644	-0.0314582
hsa-mir-24-3p	GTF3C2	-0.433097	0.00935489	0.0352121	-0.0612801
hsa-mir-24-3p	NDST1	-0.435378	0.00894799	0.0341336	-0.0916599
hsa-mir-24-3p	IGF2R	-0.41382	0.0134665	0.0458312	-0.07831
hsa-mir-24-3p	LBR	-0.44801	0.00695672	0.0283812	-0.0580668
hsa-mir-24-3p	LIMS1	-0.424847	0.0109607	0.0395136	-0.0535963
hsa-mir-24-3p	LLGL1	-0.448761	0.00685148	0.0280627	-0.0838584
hsa-mir-24-3p	MAP3K9	-0.411594	0.0140268	0.0471667	-0.106652
hsa-mir-24-3p	MMP14	-0.432757	0.00941688	0.0353765	-0.0710031
hsa-mir-24-3p	MYH9	-0.48822	0.00292571	0.0151596	-0.09015
hsa-mir-24-3p	NOS3	-0.480423	0.00348905	0.0172417	-0.179849
hsa-mir-24-3p	NOTCH1	-0.456867	0.00579861	0.0248616	-0.178138
hsa-mir-24-3p	SLC11A2	-0.467001	0.00468041	0.0213002	-0.072622
hsa-mir-24-3p	PLAGL2	-0.417457	0.0125916	0.0436624	-0.155154
hsa-mir-24-3p	POLD1	-0.482271	0.00334763	0.0167276	-0.0708058
hsa-mir-24-3p	PTPN9	-0.410421	0.0143301	0.0478998	-0.0876379
hsa-mir-24-3p	PTPRF	-0.423992	0.0111397	0.0399744	-0.148175
hsa-mir-24-3p	RBL1	-0.426479	0.0106256	0.038624	-0.0552962
hsa-mir-24-3p	RRM2	-0.443189	0.00766659	0.030455	-0.0677381
hsa-mir-24-3p	STIL	-0.424259	0.0110835	0.0398261	-0.0989535
hsa-mir-24-3p	SLC6A4	-0.426444	0.0106328	0.0386434	-0.138414
hsa-mir-24-3p	SLC7A1	-0.465883	0.00479385	0.0216663	-0.126196
hsa-mir-24-3p	SLIT3	-0.458701	0.00558073	0.0241813	-0.197407
hsa-mir-24-3p	SORD	-0.432769	0.00941473	0.0353706	-0.0618818
hsa-mir-24-3p	STK4	-0.531381	0.00102093	0.00704351	-0.041072
hsa-mir-24-3p	AURKA	-0.457693	0.0056996	0.0245568	-0.0559847
hsa-mir-24-3p	ADAM17	-0.422345	0.0114916	0.0408649	-0.0676026
hsa-mir-24-3p	TLN1	-0.457779	0.00568936	0.0245271	-0.0760057
hsa-mir-24-3p	UGDH	-0.40736	0.0151472	0.0498288	-0.0820278
hsa-mir-24-3p	XRCC2	-0.447964	0.00696332	0.0283985	-0.172185
hsa-mir-24-3p	ZNF124	-0.432415	0.00947952	0.0355504	-0.134281
hsa-mir-24-3p	TAF15	-0.468253	0.00455607	0.0208998	-0.0605878
hsa-mir-24-3p	KHSRP	-0.450691	0.00658701	0.0272774	-0.070424
hsa-mir-24-3p	NOP14	-0.452453	0.00635324	0.0265724	-0.0839362
hsa-mir-24-3p	EIF4G3	-0.483988	0.00322075	0.0162624	-0.0862106
hsa-mir-24-3p	ARHGEF7	-0.446241	0.00721044	0.0291156	-0.0335517
hsa-mir-24-3p	SGPL1	-0.49503	0.00250021	0.0135145	-0.0728636
hsa-mir-24-3p	PKMYT1	-0.429062	0.0101134	0.037284	-0.0972927
hsa-mir-24-3p	OSMR	-0.487359	0.00298374	0.0153754	-0.0761715
hsa-mir-24-3p	ZNF516	-0.477111	0.00375539	0.0181884	-0.0687592
hsa-mir-24-3p	GREB1	-0.419428	0.0121376	0.042518	-0.187287
hsa-mir-24-3p	TMEM94	-0.412381	0.0138267	0.0466808	-0.0482516
hsa-mir-24-3p	MED24	-0.457812	0.00568544	0.024517	-0.059037
hsa-mir-24-3p	CTDSP2	-0.475251	0.00391264	0.0187428	-0.0907803
hsa-mir-24-3p	DCAF7	-0.446295	0.00720258	0.0290916	-0.0646546
hsa-mir-24-3p	SCML2	-0.43414	0.00916694	0.0347167	-0.0615307
hsa-mir-24-3p	CTCF	-0.433571	0.00926903	0.0349753	-0.0525575
hsa-mir-24-3p	NEK6	-0.446217	0.00721386	0.0291255	-0.190398
hsa-mir-24-3p	BRD8	-0.429907	0.00995033	0.0368449	-0.0428566
hsa-mir-24-3p	CLSTN1	-0.488335	0.00291801	0.0151306	-0.064014
hsa-mir-24-3p	GGA2	-0.444806	0.00742195	0.0297199	-0.0608734
hsa-mir-24-3p	HIC2	-0.495823	0.00245436	0.0133382	-0.121933
hsa-mir-24-3p	RPRD2	-0.46962	0.00442369	0.0204716	-0.0393248
hsa-mir-24-3p	KHNYN	-0.426444	0.0106327	0.0386434	-0.111985
hsa-mir-24-3p	ATP1B4	-0.462549	0.00514634	0.0227935	-0.422157
hsa-mir-24-3p	LSM14A	-0.512686	0.00163829	0.00992164	-0.102641
hsa-mir-24-3p	CNNM3	-0.450137	0.00666204	0.0275107	-0.0555882
hsa-mir-24-3p	DBR1	-0.414391	0.0133257	0.0454963	-0.0396585
hsa-mir-24-3p	AMOTL2	-0.407413	0.0151326	0.0497967	-0.0369753
hsa-mir-24-3p	DTL	-0.412089	0.0139007	0.0468566	-0.0727382
hsa-mir-24-3p	WDR55	-0.445739	0.00728387	0.0293305	-0.0548792
hsa-mir-24-3p	DARS2	-0.453991	0.00615498	0.0259455	-0.0815148
hsa-mir-24-3p	MCM10	-0.43055	0.00982763	0.0365145	-0.146834
hsa-mir-24-3p	AMBRA1	-0.426111	0.0107003	0.0388193	-0.0473683
hsa-mir-24-3p	CHFR	-0.415949	0.0129483	0.0445476	-0.0312943
hsa-mir-24-3p	C15orf39	-0.457595	0.00571124	0.0245917	-0.0669231
hsa-mir-24-3p	TBC1D14	-0.439496	0.00825138	0.0321678	-0.147588
hsa-mir-24-3p	SHROOM3	-0.47259	0.00414732	0.0195571	-0.0231094
hsa-mir-24-3p	ZNF317	-0.468361	0.00454557	0.0208655	-0.0556407
hsa-mir-24-3p	GBA2	-0.487707	0.00296021	0.0152846	-0.0370158
hsa-mir-24-3p	ULBP3	-0.449688	0.00672325	0.0276905	-0.117589
hsa-mir-24-3p	PROSER1	-0.489935	0.00281303	0.0147355	-0.125428
hsa-mir-24-3p	RAB11FIP1	-0.44413	0.0075234	0.030022	-0.162803
hsa-mir-24-3p	CRISPLD2	-0.436904	0.00868416	0.0333879	-0.123413
hsa-mir-24-3p	CDCA7	-0.424289	0.0110772	0.0398104	-0.121528
hsa-mir-24-3p	GLYR1	-0.46913	0.00447077	0.0206184	-0.0595062
hsa-mir-24-3p	LMNB2	-0.53642	0.000894536	0.00640101	-0.0586677
hsa-mir-24-3p	TMTC4	-0.42721	0.0104784	0.0382456	-0.0911434
hsa-mir-24-3p	ARHGAP19	-0.50167	0.00213829	0.0120666	-0.0580442
hsa-mir-24-3p	TMEM241	-0.488186	0.00292797	0.0151668	-0.0913392
hsa-mir-24-3p	WDR17	-0.441373	0.00794954	0.0313022	-0.133725
hsa-mir-24-3p	SPIN4	-0.407685	0.0150586	0.0496326	-0.0632901
hsa-mir-24-3p	STK35	-0.447861	0.0069779	0.0284412	-0.0689164
hsa-mir-24-3p	CMTM4	-0.42118	0.011746	0.0415148	-0.0806936
hsa-mir-24-3p	KIF18B	-0.505936	0.00193078	0.0112084	-0.139834
hsa-mir-24-3p	SCUBE3	-0.464714	0.00491501	0.0220567	-0.129157
hsa-mir-24-3p	ZNF621	-0.460977	0.00532017	0.0233446	-0.0751309
hsa-mir-24-3p	ZNF878	-0.427349	0.0104506	0.0381685	-0.105043
hsa-mir-25-3p	CAD	-0.43896	0.00833939	0.0324194	-0.128046
hsa-mir-25-3p	CCNB1	-0.432862	0.00939768	0.0353207	-0.0184794
hsa-mir-25-3p	EZH2	-0.491737	0.00269867	0.0142933	-0.0511845
hsa-mir-25-3p	HNRNPA1	-0.48945	0.00284452	0.014852	-0.0328929
hsa-mir-25-3p	INCENP	-0.408032	0.0149644	0.0494169	-0.163969
hsa-mir-25-3p	PAWR	-0.467753	0.00460537	0.021068	-0.0275717
hsa-mir-25-3p	RAD51	-0.542711	0.000756269	0.00566513	-0.0899112
hsa-mir-25-3p	SSRP1	-0.549408	0.000630181	0.00495758	-0.0760551
hsa-mir-25-3p	AURKA	-0.48091	0.00345128	0.0171015	-0.0559847
hsa-mir-25-3p	UCK2	-0.482127	0.00335848	0.0167654	-0.0623967
hsa-mir-25-3p	HMGA2	-0.425197	0.010888	0.0393145	-0.37983
hsa-mir-25-3p	RECK	-0.432103	0.00953697	0.0357054	-0.117643
hsa-mir-25-3p	UBAP2L	-0.440335	0.00811527	0.0317683	-0.0864542
hsa-mir-25-3p	SEMA4D	-0.451523	0.00647563	0.026948	-0.0949246
hsa-mir-25-3p	POLQ	-0.471688	0.0042297	0.0198413	-0.0879475
hsa-mir-25-3p	PHTF1	-0.434646	0.0090769	0.034473	-0.0671632
hsa-mir-25-3p	WDR4	-0.441744	0.00789104	0.0311298	-0.0941339
hsa-mir-25-3p	SUPT16H	-0.443379	0.00763758	0.0303675	-0.0581643
hsa-mir-25-3p	MCF2L2	-0.510074	0.00174648	0.0104025	-0.280038
hsa-mir-25-3p	SRRM2	-0.424241	0.0110872	0.0398347	-0.126204
hsa-mir-25-3p	TRAF3IP1	-0.435032	0.00900865	0.034287	-0.0618337
hsa-mir-25-3p	AGO1	-0.423082	0.011333	0.0404584	-0.0585572
hsa-mir-25-3p	TUBGCP4	-0.51867	0.00141224	0.00890727	-0.0725321
hsa-mir-25-3p	TNPO2	-0.435073	0.00900141	0.0342749	-0.0588121
hsa-mir-25-3p	RBM28	-0.413422	0.0135654	0.0460789	-0.0207632
hsa-mir-25-3p	SCAF4	-0.425216	0.0108842	0.0393047	-0.0827006
hsa-mir-25-3p	SLC12A5	-0.41151	0.0140486	0.0472196	-0.116795
hsa-mir-25-3p	AEN	-0.464551	0.00493211	0.0221127	-0.1571
hsa-mir-25-3p	NOL12	-0.441083	0.00799553	0.0314296	-0.0457712
hsa-mir-25-3p	AGMAT	-0.433679	0.0092495	0.0349303	-0.147128
hsa-mir-25-3p	CTC1	-0.485292	0.0031272	0.0159084	-0.0816635
hsa-mir-25-3p	ORAI2	-0.4146	0.0132748	0.0453639	-0.122294
hsa-mir-25-3p	SLX4	-0.419823	0.0120484	0.042277	-0.131501
hsa-mir-25-3p	TMEM41A	-0.413955	0.0134331	0.0457424	-0.0521474
hsa-mir-25-3p	EME2	-0.492692	0.00263974	0.0140623	-0.0922597
hsa-mir-25-3p	TXLNA	-0.433258	0.00932555	0.0351343	-0.0716043
hsa-mir-25-3p	ZNF850	-0.471134	0.00428093	0.0200045	-0.140916
hsa-mir-25-3p	ZBTB8B	-0.531349	0.00102178	0.00704829	-0.108352
hsa-mir-26b-5p	ABCF1	-0.503918	0.00202664	0.0116106	-0.0638094
hsa-mir-26b-5p	ACVR1B	-0.487002	0.00300814	0.0154668	-0.0905798
hsa-mir-26b-5p	ADARB1	-0.565493	0.000400198	0.00357066	-0.11888
hsa-mir-26b-5p	JAG1	-0.444001	0.00754291	0.0300838	-0.0958298
hsa-mir-26b-5p	ABCD1	-0.509644	0.00176488	0.0104845	-0.0476333
hsa-mir-26b-5p	ANXA3	-0.546535	0.000681792	0.00524965	-0.126114
hsa-mir-26b-5p	ARRB1	-0.452747	0.00631486	0.0264514	-0.070684
hsa-mir-26b-5p	ASNS	-0.552438	0.000579531	0.00466872	-0.113644
hsa-mir-26b-5p	ATP1A1	-0.529049	0.00108459	0.00736211	-0.0596074
hsa-mir-26b-5p	NKX3-2	-0.459748	0.00545948	0.0237893	-0.179375
hsa-mir-26b-5p	CCND1	-0.554426	0.000548301	0.00447872	-0.140158
hsa-mir-26b-5p	BNC1	-0.491753	0.00269772	0.0142897	-0.316676
hsa-mir-26b-5p	BMP2	-0.630776	4.86571e-05	0.000789789	-0.307279
hsa-mir-26b-5p	BRCA1	-0.484465	0.00318629	0.0161303	-0.0422693
hsa-mir-26b-5p	CACNA1S	-0.419143	0.0122024	0.0426702	-0.184191
hsa-mir-26b-5p	CAD	-0.60061	0.000136373	0.00164624	-0.128046
hsa-mir-26b-5p	CASP8	-0.410965	0.0141888	0.0475508	-0.0661066
hsa-mir-26b-5p	CCNE1	-0.617603	7.73158e-05	0.00109641	-0.134504
hsa-mir-26b-5p	CDC25B	-0.449571	0.0067393	0.0277255	-0.0431725
hsa-mir-26b-5p	CDK2	-0.456825	0.00580369	0.0248776	-0.0630528
hsa-mir-26b-5p	CNTFR	-0.541781	0.000775438	0.00576717	-0.1435
hsa-mir-26b-5p	COL4A5	-0.517514	0.00145363	0.00910324	-0.11089
hsa-mir-26b-5p	SLC31A1	-0.576052	0.000293249	0.00285522	-0.131132
hsa-mir-26b-5p	CPA1	-0.552292	0.000581887	0.00468016	-0.174614
hsa-mir-26b-5p	CTNS	-0.685343	5.5602e-06	0.000178031	-0.0602216
hsa-mir-26b-5p	CTSV	-0.628466	5.28545e-05	0.00083569	-0.227171
hsa-mir-26b-5p	CYP27B1	-0.484481	0.00318512	0.0161258	-0.161827
hsa-mir-26b-5p	DHODH	-0.566548	0.000388136	0.00349206	-0.030498
hsa-mir-26b-5p	DPYSL3	-0.549438	0.000629663	0.00495467	-0.154407
hsa-mir-26b-5p	DTNB	-0.545968	0.000692408	0.00531054	-0.0496399
hsa-mir-26b-5p	DVL3	-0.442931	0.00770635	0.0305768	-0.0500296
hsa-mir-26b-5p	EFNA2	-0.687057	5.15542e-06	0.000169376	-0.0975817
hsa-mir-26b-5p	MEGF8	-0.434555	0.00909292	0.0345138	-0.0541253
hsa-mir-26b-5p	EIF2B1	-0.420129	0.0119796	0.0421089	-0.0126246
hsa-mir-26b-5p	EPHA2	-0.561605	0.000447561	0.00386878	-0.10453
hsa-mir-26b-5p	EIF4A1	-0.69666	3.34343e-06	0.000127383	-0.195683
hsa-mir-26b-5p	EP300	-0.534956	0.000929764	0.00658572	-0.0995063
hsa-mir-26b-5p	ETV4	-0.417843	0.0125014	0.0434274	-0.113503
hsa-mir-26b-5p	EZH2	-0.570997	0.000340762	0.00318025	-0.0511845
hsa-mir-26b-5p	FGFR3	-0.568613	0.000365464	0.00334433	-0.273511
hsa-mir-26b-5p	FOXM1	-0.517155	0.00146671	0.00916022	-0.153078
hsa-mir-26b-5p	FN1	-0.517231	0.00146393	0.00914866	-0.204798
hsa-mir-26b-5p	G6PD	-0.514369	0.0015717	0.00962506	-0.0700092
hsa-mir-26b-5p	GABBR1	-0.430843	0.00977238	0.0363596	-0.132032
hsa-mir-26b-5p	GDF10	-0.546577	0.000681	0.00524514	-0.265967
hsa-mir-26b-5p	GLI2	-0.471571	0.00424039	0.019877	-0.168215
hsa-mir-26b-5p	GNB3	-0.576006	0.000293654	0.00285845	-0.141726
hsa-mir-26b-5p	GPR1	-0.578965	0.000268642	0.00268063	-0.0634606
hsa-mir-26b-5p	GRB14	-0.526795	0.00114939	0.007676	-0.068868
hsa-mir-26b-5p	HAS2	-0.56788	0.000373374	0.00339502	-0.249671
hsa-mir-26b-5p	HTT	-0.445175	0.00736712	0.0295688	-0.057505
hsa-mir-26b-5p	HSD11B1	-0.500713	0.00218749	0.0122629	-0.222686
hsa-mir-26b-5p	INHA	-0.417564	0.0125666	0.0435953	-0.104236
hsa-mir-26b-5p	JARID2	-0.50735	0.00186597	0.010927	-0.0393986
hsa-mir-26b-5p	KCND1	-0.557428	0.000503957	0.00421379	-0.207288
hsa-mir-26b-5p	KCNQ2	-0.631027	4.82185e-05	0.000784364	-0.27979
hsa-mir-26b-5p	KPNA2	-0.680114	6.98058e-06	0.00020824	-0.0779558
hsa-mir-26b-5p	KRT18	-0.583597	0.000233298	0.00242219	-0.134915
hsa-mir-26b-5p	LETM1	-0.478904	0.00360909	0.0176706	-0.0671235
hsa-mir-26b-5p	LIG1	-0.538222	0.000852826	0.00618393	-0.0720345
hsa-mir-26b-5p	LMNB1	-0.520416	0.00135169	0.00862862	-0.105994
hsa-mir-26b-5p	LOXL2	-0.474844	0.00394774	0.0188663	-0.0839979
hsa-mir-26b-5p	LRP4	-0.530493	0.00104477	0.00715734	-0.123047
hsa-mir-26b-5p	LSAMP	-0.44247	0.00777758	0.0307892	-0.0822779
hsa-mir-26b-5p	SMAD6	-0.527921	0.00111662	0.00751557	-0.108217
hsa-mir-26b-5p	MATN3	-0.438013	0.00849678	0.0328703	-0.112068
hsa-mir-26b-5p	MCM3	-0.694122	3.75493e-06	0.000137482	-0.0712169
hsa-mir-26b-5p	RAB8A	-0.506368	0.00191074	0.011124	-0.116801
hsa-mir-26b-5p	MME	-0.409305	0.0146236	0.0485894	-0.153801
hsa-mir-26b-5p	NOP2	-0.592723	0.000175573	0.00197917	-0.136902
hsa-mir-26b-5p	NTSR1	-0.487861	0.00294983	0.0152508	-0.469653
hsa-mir-26b-5p	NVL	-0.437857	0.00852292	0.0329399	-0.0418763
hsa-mir-26b-5p	OAZ2	-0.485401	0.00311953	0.0158808	-0.0281624
hsa-mir-26b-5p	ODF2	-0.653213	2.10093e-05	0.000438403	-0.0793101
hsa-mir-26b-5p	SERPINB2	-0.497656	0.00235116	0.0129256	-0.67377
hsa-mir-26b-5p	PAK1	-0.513262	0.00161522	0.00981457	-0.104446
hsa-mir-26b-5p	PCNT	-0.52856	0.00109837	0.00742561	-0.067937
hsa-mir-26b-5p	PFKFB3	-0.412497	0.0137973	0.0466096	-0.103779
hsa-mir-26b-5p	PLCB2	-0.419205	0.0121884	0.0426456	-0.043926
hsa-mir-26b-5p	PLS1	-0.421783	0.0116137	0.0411816	-0.0975316
hsa-mir-26b-5p	PLXNA2	-0.598698	0.000145077	0.00172226	-0.125434
hsa-mir-26b-5p	PNOC	-0.514242	0.00157667	0.0096448	-0.266875
hsa-mir-26b-5p	POU4F1	-0.429107	0.0101044	0.0372612	-0.414786
hsa-mir-26b-5p	PRKX	-0.58192	0.000245585	0.00251354	-0.0467417
hsa-mir-26b-5p	PTGS2	-0.474041	0.00401792	0.0191165	-0.303754
hsa-mir-26b-5p	ABCD4	-0.502425	0.00210022	0.0119141	-0.0388046
hsa-mir-26b-5p	RAB27A	-0.55014	0.000617588	0.00488568	-0.048713
hsa-mir-26b-5p	RAD51D	-0.535707	0.000911551	0.00649254	-0.0398007
hsa-mir-26b-5p	RBM3	-0.732737	5.59591e-07	3.92185e-05	-0.0762101
hsa-mir-26b-5p	SALL1	-0.593783	0.000169776	0.00192914	-0.449549
hsa-mir-26b-5p	SFPQ	-0.470715	0.00431999	0.0201281	-0.039597
hsa-mir-26b-5p	STIL	-0.414657	0.0132607	0.0453307	-0.0989535
hsa-mir-26b-5p	SLC1A6	-0.498795	0.00228899	0.0126678	-0.505503
hsa-mir-26b-5p	SLC6A9	-0.606513	0.000112385	0.00143517	-0.187449
hsa-mir-26b-5p	SLC7A1	-0.526608	0.00115494	0.00770402	-0.126196
hsa-mir-26b-5p	SOX3	-0.494398	0.0025373	0.0136631	-0.162163
hsa-mir-26b-5p	STAT6	-0.589911	0.000191819	0.00210594	-0.0889572
hsa-mir-26b-5p	STX1A	-0.540243	0.000808069	0.00594343	-0.0578316
hsa-mir-26b-5p	SUPT5H	-0.410605	0.0142821	0.0477822	-0.033611
hsa-mir-26b-5p	TAGLN	-0.554198	0.000551798	0.00450067	-0.10533
hsa-mir-26b-5p	TEAD3	-0.552222	0.00058302	0.0046859	-0.077585
hsa-mir-26b-5p	TK1	-0.506907	0.00188603	0.0110096	-0.0682446
hsa-mir-26b-5p	TPM3	-0.530622	0.00104128	0.0071399	-0.0585304
hsa-mir-26b-5p	TRAF5	-0.533432	0.000967702	0.00677639	-0.0844344
hsa-mir-26b-5p	TYMS	-0.577168	0.000283593	0.00278696	-0.113842
hsa-mir-26b-5p	UGDH	-0.43824	0.00845878	0.0327642	-0.0820278
hsa-mir-26b-5p	WNT5A	-0.477846	0.00369485	0.0179848	-0.161387
hsa-mir-26b-5p	XRCC2	-0.642253	3.19316e-05	0.000586691	-0.172185
hsa-mir-26b-5p	ZKSCAN1	-0.424717	0.0109876	0.0395853	-0.0194111
hsa-mir-26b-5p	ZNF207	-0.424462	0.0110408	0.0397148	-0.010684
hsa-mir-26b-5p	MAP3K12	-0.520188	0.00135949	0.00866451	-0.111027
hsa-mir-26b-5p	BRD3	-0.685297	5.57123e-06	0.000178287	-0.08553
hsa-mir-26b-5p	FGF23	-0.428884	0.0101478	0.0373771	-0.193301
hsa-mir-26b-5p	RAD54L	-0.639546	3.53204e-05	0.000629939	-0.148515
hsa-mir-26b-5p	CDC14B	-0.423493	0.0112453	0.0402445	-0.061478
hsa-mir-26b-5p	MADD	-0.430986	0.00974528	0.0362881	-0.0538107
hsa-mir-26b-5p	FAM193A	-0.553019	0.000570247	0.00461212	-0.0561259
hsa-mir-26b-5p	B3GALT1	-0.46345	0.0050489	0.0224836	-0.140296
hsa-mir-26b-5p	CES2	-0.441493	0.00793066	0.031253	-0.0356765
hsa-mir-26b-5p	BRSK2	-0.52636	0.0011623	0.00773856	-0.138165
hsa-mir-26b-5p	GPRC5A	-0.618389	7.52519e-05	0.00107559	-0.186924
hsa-mir-26b-5p	IL1RL1	-0.445518	0.00731631	0.0294162	-0.208089
hsa-mir-26b-5p	MFHAS1	-0.529284	0.00107801	0.00732778	-0.0566752
hsa-mir-26b-5p	CIAO1	-0.420324	0.011936	0.0419983	-0.0479467
hsa-mir-26b-5p	RAB36	-0.630559	4.9037e-05	0.000794084	-0.0927157
hsa-mir-26b-5p	SDC3	-0.519611	0.00137932	0.00875319	-0.10138
hsa-mir-26b-5p	SLC25A44	-0.469887	0.00439825	0.020384	-0.0486249
hsa-mir-26b-5p	KDM4A	-0.463446	0.00504941	0.022485	-0.0457405
hsa-mir-26b-5p	GREB1	-0.583485	0.000234102	0.0024271	-0.187287
hsa-mir-26b-5p	URB2	-0.563046	0.000429463	0.00375704	-0.104715
hsa-mir-26b-5p	GINS1	-0.696832	3.31711e-06	0.000126689	-0.0926255
hsa-mir-26b-5p	ZBTB24	-0.61488	8.48634e-05	0.00117397	-0.0870321
hsa-mir-26b-5p	TRANK1	-0.428132	0.0102952	0.037757	-0.108408
hsa-mir-26b-5p	RBM19	-0.599572	0.00014104	0.00168694	-0.0941305
hsa-mir-26b-5p	USP3	-0.560438	0.000462724	0.0039647	-0.0216557
hsa-mir-26b-5p	TNFSF15	-0.417938	0.0124795	0.0433756	-0.142038
hsa-mir-26b-5p	CHAF1A	-0.749201	2.2454e-07	2.18424e-05	-0.0996624
hsa-mir-26b-5p	ABCB6	-0.472821	0.0041265	0.0194883	-0.0617035
hsa-mir-26b-5p	GDF11	-0.679815	7.07102e-06	0.000209903	-0.0625671
hsa-mir-26b-5p	TRIB1	-0.57622	0.000291777	0.00284393	-0.158477
hsa-mir-26b-5p	NET1	-0.57086	0.000342148	0.00318923	-0.0846843
hsa-mir-26b-5p	PRSS16	-0.502623	0.00209032	0.011878	-0.39873
hsa-mir-26b-5p	MYBBP1A	-0.574354	0.000308507	0.00296107	-0.0886798
hsa-mir-26b-5p	CHERP	-0.463895	0.00500138	0.0223329	-0.0911646
hsa-mir-26b-5p	SLC34A2	-0.592373	0.000177524	0.00199218	-0.321304
hsa-mir-26b-5p	ARID3B	-0.523197	0.00125994	0.00819909	-0.092779
hsa-mir-26b-5p	IVNS1ABP	-0.409314	0.0146211	0.0485835	-0.0427948
hsa-mir-26b-5p	WDR4	-0.56612	0.00039299	0.00352334	-0.0941339
hsa-mir-26b-5p	ABHD2	-0.418739	0.0122948	0.0429034	-0.109414
hsa-mir-26b-5p	ZWINT	-0.642467	3.16768e-05	0.000583241	-0.0504738
hsa-mir-26b-5p	SLC2A6	-0.412131	0.0138901	0.0468351	-0.064816
hsa-mir-26b-5p	CHEK2	-0.534367	0.000944266	0.00665813	-0.0623408
hsa-mir-26b-5p	RNF24	-0.501515	0.00214619	0.012098	-0.0399108
hsa-mir-26b-5p	ATXN2L	-0.524412	0.00122161	0.00801986	-0.0963928
hsa-mir-26b-5p	PNKP	-0.448676	0.00686335	0.0280986	-0.0418968
hsa-mir-26b-5p	DLGAP4	-0.599702	0.000140447	0.00168174	-0.0655948
hsa-mir-26b-5p	NTNG1	-0.578128	0.000275519	0.00273091	-0.222425
hsa-mir-26b-5p	MLXIP	-0.626789	5.61018e-05	0.000871511	-0.0832692
hsa-mir-26b-5p	CLSTN1	-0.433417	0.00929683	0.035051	-0.064014
hsa-mir-26b-5p	SORCS3	-0.588312	0.000201643	0.00218558	-0.309119
hsa-mir-26b-5p	KIF21B	-0.585651	0.000219	0.00231857	-0.248931
hsa-mir-26b-5p	ZNF423	-0.534121	0.000950372	0.00668754	-0.114228
hsa-mir-26b-5p	RAD54L2	-0.629402	5.11152e-05	0.000816821	-0.077039
hsa-mir-26b-5p	GGA3	-0.524884	0.00120702	0.00794925	-0.0842521
hsa-mir-26b-5p	TTLL12	-0.426857	0.0105493	0.0384199	-0.0472868
hsa-mir-26b-5p	DIP2A	-0.455802	0.00592846	0.0252493	-0.0539997
hsa-mir-26b-5p	MESD	-0.420485	0.0119	0.0419151	-0.0205713
hsa-mir-26b-5p	RRS1	-0.575843	0.000295094	0.00286806	-0.0857775
hsa-mir-26b-5p	TMEM131L	-0.408518	0.0148337	0.0491025	-0.0586124
hsa-mir-26b-5p	DNMBP	-0.527884	0.00111767	0.00752048	-0.0811284
hsa-mir-26b-5p	POFUT2	-0.423389	0.0112675	0.0403004	-0.0820324
hsa-mir-26b-5p	SMG6	-0.474994	0.00393473	0.0188206	-0.148022
hsa-mir-26b-5p	PHF24	-0.513214	0.00161713	0.00982415	-0.237144
hsa-mir-26b-5p	LARP1	-0.687074	5.15146e-06	0.000169352	-0.0693192
hsa-mir-26b-5p	PIP5K1C	-0.533515	0.000965618	0.00676725	-0.0867471
hsa-mir-26b-5p	SRRM2	-0.5926	0.000176257	0.0019826	-0.126204
hsa-mir-26b-5p	GTPBP4	-0.531051	0.00102975	0.00708632	-0.0360239
hsa-mir-26b-5p	ORC6	-0.698853	3.02163e-06	0.000118863	-0.12293
hsa-mir-26b-5p	KIF4A	-0.570879	0.000341951	0.00318897	-0.0819225
hsa-mir-26b-5p	TKFC	-0.408204	0.0149181	0.0493035	-0.0356432
hsa-mir-26b-5p	RAI14	-0.630146	4.97706e-05	0.000802086	-0.130273
hsa-mir-26b-5p	SLC13A4	-0.498344	0.0023134	0.012771	-0.0754638
hsa-mir-26b-5p	TSPAN13	-0.498133	0.00232491	0.0128161	-0.0700602
hsa-mir-26b-5p	INPP5J	-0.632922	4.50291e-05	0.000749491	-0.0820812
hsa-mir-26b-5p	TUBGCP4	-0.54003	0.000812686	0.00596823	-0.0725321
hsa-mir-26b-5p	RPS6KA6	-0.514961	0.00154885	0.00952035	-0.0770535
hsa-mir-26b-5p	SLC6A16	-0.700922	2.74409e-06	0.000111451	-0.150417
hsa-mir-26b-5p	WDR91	-0.574535	0.000306852	0.00295121	-0.0838602
hsa-mir-26b-5p	PSAT1	-0.63888	3.62028e-05	0.000641536	-0.199996
hsa-mir-26b-5p	MYEF2	-0.442893	0.00771216	0.0305918	-0.0671075
hsa-mir-26b-5p	AMDHD2	-0.419447	0.0121334	0.0425064	-0.0354143
hsa-mir-26b-5p	GMNN	-0.472015	0.00419967	0.0197383	-0.0411652
hsa-mir-26b-5p	TUBD1	-0.644478	2.9369e-05	0.000553814	-0.0479027
hsa-mir-26b-5p	NIP7	-0.639607	3.52416e-05	0.000629058	-0.0698913
hsa-mir-26b-5p	SCARA3	-0.626004	5.76839e-05	0.000889713	-0.181829
hsa-mir-26b-5p	NELFCD	-0.584456	0.000227216	0.00237997	-0.0639161
hsa-mir-26b-5p	DTL	-0.484934	0.00315266	0.0160057	-0.0727382
hsa-mir-26b-5p	STK26	-0.563264	0.000426781	0.00374133	-0.256159
hsa-mir-26b-5p	SSH1	-0.46052	0.00537155	0.0235095	-0.0909782
hsa-mir-26b-5p	PUS7	-0.572763	0.000323435	0.00306474	-0.106411
hsa-mir-26b-5p	TBC1D13	-0.497633	0.00235244	0.0129291	-0.0651507
hsa-mir-26b-5p	MANSC1	-0.466649	0.00471583	0.0214082	-0.0451697
hsa-mir-26b-5p	TRIM44	-0.542216	0.000766422	0.00572184	-0.0353262
hsa-mir-26b-5p	DCAF16	-0.440801	0.00804057	0.0315586	-0.0380944
hsa-mir-26b-5p	ODAM	-0.627277	5.51383e-05	0.000860602	-0.265363
hsa-mir-26b-5p	TMEM132A	-0.639859	3.49137e-05	0.000624913	-0.140232
hsa-mir-26b-5p	FKBP14	-0.523356	0.00125488	0.00817502	-0.0655145
hsa-mir-26b-5p	SEC61A2	-0.592137	0.000178848	0.0020036	-0.0711777
hsa-mir-26b-5p	SETD5	-0.582663	0.00024007	0.00247402	-0.0327205
hsa-mir-26b-5p	DPPA4	-0.561823	0.000444785	0.00385046	-0.239456
hsa-mir-26b-5p	SMPD3	-0.508321	0.00182257	0.010733	-0.0423639
hsa-mir-26b-5p	SLC30A10	-0.596368	0.000156353	0.00181986	-0.436675
hsa-mir-26b-5p	ENOSF1	-0.645998	2.77268e-05	0.000532333	-0.116641
hsa-mir-26b-5p	ZDHHC7	-0.42306	0.0113377	0.0404706	-0.0524156
hsa-mir-26b-5p	KANSL3	-0.457101	0.00577039	0.0247692	-0.0515177
hsa-mir-26b-5p	LUC7L	-0.446457	0.00717898	0.0290275	-0.0301954
hsa-mir-26b-5p	DNAJC11	-0.413401	0.0135705	0.0460905	-0.0982785
hsa-mir-26b-5p	PARP6	-0.481366	0.00341623	0.0169716	-0.0375648
hsa-mir-26b-5p	ENTPD7	-0.518856	0.00140568	0.00887559	-0.0866113
hsa-mir-26b-5p	TIGAR	-0.610943	9.69508e-05	0.00129122	-0.107476
hsa-mir-26b-5p	ADGRG6	-0.549633	0.000626283	0.00493598	-0.274241
hsa-mir-26b-5p	VANGL2	-0.567622	0.000376193	0.00341469	-0.130248
hsa-mir-26b-5p	MTA3	-0.49166	0.0027035	0.0143103	-0.0476306
hsa-mir-26b-5p	KIAA1324	-0.410856	0.0142171	0.0476256	-0.0943959
hsa-mir-26b-5p	KLHL42	-0.493786	0.00257362	0.0137983	-0.0177027
hsa-mir-26b-5p	EP400	-0.473774	0.00404143	0.0191893	-0.0935949
hsa-mir-26b-5p	HIVEP3	-0.466314	0.00474987	0.0215253	-0.04989
hsa-mir-26b-5p	AFAP1	-0.478915	0.00360817	0.0176672	-0.125592
hsa-mir-26b-5p	PBLD	-0.601201	0.000133783	0.00162312	-0.0737182
hsa-mir-26b-5p	CLSTN2	-0.564195	0.000415494	0.0036706	-0.242791
hsa-mir-26b-5p	AEN	-0.621482	6.76065e-05	0.000994692	-0.1571
hsa-mir-26b-5p	NABP1	-0.519962	0.00136721	0.00869877	-0.0823776
hsa-mir-26b-5p	BCL11B	-0.56029	0.00046468	0.00397522	-0.112059
hsa-mir-26b-5p	VPS33A	-0.462806	0.00511835	0.0227075	-0.0331825
hsa-mir-26b-5p	KCTD14	-0.508349	0.00182134	0.0107277	-0.232282
hsa-mir-26b-5p	C17orf53	-0.661148	1.53538e-05	0.000355609	-0.0930234
hsa-mir-26b-5p	DSCC1	-0.511325	0.00169392	0.0101761	-0.0606877
hsa-mir-26b-5p	C1orf50	-0.411029	0.0141722	0.0475138	-0.0842466
hsa-mir-26b-5p	CARD14	-0.545876	0.000694145	0.00532019	-0.186848
hsa-mir-26b-5p	KREMEN2	-0.593024	0.000173908	0.00196465	-0.0937694
hsa-mir-26b-5p	AKIRIN1	-0.55167	0.000592007	0.00473658	-0.0719963
hsa-mir-26b-5p	USB1	-0.524696	0.0012128	0.00797717	-0.0707024
hsa-mir-26b-5p	RTL10	-0.597585	0.000150365	0.00176788	-0.0556847
hsa-mir-26b-5p	AGMAT	-0.499962	0.00222671	0.0124244	-0.147128
hsa-mir-26b-5p	NAA40	-0.614404	8.62495e-05	0.00118831	-0.0958557
hsa-mir-26b-5p	CPSF7	-0.479386	0.00357061	0.0175323	-0.056157
hsa-mir-26b-5p	LPCAT1	-0.414676	0.0132562	0.0453215	-0.165678
hsa-mir-26b-5p	PRR5L	-0.541787	0.000775322	0.00576666	-0.100479
hsa-mir-26b-5p	PAQR6	-0.548471	0.000646609	0.00504744	-0.0533667
hsa-mir-26b-5p	TRMT2B	-0.420147	0.0119756	0.0421007	-0.0212702
hsa-mir-26b-5p	GREB1L	-0.549244	0.000633033	0.00497422	-0.131814
hsa-mir-26b-5p	RAB11FIP1	-0.50519	0.00196574	0.0113553	-0.162803
hsa-mir-26b-5p	PNPLA3	-0.577352	0.000282031	0.00277602	-0.311886
hsa-mir-26b-5p	KHDC1	-0.484447	0.00318758	0.0161351	-0.0607923
hsa-mir-26b-5p	COLEC12	-0.58108	0.000251949	0.00256128	-0.221437
hsa-mir-26b-5p	CCNL2	-0.474026	0.00401924	0.0191194	-0.0514224
hsa-mir-26b-5p	ADPGK	-0.685966	5.40965e-06	0.000174759	-0.0372075
hsa-mir-26b-5p	GINS4	-0.63632	3.97838e-05	0.000686355	-0.132086
hsa-mir-26b-5p	MCM8	-0.478537	0.00363865	0.0177813	-0.0495208
hsa-mir-26b-5p	MFSD9	-0.526321	0.00116346	0.00774246	-0.0845264
hsa-mir-26b-5p	ARHGEF39	-0.67906	7.30421e-06	0.000214429	-0.0978731
hsa-mir-26b-5p	TNKS1BP1	-0.433636	0.00925727	0.0349501	-0.0624211
hsa-mir-26b-5p	HPS4	-0.451211	0.00651726	0.0270685	-0.0398147
hsa-mir-26b-5p	PLXNA4	-0.52749	0.00112908	0.00757258	-0.133225
hsa-mir-26b-5p	HAUS8	-0.444676	0.00744136	0.0297778	-0.0358205
hsa-mir-26b-5p	SFXN1	-0.476497	0.00380664	0.0183624	-0.047067
hsa-mir-26b-5p	TUBGCP5	-0.425655	0.0107937	0.0390755	-0.0659775
hsa-mir-26b-5p	TRIM6	-0.451549	0.00647228	0.0269383	-0.0724071
hsa-mir-26b-5p	SLC38A10	-0.418485	0.012353	0.0430589	-0.0350384
hsa-mir-26b-5p	MFSD12	-0.60454	0.000119943	0.00150143	-0.0500624
hsa-mir-26b-5p	SLFN13	-0.466724	0.00470829	0.0213888	-0.0977783
hsa-mir-26b-5p	CXorf38	-0.409654	0.0145312	0.048372	-0.0260821
hsa-mir-26b-5p	SASS6	-0.444092	0.00752908	0.0300404	-0.0616301
hsa-mir-26b-5p	TMPRSS6	-0.48434	0.00319529	0.0161637	-0.146766
hsa-mir-26b-5p	TXLNA	-0.524571	0.00121668	0.00799689	-0.0716043
hsa-mir-26b-5p	SAMD14	-0.557937	0.000496756	0.0041708	-0.160797
hsa-mir-26b-5p	TRIM65	-0.558413	0.000490122	0.00413089	-0.0501757
hsa-mir-26b-5p	RNASEH1	-0.675042	8.6666e-06	0.000241745	-0.0467803
hsa-mir-26b-5p	ANKRD52	-0.505844	0.00193505	0.0112255	-0.104992
hsa-mir-26b-5p	KMT5A	-0.468546	0.00452742	0.020809	-0.0370199
hsa-mir-26b-5p	RAMP2-AS1	-0.614104	8.71316e-05	0.00119535	-0.269395
hsa-mir-27a-3p	ADAR	-0.473774	0.00404147	0.0191893	-0.0886557
hsa-mir-27a-3p	CCND1	-0.453458	0.00622308	0.0261588	-0.140158
hsa-mir-27a-3p	SLC26A2	-0.501619	0.00214091	0.0120769	-0.0733154
hsa-mir-27a-3p	EZH2	-0.454864	0.00604484	0.0256043	-0.0511845
hsa-mir-27a-3p	FOXO1	-0.452409	0.00635901	0.0265884	-0.0882257
hsa-mir-27a-3p	GATA3	-0.467203	0.00466012	0.0212394	-0.274196
hsa-mir-27a-3p	HMGN1	-0.507353	0.00186581	0.0109263	-0.101904
hsa-mir-27a-3p	ID4	-0.426034	0.0107161	0.038861	-0.0974935
hsa-mir-27a-3p	LBR	-0.423301	0.0112861	0.0403366	-0.0580668
hsa-mir-27a-3p	NRAS	-0.423504	0.0112428	0.04024	-0.0606266
hsa-mir-27a-3p	PFAS	-0.422366	0.0114869	0.0408508	-0.10048
hsa-mir-27a-3p	PLAGL2	-0.466683	0.00471246	0.0213999	-0.155154
hsa-mir-27a-3p	RBBP5	-0.494271	0.0025448	0.0136919	-0.0564176
hsa-mir-27a-3p	CAPN15	-0.469248	0.0044594	0.0205781	-0.0982625
hsa-mir-27a-3p	TFPI	-0.459775	0.00545643	0.0237804	-0.0468396
hsa-mir-27a-3p	KMT2D	-0.426015	0.0107199	0.038871	-0.127916
hsa-mir-27a-3p	FZD9	-0.530098	0.00105554	0.00721096	-0.210151
hsa-mir-27a-3p	KHSRP	-0.420778	0.0118349	0.0417373	-0.070424
hsa-mir-27a-3p	CCNK	-0.430884	0.00976456	0.0363393	-0.176247
hsa-mir-27a-3p	SGPL1	-0.478598	0.00363369	0.0177622	-0.0728636
hsa-mir-27a-3p	AP3D1	-0.411579	0.0140308	0.0471768	-0.0537078
hsa-mir-27a-3p	NOLC1	-0.479626	0.00355157	0.0174669	-0.0714773
hsa-mir-27a-3p	NUP93	-0.470578	0.00433286	0.0201689	-0.107287
hsa-mir-27a-3p	SEC16A	-0.463698	0.00502241	0.0224017	-0.0934578
hsa-mir-27a-3p	DCAF7	-0.563556	0.000423211	0.00372171	-0.0646546
hsa-mir-27a-3p	CHEK2	-0.42541	0.010844	0.039203	-0.0623408
hsa-mir-27a-3p	ADGRL1	-0.424909	0.0109478	0.0394768	-0.0880277
hsa-mir-27a-3p	NCBP2	-0.440983	0.00801156	0.0314782	-0.0540281
hsa-mir-27a-3p	SETD1B	-0.492921	0.00262583	0.0140066	-0.0948182
hsa-mir-27a-3p	PLXND1	-0.421256	0.0117292	0.0414682	-0.113046
hsa-mir-27a-3p	GSE1	-0.48103	0.00344205	0.0170687	-0.0894359
hsa-mir-27a-3p	RABGAP1	-0.419409	0.0121419	0.042527	-0.0428765
hsa-mir-27a-3p	DKK2	-0.459429	0.00549619	0.0239062	-0.142904
hsa-mir-27a-3p	HIPK2	-0.42727	0.0104664	0.0382089	-0.0539891
hsa-mir-27a-3p	GNG12	-0.432508	0.00946245	0.0354994	-0.0411217
hsa-mir-27a-3p	NLN	-0.471504	0.00424665	0.0198921	-0.112091
hsa-mir-27a-3p	GNPNAT1	-0.408165	0.0149285	0.0493338	-0.084198
hsa-mir-27a-3p	KCTD14	-0.452916	0.00629293	0.026384	-0.232282
hsa-mir-27a-3p	AKIRIN1	-0.441654	0.00790518	0.0311735	-0.0719963
hsa-mir-27a-3p	CAB39L	-0.478953	0.00360518	0.0176588	-0.0677072
hsa-mir-27a-3p	GPT2	-0.449397	0.00676335	0.0277961	-0.0430055
hsa-mir-27a-3p	LMNB2	-0.439761	0.00820827	0.0320433	-0.0586677
hsa-mir-27a-3p	SFXN1	-0.416242	0.0128784	0.0443733	-0.047067
hsa-mir-27a-3p	GLCCI1	-0.548207	0.000651322	0.00507546	-0.105568
hsa-mir-27a-3p	ZNF618	-0.58395	0.000230782	0.00240436	-0.137553
hsa-mir-27a-3p	FOXP4	-0.439808	0.00820064	0.0320199	-0.121987
hsa-mir-27a-3p	DPY19L3	-0.422419	0.0114755	0.0408306	-0.0914049
hsa-mir-27a-3p	CCNYL1	-0.44491	0.00740639	0.0296809	-0.0577685
hsa-mir-27a-3p	ZNF384	-0.433756	0.00923567	0.0348925	-0.148629
hsa-mir-27a-3p	ACER2	-0.430209	0.00989258	0.0366897	-0.163358
hsa-mir-28-5p	PRDM2	-0.432118	0.00953433	0.0356998	-0.0438815
hsa-mir-28-5p	SLC7A5	-0.410385	0.0143394	0.0479207	-0.21566
hsa-mir-28-5p	PRSS16	-0.449509	0.00674792	0.0277503	-0.39873
hsa-mir-28-5p	AHDC1	-0.413976	0.013428	0.0457318	-0.0649781
hsa-mir-29a-3p	ABL1	-0.460717	0.00534934	0.0234354	-0.0736182
hsa-mir-29a-3p	CCND1	-0.518186	0.00142947	0.00898881	-0.140158
hsa-mir-29a-3p	BCL7A	-0.549514	0.000628343	0.0049481	-0.0552093
hsa-mir-29a-3p	CASP8	-0.435798	0.00887471	0.0339325	-0.0661066
hsa-mir-29a-3p	CCNA2	-0.415539	0.0130468	0.0447929	-0.0468744
hsa-mir-29a-3p	CDK2	-0.495909	0.00244943	0.0133188	-0.0630528
hsa-mir-29a-3p	DNMT1	-0.598189	0.000147472	0.00174286	-0.118112
hsa-mir-29a-3p	DNMT3A	-0.606911	0.000110912	0.00142147	-0.0966009
hsa-mir-29a-3p	DNMT3B	-0.632392	4.59025e-05	0.000758663	-0.136975
hsa-mir-29a-3p	LIMS1	-0.458864	0.00556173	0.0241215	-0.0535963
hsa-mir-29a-3p	MUC1	-0.420473	0.0119027	0.0419195	-0.168588
hsa-mir-29a-3p	MYC	-0.436193	0.00880633	0.0337367	-0.0932033
hsa-mir-29a-3p	MYCN	-0.640007	3.47216e-05	0.000621955	-0.10519
hsa-mir-29a-3p	NASP	-0.596065	0.000157874	0.00183295	-0.0793688
hsa-mir-29a-3p	SERPINB9	-0.504119	0.0020169	0.0115683	-0.184494
hsa-mir-29a-3p	ROBO1	-0.522334	0.0012878	0.0083292	-0.0957149
hsa-mir-29a-3p	SFRP2	-0.543228	0.000745796	0.00560778	-0.252657
hsa-mir-29a-3p	VHL	-0.448345	0.00690963	0.0282344	-0.0399017
hsa-mir-29a-3p	PXDN	-0.548684	0.000642849	0.00502628	-0.110343
hsa-mir-29a-3p	CDC7	-0.538612	0.000844019	0.00613979	-0.0499771
hsa-mir-29a-3p	FAM193A	-0.478511	0.00364069	0.0177909	-0.0561259
hsa-mir-29a-3p	CLDN1	-0.545187	0.000707264	0.00539279	-0.161945
hsa-mir-29a-3p	TRAF4	-0.428086	0.0103043	0.0377806	-0.105423
hsa-mir-29a-3p	TRAM2	-0.424676	0.0109963	0.0396018	-0.0646055
hsa-mir-29a-3p	SETDB1	-0.548107	0.0006531	0.00508611	-0.101575
hsa-mir-29a-3p	HUWE1	-0.454884	0.00604239	0.0255958	-0.0858734
hsa-mir-29a-3p	POLD3	-0.498192	0.00232172	0.0128031	-0.0299827
hsa-mir-29a-3p	SLC22A7	-0.573091	0.000320311	0.00304279	-0.142719
hsa-mir-29a-3p	SEC31A	-0.513808	0.00159361	0.00972149	-0.0496131
hsa-mir-29a-3p	MAPKBP1	-0.457687	0.00570034	0.0245594	-0.0948763
hsa-mir-29a-3p	SRGAP2	-0.459531	0.0054844	0.0238682	-0.0903751
hsa-mir-29a-3p	BACE1	-0.450046	0.00667434	0.0275417	-0.0709326
hsa-mir-29a-3p	FJX1	-0.555522	0.000531725	0.00437496	-0.105854
hsa-mir-29a-3p	AGO1	-0.541025	0.000791325	0.00585437	-0.0585572
hsa-mir-29a-3p	GOLGA7	-0.515376	0.00153303	0.00944857	-0.115054
hsa-mir-29a-3p	TRIM68	-0.462877	0.00511068	0.0226813	-0.0611716
hsa-mir-29a-3p	SLC30A10	-0.536739	0.000887033	0.00636432	-0.436675
hsa-mir-29a-3p	CDC42SE1	-0.521417	0.001318	0.00847065	-0.0870887
hsa-mir-29a-3p	ZNF286A	-0.431446	0.00965911	0.0360476	-0.0344709
hsa-mir-29a-3p	CCDC14	-0.464649	0.00492183	0.0220771	-0.0419896
hsa-mir-29a-3p	KCTD15	-0.517932	0.00143857	0.00903155	-0.0555996
hsa-mir-29a-3p	NAA40	-0.602942	0.000126396	0.00155563	-0.0958557
hsa-mir-29a-3p	EDC3	-0.421407	0.0116959	0.0413906	-0.0314097
hsa-mir-29a-3p	CTC1	-0.520444	0.00135075	0.00862462	-0.0816635
hsa-mir-29a-3p	RAB11FIP1	-0.527329	0.00113375	0.00759698	-0.162803
hsa-mir-29a-3p	CSRNP2	-0.484302	0.00319803	0.0161751	-0.0518748
hsa-mir-29a-3p	ISG20L2	-0.54491	0.000712606	0.00542507	-0.0857843
hsa-mir-29a-3p	DOT1L	-0.514335	0.00157302	0.00963028	-0.0797977
hsa-mir-29a-3p	TNRC18	-0.491099	0.00273873	0.0144534	-0.0939855
hsa-mir-29a-3p	CBX2	-0.566342	0.000390463	0.00350604	-0.116315
hsa-mir-29a-3p	FMNL3	-0.439835	0.00819617	0.0320051	-0.0686761
hsa-mir-29a-3p	GAREM2	-0.455681	0.00594336	0.0252949	-0.143003
hsa-mir-29a-3p	TET3	-0.454059	0.00614632	0.025921	-0.0672987
hsa-mir-29a-3p	ZNF850	-0.617002	7.89276e-05	0.00111336	-0.140916
hsa-mir-29a-3p	FAM71F2	-0.481954	0.0033715	0.0168129	-0.158974
hsa-mir-30a-5p	ABL1	-0.694054	3.7665e-06	0.000137697	-0.0736182
hsa-mir-30a-5p	ANPEP	-0.700534	2.79425e-06	0.000113002	-0.0929926
hsa-mir-30a-5p	BCL9	-0.819183	1.78868e-09	1.22911e-06	-0.100227
hsa-mir-30a-5p	CAPN2	-0.718606	1.16423e-06	6.2716e-05	-0.0612474
hsa-mir-30a-5p	CBFB	-0.585634	0.000219114	0.0023188	-0.0442385
hsa-mir-30a-5p	CCNF	-0.738856	4.01693e-07	3.15185e-05	-0.133979
hsa-mir-30a-5p	ENTPD1	-0.656606	1.83934e-05	0.000400204	-0.0481483
hsa-mir-30a-5p	CDH1	-0.413234	0.0136122	0.0461918	-0.315953
hsa-mir-30a-5p	CTNND1	-0.714741	1.4118e-06	7.13102e-05	-0.0675679
hsa-mir-30a-5p	DAG1	-0.540687	0.000798539	0.0058916	-0.0330299
hsa-mir-30a-5p	DHX8	-0.548804	0.000640736	0.00501359	-0.0488701
hsa-mir-30a-5p	DNMT1	-0.76038	1.15972e-07	1.44456e-05	-0.118112
hsa-mir-30a-5p	ARID3A	-0.722752	9.4336e-07	5.49506e-05	-0.162737
hsa-mir-30a-5p	DSG2	-0.762648	1.00986e-07	1.32313e-05	-0.0722714
hsa-mir-30a-5p	CELSR3	-0.767444	7.4982e-08	1.11065e-05	-0.169889
hsa-mir-30a-5p	EIF2B1	-0.589789	0.00019255	0.00211138	-0.0126246
hsa-mir-30a-5p	EPB41	-0.700131	2.84727e-06	0.000114496	-0.0820365
hsa-mir-30a-5p	FANCF	-0.614556	8.58051e-05	0.00118344	-0.0314582
hsa-mir-30a-5p	B4GALT1	-0.572651	0.000324514	0.00307116	-0.0473544
hsa-mir-30a-5p	GCLC	-0.514569	0.00156397	0.00958823	-0.0411331
hsa-mir-30a-5p	HDAC1	-0.785246	2.32817e-08	5.62695e-06	-0.0473081
hsa-mir-30a-5p	HK1	-0.745433	2.78406e-07	2.50685e-05	-0.0770524
hsa-mir-30a-5p	HNF4G	-0.49666	0.00240674	0.0131454	-0.340966
hsa-mir-30a-5p	HNRNPA1	-0.477261	0.00374293	0.0181435	-0.0328929
hsa-mir-30a-5p	IGF1R	-0.430412	0.009854	0.0365861	-0.0348454
hsa-mir-30a-5p	KIF11	-0.628541	5.2713e-05	0.000834126	-0.0427403
hsa-mir-30a-5p	LDLR	-0.434755	0.00905762	0.0344312	-0.0512883
hsa-mir-30a-5p	LIG3	-0.501694	0.00213708	0.0120621	-0.048354
hsa-mir-30a-5p	LSS	-0.490429	0.00278125	0.0146153	-0.0797876
hsa-mir-30a-5p	MAT2A	-0.709819	1.79661e-06	8.3577e-05	-0.109524
hsa-mir-30a-5p	MFAP3	-0.471142	0.00428015	0.0200016	-0.0592999
hsa-mir-30a-5p	MRE11	-0.440297	0.00812149	0.0317848	-0.0377085
hsa-mir-30a-5p	MYBL2	-0.723961	8.86641e-07	5.27187e-05	-0.109139
hsa-mir-30a-5p	NCAM1	-0.740015	3.76874e-07	3.03934e-05	-0.0495619
hsa-mir-30a-5p	NCL	-0.69454	3.68407e-06	0.00013557	-0.0456655
hsa-mir-30a-5p	NOTCH1	-0.795347	1.14063e-08	3.56696e-06	-0.178138
hsa-mir-30a-5p	NPR3	-0.745149	2.8291e-07	2.53535e-05	-0.218791
hsa-mir-30a-5p	NT5E	-0.808634	4.19113e-09	1.97408e-06	-0.207751
hsa-mir-30a-5p	OPHN1	-0.663039	1.42286e-05	0.000337807	-0.108572
hsa-mir-30a-5p	PAWR	-0.512453	0.0016477	0.00996323	-0.0275717
hsa-mir-30a-5p	PCNT	-0.705763	2.1835e-06	9.4991e-05	-0.067937
hsa-mir-30a-5p	SERPINE2	-0.590037	0.000191059	0.00210228	-0.0498555
hsa-mir-30a-5p	PLA2G4A	-0.662697	1.44266e-05	0.00034113	-0.138183
hsa-mir-30a-5p	PLAGL2	-0.82733	8.91709e-10	8.11946e-07	-0.155154
hsa-mir-30a-5p	PLSCR1	-0.5069	0.00188636	0.0110109	-0.0448955
hsa-mir-30a-5p	PLXNA1	-0.576531	0.000289071	0.00282575	-0.0611397
hsa-mir-30a-5p	EXOSC10	-0.764386	9.07325e-08	1.23877e-05	-0.0498149
hsa-mir-30a-5p	PPP1R10	-0.708329	1.9308e-06	8.76667e-05	-0.11767
hsa-mir-30a-5p	PPP2R1B	-0.728375	7.04957e-07	4.52516e-05	-0.0570447
hsa-mir-30a-5p	PTBP1	-0.831421	6.20111e-10	6.56205e-07	-0.0881381
hsa-mir-30a-5p	PTGFRN	-0.559102	0.000480645	0.00407176	-0.0427584
hsa-mir-30a-5p	PTPRK	-0.557486	0.000503136	0.00420887	-0.114875
hsa-mir-30a-5p	RAD23B	-0.480873	0.0034541	0.0171111	-0.0285589
hsa-mir-30a-5p	RPA1	-0.472	0.00420102	0.0197431	-0.0245085
hsa-mir-30a-5p	RRM2	-0.81002	3.75907e-09	1.84875e-06	-0.0677381
hsa-mir-30a-5p	SBF1	-0.626036	5.76186e-05	0.000889093	-0.0660149
hsa-mir-30a-5p	SCD	-0.742772	3.23347e-07	2.74824e-05	-0.210472
hsa-mir-30a-5p	SKP2	-0.822679	1.33254e-09	1.04161e-06	-0.100358
hsa-mir-30a-5p	SLC12A4	-0.524065	0.00123247	0.00806812	-0.0465737
hsa-mir-30a-5p	FSCN1	-0.557002	0.000510046	0.00424717	-0.0660102
hsa-mir-30a-5p	SRPRA	-0.695327	3.55411e-06	0.000132767	-0.051343
hsa-mir-30a-5p	STAU1	-0.555121	0.000537731	0.00441356	-0.0332182
hsa-mir-30a-5p	TFDP1	-0.638519	3.66902e-05	0.000647243	-0.048567
hsa-mir-30a-5p	TGM2	-0.594946	0.000163611	0.00187858	-0.0545403
hsa-mir-30a-5p	TP53	-0.659168	1.66178e-05	0.000375084	-0.0841549
hsa-mir-30a-5p	TPBG	-0.798826	8.83929e-09	3.03101e-06	-0.198425
hsa-mir-30a-5p	TRIO	-0.637735	3.77667e-05	0.000661909	-0.0816532
hsa-mir-30a-5p	UGDH	-0.772709	5.36395e-08	9.20234e-06	-0.0820278
hsa-mir-30a-5p	WNT5A	-0.68993	4.53658e-06	0.000155359	-0.161387
hsa-mir-30a-5p	XPO1	-0.460363	0.00538934	0.0235689	-0.0290696
hsa-mir-30a-5p	YWHAE	-0.559745	0.000471945	0.00402021	-0.0594123
hsa-mir-30a-5p	SLC7A5	-0.765101	8.67954e-08	1.21406e-05	-0.21566
hsa-mir-30a-5p	TRRAP	-0.620919	6.8945e-05	0.00101071	-0.0743084
hsa-mir-30a-5p	PICALM	-0.43564	0.00890217	0.0340107	-0.0264696
hsa-mir-30a-5p	CDC7	-0.50937	0.00177672	0.0105335	-0.0499771
hsa-mir-30a-5p	NOP14	-0.726999	7.57554e-07	4.72998e-05	-0.0839362
hsa-mir-30a-5p	TNFRSF10B	-0.731182	6.07914e-07	4.10971e-05	-0.102495
hsa-mir-30a-5p	PER2	-0.580942	0.000253013	0.0025672	-0.0623128
hsa-mir-30a-5p	ST3GAL5	-0.634839	4.19977e-05	0.000714215	-0.0584241
hsa-mir-30a-5p	GPRC5A	-0.816888	2.16255e-09	1.37576e-06	-0.186924
hsa-mir-30a-5p	CCNE2	-0.489134	0.00286518	0.0149278	-0.0668726
hsa-mir-30a-5p	B4GALT5	-0.788413	1.86918e-08	4.88586e-06	-0.0900421
hsa-mir-30a-5p	H6PD	-0.635116	4.15748e-05	0.000709026	-0.0640066
hsa-mir-30a-5p	SH3PXD2A	-0.515672	0.00152182	0.00939926	-0.0517605
hsa-mir-30a-5p	UBE3C	-0.506162	0.00192027	0.0111617	-0.0432037
hsa-mir-30a-5p	JADE3	-0.547086	0.000671608	0.00519323	-0.044619
hsa-mir-30a-5p	BMS1	-0.727422	7.41014e-07	4.67702e-05	-0.0468441
hsa-mir-30a-5p	ZBTB39	-0.823278	1.26615e-09	1.01865e-06	-0.144062
hsa-mir-30a-5p	ARPC5	-0.411538	0.0140414	0.0472055	-0.0188659
hsa-mir-30a-5p	LHFPL2	-0.597619	0.000150202	0.0017665	-0.0461513
hsa-mir-30a-5p	TUBA1B	-0.529068	0.00108406	0.00735994	-0.0595243
hsa-mir-30a-5p	TUBB3	-0.695012	3.60558e-06	0.000134151	-0.122562
hsa-mir-30a-5p	SCML2	-0.656255	1.86494e-05	0.000404053	-0.0615307
hsa-mir-30a-5p	SEC23A	-0.452747	0.00631486	0.0264514	-0.0390015
hsa-mir-30a-5p	TM9SF1	-0.562367	0.000437912	0.00380808	-0.0682033
hsa-mir-30a-5p	PAICS	-0.642885	3.11832e-05	0.00057673	-0.0580634
hsa-mir-30a-5p	ERLIN1	-0.697308	3.24524e-06	0.000124919	-0.0465029
hsa-mir-30a-5p	PNMA2	-0.729449	6.66291e-07	4.3625e-05	-0.132154
hsa-mir-30a-5p	NFAT5	-0.418275	0.0124014	0.0431787	-0.0610831
hsa-mir-30a-5p	DBF4	-0.767524	7.46094e-08	1.10723e-05	-0.0717373
hsa-mir-30a-5p	MLLT11	-0.730511	6.29926e-07	4.20408e-05	-0.0687833
hsa-mir-30a-5p	GLIPR1	-0.584689	0.000225593	0.00236793	-0.0633701
hsa-mir-30a-5p	CBX3	-0.577223	0.00028313	0.00278369	-0.0333937
hsa-mir-30a-5p	VASH1	-0.806841	4.81904e-09	2.13714e-06	-0.179268
hsa-mir-30a-5p	MLXIP	-0.566297	0.00039098	0.00351016	-0.0832692
hsa-mir-30a-5p	MAST3	-0.709011	1.86829e-06	8.57599e-05	-0.101289
hsa-mir-30a-5p	XPO7	-0.524847	0.00120815	0.00795484	-0.0345019
hsa-mir-30a-5p	HIC2	-0.838245	3.3091e-10	4.31879e-07	-0.121933
hsa-mir-30a-5p	FAF2	-0.677043	7.9614e-06	0.000227421	-0.0365963
hsa-mir-30a-5p	LARP1	-0.728985	6.82757e-07	4.44183e-05	-0.0693192
hsa-mir-30a-5p	SF3B3	-0.671369	1.01106e-05	0.000268032	-0.0564152
hsa-mir-30a-5p	LRRC8B	-0.727182	7.50345e-07	4.69809e-05	-0.0549312
hsa-mir-30a-5p	TNPO3	-0.624277	6.13066e-05	0.000928948	-0.0601549
hsa-mir-30a-5p	RBFOX2	-0.710691	1.72212e-06	8.13259e-05	-0.105434
hsa-mir-30a-5p	DDAH1	-0.621466	6.76436e-05	0.000995051	-0.0568425
hsa-mir-30a-5p	CORO1C	-0.668046	1.16018e-05	0.000293445	-0.0359151
hsa-mir-30a-5p	STX12	-0.483392	0.00326433	0.0164291	-0.0203881
hsa-mir-30a-5p	SACS	-0.508885	0.00179778	0.0106227	-0.0393662
hsa-mir-30a-5p	PABPC1	-0.762733	1.00459e-07	1.32044e-05	-0.0566518
hsa-mir-30a-5p	AGO2	-0.55615	0.000522429	0.00432225	-0.0392284
hsa-mir-30a-5p	PRPF19	-0.608283	0.00010597	0.0013754	-0.0392886
hsa-mir-30a-5p	EML4	-0.855477	5.90523e-11	1.59456e-07	-0.105126
hsa-mir-30a-5p	DROSHA	-0.749575	2.19758e-07	2.14839e-05	-0.0541626
hsa-mir-30a-5p	MYLIP	-0.578529	0.000272209	0.00270693	-0.0397803
hsa-mir-30a-5p	UBN1	-0.659872	1.61579e-05	0.00036785	-0.0743821
hsa-mir-30a-5p	CPSF1	-0.480305	0.0034982	0.0172732	-0.0618725
hsa-mir-30a-5p	CHST15	-0.454375	0.00610639	0.0258028	-0.0542326
hsa-mir-30a-5p	NIP7	-0.698878	3.01805e-06	0.000118801	-0.0698913
hsa-mir-30a-5p	ANAPC5	-0.426881	0.0105444	0.0384067	-0.00723657
hsa-mir-30a-5p	DTL	-0.770375	6.22952e-08	1.00099e-05	-0.0727382
hsa-mir-30a-5p	GALNT7	-0.547692	0.000660564	0.00513114	-0.0419816
hsa-mir-30a-5p	CSNK1G1	-0.511041	0.00170571	0.010224	-0.0219824
hsa-mir-30a-5p	GNG2	-0.425441	0.0108376	0.0391886	-0.0351067
hsa-mir-30a-5p	RHOF	-0.778615	3.64453e-08	7.21297e-06	-0.142025
hsa-mir-30a-5p	2023-03-05	-0.420679	0.0118568	0.0418004	-0.0182325
hsa-mir-30a-5p	NDE1	-0.502687	0.00208713	0.0118642	-0.12125
hsa-mir-30a-5p	RETSAT	-0.459865	0.00544609	0.0237525	-0.0302658
hsa-mir-30a-5p	DNAAF5	-0.670081	1.06664e-05	0.000278449	-0.0445254
hsa-mir-30a-5p	FANCL	-0.411834	0.0139657	0.0470177	-0.0280161
hsa-mir-30a-5p	LRRC8D	-0.59592	0.000158607	0.00183743	-0.0470398
hsa-mir-30a-5p	DARS2	-0.724675	8.54583e-07	5.1306e-05	-0.0815148
hsa-mir-30a-5p	SEC61A2	-0.800612	7.73997e-09	2.82782e-06	-0.0711777
hsa-mir-30a-5p	SETD5	-0.429661	0.0099974	0.0369802	-0.0327205
hsa-mir-30a-5p	OGFOD1	-0.71939	1.11913e-06	6.10847e-05	-0.05777
hsa-mir-30a-5p	SLC35C1	-0.556009	0.0005245	0.00433266	-0.0512499
hsa-mir-30a-5p	DNAJA4	-0.462264	0.00517743	0.0228932	-0.0452738
hsa-mir-30a-5p	LMBR1L	-0.423316	0.0112829	0.0403336	-0.0358252
hsa-mir-30a-5p	POLR3E	-0.722722	9.44842e-07	5.49961e-05	-0.0462539
hsa-mir-30a-5p	CEP72	-0.578548	0.00027205	0.00270613	-0.0638876
hsa-mir-30a-5p	CNDP2	-0.550509	0.000611339	0.00485045	-0.0510018
hsa-mir-30a-5p	WDR12	-0.520592	0.00134571	0.00859952	-0.03105
hsa-mir-30a-5p	DHX33	-0.732267	5.73812e-07	3.97761e-05	-0.0877656
hsa-mir-30a-5p	REXO1	-0.535572	0.000914799	0.00650903	-0.0574531
hsa-mir-30a-5p	GATAD2B	-0.608618	0.000104794	0.00136587	-0.136602
hsa-mir-30a-5p	2023-03-04	-0.76504	8.71252e-08	1.21542e-05	-0.311569
hsa-mir-30a-5p	PCDH10	-0.839253	3.00865e-10	4.18224e-07	-0.351336
hsa-mir-30a-5p	LRRN1	-0.643717	3.0224e-05	0.000564344	-0.133615
hsa-mir-30a-5p	RPRD1B	-0.532895	0.000981404	0.00684663	-0.0453618
hsa-mir-30a-5p	ELOVL5	-0.637369	3.82788e-05	0.000667994	-0.0659057
hsa-mir-30a-5p	ATL2	-0.494159	0.00255143	0.0137163	-0.0324996
hsa-mir-30a-5p	GIGYF1	-0.5751	0.00030172	0.0029169	-0.0556923
hsa-mir-30a-5p	COPS7B	-0.462639	0.00513648	0.0227704	-0.0325579
hsa-mir-30a-5p	S100PBP	-0.736408	4.59166e-07	3.43529e-05	-0.0492235
hsa-mir-30a-5p	CDCP1	-0.437455	0.00859069	0.0331364	-0.201602
hsa-mir-30a-5p	VPS33A	-0.43025	0.00988467	0.0366665	-0.0331825
hsa-mir-30a-5p	MARCKSL1	-0.444401	0.00748252	0.0298998	-0.0555482
hsa-mir-30a-5p	AKIRIN1	-0.844295	1.85029e-10	2.97722e-07	-0.0719963
hsa-mir-30a-5p	YRDC	-0.426549	0.0106114	0.0385891	-0.0377483
hsa-mir-30a-5p	NOL9	-0.500776	0.00218423	0.0122496	-0.0312367
hsa-mir-30a-5p	ALG9	-0.457464	0.0057269	0.0246408	-0.015537
hsa-mir-30a-5p	LPCAT1	-0.657367	1.78484e-05	0.000392732	-0.165678
hsa-mir-30a-5p	EDC3	-0.642399	3.17567e-05	0.000584438	-0.0314097
hsa-mir-30a-5p	WDR82	-0.689327	4.66054e-06	0.000158214	-0.0408728
hsa-mir-30a-5p	NDEL1	-0.510705	0.00171978	0.0102844	-0.0296819
hsa-mir-30a-5p	TXNDC5	-0.679367	7.2084e-06	0.000212527	-0.159872
hsa-mir-30a-5p	ADPGK	-0.79343	1.30991e-08	3.91511e-06	-0.0372075
hsa-mir-30a-5p	KREMEN1	-0.639298	3.5647e-05	0.000633796	-0.0809395
hsa-mir-30a-5p	UTP15	-0.625805	5.80928e-05	0.000893672	-0.0399903
hsa-mir-30a-5p	HHIPL1	-0.744153	2.99254e-07	2.62148e-05	-0.108576
hsa-mir-30a-5p	CBX2	-0.813662	2.81183e-09	1.54836e-06	-0.116315
hsa-mir-30a-5p	LMNB2	-0.663455	1.39913e-05	0.000333817	-0.0586677
hsa-mir-30a-5p	FAM104A	-0.518194	0.00142917	0.00898769	-0.0396911
hsa-mir-30a-5p	STRIP1	-0.62278	6.46109e-05	0.000963716	-0.0461653
hsa-mir-30a-5p	SELENOI	-0.626664	5.63523e-05	0.000874341	-0.0473416
hsa-mir-30a-5p	RFT1	-0.743953	3.02636e-07	2.6322e-05	-0.0499564
hsa-mir-30a-5p	SLC38A5	-0.602774	0.000127094	0.00156189	-0.123671
hsa-mir-30a-5p	SFXN1	-0.692473	4.04634e-06	0.000144129	-0.047067
hsa-mir-30a-5p	THEM4	-0.607775	0.000107779	0.00139249	-0.0591382
hsa-mir-30a-5p	ZSCAN29	-0.589733	0.000192887	0.00211419	-0.046562
hsa-mir-30a-5p	DPY19L3	-0.821593	1.46109e-09	1.07995e-06	-0.0914049
hsa-mir-30a-5p	PHF13	-0.645576	2.81738e-05	0.00053832	-0.0572469
hsa-mir-30a-5p	ITPRIPL2	-0.543291	0.000744527	0.00560104	-0.0602868
hsa-mir-30a-5p	GXYLT1	-0.717816	1.21131e-06	6.45417e-05	-0.0606324
hsa-mir-30a-5p	IFNE	-0.645398	2.83647e-05	0.000540824	-0.409697
hsa-mir-30a-5p	KRT77	-0.557156	0.000507843	0.00423317	-0.207107
hsa-mir-30a-5p	SKIDA1	-0.742911	3.20841e-07	2.73387e-05	-0.0672354
hsa-mir-30a-5p	LIN28B	-0.61117	9.62124e-05	0.00128312	-0.303683
hsa-mir-30a-3p	ENTPD5	-0.539219	0.000830487	0.00606453	-0.0943728
hsa-mir-30a-3p	CRK	-0.460317	0.00539459	0.0235875	-0.13533
hsa-mir-30a-3p	EP300	-0.432895	0.00939165	0.0353037	-0.0995063
hsa-mir-30a-3p	GABRA2	-0.478432	0.00364714	0.0178116	-0.245405
hsa-mir-30a-3p	GLG1	-0.434049	0.00918307	0.0347538	-0.0562749
hsa-mir-30a-3p	HNRNPU	-0.579284	0.000266064	0.0026642	-0.0325718
hsa-mir-30a-3p	KPNA2	-0.579857	0.000261487	0.00263271	-0.0779558
hsa-mir-30a-3p	LMNB1	-0.568708	0.000364448	0.00333672	-0.105994
hsa-mir-30a-3p	MECP2	-0.413483	0.0135502	0.0460386	-0.053838
hsa-mir-30a-3p	MYC	-0.424684	0.0109945	0.0395992	-0.0932033
hsa-mir-30a-3p	NOTCH1	-0.459805	0.00545295	0.0237736	-0.178138
hsa-mir-30a-3p	NUP98	-0.474721	0.00395839	0.0189041	-0.058136
hsa-mir-30a-3p	TPR	-0.482763	0.00331085	0.0165979	-0.0313194
hsa-mir-30a-3p	YWHAE	-0.543742	0.000735515	0.00555252	-0.0594123
hsa-mir-30a-3p	HMGA2	-0.438626	0.00839464	0.0325798	-0.37983
hsa-mir-30a-3p	FZD6	-0.414017	0.0134178	0.0457066	-0.0722679
hsa-mir-30a-3p	GPRC5A	-0.531328	0.00102236	0.00705172	-0.186924
hsa-mir-30a-3p	ENTPD4	-0.559497	0.00047528	0.00404074	-0.108621
hsa-mir-30a-3p	MAML1	-0.466921	0.00468843	0.0213279	-0.0599393
hsa-mir-30a-3p	VAV3	-0.468078	0.0045733	0.0209567	-0.07759
hsa-mir-30a-3p	SUPT16H	-0.607148	0.000110044	0.00141252	-0.0581643
hsa-mir-30a-3p	CLSTN1	-0.459625	0.00547369	0.0238331	-0.064014
hsa-mir-30a-3p	ESYT1	-0.486733	0.00302657	0.015535	-0.0654403
hsa-mir-30a-3p	EXOSC2	-0.424841	0.0109619	0.0395151	-0.0620609
hsa-mir-30a-3p	ARL2BP	-0.467485	0.00463201	0.0211564	-0.114477
hsa-mir-30a-3p	BAMBI	-0.577346	0.00028208	0.00277619	-0.0715162
hsa-mir-30a-3p	LSM14A	-0.529239	0.00107927	0.00733441	-0.102641
hsa-mir-30a-3p	EPB41L4B	-0.485901	0.00308436	0.0157477	-0.208696
hsa-mir-30a-3p	GALNT10	-0.480703	0.0034673	0.0171595	-0.123562
hsa-mir-30a-3p	TMEM184C	-0.409376	0.0146048	0.0485439	-0.0372978
hsa-mir-30a-3p	GATAD2B	-0.413762	0.0134809	0.0458693	-0.136602
hsa-mir-30a-3p	WDR82	-0.4952	0.00249029	0.0134752	-0.0408728
hsa-mir-30a-3p	COLEC12	-0.486291	0.00305717	0.0156494	-0.221437
hsa-mir-30a-3p	FAM107B	-0.447052	0.00709311	0.0287774	-0.0844783
hsa-mir-30a-3p	FAM104A	-0.46432	0.00495639	0.0221898	-0.0396911
hsa-mir-30a-3p	KIAA1671	-0.444316	0.00749535	0.0299371	-0.124801
hsa-mir-30a-3p	YTHDC1	-0.606796	0.000111336	0.0014251	-0.0398034
hsa-mir-30a-3p	SMCR8	-0.457552	0.0057164	0.0246075	-0.103041
hsa-mir-30a-3p	EPGN	-0.495049	0.00249908	0.0135106	-0.219175
hsa-mir-30a-3p	NBPF15	-0.45974	0.00546041	0.023792	-0.0644534
hsa-mir-30a-3p	EOGT	-0.475529	0.00388878	0.0186601	-0.0461157
hsa-mir-30a-3p	NEMP2	-0.48746	0.00297691	0.0153482	-0.0714672
hsa-mir-31-5p	RPL12	-0.423786	0.011183	0.0400882	0.0871827
hsa-mir-31-5p	RPL35A	-0.470226	0.00436601	0.0202798	0.141274
hsa-mir-31-5p	RPL37A	-0.463185	0.00507744	0.0225794	0.153439
hsa-mir-31-5p	RPS7	-0.418697	0.0123044	0.0429272	0.124411
hsa-mir-31-5p	TBXA2R	-0.43618	0.00880856	0.0337416	0.142695
hsa-mir-31-5p	YY1	-0.440357	0.00811171	0.0317593	0.0153025
hsa-mir-31-5p	HIST1H2BJ	-0.563109	0.000428682	0.00375269	0.121561
hsa-mir-31-5p	LAPTM4A	-0.489479	0.00284264	0.0148463	0.0909361
hsa-mir-31-5p	SNRNP27	-0.462537	0.00514759	0.022798	0.0778988
hsa-mir-31-5p	REXO2	-0.596446	0.000155962	0.00181642	0.0740705
hsa-mir-31-5p	STOML2	-0.456758	0.00581177	0.0249027	0.0577769
hsa-mir-31-5p	SYDE2	-0.464818	0.00490415	0.0220206	0.091304
hsa-mir-31-5p	SGPP2	-0.421835	0.0116023	0.0411556	0.132863
hsa-mir-31-5p	PPM1L	-0.553355	0.000564924	0.00457989	0.15506
hsa-mir-31-5p	JAZF1	-0.417858	0.012498	0.0434214	0.102135
hsa-mir-31-5p	TMEM9	-0.418452	0.0123605	0.0430806	0.0415279
hsa-mir-31-5p	C1QTNF9	-0.559736	0.000472065	0.00402082	0.319253
hsa-mir-31-5p	PYURF	-0.463062	0.00509065	0.0226223	0.0749948
hsa-mir-32-5p	BCL11B	-0.425006	0.0109275	0.0394213	-0.112059
hsa-mir-95-3p	CCND1	-0.589949	0.000191589	0.00210554	-0.140158
hsa-mir-95-3p	NSD2	-0.535101	0.000926216	0.00656625	-0.0817093
hsa-mir-98-5p	ABCF1	-0.445775	0.00727855	0.0293181	-0.0638094
hsa-mir-98-5p	JAG1	-0.535565	0.000914957	0.00650969	-0.0958298
hsa-mir-98-5p	ARRB1	-0.423375	0.0112704	0.040309	-0.070684
hsa-mir-98-5p	CCND1	-0.570072	0.000350162	0.00324487	-0.140158
hsa-mir-98-5p	BCL9	-0.542467	0.000761254	0.0056943	-0.100227
hsa-mir-98-5p	POLR3D	-0.498826	0.00228731	0.0126629	-0.0419239
hsa-mir-98-5p	CALU	-0.496138	0.00243635	0.0132667	-0.0417779
hsa-mir-98-5p	CCNF	-0.694725	3.65315e-06	0.000135108	-0.133979
hsa-mir-98-5p	CDC25A	-0.70065	2.77921e-06	0.00011251	-0.109379
hsa-mir-98-5p	CTSC	-0.417546	0.0125706	0.0436059	-0.0518803
hsa-mir-98-5p	SLC31A1	-0.65365	2.06544e-05	0.000432997	-0.131132
hsa-mir-98-5p	CTPS1	-0.679841	7.06295e-06	0.000209818	-0.135554
hsa-mir-98-5p	DNA2	-0.585577	0.000219502	0.00232195	-0.0902901
hsa-mir-98-5p	DNAH9	-0.549064	0.00063616	0.00499058	-0.252027
hsa-mir-98-5p	DPAGT1	-0.692137	4.10824e-06	0.000145283	-0.0847769
hsa-mir-98-5p	ARID3A	-0.714379	1.43729e-06	7.21295e-05	-0.162737
hsa-mir-98-5p	HBEGF	-0.441048	0.00800109	0.0314462	-0.0613691
hsa-mir-98-5p	E2F1	-0.433102	0.00935391	0.0352103	-0.0424075
hsa-mir-98-5p	E2F2	-0.614674	8.54607e-05	0.0011798	-0.117024
hsa-mir-98-5p	E2F4	-0.51058	0.00172504	0.0103039	-0.0442917
hsa-mir-98-5p	EDN1	-0.531474	0.00101848	0.00703033	-0.103303
hsa-mir-98-5p	EPHA4	-0.474655	0.00396413	0.0189258	-0.142779
hsa-mir-98-5p	EZH2	-0.528218	0.00110809	0.0074768	-0.0511845
hsa-mir-98-5p	FOXO1	-0.614966	8.46159e-05	0.00117102	-0.0882257
hsa-mir-98-5p	GALNT2	-0.517182	0.00146573	0.00915726	-0.104411
hsa-mir-98-5p	NR6A1	-0.419162	0.0121982	0.0426666	-0.0486926
hsa-mir-98-5p	HIVEP1	-0.415449	0.0130686	0.0448464	-0.0769222
hsa-mir-98-5p	HMGA1	-0.699359	2.95144e-06	0.00011732	-0.149136
hsa-mir-98-5p	TNFRSF9	-0.469911	0.00439592	0.0203769	-0.222153
hsa-mir-98-5p	ITGA5	-0.49013	0.00280046	0.0146903	-0.102734
hsa-mir-98-5p	ABCC1	-0.518776	0.0014085	0.00888865	-0.2271
hsa-mir-98-5p	MYC	-0.513495	0.00160598	0.00977383	-0.0932033
hsa-mir-98-5p	NPR3	-0.581048	0.000252199	0.0025623	-0.218791
hsa-mir-98-5p	SLC11A2	-0.542394	0.000762748	0.00570229	-0.072622
hsa-mir-98-5p	NRAS	-0.500414	0.00220305	0.0123278	-0.0606266
hsa-mir-98-5p	OPRL1	-0.54233	0.000764075	0.0057094	-0.274959
hsa-mir-98-5p	PAK1	-0.596465	0.000155866	0.00181566	-0.104446
hsa-mir-98-5p	PBX2	-0.490466	0.00277892	0.014607	-0.11937
hsa-mir-98-5p	PLAGL2	-0.595966	0.000158374	0.0018368	-0.155154
hsa-mir-98-5p	PPAT	-0.514058	0.00158381	0.00967913	-0.0833517
hsa-mir-98-5p	PRIM2	-0.47448	0.00397938	0.0189777	-0.0461424
hsa-mir-98-5p	PSMD11	-0.436668	0.0087245	0.0334937	-0.0214263
hsa-mir-98-5p	RFC2	-0.512522	0.0016449	0.00995195	-0.040568
hsa-mir-98-5p	RRM2	-0.676723	8.07058e-06	0.000229637	-0.0677381
hsa-mir-98-5p	ATXN2	-0.611235	9.60037e-05	0.00128151	-0.0561437
hsa-mir-98-5p	SLC20A1	-0.673878	9.10228e-06	0.000249863	-0.0742581
hsa-mir-98-5p	SMARCA4	-0.549216	0.00063351	0.00497691	-0.0958924
hsa-mir-98-5p	SMARCC1	-0.640693	3.38464e-05	0.000610689	-0.0946493
hsa-mir-98-5p	SOAT1	-0.519086	0.00139761	0.00883818	-0.0560373
hsa-mir-98-5p	CAPN15	-0.614866	8.49038e-05	0.00117411	-0.0982625
hsa-mir-98-5p	STK4	-0.489093	0.0028679	0.0149373	-0.041072
hsa-mir-98-5p	STX3	-0.687139	5.13662e-06	0.00016903	-0.0825599
hsa-mir-98-5p	SURF4	-0.41831	0.0123933	0.0431621	-0.0413492
hsa-mir-98-5p	TAF5	-0.585112	0.000222674	0.00234642	-0.0361266
hsa-mir-98-5p	TFPI	-0.439783	0.00820467	0.0320319	-0.0468396
hsa-mir-98-5p	ZNF8	-0.477451	0.00372728	0.0180936	-0.0420181
hsa-mir-98-5p	ZNF74	-0.538472	0.000847167	0.00615469	-0.0472585
hsa-mir-98-5p	ZNF200	-0.408603	0.0148106	0.0490504	-0.0229534
hsa-mir-98-5p	ZNF202	-0.601064	0.000134379	0.00162892	-0.0632598
hsa-mir-98-5p	PXDN	-0.645243	2.85313e-05	0.000542898	-0.110343
hsa-mir-98-5p	HMGA2	-0.692958	3.95861e-06	0.000142134	-0.37983
hsa-mir-98-5p	SMC1A	-0.422143	0.0115353	0.0409894	-0.0770557
hsa-mir-98-5p	ARID1A	-0.627316	5.50628e-05	0.000859848	-0.0854273
hsa-mir-98-5p	FZD9	-0.718324	1.18086e-06	6.33501e-05	-0.210151
hsa-mir-98-5p	NIPSNAP1	-0.62266	6.48848e-05	0.000966452	-0.0785863
hsa-mir-98-5p	SLC5A6	-0.66362	1.38981e-05	0.000332353	-0.109012
hsa-mir-98-5p	SLC7A6	-0.485265	0.00312916	0.0159149	-0.0904997
hsa-mir-98-5p	USP10	-0.49916	0.00226933	0.012597	-0.0592448
hsa-mir-98-5p	TIAF1	-0.458168	0.00564331	0.0243836	-0.147659
hsa-mir-98-5p	NOLC1	-0.620281	7.0487e-05	0.00102596	-0.0714773
hsa-mir-98-5p	ONECUT2	-0.451763	0.00644383	0.0268466	-0.128263
hsa-mir-98-5p	TTLL4	-0.600285	0.000137821	0.00165917	-0.10318
hsa-mir-98-5p	CEP135	-0.739086	3.96658e-07	3.13431e-05	-0.0960503
hsa-mir-98-5p	TTI1	-0.545546	0.000700399	0.00535487	-0.081348
hsa-mir-98-5p	ESPL1	-0.589962	0.000191511	0.002105	-0.12491
hsa-mir-98-5p	URB2	-0.605135	0.000117616	0.00148106	-0.104715
hsa-mir-98-5p	ZBTB24	-0.566711	0.000386307	0.00348002	-0.0870321
hsa-mir-98-5p	MED24	-0.479044	0.00359786	0.0176317	-0.059037
hsa-mir-98-5p	ZBTB39	-0.539618	0.000821685	0.00601589	-0.144062
hsa-mir-98-5p	POM121	-0.465488	0.00483446	0.0217964	-0.171039
hsa-mir-98-5p	ZBED4	-0.451228	0.00651502	0.027062	-0.0826815
hsa-mir-98-5p	RBM19	-0.597167	0.000152399	0.00178462	-0.0941305
hsa-mir-98-5p	USP3	-0.521883	0.00130261	0.00840159	-0.0216557
hsa-mir-98-5p	HNRNPDL	-0.480516	0.00348182	0.0172148	-0.0264547
hsa-mir-98-5p	LPCAT3	-0.458043	0.0056581	0.0244282	-0.118745
hsa-mir-98-5p	SLC25A13	-0.589283	0.000195621	0.00213668	-0.0974754
hsa-mir-98-5p	NME6	-0.566377	0.000390071	0.00350359	-0.067608
hsa-mir-98-5p	TRIB1	-0.645933	2.77952e-05	0.000533298	-0.158477
hsa-mir-98-5p	AKAP8	-0.648537	2.51685e-05	0.000496831	-0.0552024
hsa-mir-98-5p	TUBB4A	-0.446429	0.00718316	0.0290399	-0.164668
hsa-mir-98-5p	VAV3	-0.500005	0.00222446	0.0124182	-0.07759
hsa-mir-98-5p	CAP1	-0.476863	0.00377605	0.0182561	-0.111871
hsa-mir-98-5p	MYBBP1A	-0.534309	0.000945697	0.00666382	-0.0886798
hsa-mir-98-5p	ARID3B	-0.53575	0.000910511	0.00648631	-0.092779
hsa-mir-98-5p	IGF2BP1	-0.691331	4.26023e-06	0.000148773	-0.157935
hsa-mir-98-5p	IGF2BP3	-0.531003	0.00103103	0.00709109	-0.138413
hsa-mir-98-5p	IGF2BP2	-0.706856	2.0724e-06	9.19281e-05	-0.111525
hsa-mir-98-5p	TCERG1	-0.563434	0.000424697	0.00373005	-0.0338662
hsa-mir-98-5p	DBF4	-0.776182	4.27932e-08	8.01041e-06	-0.0717373
hsa-mir-98-5p	PRDM4	-0.4493	0.00677665	0.0278373	-0.0520165
hsa-mir-98-5p	RABL2B	-0.590229	0.000189912	0.002093	-0.0803408
hsa-mir-98-5p	RABL2A	-0.470686	0.00432272	0.0201361	-0.0750047
hsa-mir-98-5p	FZD10	-0.568461	0.000367097	0.00335339	-0.301101
hsa-mir-98-5p	RNF44	-0.470983	0.00429492	0.0200471	-0.0815548
hsa-mir-98-5p	DOLK	-0.489547	0.00283816	0.0148311	-0.0442462
hsa-mir-98-5p	SEC31A	-0.448973	0.00682198	0.0279731	-0.0496131
hsa-mir-98-5p	MLXIP	-0.506099	0.00192318	0.0111752	-0.0832692
hsa-mir-98-5p	MAPRE1	-0.619124	7.33678e-05	0.00105525	-0.0597082
hsa-mir-98-5p	PDCD11	-0.63117	4.79707e-05	0.00078189	-0.0914085
hsa-mir-98-5p	ZNF609	-0.513511	0.00160533	0.00977367	-0.0977192
hsa-mir-98-5p	RRP1B	-0.684581	5.74924e-06	0.000181804	-0.088472
hsa-mir-98-5p	PPRC1	-0.56986	0.000352351	0.00325898	-0.103174
hsa-mir-98-5p	MCF2L2	-0.729486	6.64997e-07	4.35981e-05	-0.280038
hsa-mir-98-5p	PLXND1	-0.5796	0.000263534	0.0026469	-0.113046
hsa-mir-98-5p	GGA3	-0.517397	0.0014579	0.00912389	-0.0842521
hsa-mir-98-5p	SRGAP2	-0.529739	0.0010654	0.00726311	-0.0903751
hsa-mir-98-5p	CBX5	-0.560392	0.000463336	0.00396908	-0.0583957
hsa-mir-98-5p	RBFOX2	-0.432257	0.00950865	0.035625	-0.105434
hsa-mir-98-5p	ZNF473	-0.577489	0.000280873	0.00276775	-0.0618485
hsa-mir-98-5p	INTS7	-0.411468	0.0140591	0.0472477	-0.0314264
hsa-mir-98-5p	RPAP1	-0.520325	0.00135479	0.00864347	-0.076166
hsa-mir-98-5p	TAF5L	-0.548236	0.000650794	0.00507291	-0.0818009
hsa-mir-98-5p	SNX5	-0.438778	0.00836943	0.0325104	-0.0251087
hsa-mir-98-5p	SALL3	-0.545904	0.000693616	0.00531737	-0.38183
hsa-mir-98-5p	TNFRSF21	-0.645509	2.82458e-05	0.000539033	-0.182864
hsa-mir-98-5p	SNX24	-0.515202	0.00153965	0.00947671	-0.052093
hsa-mir-98-5p	CHST11	-0.553146	0.00056823	0.00459945	-0.135263
hsa-mir-98-5p	C1RL	-0.616453	8.04252e-05	0.00112818	-0.125312
hsa-mir-98-5p	NELFCD	-0.618428	7.51523e-05	0.00107501	-0.0639161
hsa-mir-98-5p	NCKIPSD	-0.591671	0.0001815	0.00202615	-0.0894282
hsa-mir-98-5p	MIEF1	-0.686072	5.3844e-06	0.000174302	-0.0667018
hsa-mir-98-5p	NLE1	-0.631385	4.76016e-05	0.000777383	-0.0655524
hsa-mir-98-5p	CCNJ	-0.553937	0.000555828	0.0045262	-0.117819
hsa-mir-98-5p	SLC35F2	-0.571897	0.000331836	0.00311772	-0.100906
hsa-mir-98-5p	GATAD2A	-0.662543	1.45163e-05	0.000342458	-0.109188
hsa-mir-98-5p	TMEM45A	-0.460915	0.00532707	0.0233671	-0.0364782
hsa-mir-98-5p	IPO9	-0.556899	0.000511524	0.00425491	-0.0667484
hsa-mir-98-5p	POLR3E	-0.532068	0.00100282	0.00695391	-0.0462539
hsa-mir-98-5p	FAM222B	-0.64605	2.76727e-05	0.000531727	-0.0808105
hsa-mir-98-5p	FGD6	-0.448532	0.00688342	0.0281621	-0.0424744
hsa-mir-98-5p	TXLNG	-0.477442	0.00372806	0.0180951	-0.0609504
hsa-mir-98-5p	DIABLO	-0.419331	0.0121596	0.0425691	-0.0599585
hsa-mir-98-5p	TWNK	-0.694691	3.65884e-06	0.000135212	-0.0771872
hsa-mir-98-5p	RAD18	-0.419199	0.0121896	0.0426482	-0.0743991
hsa-mir-98-5p	SALL4	-0.683977	5.9033e-06	0.000185453	-0.390607
[truncated: 34,842 more rows]
