# Supplementary material for: Integrated small RNA, mRNA and protein omics reveal a miRNA network orchestrating metabolic maturation of the developing human heart
Source: BMC Genomics. 2023 Nov 23;24:709. doi: 10.1186/s12864-023-09801-8 (PMC10668469; doi:10.1186/s12864-023-09801-8)
Supplement: Supplementary file 9 — Additional file 9. Abundance of proteins detected across all 3 samples of 10 weeks old fetal hearts. [file 12864_2023_9801_MOESM9_ESM.xlsx]

## Sheet: common_protein10
	sample_1	sample_2	sample_3	mean	description
MYH7	61	47	53	53.6667	myosin, heavy chain 7, cardiac muscle, beta [ Source: HGNC 7577 ]
ACTC1	46	52	47	48.3333	actin, alpha, cardiac muscle 1 [Source:HGNC Symbol;Acc: HGNC:143 ]
TUBB	35	33	28	32	tubulin, beta class I [Source:HGNC Symbol;Acc: HGNC:20778 ]
HSPD1	35	30	30	31.6667	heat shock 60kDa protein 1 (chaperonin) [Source:HGNC Symbol;Acc: HGNC:5261 ]
PKM	34	32	27	31	pyruvate kinase, muscle [Source:HGNC Symbol;Acc: HGNC:9021 ]
HIST2H4A	14	14	8	12	histone cluster 2, H4a [Source:HGNC Symbol;Acc: HGNC:4794 ]
ATP5F1A	27	26	20	24.3333
ATP5F1B	21	19	15	18.3333	ATP synthase, H+ transporting, mitochondrial F1 complex, beta polypeptide [Source:HGNC Symbol;Acc: HGNC:830 ...
TUBA1B	17	16	16	16.3333	tubulin, alpha 1b [Source:HGNC Symbol;Acc: HGNC:18809 ]
ACTB	12	14	13	13	actin, beta [Source:HGNC Symbol;Acc: HGNC:132 ]
ALB	26	20	21	22.3333	albumin [Source:HGNC Symbol;Acc:HGNC:399]
VIM	23	26	26	25	vimentin [Source:HGNC Symbol;Acc: HGNC:12692 ]
AHNAK	27	27	25	26.3333	AHNAK nucleoprotein [Source:HGNC Symbol;Acc: HGNC:347 ]
TPM1	15	13	13	13.6667	tropomyosin 1 (alpha) [ Source: HGNC 12010 ]
HBA1	12	10	8	10	hemoglobin, alpha 1 [ Source: HGNC 4823 ]
HSPB1	10	11	7	9.33333	heat shock 27kDa protein 1 [Source:HGNC Symbol;Acc: HGNC:5246 ]
CFL1	12	13	12	12.3333	cofilin 1 (non-muscle) [Source:HGNC Symbol;Acc: HGNC:1874 ]
EEF1A1	10	11	11	10.6667	eukaryotic translation elongation factor 1 alpha 1 [Source:HGNC Symbol;Acc: HGNC:3189 ]
TTN	24	28	22	24.6667
PGK1	17	17	19	17.6667	phosphoglycerate kinase 1 [Source:HGNC Symbol;Acc: HGNC:8896 ]
MYL2	14	8	7	9.66667
MYL4	12	8	8	9.33333	myosin, light chain 4, alkali; atrial, embryonic [ Source: HGNC 7585 ]
LDB3	17	15	13	15
HSP90AB1	16	13	11	13.3333	heat shock protein 90kDa alpha (cytosolic), class B member 1 [Source:HGNC Symbol;Acc: HGNC:5258 ]
TGM2	17	15	15	15.6667	transglutaminase 2 [Source:HGNC Symbol;Acc: HGNC:11778 ]
CKMT2	12	8	11	10.3333
ENO1	13	11	20	14.6667	enolase 1, (alpha) [Source:HGNC Symbol;Acc: HGNC:3350 ]
XIRP1	19	17	16	17.3333
DES	11	11	12	11.3333	desmin [ Source: HGNC 2770 ]
PRDX2	12	13	8	11	peroxiredoxin 2 [Source:HGNC Symbol;Acc: HGNC:9353 ]
AC104389.4	8	1	8	5.66667	hemoglobin, gamma G [ Source: HGNC 4832 ]
ATP1A1	15	12	16	14.3333	ATPase, Na+/K+ transporting, alpha 1 polypeptide [Source:HGNC Symbol;Acc: HGNC:799 ]
CCT2	14	12	6	10.6667	chaperonin containing TCP1, subunit 2 (beta) [Source:HGNC Symbol;Acc: HGNC:1615 ]
HNRNPM	16	16	12	14.6667	heterogeneous nuclear ribonucleoprotein M [Source:HGNC Symbol;Acc: HGNC:5046 ]
HIST1H1C	12	2	2	5.33333	histone cluster 1, H1c [Source:HGNC Symbol;Acc: HGNC:4716 ]
ANXA6	15	15	6	12	annexin A6 [Source:HGNC Symbol;Acc:HGNC:544]
TNNI1	14	10	13	12.3333
PCBP1	12	10	10	10.6667	poly(rC) binding protein 1 [Source:HGNC Symbol;Acc: HGNC:8647 ]
ATP2A2	17	13	13	14.3333	ATPase, Ca++ transporting, cardiac muscle, slow twitch 2 [Source:HGNC Symbol;Acc: HGNC:812 ]
STMN1	12	11	11	11.3333	stathmin 1 [Source:HGNC Symbol;Acc: HGNC:6510 ]
MYL3	10	15	15	13.3333	myosin, light chain 3, alkali; ventricular, skeletal, slow [ Source: HGNC 7584 ]
SORBS2	15	14	13	14
MYBPC3	11	14	11	12	myosin binding protein C, cardiac [ Source: HGNC 7551 ]
SYNPO2L	9	10	11	10
CCT5	9	6	5	6.66667	chaperonin containing TCP1, subunit 5 (epsilon) [Source:HGNC Symbol;Acc: HGNC:1618 ]
ANXA2	12	7	10	9.66667	annexin A2 [Source:HGNC Symbol;Acc: HGNC:537 ]
TUBB4B	5	6	3	4.66667	tubulin, beta 4B class IVb [Source:HGNC Symbol;Acc: HGNC:20771 ]
CSRP3	10	13	11	11.3333
HNRNPK	12	8	10	10	heterogeneous nuclear ribonucleoprotein K [Source:HGNC Symbol;Acc: HGNC:5044 ]
PRDX1	5	4	5	4.66667
TNNI3	6	5	4	5
AFP	12	10	8	10	alpha-fetoprotein [ Source: HGNC 317 ]
ACO2	12	13	8	11	aconitase 2, mitochondrial [ Source: HGNC 118 ]
MAP4	11	6	9	8.66667	microtubule-associated protein 4 [Source:HGNC Symbol;Acc:HGNC:6862]
UNC45B	10	9	10	9.66667
PHB	10	9	6	8.33333	prohibitin [Source:HGNC Symbol;Acc: HGNC:8912 ]
HIST1H3J	9	10	10	9.66667
UQCRC1	11	11	10	10.6667	ubiquinol-cytochrome c reductase core protein I [Source:HGNC Symbol;Acc:HGNC:12585]
NEBL	11	11	10	10.6667	nebulette [ Source: HGNC 16932 ]
SLC25A5	9	6	4	6.33333	solute carrier family 25 (mitochondrial carrier; adenine nucleotide translocator), member 5 [Source:HGNC Sy ...
HADHA	8	7	5	6.66667	hydroxyacyl-CoA dehydrogenase/3-ketoacyl-CoA thiolase/enoyl-CoA hydratase (trifunctional protein), alpha subu ...
PPP2R1A	9	8	3	6.66667	protein phosphatase 2, regulatory subunit A, alpha [Source:HGNC Symbol;Acc: HGNC:9302 ]
RPS21	8	6	6	6.66667	ribosomal protein S21 [Source:HGNC Symbol;Acc: HGNC:10409 ]
IDH2	7	7	6	6.66667	isocitrate dehydrogenase 2 (NADP+), mitochondrial [Source:HGNC Symbol;Acc: HGNC:5383 ]
HIST1H1B	7	6	6	6.33333	histone cluster 1, H1b [Source:HGNC Symbol;Acc: HGNC:4719 ]
EEF2	11	8	5	8	eukaryotic translation elongation factor 2 [Source:HGNC Symbol;Acc: HGNC:3214 ]
HNRNPA2B1	10	9	6	8.33333	heterogeneous nuclear ribonucleoprotein A2/B1 [Source:HGNC Symbol;Acc: HGNC:5033 ]
MYOZ2	9	5	6	6.66667
TLN1	10	13	14	12.3333	talin 1 [Source:HGNC Symbol;Acc: HGNC:11845 ]
PDIA3	12	11	11	11.3333	protein disulfide isomerase family A, member 3 [Source:HGNC Symbol;Acc: HGNC:4606 ]
PFKP	12	9	9	10	phosphofructokinase, platelet [Source:HGNC Symbol;Acc: HGNC:8878 ]
TUFM	9	6	6	7	Tu translation elongation factor, mitochondrial [Source:HGNC Symbol;Acc: HGNC:12420 ]
SFPQ	7	8	9	8	splicing factor proline/glutamine-rich [Source:HGNC Symbol;Acc: HGNC:10774 ]
PDHB	6	5	5	5.33333	pyruvate dehydrogenase (lipoamide) beta [ Source: HGNC 8808 ]
MYH6	5	3	4	4	myosin, heavy chain 6, cardiac muscle, alpha [ Source: HGNC 7576 ]
NES	9	8	13	10	nestin [ Source: HGNC 7756 ]
PKP2	9	7	7	7.66667	plakophilin 2 [Source:HGNC Symbol;Acc: HGNC:9024 ]
HNRNPU	8	7	6	7	heterogeneous nuclear ribonucleoprotein U (scaffold attachment factor A) [Source:HGNC Symbol;Acc: HGNC:5048 ...
UQCRFS1	8	7	8	7.66667	ubiquinol-cytochrome c reductase, Rieske iron-sulfur polypeptide 1 [Source:HGNC Symbol;Acc:HGNC:12587]
ETFB	8	5	6	6.33333	electron-transfer-flavoprotein, beta polypeptide [ Source: HGNC 3482 ]
YWHAZ	7	10	7	8	tyrosine 3-monooxygenase/tryptophan 5-monooxygenase activation protein, zeta [Source:HGNC Symbol;Acc: HGNC:12 ...
ETFA	5	8	6	6.33333	electron-transfer-flavoprotein, alpha polypeptide [Source:HGNC Symbol;Acc: HGNC:3481 ]
SRP14	6	4	5	5	signal recognition particle 14kDa (homologous Alu RNA binding protein) [Source:HGNC Symbol;Acc: HGNC:11299 ]
PHGDH	9	6	4	6.33333	phosphoglycerate dehydrogenase [Source:HGNC Symbol;Acc: HGNC:8923 ]
AC093512.2	7	9	6	7.33333	aldolase A, fructose-bisphosphate [Source:HGNC Symbol;Acc: HGNC:414 ]
TRIM28	8	6	4	6	tripartite motif containing 28 [Source:HGNC Symbol;Acc: HGNC:16384 ]
MYL7	7	9	3	6.33333
ANXA1	7	6	5	6	annexin A1 [Source:HGNC Symbol;Acc: HGNC:533 ]
CS	7	6	4	5.66667	citrate synthase [ Source: HGNC 2422 ]
FLNC	7	6	6	6.33333	filamin C, gamma [Source:HGNC Symbol;Acc: HGNC:3756 ]
KHSRP	7	6	4	5.66667	KH-type splicing regulatory protein [Source:HGNC Symbol;Acc:HGNC:6316]
NNT	7	5	5	5.66667	nicotinamide nucleotide transhydrogenase [Source:HGNC Symbol;Acc:HGNC:7863]
HBE1	5	5	3	4.33333	hemoglobin, epsilon 1 [ Source: HGNC 4830 ]
LDHA	6	3	4	4.33333	lactate dehydrogenase A [Source:HGNC Symbol;Acc: HGNC:6535 ]
PRKAR1A	5	3	5	4.33333	protein kinase, cAMP-dependent, regulatory, type I, alpha [Source:HGNC Symbol;Acc:HGNC:9388]
LGALS1	5	4	4	4.33333	lectin, galactoside-binding, soluble, 1 [Source:HGNC Symbol;Acc: HGNC:6561 ]
ATP5PO	5	7	6	6	ATP synthase, H+ transporting, mitochondrial F1 complex, O subunit [Source:HGNC Symbol;Acc: HGNC:850 ]
COX6B1	4	6	5	5	cytochrome c oxidase subunit VIb polypeptide 1 (ubiquitous) [ Source: HGNC 2280 ]
ACTA1	5	5	1	3.66667	actin, alpha 1, skeletal muscle [Source:HGNC Symbol;Acc: HGNC:129 ]
ACTG1	4	2	1	2.33333	actin gamma 1 [Source:HGNC Symbol;Acc: HGNC:144 ]
HSP90B1	7	7	6	6.66667	heat shock protein 90kDa beta (Grp94), member 1 [Source:HGNC Symbol;Acc: HGNC:12028 ]
HSPA1A	7	6	5	6	heat shock 70kDa protein 1A [Source:HGNC Symbol;Acc: HGNC:5232 ]
DHX9	7	4	2	4.33333	DEAH (Asp-Glu-Ala-His) box helicase 9 [Source:HGNC Symbol;Acc: HGNC:2750 ]
MATR3	6	5	3	4.66667
CCT8	7	7	5	6.33333	chaperonin containing TCP1, subunit 8 (theta) [Source:HGNC Symbol;Acc: HGNC:1623 ]
PDLIM5	7	4	5	5.33333
SPTBN1	6	9	8	7.66667	spectrin, beta, non-erythrocytic 1 [Source:HGNC Symbol;Acc: HGNC:11275 ]
CCT3	6	5	5	5.33333	chaperonin containing TCP1, subunit 3 (gamma) [Source:HGNC Symbol;Acc: HGNC:1616 ]
RPS5	6	7	7	6.66667	ribosomal protein S5 [Source:HGNC Symbol;Acc: HGNC:10426 ]
NONO	6	5	3	4.66667	non-POU domain containing, octamer-binding [Source:HGNC Symbol;Acc: HGNC:7871 ]
HBZ	5	5	3	4.33333	hemoglobin, zeta [ Source: HGNC 4835 ]
PRDX5	6	4	3	4.33333	peroxiredoxin 5 [Source:HGNC Symbol;Acc:HGNC:9355]
HNRNPC	4	4	4	4	heterogeneous nuclear ribonucleoprotein C (C1/C2) [Source:HGNC Symbol;Acc: HGNC:5035 ]
RPS12	3	3	3	3	ribosomal protein S12 [Source:HGNC Symbol;Acc: HGNC:10385 ]
TUBB6	3	4	1	2.66667	tubulin, beta 6 class V [Source:HGNC Symbol;Acc: HGNC:20776 ]
TUBA3E	1	2	1	1.33333	tubulin, alpha 3e [Source:HGNC Symbol;Acc: HGNC:20765 ]
HSP90AA1	3	3	2	2.66667	heat shock protein 90kDa alpha (cytosolic), class A member 1 [Source:HGNC Symbol;Acc: HGNC:5253 ]
RPL4	5	5	5	5	ribosomal protein L4 [Source:HGNC Symbol;Acc: HGNC:10353 ]
PRDX6	4	4	5	4.33333	peroxiredoxin 6 [Source:HGNC Symbol;Acc: HGNC:16753 ]
CCT4	5	6	3	4.66667	chaperonin containing TCP1, subunit 4 (delta) [Source:HGNC Symbol;Acc: HGNC:1617 ]
COX5A	5	6	5	5.33333	cytochrome c oxidase subunit Va [Source:HGNC Symbol;Acc: HGNC:2267 ]
TCP1	5	7	3	5	t-complex 1 [Source:HGNC Symbol;Acc: HGNC:11655 ]
ANXA5	5	7	5	5.66667	annexin A5 [Source:HGNC Symbol;Acc: HGNC:543 ]
HNRNPH1	6	6	5	5.66667	heterogeneous nuclear ribonucleoprotein H1 (H) [Source:HGNC Symbol;Acc: HGNC:5041 ]
CFL2	3	3	4	3.33333
SERPINH1	5	2	2	3	serpin peptidase inhibitor, clade H (heat shock protein 47), member 1, (collagen binding protein 1) [Sourc ...
MYOM1	6	6	8	6.66667
CCT7	6	3	4	4.33333	chaperonin containing TCP1, subunit 7 (eta) [Source:HGNC Symbol;Acc: HGNC:1622 ]
IDH3A	6	6	3	5	isocitrate dehydrogenase 3 (NAD+) alpha [ Source: HGNC 5384 ]
MCM4	6	2	2	3.33333	minichromosome maintenance complex component 4 [Source:HGNC Symbol;Acc:HGNC:6947]
DYNC1H1	6	4	3	4.33333	dynein, cytoplasmic 1, heavy chain 1 [Source:HGNC Symbol;Acc: HGNC:2961 ]
TNNT2	6	2	3	3.66667
JUP	5	5	3	4.33333	junction plakoglobin [Source:HGNC Symbol;Acc: HGNC:6207 ]
RPS3	6	6	5	5.66667	ribosomal protein S3 [Source:HGNC Symbol;Acc: HGNC:10420 ]
SPTAN1	5	4	4	4.33333
RPS7	4	4	3	3.66667	ribosomal protein S7 [Source:HGNC Symbol;Acc: HGNC:10440 ]
AK1	5	4	5	4.66667	adenylate kinase 1 [ Source: HGNC 361 ]
RPSA	5	4	4	4.33333	ribosomal protein SA [Source:HGNC Symbol;Acc: HGNC:6502 ]
FUBP1	5	5	3	4.33333	far upstream element (FUSE) binding protein 1 [Source:HGNC Symbol;Acc:HGNC:4004]
CKB	4	5	4	4.33333	creatine kinase, brain [Source:HGNC Symbol;Acc: HGNC:1991 ]
HK1	5	6	5	5.33333	hexokinase 1 [Source:HGNC Symbol;Acc:HGNC:4922]
CAMK2D	5	5	3	4.33333	calcium/calmodulin-dependent protein kinase II delta [ Source: HGNC 1462 ]
PFN1	4	5	3	4	profilin 1 [Source:HGNC Symbol;Acc: HGNC:8881 ]
HSDL2	4	3	3	3.33333	hydroxysteroid dehydrogenase like 2 [Source:HGNC Symbol;Acc:HGNC:18572]
DLD	5	5	2	4	dihydrolipoamide dehydrogenase [Source:HGNC Symbol;Acc: HGNC:2898 ]
UQCRH	4	3	3	3.33333	ubiquinol-cytochrome c reductase hinge protein [ Source: HGNC 12590 ]
HADHB	5	4	3	4	hydroxyacyl-CoA dehydrogenase/3-ketoacyl-CoA thiolase/enoyl-CoA hydratase (trifunctional protein), beta subun ...
ACAT1	4	6	3	4.33333	acetyl-CoA acetyltransferase 1 [ Source: HGNC 93 ]
COX5B	4	5	6	5	cytochrome c oxidase subunit Vb [Source:HGNC Symbol;Acc: HGNC:2269 ]
IGF2BP1	4	4	2	3.33333	insulin-like growth factor 2 mRNA binding protein 1 [Source:HGNC Symbol;Acc: HGNC:28866 ]
PDLIM1	4	5	6	5	PDZ and LIM domain 1 [ Source: HGNC 2067 ]
FARSA	3	2	2	2.33333	phenylalanyl-tRNA synthetase, alpha subunit [ Source: HGNC 3592 ]
SRSF3	3	3	4	3.33333	serine/arginine-rich splicing factor 3 [Source:HGNC Symbol;Acc: HGNC:10785 ]
CRYAB	2	2	2	2	crystallin, alpha B [ Source: HGNC 2389 ]
ENO3	4	1	4	3	enolase 3 (beta, muscle) [ Source: HGNC 3354 ]
SLC25A4	4	2	3	3	solute carrier family 25 (mitochondrial carrier; adenine nucleotide translocator), member 4 [ Source: HGNC ...
CNBP	5	5	5	5	CCHC-type zinc finger, nucleic acid binding protein [ Source: HGNC 13164 ]
CLTC	5	8	5	6	clathrin, heavy chain (Hc) [Source:HGNC Symbol;Acc: HGNC:2092 ]
EIF4A1	5	4	4	4.33333	eukaryotic translation initiation factor 4A1 [Source:HGNC Symbol;Acc: HGNC:3282 ]
SLC25A3	5	2	2	3	solute carrier family 25 (mitochondrial carrier; phosphate carrier), member 3 [Source:HGNC Symbol;Acc: HGNC ...
DPYSL3	5	3	4	4	dihydropyrimidinase-like 3 [ Source: HGNC 3015 ]
YWHAQ	4	6	4	4.66667	tyrosine 3-monooxygenase/tryptophan 5-monooxygenase activation protein, theta [Source:HGNC Symbol;Acc: HGNC:1 ...
PLEC	5	6	6	5.66667	plectin [Source:HGNC Symbol;Acc:HGNC:9069]
HNRNPD	5	4	2	3.66667	heterogeneous nuclear ribonucleoprotein D (AU-rich element RNA binding protein 1, 37kDa) [Source:HGNC Symbol ...
RBM14	5	3	2	3.33333	RNA binding motif protein 14 [Source:HGNC Symbol;Acc: HGNC:14219 ]
UBA1	4	3	3	3.33333	ubiquitin-like modifier activating enzyme 1 [Source:HGNC Symbol;Acc: HGNC:12469 ]
LRRC47	4	2	4	3.33333	leucine rich repeat containing 47 [Source:HGNC Symbol;Acc:HGNC:29207]
AHSG	3	3	3	3	alpha-2-HS-glycoprotein [ Source: HGNC 349 ]
CRIP2	3	4	2	3	cysteine-rich protein 2 [ Source: HGNC 2361 ]
GLUD1	4	1	2	2.33333	glutamate dehydrogenase 1 [Source:HGNC Symbol;Acc: HGNC:4335 ]
MLIP	4	3	3	3.33333	muscular LMNA-interacting protein [ Source: HGNC 21355 ]
ATP2B4	4	4	2	3.33333	ATPase, Ca++ transporting, plasma membrane 4 [ Source: HGNC 817 ]
DDX17	4	5	5	4.66667	DEAD (Asp-Glu-Ala-Asp) box helicase 17 [Source:HGNC Symbol;Acc: HGNC:2740 ]
HSPB7	3	3	3	3	heat shock 27kDa protein family, member 7 (cardiovascular) [ Source: HGNC 5249 ]
PRKDC	4	2	2	2.66667	protein kinase, DNA-activated, catalytic polypeptide [Source:HGNC Symbol;Acc: HGNC:9413 ]
PYGB	4	1	3	2.66667	phosphorylase, glycogen; brain [Source:HGNC Symbol;Acc: HGNC:9723 ]
GSTP1	4	3	3	3.33333	glutathione S-transferase pi 1 [Source:HGNC Symbol;Acc:HGNC:4638]
P4HB	3	2	4	3	prolyl 4-hydroxylase, beta polypeptide [Source:HGNC Symbol;Acc: HGNC:8548 ]
USP5	3	2	1	2	ubiquitin specific peptidase 5 (isopeptidase T) [Source:HGNC Symbol;Acc:HGNC:12628]
FHL2	3	3	4	3.33333	four and a half LIM domains 2 [ Source: HGNC 3703 ]
SRSF6	3	3	3	3	serine/arginine-rich splicing factor 6 [Source:HGNC Symbol;Acc: HGNC:10788 ]
SMPX	2	3	3	2.66667
ARL6IP5	2	1	1	1.33333	ADP-ribosylation factor-like 6 interacting protein 5 [Source:HGNC Symbol;Acc:HGNC:16937]
CYC1	2	2	3	2.33333	cytochrome c-1 [Source:HGNC Symbol;Acc:HGNC:2579]
HIST1H1E	3	14	12	9.66667	histone cluster 1, H1e [Source:HGNC Symbol;Acc: HGNC:4718 ]
EEF1A2	2	2	2	2	eukaryotic translation elongation factor 1 alpha 2 [Source:HGNC Symbol;Acc: HGNC:3192 ]
H2AFZ	4	4	3	3.66667	H2A histone family, member Z [Source:HGNC Symbol;Acc: HGNC:4741 ]
LMNA	4	2	4	3.33333	lamin A/C [Source:HGNC Symbol;Acc: HGNC:6636 ]
HNRNPDL	3	4	2	3	heterogeneous nuclear ribonucleoprotein D-like [Source:HGNC Symbol;Acc: HGNC:5037 ]
TGFB1I1	3	2	3	2.66667	transforming growth factor beta 1 induced transcript 1 [ Source: HGNC 11767 ]
RPL7A	4	4	2	3.33333	ribosomal protein L7a [Source:HGNC Symbol;Acc: HGNC:10364 ]
RPS6	4	4	2	3.33333	ribosomal protein S6 [Source:HGNC Symbol;Acc: HGNC:10429 ]
2022-09-09	4	4	4	4	septin 9 [ Source: HGNC 7323 ]
FBN2	4	6	4	4.66667	fibrillin 2 [ Source: HGNC 3604 ]
CAPZA2	4	1	1	2	capping protein (actin filament) muscle Z-line, alpha 2 [ Source: HGNC 1490 ]
MTHFD1	4	5	3	4	methylenetetrahydrofolate dehydrogenase (NADP+ dependent) 1, methenyltetrahydrofolate cyclohydrolase, formyl ...
H1F0	4	1	4	3	H1 histone family, member 0 [Source:HGNC Symbol;Acc: HGNC:4714 ]
PDIA6	4	2	2	2.66667	protein disulfide isomerase family A, member 6 [Source:HGNC Symbol;Acc: HGNC:30168 ]
CCT6A	4	5	2	3.66667	chaperonin containing TCP1, subunit 6A (zeta 1) [Source:HGNC Symbol;Acc: HGNC:1620 ]
RPS28	4	4	4	4	ribosomal protein S28 [Source:HGNC Symbol;Acc: HGNC:10418 ]
RUVBL2	4	2	3	3	RuvB-like AAA ATPase 2 [Source:HGNC Symbol;Acc:HGNC:10475]
ANXA3	4	5	2	3.66667	annexin A3 [Source:HGNC Symbol;Acc: HGNC:541 ]
CAP2	4	3	2	3	CAP, adenylate cyclase-associated protein, 2 (yeast) [Source:HGNC Symbol;Acc:HGNC:20039]
PHB2	4	3	4	3.66667	prohibitin 2 [Source:HGNC Symbol;Acc: HGNC:30306 ]
PARK7	3	2	3	2.66667	parkinson protein 7 [ Source: HGNC 16369 ]
RPS8	3	3	3	3	ribosomal protein S8 [Source:HGNC Symbol;Acc: HGNC:10441 ]
EEF1B2	3	2	4	3	eukaryotic translation elongation factor 1 beta 2 [Source:HGNC Symbol;Acc: HGNC:3208 ]
HSPA9	3	2	2	2.33333	heat shock 70kDa protein 9 (mortalin) [Source:HGNC Symbol;Acc: HGNC:5244 ]
CTNND1	3	2	3	2.66667	catenin (cadherin-associated protein), delta 1 [Source:HGNC Symbol;Acc:HGNC:2515]
ADPRHL1	3	2	3	2.66667
KCTD12	3	2	5	3.33333	potassium channel tetramerization domain containing 12 [ Source: HGNC 14678 ]
YWHAH	2	2	1	1.66667	tyrosine 3-monooxygenase/tryptophan 5-monooxygenase activation protein, eta [Source:HGNC Symbol;Acc: HGNC:128 ...
H2AFY	3	1	2	2	H2A histone family, member Y [Source:HGNC Symbol;Acc: HGNC:4740 ]
EEF1G	3	2	2	2.33333	eukaryotic translation elongation factor 1 gamma [Source:HGNC Symbol;Acc: HGNC:3213 ]
ATP5PD	3	3	2	2.66667	ATP synthase, H+ transporting, mitochondrial Fo complex, subunit d [Source:HGNC Symbol;Acc: HGNC:845 ]
VCP	3	4	2	3	valosin containing protein [Source:HGNC Symbol;Acc: HGNC:12666 ]
RAN	3	2	4	3	RAN, member RAS oncogene family [Source:HGNC Symbol;Acc: HGNC:9846 ]
H1FX	2	2	3	2.33333	H1 histone family, member X [Source:HGNC Symbol;Acc: HGNC:4722 ]
CDH2	2	2	2	2	cadherin 2, type 1, N-cadherin (neuronal) [Source:HGNC Symbol;Acc:HGNC:1759]
TMSB10	2	3	1	2	thymosin beta 10 [ Source: HGNC 11879 ]
HIST1H1D	3	2	2	2.33333	histone cluster 1, H1d [Source:HGNC Symbol;Acc: HGNC:4717 ]
ATP1A3	3	3	1	2.33333	ATPase, Na+/K+ transporting, alpha 3 polypeptide [ Source: HGNC 801 ]
MYL6	3	4	5	4	myosin, light chain 6, alkali, smooth muscle and non-muscle [Source:HGNC Symbol;Acc: HGNC:7587 ]
PDIA3	1	1	1	1	protein disulfide isomerase family A, member 3 [Source:HGNC Symbol;Acc:HGNC:4606]
UQCRC2	3	6	4	4.33333	ubiquinol-cytochrome c reductase core protein II [Source:HGNC Symbol;Acc:HGNC:12586]
HBB	2	4	1	2.33333	hemoglobin, beta [Source:HGNC Symbol;Acc:HGNC:4827]
RPS14	3	3	4	3.33333	ribosomal protein S14 [Source:HGNC Symbol;Acc: HGNC:10387 ]
trypsin	3	3	3	3	Cationic trypsin; EC 3.4.21.4; Beta-trypsin; Contains: Alpha-trypsin chain 1; Contains: Alpha-trypsin chain 2; Flags: Pr ...
NDUFA7	3	3	3	3
RPL24	3	3	3	3	ribosomal protein L24 [Source:HGNC Symbol;Acc: HGNC:10325 ]
SERBP1	3	2	3	2.66667	SERPINE1 mRNA binding protein 1 [ Source: HGNC 17860 ]
CAPZB	2	2	2	2
MSN	3	2	4	3	moesin [Source:HGNC Symbol;Acc: HGNC:7373 ]
RPL6	3	4	2	3	ribosomal protein L6 [Source:HGNC Symbol;Acc: HGNC:10362 ]
GAPDH	3	5	2	3.33333	glyceraldehyde-3-phosphate dehydrogenase [Source:HGNC Symbol;Acc: HGNC:4141 ]
MT-CO2	2	2	2	2	mitochondrially encoded cytochrome c oxidase II [Source:HGNC Symbol;Acc:HGNC:7421]
NACA	3	3	3	3	nascent polypeptide-associated complex alpha subunit [Source:HGNC Symbol;Acc:HGNC:7629]
FHL1	3	2	2	2.33333
RPL14	3	3	3	3	ribosomal protein L14 [Source:HGNC Symbol;Acc: HGNC:10305 ]
HSPG2	3	3	2	2.66667	heparan sulfate proteoglycan 2 [Source:HGNC Symbol;Acc:HGNC:5273]
COL18A1	3	2	1	2	collagen, type XVIII, alpha 1 [ Source: HGNC 2195 ]
RPS17	2	3	3	2.66667	ribosomal protein S17 [Source:HGNC Symbol;Acc: HGNC:10397 ]
HNRNPA0	3	1	1	1.66667	heterogeneous nuclear ribonucleoprotein A0 [Source:HGNC Symbol;Acc: HGNC:5030 ]
EHD4	3	2	2	2.33333	EH-domain containing 4 [ Source: HGNC 3245 ]
RPL23A	2	2	2	2	ribosomal protein L23a [Source:HGNC Symbol;Acc: HGNC:10317 ]
RPL7	3	3	4	3.33333	ribosomal protein L7 [Source:HGNC Symbol;Acc: HGNC:10363 ]
ANXA11	3	3	2	2.66667	annexin A11 [Source:HGNC Symbol;Acc: HGNC:535 ]
RPS3A	2	3	1	2	ribosomal protein S3A [Source:HGNC Symbol;Acc: HGNC:10421 ]
ITGB1	3	3	3	3	integrin, beta 1 (fibronectin receptor, beta polypeptide, antigen CD29 includes MDF2, MSK12) [Source:HGNC Sym ...
NDUFS6	2	2	2	2	NADH dehydrogenase (ubiquinone) Fe-S protein 6, 13kDa (NADH-coenzyme Q reductase) [ Source: HGNC 7713 ]
ECI2	2	2	2	2	enoyl-CoA delta isomerase 2 [ Source: HGNC 14601 ]
HNRNPF	2	2	1	1.66667	heterogeneous nuclear ribonucleoprotein F [Source:HGNC Symbol;Acc: HGNC:5039 ]
PPP1R12A	2	2	4	2.66667	protein phosphatase 1, regulatory subunit 12A [ Source: HGNC 7618 ]
RPS18	2	2	1	1.66667	ribosomal protein S18 [Source:HGNC Symbol;Acc: HGNC:10401 ]
HINT1	2	2	3	2.33333	histidine triad nucleotide binding protein 1 [ Source: HGNC 4912 ]
NDUFB4	2	2	2	2	NADH dehydrogenase (ubiquinone) 1 beta subcomplex, 4, 15kDa [Source:HGNC Symbol;Acc: HGNC:7699 ]
VCL	2	2	2	2	vinculin [Source:HGNC Symbol;Acc:HGNC:12665]
UQCRQ	2	3	1	2	ubiquinol-cytochrome c reductase, complex III subunit VII, 9.5kDa [Source:HGNC Symbol;Acc: HGNC:29594 ]
FAU	2	2	2	2	Finkel-Biskis-Reilly murine sarcoma virus (FBR-MuSV) ubiquitously expressed [Source:HGNC Symbol;Acc: HGNC:3597 ...
TUBB2A	1	1	1	1	tubulin, beta 2A class IIa [Source:HGNC Symbol;Acc: HGNC:12412 ]
HIST2H2AA3	1	13	9	7.66667	histone cluster 2, H2aa4 [ Source: HGNC 29668 ]
HIST1H1A	2	1	2	1.66667	histone cluster 1, H1a [Source:HGNC Symbol;Acc: HGNC:4715 ]
SLC25A6	1	2	1	1.33333	solute carrier family 25 (mitochondrial carrier; adenine nucleotide translocator), member 6 [Source:HGNC Sy ...
PCBP2	2	3	2	2.33333	poly(rC) binding protein 2 [Source:HGNC Symbol;Acc: HGNC:8648 ]
TLN2	2	3	3	2.66667	talin 2 [ Source: HGNC 15447 ]
PABPN1	2	3	4	3	poly(A) binding protein, nuclear 1 [ Source: HGNC 8565 ]
DSTN	2	5	2	3	destrin (actin depolymerizing factor) [ Source: HGNC 15750 ]
YWHAB	2	3	1	2	tyrosine 3-monooxygenase/tryptophan 5-monooxygenase activation protein, beta [Source:HGNC Symbol;Acc: HGNC:12 ...
SCFD1	2	1	1	1.33333	sec1 family domain containing 1 [Source:HGNC Symbol;Acc:HGNC:20726]
TMOD1	2	3	3	2.66667	tropomodulin 1 [ Source: HGNC 11871 ]
RPL10	2	1	1	1.33333	ribosomal protein L10 [Source:HGNC Symbol;Acc: HGNC:10298 ]
MYL9	2	2	2	2	myosin, light chain 9, regulatory [ Source: HGNC 15754 ]
SLC2A1	2	1	2	1.66667	solute carrier family 2 (facilitated glucose transporter), member 1 [Source:HGNC Symbol;Acc:HGNC:11005]
EIF4A3	1	1	2	1.33333	eukaryotic translation initiation factor 4A3 [Source:HGNC Symbol;Acc: HGNC:18683 ]
PTMA	2	1	2	1.66667	prothymosin, alpha [Source:HGNC Symbol;Acc: HGNC:9623 ]
RPL3	2	2	2	2	ribosomal protein L3 [Source:HGNC Symbol;Acc: HGNC:10332 ]
RPS11	2	4	2	2.66667	ribosomal protein S11 [Source:HGNC Symbol;Acc: HGNC:10384 ]
GRHPR	2	1	1	1.33333	glyoxylate reductase/hydroxypyruvate reductase [ Source: HGNC 4570 ]
LMNB2	2	1	1	1.33333	lamin B2 [Source:HGNC Symbol;Acc: HGNC:6638 ]
AFG3L2	2	2	2	2	AFG3-like AAA ATPase 2 [Source:HGNC Symbol;Acc:HGNC:315]
HSPB2	2	5	2	3	Heat shock protein beta-2 Source: UniProtKB/Swiss-Prot Q16082
OPA1	2	1	1	1.33333	optic atrophy 1 (autosomal dominant) [ Source: HGNC 8140 ]
NPM1	2	3	2	2.33333	nucleophosmin (nucleolar phosphoprotein B23, numatrin) [Source:HGNC Symbol;Acc: HGNC:7910 ]
HNRNPA3	2	1	2	1.66667	heterogeneous nuclear ribonucleoprotein A3 [Source:HGNC Symbol;Acc: HGNC:24941 ]
QKI	2	2	2	2	QKI, KH domain containing, RNA binding [ Source: HGNC 21100 ]
PLIN3	2	3	2	2.33333	perilipin 3 [Source:HGNC Symbol;Acc:HGNC:16893]
SDHA	2	4	1	2.33333	succinate dehydrogenase complex, subunit A, flavoprotein (Fp) [Source:HGNC Symbol;Acc: HGNC:10680 ]
APOE	2	3	2	2.33333	apolipoprotein E [ Source: HGNC 613 ]
SGTA	2	1	2	1.66667	small glutamine-rich tetratricopeptide repeat (TPR)-containing, alpha [ Source: HGNC 10819 ]
TAGLN	2	2	3	2.33333	transgelin [Source:HGNC Symbol;Acc:HGNC:11553]
CPT1A	2	1	1	1.33333	carnitine palmitoyltransferase 1A (liver) [Source:HGNC Symbol;Acc:HGNC:2328]
NID1	2	2	2	2	nidogen 1 [ Source: HGNC 7821 ]
VDAC1	2	2	3	2.33333	voltage-dependent anion channel 1 [Source:HGNC Symbol;Acc: HGNC:12669 ]
SEC61G	2	2	1	1.66667	Sec61 gamma subunit [ Source: HGNC 18277 ]
STIP1	2	2	3	2.33333	stress-induced phosphoprotein 1 [Source:HGNC Symbol;Acc: HGNC:11387 ]
PAICS	2	2	2	2	phosphoribosylaminoimidazole carboxylase, phosphoribosylaminoimidazole succinocarboxamide synthetase [Source: ...
KPNA2	2	1	2	1.66667	karyopherin alpha 2 (RAG cohort 1, importin alpha 1) [Source:HGNC Symbol;Acc: HGNC:6395 ]
AK3	2	1	2	1.66667	adenylate kinase 3 [ Source: HGNC 17376 ]
PDLIM3	2	2	3	2.33333	PDZ and LIM domain 3 [ Source: HGNC 20767 ]
TMED10	2	2	2	2	transmembrane emp24-like trafficking protein 10 (yeast) [Source:HGNC Symbol;Acc:HGNC:16998]
CLIC1	2	2	1	1.66667	chloride intracellular channel 1 [Source:HGNC Symbol;Acc: HGNC:2062 ]
SRSF2	1	2	3	2	serine/arginine-rich splicing factor 2 [Source:HGNC Symbol;Acc: HGNC:10783 ]
PSMD2	1	1	1	1	proteasome (prosome, macropain) 26S subunit, non-ATPase, 2 [Source:HGNC Symbol;Acc: HGNC:9559 ]
KHDRBS1	1	3	3	2.33333	KH domain containing, RNA binding, signal transduction associated 1 [Source:HGNC Symbol;Acc: HGNC:18116 ]
PTBP1	1	1	1	1	polypyrimidine tract binding protein 1 [Source:HGNC Symbol;Acc: HGNC:9583 ]
PLN	1	1	1	1
AL928654.3	1	1	1	1
NIPSNAP2	1	3	2	2	glioblastoma amplified sequence [ Source: HGNC 4179 ]
RPS19	1	5	3	3	ribosomal protein S19 [Source:HGNC Symbol;Acc: HGNC:10402 ]
ACTB	1	1	1	1	actin, beta [ Source: HGNC 132 ]
HIST1H2BD	1	1	18	6.66667	histone cluster 1, H2bd [Source:HGNC Symbol;Acc: HGNC:4747 ]
TUBA1A	1	1	1	1	tubulin, alpha 1a [Source:HGNC Symbol;Acc: HGNC:20766 ]
HIST1H2BK	1	1	1	1	histone cluster 1, H2bk [Source:HGNC Symbol;Acc: HGNC:13954 ]
SLC25A11	1	1	1	1	solute carrier family 25 (mitochondrial carrier; oxoglutarate carrier), member 11 [Source:HGNC Symbol;Acc: ...
FBN1	1	1	2	1.33333	fibrillin 1 [ Source: HGNC 3603 ]
ALDH6A1	1	1	1	1	aldehyde dehydrogenase 6 family, member A1 [ Source: HGNC 7179 ]
HMGB1	1	2	2	1.66667
MAPK1IP1L	1	1	1	1	mitogen-activated protein kinase 1 interacting protein 1-like [Source:HGNC Symbol;Acc:HGNC:19840]
NEXN	1	3	3	2.33333	nexilin (F actin binding protein) [ Source: HGNC 29557 ]
UBE2V1	1	1	1	1
NDUFS3	1	1	2	1.33333	NADH dehydrogenase (ubiquinone) Fe-S protein 3, 30kDa (NADH-coenzyme Q reductase) [Source:HGNC Symbol;Acc:HG ...
TARDBP	1	1	1	1	TAR DNA binding protein [Source:HGNC Symbol;Acc: HGNC:11571 ]
PTBP2	1	1	1	1
SRP9	1	1	1	1	signal recognition particle 9kDa [Source:HGNC Symbol;Acc: HGNC:11304 ]
HDLBP	1	2	2	1.66667	high density lipoprotein binding protein [Source:HGNC Symbol;Acc:HGNC:4857]
PDCD5	1	2	2	1.66667	programmed cell death 5 [ Source: HGNC 8764 ]
TJP1	1	1	2	1.33333	tight junction protein 1 [Source:HGNC Symbol;Acc: HGNC:11827 ]
ATP5F1D	1	4	1	2	ATP synthase, H+ transporting, mitochondrial F1 complex, delta subunit [Source:HGNC Symbol;Acc:HGNC:837]
MARCKSL1	1	1	1	1	MARCKS-like 1 [Source:HGNC Symbol;Acc:HGNC:7142]
HP1BP3	1	1	2	1.33333	heterochromatin protein 1, binding protein 3 [Source:HGNC Symbol;Acc: HGNC:24973 ]
LAMC1	1	2	3	2	laminin, gamma 1 (formerly LAMB2) [ Source: HGNC 6492 ]
CAND1	1	1	2	1.33333	cullin-associated and neddylation-dissociated 1 [Source:HGNC Symbol;Acc: HGNC:30688 ]
DSP	1	2	2	1.66667	desmoplakin [Source:HGNC Symbol;Acc: HGNC:3052 ]
RBM3	1	2	2	1.66667
FXYD1	1	1	1	1	FXYD domain containing ion transport regulator 1 [ Source: HGNC 4025 ]
LRRFIP1	1	1	2	1.33333	leucine rich repeat (in FLII) interacting protein 1 [ Source: HGNC 6702 ]
VTN	1	1	1	1	vitronectin [ Source: HGNC 12724 ]
GDI2	1	3	2	2	GDP dissociation inhibitor 2 [Source:HGNC Symbol;Acc: HGNC:4227 ]
PPP1CB	1	1	1	1	protein phosphatase 1, catalytic subunit, beta isozyme [ Source: HGNC 9282 ]
DUSP3	1	1	1	1	dual specificity phosphatase 3 [ Source: HGNC 3069 ]
