# Supplementary material for: Integrated small RNA, mRNA and protein omics reveal a miRNA network orchestrating metabolic maturation of the developing human heart
Source: BMC Genomics. 2023 Nov 23;24:709. doi: 10.1186/s12864-023-09801-8 (PMC10668469; doi:10.1186/s12864-023-09801-8)
Supplement: Supplementary file 10 — Additional file 10. Abundance of proteins detected across all 3 samples of 18 weeks old fetal hearts. [file 12864_2023_9801_MOESM10_ESM.xlsx]

## Sheet: common_protein18
	sample_4	sample_5	sample_6	mean	description
ALB	73	87	107	89	albumin [Source:HGNC Symbol;Acc:HGNC:399]
HSPD1	35	36	35	35.3333	heat shock 60kDa protein 1 (chaperonin) [Source:HGNC Symbol;Acc: HGNC:5261 ]
ACTC1	42	36	52	43.3333	actin, alpha, cardiac muscle 1 [Source:HGNC Symbol;Acc: HGNC:143 ]
PKM	38	41	46	41.6667	pyruvate kinase, muscle [Source:HGNC Symbol;Acc: HGNC:9021 ]
TUBB	42	43	43	42.6667	tubulin, beta class I [Source:HGNC Symbol;Acc: HGNC:20778 ]
alpha	36	1	2	13	Hemoglobin subunit alpha; Alpha-globin; Hemoglobin alpha chain;
AC104389.4	26	2	36	21.3333	hemoglobin, gamma G [ Source: HGNC 4832 ]
CKMT2	26	25	30	27
ATP5F1A	37	39	46	40.6667
ATP5F1B	26	29	40	31.6667	ATP synthase, H+ transporting, mitochondrial F1 complex, beta polypeptide [Source:HGNC Symbol;Acc: HGNC:830 ...
TUBA1B	25	23	31	26.3333	tubulin, alpha 1b [Source:HGNC Symbol;Acc: HGNC:18809 ]
ACO2	25	29	34	29.3333	aconitase 2, mitochondrial [ Source: HGNC 118 ]
PGK1	24	25	33	27.3333	phosphoglycerate kinase 1 [Source:HGNC Symbol;Acc: HGNC:8896 ]
ATP2A2	25	27	30	27.3333	ATPase, Ca++ transporting, cardiac muscle, slow twitch 2 [Source:HGNC Symbol;Acc: HGNC:812 ]
PRDX2	18	15	18	17	peroxiredoxin 2 [Source:HGNC Symbol;Acc: HGNC:9353 ]
AHNAK	25	47	44	38.6667	AHNAK nucleoprotein [Source:HGNC Symbol;Acc: HGNC:347 ]
TPM1	14	22	33	23	tropomyosin 1 (alpha) [ Source: HGNC 12010 ]
HADHA	17	20	22	19.6667	hydroxyacyl-CoA dehydrogenase/3-ketoacyl-CoA thiolase/enoyl-CoA hydratase (trifunctional protein), alpha subu ...
SLC25A4	12	16	21	16.3333	solute carrier family 25 (mitochondrial carrier; adenine nucleotide translocator), member 4 [ Source: HGNC ...
CFL1	16	11	14	13.6667	cofilin 1 (non-muscle) [Source:HGNC Symbol;Acc: HGNC:1874 ]
ACTB	13	10	11	11.3333	actin, beta [Source:HGNC Symbol;Acc: HGNC:132 ]
PFKP	24	19	29	24	phosphofructokinase, platelet [Source:HGNC Symbol;Acc: HGNC:8878 ]
ATP1A1	18	24	23	21.6667	ATPase, Na+/K+ transporting, alpha 1 polypeptide [Source:HGNC Symbol;Acc: HGNC:799 ]
IDH2	17	18	25	20	isocitrate dehydrogenase 2 (NADP+), mitochondrial [Source:HGNC Symbol;Acc: HGNC:5383 ]
LDB3	18	23	20	20.3333
TNNI3	9	9	8	8.66667
MYOZ2	13	15	11	13
HBA1	4	15	43	20.6667	hemoglobin, alpha 1 [ Source: HGNC 4823 ]
UQCRC1	17	16	19	17.3333	ubiquinol-cytochrome c reductase core protein I [Source:HGNC Symbol;Acc:HGNC:12585]
HSPB1	11	13	23	15.6667	heat shock 27kDa protein 1 [Source:HGNC Symbol;Acc: HGNC:5246 ]
EEF1A1	10	12	14	12	eukaryotic translation elongation factor 1 alpha 1 [Source:HGNC Symbol;Acc: HGNC:3189 ]
NNT	15	15	24	18	nicotinamide nucleotide transhydrogenase [Source:HGNC Symbol;Acc:HGNC:7863]
PDIA3	15	19	18	17.3333	protein disulfide isomerase family A, member 3 [Source:HGNC Symbol;Acc: HGNC:4606 ]
STMN1	13	14	9	12	stathmin 1 [Source:HGNC Symbol;Acc: HGNC:6510 ]
PDHB	13	12	13	12.6667	pyruvate dehydrogenase (lipoamide) beta [ Source: HGNC 8808 ]
MYH7	11	17	23	17	myosin, heavy chain 7, cardiac muscle, beta [ Source: HGNC 7577 ]
CSRP3	8	14	17	13
DLD	12	15	10	12.3333	dihydrolipoamide dehydrogenase [Source:HGNC Symbol;Acc: HGNC:2898 ]
CCT2	13	12	15	13.3333	chaperonin containing TCP1, subunit 2 (beta) [Source:HGNC Symbol;Acc: HGNC:1615 ]
PRDX5	10	11	11	10.6667	peroxiredoxin 5 [Source:HGNC Symbol;Acc:HGNC:9355]
DYNC1H1	15	20	21	18.6667	dynein, cytoplasmic 1, heavy chain 1 [Source:HGNC Symbol;Acc: HGNC:2961 ]
RNH1	14	15	16	15	ribonuclease/angiogenin inhibitor 1 [Source:HGNC Symbol;Acc:HGNC:10074]
PCBP1	12	12	13	12.3333	poly(rC) binding protein 1 [Source:HGNC Symbol;Acc: HGNC:8647 ]
ETFA	11	8	10	9.66667	electron-transfer-flavoprotein, alpha polypeptide [Source:HGNC Symbol;Acc: HGNC:3481 ]
ACAA2	12	9	11	10.6667	acetyl-CoA acyltransferase 2 [ Source: HGNC 83 ]
HADHB	15	10	18	14.3333	hydroxyacyl-CoA dehydrogenase/3-ketoacyl-CoA thiolase/enoyl-CoA hydratase (trifunctional protein), beta subun ...
ENO1	14	13	21	16	enolase 1, (alpha) [Source:HGNC Symbol;Acc: HGNC:3350 ]
UNC45B	12	9	15	12
GAPDH	7	7	16	10	glyceraldehyde-3-phosphate dehydrogenase [Source:HGNC Symbol;Acc: HGNC:4141 ]
MYL4	8	3	6	5.66667	myosin, light chain 4, alkali; atrial, embryonic [ Source: HGNC 7585 ]
TUBB4B	6	7	6	6.33333	tubulin, beta 4B class IVb [Source:HGNC Symbol;Acc: HGNC:20771 ]
TLN1	13	15	16	14.6667	talin 1 [Source:HGNC Symbol;Acc: HGNC:11845 ]
TGM2	13	16	24	17.6667	transglutaminase 2 [Source:HGNC Symbol;Acc: HGNC:11778 ]
HSP90AB1	10	9	16	11.6667	heat shock protein 90kDa alpha (cytosolic), class B member 1 [Source:HGNC Symbol;Acc: HGNC:5258 ]
HK1	11	12	16	13	hexokinase 1 [Source:HGNC Symbol;Acc:HGNC:4922]
COX6B1	8	7	9	8	cytochrome c oxidase subunit VIb polypeptide 1 (ubiquitous) [ Source: HGNC 2280 ]
PPP2R1A	10	11	14	11.6667	protein phosphatase 2, regulatory subunit A, alpha [Source:HGNC Symbol;Acc: HGNC:9302 ]
TNNI1	10	9	17	12
ACAT1	10	15	23	16	acetyl-CoA acetyltransferase 1 [ Source: HGNC 93 ]
HSP90B1	10	13	9	10.6667	heat shock protein 90kDa beta (Grp94), member 1 [Source:HGNC Symbol;Acc: HGNC:12028 ]
CCT5	8	7	8	7.66667	chaperonin containing TCP1, subunit 5 (epsilon) [Source:HGNC Symbol;Acc: HGNC:1618 ]
TUFM	10	8	11	9.66667	Tu translation elongation factor, mitochondrial [Source:HGNC Symbol;Acc: HGNC:12420 ]
AK1	9	7	9	8.33333	adenylate kinase 1 [ Source: HGNC 361 ]
CCT4	9	8	9	8.66667	chaperonin containing TCP1, subunit 4 (delta) [Source:HGNC Symbol;Acc: HGNC:1617 ]
EEF2	7	7	12	8.66667	eukaryotic translation elongation factor 2 [Source:HGNC Symbol;Acc: HGNC:3214 ]
ATP5PO	9	8	14	10.3333	ATP synthase, H+ transporting, mitochondrial F1 complex, O subunit [Source:HGNC Symbol;Acc: HGNC:850 ]
CYC1	6	6	5	5.66667	cytochrome c-1 [Source:HGNC Symbol;Acc:HGNC:2579]
SLC25A3	5	5	7	5.66667
AFP	8	12	13	11	alpha-fetoprotein [ Source: HGNC 317 ]
HNRNPK	8	6	11	8.33333	heterogeneous nuclear ribonucleoprotein K [Source:HGNC Symbol;Acc: HGNC:5044 ]
HNRNPU	7	9	8	8	heterogeneous nuclear ribonucleoprotein U (scaffold attachment factor A) [Source:HGNC Symbol;Acc: HGNC:5048 ...
ATP5F1C	4	6	3	4.33333
CS	9	9	11	9.66667	citrate synthase [ Source: HGNC 2422 ]
SLC25A5	6	6	5	5.66667	solute carrier family 25 (mitochondrial carrier; adenine nucleotide translocator), member 5 [Source:HGNC Sy ...
SERPINH1	8	10	8	8.66667	serpin peptidase inhibitor, clade H (heat shock protein 47), member 1, (collagen binding protein 1) [Sourc ...
MAP4	9	14	17	13.3333	microtubule-associated protein 4 [ Source: HGNC 6862 ]
CCT3	8	8	8	8	chaperonin containing TCP1, subunit 3 (gamma) [Source:HGNC Symbol;Acc: HGNC:1616 ]
UQCRFS1	7	8	9	8	ubiquinol-cytochrome c reductase, Rieske iron-sulfur polypeptide 1 [Source:HGNC Symbol;Acc:HGNC:12587]
TCP1	6	6	10	7.33333	t-complex 1 [Source:HGNC Symbol;Acc: HGNC:11655 ]
PYGB	7	11	10	9.33333	phosphorylase, glycogen; brain [Source:HGNC Symbol;Acc: HGNC:9723 ]
EIF5A	6	6	4	5.33333	eukaryotic translation initiation factor 5A [Source:HGNC Symbol;Acc: HGNC:3300 ]
SRP14	6	6	6	6	signal recognition particle 14kDa (homologous Alu RNA binding protein) [Source:HGNC Symbol;Acc: HGNC:11299 ]
ACTG1	3	2	3	2.66667	actin gamma 1 [Source:HGNC Symbol;Acc: HGNC:144 ]
PRDX1	5	6	9	6.66667
PDLIM5	8	9	9	8.66667
PRDX6	7	8	5	6.66667	peroxiredoxin 6 [Source:HGNC Symbol;Acc: HGNC:16753 ]
PHGDH	8	9	6	7.66667	phosphoglycerate dehydrogenase [Source:HGNC Symbol;Acc: HGNC:8923 ]
ANXA2	7	7	8	7.33333	annexin A2 [Source:HGNC Symbol;Acc: HGNC:537 ]
CLTC	7	8	10	8.33333	clathrin, heavy chain (Hc) [Source:HGNC Symbol;Acc: HGNC:2092 ]
HIST1H1C	6	2	9	5.66667	histone cluster 1, H1c [Source:HGNC Symbol;Acc: HGNC:4716 ]
HNRNPM	6	13	13	10.6667	heterogeneous nuclear ribonucleoprotein M [Source:HGNC Symbol;Acc: HGNC:5046 ]
USP5	5	5	8	6	ubiquitin specific peptidase 5 (isopeptidase T) [Source:HGNC Symbol;Acc:HGNC:12628]
NDUFA13	4	3	4	3.66667	NADH dehydrogenase (ubiquinone) 1 alpha subcomplex, 13 [Source:HGNC Symbol;Acc:HGNC:17194]
HBB	5	4	10	6.33333	hemoglobin, beta [Source:HGNC Symbol;Acc:HGNC:4827]
ETFB	7	10	10	9	electron-transfer-flavoprotein, beta polypeptide [ Source: HGNC 3482 ]
CCT8	7	10	8	8.33333	chaperonin containing TCP1, subunit 8 (theta) [Source:HGNC Symbol;Acc: HGNC:1623 ]
CKB	6	7	8	7	creatine kinase, brain [Source:HGNC Symbol;Acc: HGNC:1991 ]
UQCRC2	6	12	11	9.66667	ubiquinol-cytochrome c reductase core protein II [Source:HGNC Symbol;Acc:HGNC:12586]
CKM	6	4	10	6.66667	creatine kinase, muscle [ Source: HGNC 1994 ]
HSPB2	6	6	8	6.66667	Heat shock protein beta-2 Source: UniProtKB/Swiss-Prot Q16082
ALDH6A1	6	5	9	6.66667	aldehyde dehydrogenase 6 family, member A1 [ Source: HGNC 7179 ]
CCT7	5	3	5	4.33333	chaperonin containing TCP1, subunit 7 (eta) [Source:HGNC Symbol;Acc: HGNC:1622 ]
ESD	6	2	7	5	esterase D [ Source: HGNC 3465 ]
ANXA6	5	4	11	6.66667	annexin A6 [Source:HGNC Symbol;Acc:HGNC:544]
ANXA5	5	4	7	5.33333	annexin A5 [Source:HGNC Symbol;Acc: HGNC:543 ]
SRL	5	4	6	5
HSDL2	4	5	5	4.66667	hydroxysteroid dehydrogenase like 2 [Source:HGNC Symbol;Acc:HGNC:18572]
COX5B	4	6	4	4.66667	cytochrome c oxidase subunit Vb [Source:HGNC Symbol;Acc: HGNC:2269 ]
PDHA1	4	7	7	6	pyruvate dehydrogenase (lipoamide) alpha 1 [Source:HGNC Symbol;Acc:HGNC:8806]
VDAC1	4	5	6	5	voltage-dependent anion channel 1 [Source:HGNC Symbol;Acc: HGNC:12669 ]
CRIP2	4	5	6	5	cysteine-rich protein 2 [ Source: HGNC 2361 ]
TUBB6	3	4	5	4	tubulin, beta 6 class V [Source:HGNC Symbol;Acc: HGNC:20776 ]
ENO3	6	3	5	4.66667	enolase 3 (beta, muscle) [ Source: HGNC 3354 ]
HSP90AA1	3	2	4	3	heat shock protein 90kDa alpha (cytosolic), class A member 1 [Source:HGNC Symbol;Acc: HGNC:5253 ]
AC093512.2	6	7	11	8	aldolase A, fructose-bisphosphate [Source:HGNC Symbol;Acc: HGNC:414 ]
VIM	6	11	13	10	vimentin [Source:HGNC Symbol;Acc: HGNC:12692 ]
CFL2	3	3	3	3
PRKAR1A	6	7	10	7.66667	protein kinase, cAMP-dependent, regulatory, type I, alpha [Source:HGNC Symbol;Acc:HGNC:9388]
CAMK2D	5	5	7	5.66667	calcium/calmodulin-dependent protein kinase II delta [ Source: HGNC 1462 ]
MYOM1	6	6	4	5.33333
GLUD1	5	7	10	7.33333	glutamate dehydrogenase 1 [Source:HGNC Symbol;Acc: HGNC:4335 ]
CCT6A	5	9	9	7.66667	chaperonin containing TCP1, subunit 6A (zeta 1) [Source:HGNC Symbol;Acc: HGNC:1620 ]
NIPSNAP2	6	6	6	6	glioblastoma amplified sequence [ Source: HGNC 4179 ]
SFPQ	5	5	6	5.33333	splicing factor proline/glutamine-rich [Source:HGNC Symbol;Acc: HGNC:10774 ]
HP1BP3	4	4	4	4	heterochromatin protein 1, binding protein 3 [Source:HGNC Symbol;Acc: HGNC:24973 ]
ANXA1	5	7	9	7	annexin A1 [Source:HGNC Symbol;Acc: HGNC:533 ]
PDIA6	4	4	5	4.33333	protein disulfide isomerase family A, member 6 [Source:HGNC Symbol;Acc: HGNC:30168 ]
ADPRHL1	5	7	6	6
SORBS2	5	10	13	9.33333
ATP5PD	5	3	8	5.33333	ATP synthase, H+ transporting, mitochondrial Fo complex, subunit d [Source:HGNC Symbol;Acc: HGNC:845 ]
ACADM	4	8	6	6	acyl-CoA dehydrogenase, C-4 to C-12 straight chain [ Source: HGNC 89 ]
RPN1	5	2	5	4	ribophorin I [Source:HGNC Symbol;Acc: HGNC:10381 ]
IDH3A	5	7	10	7.33333	isocitrate dehydrogenase 3 (NAD+) alpha [ Source: HGNC 5384 ]
FHL2	5	6	6	5.66667	four and a half LIM domains 2 [ Source: HGNC 3703 ]
MYL2	4	8	15	9
ARL6IP5	3	4	3	3.33333	ADP-ribosylation factor-like 6 interacting protein 5 [Source:HGNC Symbol;Acc:HGNC:16937]
YWHAQ	4	7	4	5	tyrosine 3-monooxygenase/tryptophan 5-monooxygenase activation protein, theta [Source:HGNC Symbol;Acc: HGNC:1 ...
PLIN3	4	3	3	3.33333	perilipin 3 [Source:HGNC Symbol;Acc:HGNC:16893]
TGFB1I1	3	5	6	4.66667	transforming growth factor beta 1 induced transcript 1 [ Source: HGNC 11767 ]
EEF1A2	3	5	5	4.33333	eukaryotic translation elongation factor 1 alpha 2 [Source:HGNC Symbol;Acc: HGNC:3192 ]
PARK7	5	6	5	5.33333	parkinson protein 7 [ Source: HGNC 16369 ]
HSPB7	5	3	4	4	heat shock 27kDa protein family, member 7 (cardiovascular) [ Source: HGNC 5249 ]
PFN1	5	6	5	5.33333	profilin 1 [Source:HGNC Symbol;Acc: HGNC:8881 ]
TRIM28	4	5	7	5.33333	tripartite motif containing 28 [Source:HGNC Symbol;Acc: HGNC:16384 ]
DDX17	5	7	5	5.66667	DEAD (Asp-Glu-Ala-Asp) box helicase 17 [Source:HGNC Symbol;Acc: HGNC:2740 ]
SDHA	5	5	6	5.33333	succinate dehydrogenase complex, subunit A, flavoprotein (Fp) [Source:HGNC Symbol;Acc: HGNC:10680 ]
VCP	5	5	10	6.66667	valosin containing protein [Source:HGNC Symbol;Acc: HGNC:12666 ]
EIF4A1	5	5	2	4	eukaryotic translation initiation factor 4A1 [Source:HGNC Symbol;Acc: HGNC:3282 ]
ALDH4A1	5	3	3	3.66667	aldehyde dehydrogenase 4 family, member A1 [ Source: HGNC 406 ]
OPA1	5	2	5	4	optic atrophy 1 (autosomal dominant) [ Source: HGNC 8140 ]
ATP2B4	5	6	4	5	ATPase, Ca++ transporting, plasma membrane 4 [ Source: HGNC 817 ]
SPTBN1	5	8	12	8.33333	spectrin, beta, non-erythrocytic 1 [Source:HGNC Symbol;Acc: HGNC:11275 ]
HNRNPH1	5	5	5	5	heterogeneous nuclear ribonucleoprotein H1 (H) [Source:HGNC Symbol;Acc: HGNC:5041 ]
PKP2	4	10	10	8	plakophilin 2 [Source:HGNC Symbol;Acc: HGNC:9024 ]
NASP	5	3	2	3.33333	nuclear autoantigenic sperm protein (histone-binding) [Source:HGNC Symbol;Acc:HGNC:7644]
PHB	4	3	4	3.66667	prohibitin [Source:HGNC Symbol;Acc: HGNC:8912 ]
GSTP1	4	5	8	5.66667	glutathione S-transferase pi 1 [Source:HGNC Symbol;Acc:HGNC:4638]
HSPB6	4	6	5	5	heat shock protein, alpha-crystallin-related, B6 [ Source: HGNC 26511 ]
trypsin	4	3	4	3.66667	Cationic trypsin; EC 3.4.21.4; Beta-trypsin; Contains: Alpha-trypsin chain 1; Contains: Alpha-trypsin chain 2; Flags: Pr ...
XRCC5	4	3	4	3.66667	X-ray repair complementing defective repair in Chinese hamster cells 5 (double-strand-break rejoining) [Sourc ...
RAN	4	4	6	4.66667	RAN, member RAS oncogene family [Source:HGNC Symbol;Acc: HGNC:9846 ]
CAVIN1	4	8	7	6.33333	polymerase I and transcript release factor [Source:HGNC Symbol;Acc:HGNC:9688]
LGALS1	2	4	5	3.66667	lectin, galactoside-binding, soluble, 1 [Source:HGNC Symbol;Acc: HGNC:6561 ]
OXCT1	4	5	5	4.66667	3-oxoacid CoA transferase 1 [ Source: HGNC 8527 ]
AHSG	4	5	4	4.33333	alpha-2-HS-glycoprotein [ Source: HGNC 349 ]
KCTD12	4	5	4	4.33333	potassium channel tetramerization domain containing 12 [ Source: HGNC 14678 ]
NEBL	3	10	10	7.66667	nebulette [ Source: HGNC 16932 ]
CLIC4	2	4	8	4.66667	chloride intracellular channel 4 [Source:HGNC Symbol;Acc:HGNC:13518]
TMSB10	2	3	3	2.66667	thymosin beta 10 [ Source: HGNC 11879 ]
CANX	2	1	4	2.33333	calnexin [Source:HGNC Symbol;Acc: HGNC:1473 ]
ALDH7A1	2	4	4	3.33333
ACTA2	2	1	2	1.66667	actin, alpha 2, smooth muscle, aorta [Source:HGNC Symbol;Acc: HGNC:130 ]
TUBA3E	1	1	1	1	tubulin, alpha 3e [Source:HGNC Symbol;Acc: HGNC:20765 ]
ATP1A3	4	6	6	5.33333	ATPase, Na+/K+ transporting, alpha 3 polypeptide [ Source: HGNC 801 ]
MYL3	4	8	13	8.33333	myosin, light chain 3, alkali; ventricular, skeletal, slow [ Source: HGNC 7584 ]
NEXN	4	3	3	3.33333	nexilin (F actin binding protein) [ Source: HGNC 29557 ]
KHSRP	4	8	4	5.33333	KH-type splicing regulatory protein [Source:HGNC Symbol;Acc:HGNC:6316]
RTN4	4	3	4	3.66667	reticulon 4 [Source:HGNC Symbol;Acc:HGNC:14085]
AFG3L2	4	8	6	6	AFG3-like AAA ATPase 2 [Source:HGNC Symbol;Acc:HGNC:315]
MTHFD1	4	4	6	4.66667	methylenetetrahydrofolate dehydrogenase (NADP+ dependent) 1, methenyltetrahydrofolate cyclohydrolase, formyl ...
GANAB	4	3	4	3.66667	glucosidase, alpha; neutral AB [Source:HGNC Symbol;Acc:HGNC:4138]
ECI2	4	2	4	3.33333	enoyl-CoA delta isomerase 2 [ Source: HGNC 14601 ]
LAMC1	4	2	2	2.66667	laminin, gamma 1 (formerly LAMB2) [ Source: HGNC 6492 ]
CKAP4	4	2	4	3.33333	cytoskeleton-associated protein 4 [Source:HGNC Symbol;Acc: HGNC:16991 ]
SUCLG2	4	3	7	4.66667	succinate-CoA ligase, GDP-forming, beta subunit [ Source: HGNC 11450 ]
FUBP1	4	4	7	5	far upstream element (FUSE) binding protein 1 [Source:HGNC Symbol;Acc:HGNC:4004]
FHL1	4	5	6	5
PSMC2	4	4	7	5	proteasome (prosome, macropain) 26S subunit, ATPase, 2 [Source:HGNC Symbol;Acc:HGNC:9548]
RPL4	4	6	5	5	ribosomal protein L4 [Source:HGNC Symbol;Acc: HGNC:10353 ]
NDUFA7	4	2	1	2.33333
RPL7	4	6	7	5.66667	ribosomal protein L7 [Source:HGNC Symbol;Acc: HGNC:10363 ]
DUSP3	4	2	4	3.33333	dual specificity phosphatase 3 [ Source: HGNC 3069 ]
ARHGDIA	3	3	3	3	Rho GDP dissociation inhibitor (GDI) alpha [Source:HGNC Symbol;Acc: HGNC:678 ]
2022-09-09	3	2	5	3.33333	septin 9 [ Source: HGNC 7323 ]
SUCLA2	3	4	2	3	succinate-CoA ligase, ADP-forming, beta subunit [ Source: HGNC 11448 ]
LONP1	4	3	7	4.66667	lon peptidase 1, mitochondrial [Source:HGNC Symbol;Acc:HGNC:9479]
MYL7	3	6	6	5
PTMA	3	2	2	2.33333	prothymosin, alpha [Source:HGNC Symbol;Acc: HGNC:9623 ]
UQCRH	2	2	2	2	ubiquinol-cytochrome c reductase hinge protein [ Source: HGNC 12590 ]
LDHA	3	3	3	3	lactate dehydrogenase A [Source:HGNC Symbol;Acc: HGNC:6535 ]
COX6C	3	3	4	3.33333	cytochrome c oxidase subunit VIc [Source:HGNC Symbol;Acc: HGNC:2285 ]
PDK1	3	3	3	3	pyruvate dehydrogenase kinase, isozyme 1 [ Source: HGNC 8809 ]
CRYAB	3	6	8	5.66667	crystallin, alpha B [ Source: HGNC 2389 ]
ALDOC	3	3	10	5.33333	aldolase C, fructose-bisphosphate [Source:HGNC Symbol;Acc:HGNC:418]
MGST3	3	4	5	4	microsomal glutathione S-transferase 3 [Source:HGNC Symbol;Acc:HGNC:7064]
ATP5F1D	3	4	5	4	ATP synthase, H+ transporting, mitochondrial F1 complex, delta subunit [Source:HGNC Symbol;Acc:HGNC:837]
HNRNPD	3	3	4	3.33333	heterogeneous nuclear ribonucleoprotein D (AU-rich element RNA binding protein 1, 37kDa) [Source:HGNC Symbol ...
RAB21	3	2	2	2.33333	RAB21, member RAS oncogene family [Source:HGNC Symbol;Acc:HGNC:18263]
HMGB2	3	2	7	4	high mobility group box 2 [Source:HGNC Symbol;Acc:HGNC:5000]
EHD2	3	3	3	3	EH-domain containing 2 [Source:HGNC Symbol;Acc:HGNC:3243]
ARHGAP1	3	3	2	2.66667	Rho GTPase activating protein 1 [Source:HGNC Symbol;Acc:HGNC:673]
UQCRQ	3	2	2	2.33333	ubiquinol-cytochrome c reductase, complex III subunit VII, 9.5kDa [Source:HGNC Symbol;Acc: HGNC:29594 ]
NDUFA10	2	3	4	3	NADH dehydrogenase (ubiquinone) 1 alpha subcomplex, 10, 42kDa [Source:HGNC Symbol;Acc:HGNC:7684]
QARS	2	2	2	2	glutaminyl-tRNA synthetase [Source:HGNC Symbol;Acc:HGNC:9751]
ACADS	2	2	2	2	acyl-CoA dehydrogenase, C-2 to C-3 short chain [ Source: HGNC 90 ]
TOMM70	2	1	2	1.66667	translocase of outer mitochondrial membrane 70 homolog A (S. cerevisiae) [Source:HGNC Symbol;Acc:HGNC:11985] ...
available	1	12	1	4.66667	no protein information available
SLC25A6	1	2	2	1.66667	solute carrier family 25 (mitochondrial carrier; adenine nucleotide translocator), member 6 [Source:HGNC Sy ...
TUBB6	1	1	1	1
MYH9	3	3	7	4.33333	myosin, heavy chain 9, non-muscle [Source:HGNC Symbol;Acc: HGNC:7579 ]
DPYSL2	3	5	3	3.66667	dihydropyrimidinase-like 2 [ Source: HGNC 3014 ]
PARP1	3	4	4	3.66667	poly (ADP-ribose) polymerase 1 [Source:HGNC Symbol;Acc: HGNC:270 ]
MATR3	3	4	3	3.33333
HNRNPA2B1	3	2	4	3	heterogeneous nuclear ribonucleoprotein A2/B1 [Source:HGNC Symbol;Acc: HGNC:5033 ]
MYBPC3	3	2	3	2.66667	myosin binding protein C, cardiac [ Source: HGNC 7551 ]
MT-CO2	3	3	3	3	mitochondrially encoded cytochrome c oxidase II [Source:HGNC Symbol;Acc:HGNC:7421]
TALDO1	3	6	5	4.66667	transaldolase 1 [Source:HGNC Symbol;Acc: HGNC:11559 ]
ST13	3	3	4	3.33333	suppression of tumorigenicity 13 (colon carcinoma) (Hsp70 interacting protein) [Source:HGNC Symbol;Acc:HGNC:11 ...
NID1	3	4	5	4	nidogen 1 [ Source: HGNC 7821 ]
YWHAH	3	2	4	3	tyrosine 3-monooxygenase/tryptophan 5-monooxygenase activation protein, eta [Source:HGNC Symbol;Acc: HGNC:128 ...
MCCC2	3	2	3	2.66667	methylcrotonoyl-CoA carboxylase 2 (beta) [Source:HGNC Symbol;Acc: HGNC:6937 ]
CNBP	3	4	5	4	CCHC-type zinc finger, nucleic acid binding protein [ Source: HGNC 13164 ]
STIP1	3	2	3	2.66667	stress-induced phosphoprotein 1 [Source:HGNC Symbol;Acc: HGNC:11387 ]
SLIRP	3	3	2	2.66667	SRA stem-loop interacting RNA binding protein [Source:HGNC Symbol;Acc: HGNC:20495 ]
PDCD6IP	2	2	6	3.33333	programmed cell death 6 interacting protein [Source:HGNC Symbol;Acc:HGNC:8766]
TPM2	2	2	3	2.33333	tropomyosin 2 (beta) [ Source: HGNC 12011 ]
NONO	3	6	5	4.66667	non-POU domain containing, octamer-binding [Source:HGNC Symbol;Acc: HGNC:7871 ]
XIRP1	3	5	9	5.66667
NDUFA8	3	2	2	2.33333	NADH dehydrogenase (ubiquinone) 1 alpha subcomplex, 8, 19kDa [Source:HGNC Symbol;Acc: HGNC:7692 ]
ATP5MF	3	4	4	3.66667
DPYSL3	3	4	4	3.66667	dihydropyrimidinase-like 3 [ Source: HGNC 3015 ]
PRDX3	3	5	8	5.33333	peroxiredoxin 3 [ Source: HGNC 9354 ]
RPS3	3	3	3	3	ribosomal protein S3 [Source:HGNC Symbol;Acc: HGNC:10420 ]
RPS7	3	2	4	3	ribosomal protein S7 [Source:HGNC Symbol;Acc: HGNC:10440 ]
CAPZB	2	3	4	3
ACSF2	3	4	6	4.33333	acyl-CoA synthetase family member 2 [ Source: HGNC 26101 ]
RUVBL2	3	4	3	3.33333	RuvB-like AAA ATPase 2 [Source:HGNC Symbol;Acc:HGNC:10475]
DNM1L	2	5	4	3.66667	dynamin 1-like [Source:HGNC Symbol;Acc:HGNC:2973]
PRKDC	3	3	3	3	protein kinase, DNA-activated, catalytic polypeptide [Source:HGNC Symbol;Acc: HGNC:9413 ]
EHD4	3	5	6	4.66667	EH-domain containing 4 [ Source: HGNC 3245 ]
PSMC6	3	2	3	2.66667	proteasome (prosome, macropain) 26S subunit, ATPase, 6 [ Source: HGNC 9553 ]
FLNC	3	4	7	4.66667	filamin C, gamma [Source:HGNC Symbol;Acc: HGNC:3756 ]
XRCC6	2	4	6	4	X-ray repair complementing defective repair in Chinese hamster cells 6 [Source:HGNC Symbol;Acc: HGNC:4055 ]
RPS12	2	2	2	2	ribosomal protein S12 [Source:HGNC Symbol;Acc: HGNC:10385 ]
NARS	2	3	2	2.33333	asparaginyl-tRNA synthetase [Source:HGNC Symbol;Acc:HGNC:7643]
P4HB	2	3	4	3	prolyl 4-hydroxylase, beta polypeptide [Source:HGNC Symbol;Acc: HGNC:8548 ]
HSD17B10	2	3	4	3	hydroxysteroid (17-beta) dehydrogenase 10 [Source:HGNC Symbol;Acc:HGNC:4800]
RPL24	2	4	6	4	ribosomal protein L24 [Source:HGNC Symbol;Acc: HGNC:10325 ]
NDUFS1	2	3	3	2.66667	NADH dehydrogenase (ubiquinone) Fe-S protein 1, 75kDa (NADH-coenzyme Q reductase) [Source:HGNC Symbol;Acc:HG ...
HSPA5	2	1	5	2.66667	heat shock 70kDa protein 5 (glucose-regulated protein, 78kDa) [Source:HGNC Symbol;Acc: HGNC:5238 ]
RPS21	2	2	3	2.33333	ribosomal protein S21 [Source:HGNC Symbol;Acc: HGNC:10409 ]
HNRNPA1	2	2	2	2	heterogeneous nuclear ribonucleoprotein A1 [Source:HGNC Symbol;Acc: HGNC:5031 ]
FARSA	2	2	2	2	phenylalanyl-tRNA synthetase, alpha subunit [ Source: HGNC 3592 ]
COMT	2	2	2	2	catechol-O-methyltransferase [Source:HGNC Symbol;Acc:HGNC:2228]
DSTN	2	4	3	3	destrin (actin depolymerizing factor) [ Source: HGNC 15750 ]
ITGB1	2	5	1	2.66667	integrin, beta 1 (fibronectin receptor, beta polypeptide, antigen CD29 includes MDF2, MSK12) [Source:HGNC Sym ...
LRRC47	2	4	5	3.66667	leucine rich repeat containing 47 [Source:HGNC Symbol;Acc:HGNC:29207]
SMPX	2	2	3	2.33333
FERMT2	2	4	4	3.33333	fermitin family member 2 [Source:HGNC Symbol;Acc:HGNC:15767]
ATP5MG	2	2	2	2	ATP synthase, H+ transporting, mitochondrial Fo complex, subunit G [Source:HGNC Symbol;Acc: HGNC:14247 ]
TF	1	1	6	2.66667	transferrin [ Source: HGNC 11740 ]
SLC25A12	1	1	4	2	solute carrier family 25 (aspartate/glutamate carrier), member 12 [Source:HGNC Symbol;Acc:HGNC:10982]
PKM	1	1	2	1.33333	pyruvate kinase, muscle [Source:HGNC Symbol;Acc: HGNC:9021 ]
ACTBL2	2	3	3	2.66667	actin, beta-like 2 [Source:HGNC Symbol;Acc: HGNC:17780 ]
TPM3	2	2	3	2.33333	tropomyosin 3 [ Source: HGNC 12012 ]
PFKL	2	2	3	2.33333	phosphofructokinase, liver [Source:HGNC Symbol;Acc:HGNC:8876]
UGP2	2	1	5	2.66667	UDP-glucose pyrophosphorylase 2 [ Source: HGNC 12527 ]
PFKM	2	6	12	6.66667	phosphofructokinase, muscle [ Source: HGNC 8877 ]
UBA1	2	2	5	3	ubiquitin-like modifier activating enzyme 1 [Source:HGNC Symbol;Acc: HGNC:12469 ]
CHMP5	2	2	2	2	charged multivesicular body protein 5 [ Source: HGNC 26942 ]
HUWE1	2	4	3	3	HECT, UBA and WWE domain containing 1, E3 ubiquitin protein ligase [Source:HGNC Symbol;Acc:HGNC:30892]
DYNC1LI2	2	2	2	2	dynein, cytoplasmic 1, light intermediate chain 2 [ Source: HGNC 2966 ]
COX5A	2	4	6	4	cytochrome c oxidase subunit Va [Source:HGNC Symbol;Acc: HGNC:2267 ]
CAND1	2	3	4	3	cullin-associated and neddylation-dissociated 1 [Source:HGNC Symbol;Acc: HGNC:30688 ]
CDH2	2	2	2	2	cadherin 2, type 1, N-cadherin (neuronal) [Source:HGNC Symbol;Acc:HGNC:1759]
RPS3A	2	1	1	1.33333	ribosomal protein S3A [Source:HGNC Symbol;Acc: HGNC:10421 ]
TMPO	2	2	7	3.66667	thymopoietin [Source:HGNC Symbol;Acc: HGNC:11875 ]
RPL3	2	3	2	2.33333	ribosomal protein L3 [Source:HGNC Symbol;Acc: HGNC:10332 ]
CHCHD3	2	3	2	2.33333	coiled-coil-helix-coiled-coil-helix domain containing 3 [Source:HGNC Symbol;Acc: HGNC:21906 ]
RPL38	2	3	2	2.33333	ribosomal protein L38 [Source:HGNC Symbol;Acc: HGNC:10349 ]
ILK	2	3	2	2.33333	integrin-linked kinase [Source:HGNC Symbol;Acc:HGNC:6040]
HDHD5	2	2	2	2	cat eye syndrome chromosome region, candidate 5 [ Source: HGNC 1843 ]
GRHPR	2	2	2	2	glyoxylate reductase/hydroxypyruvate reductase [ Source: HGNC 4570 ]
RPS27A	2	1	2	1.66667	ribosomal protein S27a [Source:HGNC Symbol;Acc: HGNC:10417 ]
LRPPRC	2	5	6	4.33333	leucine-rich pentatricopeptide repeat containing [Source:HGNC Symbol;Acc: HGNC:15714 ]
CTNNA1	2	4	5	3.66667	catenin (cadherin-associated protein), alpha 1, 102kDa [Source:HGNC Symbol;Acc: HGNC:2509 ]
LARS	2	2	2	2	leucyl-tRNA synthetase [Source:HGNC Symbol;Acc:HGNC:6512]
SLC2A1	2	1	3	2	solute carrier family 2 (facilitated glucose transporter), member 1 [Source:HGNC Symbol;Acc:HGNC:11005]
NDUFS6	2	3	2	2.33333	NADH dehydrogenase (ubiquinone) Fe-S protein 6, 13kDa (NADH-coenzyme Q reductase) [ Source: HGNC 7713 ]
RTCB	2	1	4	2.33333	RNA 2&#39;,3&#39;-cyclic phosphate and 5&#39;-OH ligase [Source:HGNC Symbol;Acc:HGNC:26935]
PDLIM1	2	5	5	4	PDZ and LIM domain 1 [ Source: HGNC 2067 ]
IPO9	1	1	1	1	importin 9 [ Source: HGNC 19425 ]
GNB2	2	2	2	2	guanine nucleotide binding protein (G protein), beta polypeptide 2 [ Source: HGNC 4398 ]
RPL18	2	2	3	2.33333	ribosomal protein L18 [Source:HGNC Symbol;Acc: HGNC:10310 ]
KIF5B	2	1	3	2	kinesin family member 5B [ Source: HGNC 6324 ]
ADD1	2	3	2	2.33333	adducin 1 (alpha) [ Source: HGNC 243 ]
SUGT1	2	1	2	1.66667	SGT1, suppressor of G2 allele of SKP1 (S. cerevisiae) [Source:HGNC Symbol;Acc: HGNC:16987 ]
PDCD5	2	2	2	2	programmed cell death 5 [ Source: HGNC 8764 ]
FXYD1	2	1	1	1.33333	FXYD domain containing ion transport regulator 1 [ Source: HGNC 4025 ]
SLC8A1	2	3	2	2.33333	solute carrier family 8 (sodium/calcium exchanger), member 1 [ Source: HGNC 11068 ]
MSN	2	2	2	2	moesin [Source:HGNC Symbol;Acc: HGNC:7373 ]
NPM1	2	2	3	2.33333	nucleophosmin (nucleolar phosphoprotein B23, numatrin) [Source:HGNC Symbol;Acc: HGNC:7910 ]
NAP1L1	2	4	7	4.33333	nucleosome assembly protein 1-like 1 [Source:HGNC Symbol;Acc: HGNC:7637 ]
PPP2CA	2	2	4	2.66667	protein phosphatase 2, catalytic subunit, alpha isozyme [Source:HGNC Symbol;Acc:HGNC:9299]
JUP	2	5	3	3.33333	junction plakoglobin [Source:HGNC Symbol;Acc: HGNC:6207 ]
CAP2	2	2	4	2.66667	CAP, adenylate cyclase-associated protein, 2 (yeast) [Source:HGNC Symbol;Acc:HGNC:20039]
NDUFA2	2	1	2	1.66667	NADH dehydrogenase (ubiquinone) 1 alpha subcomplex, 2, 8kDa [Source:HGNC Symbol;Acc:HGNC:7685]
SARNP	2	6	4	4	SAP domain containing ribonucleoprotein [Source:HGNC Symbol;Acc: HGNC:24432 ]
ATP5ME	2	1	2	1.66667	ATP synthase, H+ transporting, mitochondrial Fo complex, subunit E [Source:HGNC Symbol;Acc: HGNC:846 ]
RHOA	2	3	2	2.33333	ras homolog family member A [Source:HGNC Symbol;Acc:HGNC:667]
available	2	1	1	1.33333	no protein information available
GSTO1	2	2	4	2.66667	glutathione S-transferase omega 1 [ Source: HGNC 13312 ]
RPS6	2	3	3	2.66667	ribosomal protein S6 [Source:HGNC Symbol;Acc: HGNC:10429 ]
HSPA1A	2	1	7	3.33333	heat shock 70kDa protein 1A [Source:HGNC Symbol;Acc: HGNC:5232 ]
TLN2	2	6	2	3.33333	talin 2 [ Source: HGNC 15447 ]
GPD1L	2	2	2	2	glycerol-3-phosphate dehydrogenase 1-like [ Source: HGNC 28956 ]
FLNA	2	2	3	2.33333	filamin A, alpha [Source:HGNC Symbol;Acc: HGNC:3754 ]
RPL6	2	2	3	2.33333	ribosomal protein L6 [Source:HGNC Symbol;Acc: HGNC:10362 ]
SLC25A11	1	2	2	1.66667	solute carrier family 25 (mitochondrial carrier; oxoglutarate carrier), member 11 [Source:HGNC Symbol;Acc: ...
PPP1R12A	2	2	1	1.66667	protein phosphatase 1, regulatory subunit 12A [ Source: HGNC 7618 ]
YWHAZ	2	3	7	4	tyrosine 3-monooxygenase/tryptophan 5-monooxygenase activation protein, zeta [Source:HGNC Symbol;Acc: HGNC:12 ...
LAMA2	2	3	3	2.66667	laminin, alpha 2 [ Source: HGNC 6482 ]
RPSA	2	3	4	3	ribosomal protein SA [Source:HGNC Symbol;Acc: HGNC:6502 ]
RPL14	2	3	1	2	ribosomal protein L14 [Source:HGNC Symbol;Acc: HGNC:10305 ]
ANK3	2	4	3	3	ankyrin 3, node of Ranvier (ankyrin G) [ Source: HGNC 494 ]
ABHD11	2	2	2	2	abhydrolase domain containing 11 [ Source: HGNC 16407 ]
KTN1	2	1	2	1.66667	kinectin 1 (kinesin receptor) [Source:HGNC Symbol;Acc:HGNC:6467]
RPL13	2	4	4	3.33333	ribosomal protein L13 [Source:HGNC Symbol;Acc: HGNC:10303 ]
CLIC1	2	4	4	3.33333	chloride intracellular channel 1 [Source:HGNC Symbol;Acc: HGNC:2062 ]
MAOB	2	2	4	2.66667	monoamine oxidase B [ Source: HGNC 6834 ]
MPST	2	3	4	3	mercaptopyruvate sulfurtransferase [ Source: HGNC 7223 ]
NDUFC2	2	2	2	2	NADH dehydrogenase (ubiquinone) 1, subcomplex unknown, 2, 14.5kDa [ Source: HGNC 7706 ]
CTNND1	2	2	1	1.66667	catenin (cadherin-associated protein), delta 1 [Source:HGNC Symbol;Acc:HGNC:2515]
HNRNPC	2	2	2	2	heterogeneous nuclear ribonucleoprotein C (C1/C2) [Source:HGNC Symbol;Acc: HGNC:5035 ]
NDUFB4	1	2	4	2.33333	NADH dehydrogenase (ubiquinone) 1 beta subcomplex, 4, 15kDa [Source:HGNC Symbol;Acc: HGNC:7699 ]
SURF4	1	1	1	1	surfeit 4 [Source:HGNC Symbol;Acc:HGNC:11476]
MAPK1IP1L	1	1	1	1	mitogen-activated protein kinase 1 interacting protein 1-like [Source:HGNC Symbol;Acc:HGNC:19840]
NDUFS3	1	1	2	1.33333	NADH dehydrogenase (ubiquinone) Fe-S protein 3, 30kDa (NADH-coenzyme Q reductase) [Source:HGNC Symbol;Acc:HG ...
RTCA	1	1	1	1	RNA 3&#39;-terminal phosphate cyclase [ Source: HGNC 17981 ]
GLRX	1	1	1	1	glutaredoxin (thioltransferase) [ Source: HGNC 4330 ]
PLN	1	1	1	1
RPS17	1	2	3	2	ribosomal protein S17 [Source:HGNC Symbol;Acc: HGNC:10397 ]
GYS1	1	3	5	3	glycogen synthase 1 (muscle) [ Source: HGNC 4706 ]
BAX	1	1	2	1.33333	BCL2-associated X protein [Source:HGNC Symbol;Acc: HGNC:959 ]
DLAT	1	2	2	1.66667	dihydrolipoamide S-acetyltransferase [Source:HGNC Symbol;Acc: HGNC:2896 ]
ACTA1	1	2	3	2	actin, alpha 1, skeletal muscle [Source:HGNC Symbol;Acc: HGNC:129 ]
TUBB2A	1	1	2	1.33333	tubulin, beta 2A class IIa [Source:HGNC Symbol;Acc: HGNC:12412 ]
TUBB4A	1	2	2	1.66667	tubulin, beta 4A class IVa [Source:HGNC Symbol;Acc: HGNC:20774 ]
TUBB6	1	1	1	1
HIST1H1E	1	7	2	3.33333	histone cluster 1, H1e [Source:HGNC Symbol;Acc: HGNC:4718 ]
AC073896.1	1	1	1	1	Uncharacterized protein
PDIA3	1	1	1	1	protein disulfide isomerase family A, member 3 [Source:HGNC Symbol;Acc:HGNC:4606]
HBE1	1	1	1	1	hemoglobin, epsilon 1 [ Source: HGNC 4830 ]
PCBP2	1	6	3	3.33333	poly(rC) binding protein 2 [Source:HGNC Symbol;Acc: HGNC:8648 ]
EIF4A3	1	1	1	1	eukaryotic translation initiation factor 4A3 [Source:HGNC Symbol;Acc: HGNC:18683 ]
GNA14	1	1	1	1
COQ3	1	1	1	1	coenzyme Q3 methyltransferase [ Source: HGNC 18175 ]
NCL	1	2	7	3.33333	nucleolin [Source:HGNC Symbol;Acc: HGNC:7667 ]
AKAP1	1	1	2	1.33333	A kinase (PRKA) anchor protein 1 [ Source: HGNC 367 ]
RBM3	1	1	1	1
MAP1S	1	1	1	1	microtubule-associated protein 1S [ Source: HGNC 15715 ]
MLIP	1	3	3	2.33333	muscular LMNA-interacting protein [ Source: HGNC 21355 ]
STRN	1	1	3	1.66667	striatin, calmodulin binding protein [ Source: HGNC 11424 ]
PSMD12	1	1	2	1.33333	proteasome (prosome, macropain) 26S subunit, non-ATPase, 12 [Source:HGNC Symbol;Acc:HGNC:9557]
LDHD	1	1	1	1
CD81	1	1	1	1	CD81 molecule [Source:HGNC Symbol;Acc:HGNC:1701]
NUP93	1	1	1	1	nucleoporin 93kDa [Source:HGNC Symbol;Acc:HGNC:28958]
ZYX	1	2	1	1.33333	zyxin [Source:HGNC Symbol;Acc:HGNC:13200]
IRF2BPL	1	1	2	1.33333	interferon regulatory factor 2 binding protein-like [ Source: HGNC 14282 ]
PGLS	1	1	1	1	6-phosphogluconolactonase [Source:HGNC Symbol;Acc:HGNC:8903]
ATAD3A	1	2	2	1.66667	ATPase family, AAA domain containing 3A [Source:HGNC Symbol;Acc: HGNC:25567 ]
C3	1	1	1	1	complement component 3 [ Source: HGNC 1318 ]
SNTA1	1	3	5	3
TPT1	1	2	2	1.66667	tumor protein, translationally-controlled 1 [ Source: HGNC 12022 ]
PPP1CC	1	1	1	1	protein phosphatase 1, catalytic subunit, gamma isozyme [Source:HGNC Symbol;Acc: HGNC:9283 ]
TFRC	1	1	1	1	transferrin receptor [Source:HGNC Symbol;Acc:HGNC:11763]
NT5C	1	1	1	1	5&#39;, 3&#39;-nucleotidase, cytosolic [ Source: HGNC 17144 ]
UBE2V1	1	1	1	1
HNRNPUL2-BSCL2	1	1	2	1.33333	HCG2044799; Uncharacterized protein
TMED10	1	4	2	2.33333	transmembrane emp24-like trafficking protein 10 (yeast) [Source:HGNC Symbol;Acc:HGNC:16998]
HINT1	1	1	2	1.33333	histidine triad nucleotide binding protein 1 [ Source: HGNC 4912 ]
CAST	1	1	1	1
HBZ	1	2	2	1.66667	hemoglobin, zeta [ Source: HGNC 4835 ]
UBE2N	1	1	2	1.33333	ubiquitin-conjugating enzyme E2N [Source:HGNC Symbol;Acc:HGNC:12492]
RPL27A	1	1	3	1.66667	ribosomal protein L27a [Source:HGNC Symbol;Acc: HGNC:10329 ]
EHD1	1	3	3	2.33333	EH-domain containing 1 [Source:HGNC Symbol;Acc:HGNC:3242]
RPS20	1	3	3	2.33333
AK3	1	1	2	1.33333	adenylate kinase 3 [ Source: HGNC 17376 ]
HIST2H2BE	1	6	5	4	histone cluster 2, H2be [Source:HGNC Symbol;Acc: HGNC:4760 ]
HSPB3	1	2	1	1.33333
FARP1	1	2	2	1.66667
DDX1	1	2	2	1.66667	DEAD (Asp-Glu-Ala-Asp) box helicase 1 [ Source: HGNC 2734 ]
DES	1	3	1	1.66667	desmin [ Source: HGNC 2770 ]
EDF1	1	1	1	1	endothelial differentiation-related factor 1 [ Source: HGNC 3164 ]
TTN	1	4	9	4.66667
FBN2	1	1	1	1	fibrillin 2 [ Source: HGNC 3604 ]
CSE1L	1	2	4	2.33333	CSE1 chromosome segregation 1-like (yeast) [Source:HGNC Symbol;Acc: HGNC:2431 ]
