# Supplementary material for: Integrated small RNA, mRNA and protein omics reveal a miRNA network orchestrating metabolic maturation of the developing human heart
Source: BMC Genomics. 2023 Nov 23;24:709. doi: 10.1186/s12864-023-09801-8 (PMC10668469; doi:10.1186/s12864-023-09801-8)
Supplement: Supplementary file 11 — Additional file 11 Significant differentially abundant proteins (P value < 0.05) identified as miRNA targets. [file 12864_2023_9801_MOESM11_ESM.xlsx]

## Sheet: Sheet 1
Additional file 11: significant differentially abundant proteins identified as miRNA targets
Samples: Differentially abundant proteins between 8 and 18 weeks of gestation
Protein	sample_1	sample_2	sample_3	sample_4	sample_5	sample_6	protein_10wk$mean_10wk	protein_18wk$mean_18wk	delta	p_value	description
CKMT2	12	8	11	26	25	30	10.3333	27	16.6667	0.00101588
ATP2A2	17	13	13	25	27	30	14.3333	27.3333	13	0.0027427	ATPase, Ca++ transporting, cardiac muscle, slow twitch 2 [Source:HGNC Symbol;Acc: HGNC:812 ]
UQCRC1	11	11	10	17	16	19	10.6667	17.3333	6.66667	0.00211065	ubiquinol-cytochrome c reductase core protein I [Source:HGNC Symbol;Acc:HGNC:12585]
HADHA	8	7	5	17	20	22	6.66667	19.6667	13	0.00157	hydroxyacyl-CoA dehydrogenase/3-ketoacyl-CoA thiolase/enoyl-CoA hydratase (trifunctional protein), alpha subu ...
HNRNPA2B1	10	9	6	3	2	4	8.33333	3	-5.33333	0.0161301	heterogeneous nuclear ribonucleoprotein A2/B1 [Source:HGNC Symbol;Acc: HGNC:5033 ]
MYOZ2	9	5	6	13	15	11	6.66667	13	6.33333	0.0191037
PFKP	12	9	9	24	19	29	10	24	14	0.0101636	phosphofructokinase, platelet [Source:HGNC Symbol;Acc: HGNC:8878 ]
SFPQ	7	8	9	5	5	6	8	5.33333	-2.66667	0.0161301	splicing factor proline/glutamine-rich [Source:HGNC Symbol;Acc: HGNC:10774 ]
COX6B1	4	6	5	8	7	9	5	8	3	0.0213116	cytochrome c oxidase subunit VIb polypeptide 1 (ubiquitous) [ Source: HGNC 2280 ]
PDLIM5	7	4	5	8	9	9	5.33333	8.66667	3.33333	0.0241101
HBZ	5	5	3	1	2	2	4.33333	1.66667	-2.66667	0.0232152	hemoglobin, zeta [ Source: HGNC 4835 ]
PRDX5	6	4	3	10	11	11	4.33333	10.6667	6.33333	0.00255701	peroxiredoxin 5 [Source:HGNC Symbol;Acc:HGNC:9355]
HSDL2	4	3	3	4	5	5	3.33333	4.66667	1.33333	0.0474207	hydroxysteroid dehydrogenase like 2 [Source:HGNC Symbol;Acc:HGNC:18572]
HADHB	5	4	3	15	10	18	4	14.3333	10.3333	0.0126564	hydroxyacyl-CoA dehydrogenase/3-ketoacyl-CoA thiolase/enoyl-CoA hydratase (trifunctional protein), beta subun ...
ACAT1	4	6	3	10	15	23	4.33333	16	11.6667	0.0398937	acetyl-CoA acetyltransferase 1 [ Source: HGNC 93 ]
SLC25A4	4	2	3	12	16	21	3	16.3333	13.3333	0.00749043	solute carrier family 25 (mitochondrial carrier; adenine nucleotide translocator), member 4 [ Source: HGNC ...
PYGB	4	1	3	7	11	10	2.66667	9.33333	6.66667	0.0110565	phosphorylase, glycogen; brain [Source:HGNC Symbol;Acc: HGNC:9723 ]
FHL2	3	3	4	5	6	6	3.33333	5.66667	2.33333	0.0077626	four and a half LIM domains 2 [ Source: HGNC 3703 ]
ARL6IP5	2	1	1	3	4	3	1.33333	3.33333	2	0.0132356	ADP-ribosylation factor-like 6 interacting protein 5 [Source:HGNC Symbol;Acc:HGNC:16937]
CYC1	2	2	3	6	6	5	2.33333	5.66667	3.33333	0.00211065	cytochrome c-1 [Source:HGNC Symbol;Acc:HGNC:2579]
EEF1A2	2	2	2	3	5	5	2	4.33333	2.33333	0.0248962	eukaryotic translation elongation factor 1 alpha 2 [Source:HGNC Symbol;Acc: HGNC:3192 ]
FBN2	4	6	4	1	1	1	4.66667	1	-3.66667	0.00532813	fibrillin 2 [ Source: HGNC 3604 ]
PARK7	3	2	3	5	6	5	2.66667	5.33333	2.66667	0.00481268	parkinson protein 7 [ Source: HGNC 16369 ]
FHL1	3	2	2	4	5	6	2.33333	5	2.66667	0.0161301
SDHA	2	4	1	5	5	6	2.33333	5.33333	3	0.0334717	succinate dehydrogenase complex, subunit A, flavoprotein (Fp) [Source:HGNC Symbol;Acc: HGNC:10680 ]
ALDH6A1	1	1	1	6	5	9	1	6.66667	5.66667	0.00920589	aldehyde dehydrogenase 6 family, member A1 [ Source: HGNC 7179 ]
