# Supplementary material for: Integrated small RNA, mRNA and protein omics reveal a miRNA network orchestrating metabolic maturation of the developing human heart
Source: BMC Genomics. 2023 Nov 23;24:709. doi: 10.1186/s12864-023-09801-8 (PMC10668469; doi:10.1186/s12864-023-09801-8)
Supplement: Supplementary file 12 — Additional file 12. Human-GEM derived get set collection metabolite level. [file 12864_2023_9801_MOESM12_ESM.gmt]

(+)-alpha-pinene	na	CYP2C19	CYP2C9
(-)-trans-carveol	na	CYP2C19	CYP2C9
(10Z)-heptadecenoic acid	na	ABCA1	ACOT1	ACOT2	ACOT4	ACOT6	ACOT7	ACSBG1	ACSBG2	ACSL1	ACSL3	ACSL4	ACSL5	ACSL6	BAAT	CD36	CEL	FABP1	FABP12	FABP2	FABP3	FABP4	FABP5	FABP6	FABP7	FABP9	LIPA	MEIKIN	SLC27A1	SLC27A2	SLC27A3	SLC27A4	SLC27A6
(10Z)-heptadecenoyl-CoA	na	ACOT1	ACOT2	ACOT4	ACOT6	ACOT7	ACSBG1	ACSBG2	ACSL1	ACSL3	ACSL4	ACSL5	ACSL6	BAAT	CPT1A	CPT1B	CPT1C	CPT2	CRAT	GPAM	GPAT2	GPAT3	GPAT4	MEIKIN	SCD	SCD5	SLC27A2	SOAT1	SOAT2
(11R)-HPETE	na	ALOX12
(11Z)-docosenoyl-CoA	na	ACAA1	ACAA2	ACAD9	ACADL	ACADM	ACADVL	ACOT1	ACOT2	ACOT4	ACOT6	ACOT7	ACSBG1	ACSBG2	ACSL1	ACSL3	ACSL4	ACSL5	ACSL6	BAAT	CPT1A	CPT1B	CPT1C	CPT2	CRAT	ECHS1	GPAM	GPAT2	GPAT3	GPAT4	HADH	HADHA	HADHB	HSD17B10	MEIKIN	SLC27A2	SOAT1	SOAT2	TECR	TECRL
(11Z)-eicosenoyl-CoA	na	ACAA1	ACAA2	ACAD9	ACADL	ACADM	ACADVL	ACOT1	ACOT2	ACOT4	ACOT6	ACOT7	ACOX1	ACOX3	ACSBG1	ACSBG2	ACSL1	ACSL3	ACSL4	ACSL5	ACSL6	BAAT	CPT1A	CPT1B	CPT1C	CPT2	CRAT	ELOVL1	ELOVL2	ELOVL3	ELOVL4	ELOVL5	ELOVL6	ELOVL7	GPAM	GPAT2	GPAT3	GPAT4	HADHA	HADHB	MEIKIN	MYO5B	SLC27A2	SOAT1	SOAT2	TECR	TECRL
(11Z,14Z)-eicosadienoic acid	na	ABCA1	ACOT1	ACOT2	ACOT4	ACOT6	ACOT7	ACSBG1	ACSBG2	ACSL1	ACSL3	ACSL4	ACSL5	ACSL6	BAAT	CD36	CEL	FABP1	FABP12	FABP2	FABP3	FABP4	FABP5	FABP6	FABP7	FABP9	LIPA	MEIKIN	SLC27A1	SLC27A2	SLC27A3	SLC27A4	SLC27A6
(11Z,14Z)-eicosadienoyl-CoA	na	ACAA1	ACAA2	ACAD9	ACADL	ACADM	ACADVL	ACOT1	ACOT2	ACOT4	ACOT6	ACOT7	ACSBG1	ACSBG2	ACSL1	ACSL3	ACSL4	ACSL5	ACSL6	BAAT	CPT1A	CPT1B	CPT1C	CPT2	CRAT	ECHS1	ELOVL1	ELOVL2	ELOVL3	ELOVL4	ELOVL5	ELOVL6	ELOVL7	GPAM	GPAT2	GPAT3	GPAT4	HADH	HADHA	HADHB	HSD17B10	MEIKIN	SLC27A2	SOAT1	SOAT2	TECR	TECRL
(11Z,14Z,17Z)-eicosatrienoic acid	na	ABCA1	ACOT1	ACOT2	ACOT4	ACOT6	ACOT7	ACSBG1	ACSBG2	ACSL1	ACSL3	ACSL4	ACSL5	ACSL6	BAAT	CD36	CEL	FABP1	FABP12	FABP2	FABP3	FABP4	FABP5	FABP6	FABP7	FABP9	LIPA	MEIKIN	SLC27A1	SLC27A2	SLC27A3	SLC27A4	SLC27A6
(11Z,14Z,17Z)-eicosatrienoyl-CoA	na	ACAA1	ACAA2	ACAD9	ACADL	ACADM	ACADVL	ACOT1	ACOT2	ACOT4	ACOT6	ACOT7	ACSBG1	ACSBG2	ACSL1	ACSL3	ACSL4	ACSL5	ACSL6	BAAT	CPT1A	CPT1B	CPT1C	CPT2	CRAT	ECHS1	ELOVL1	ELOVL2	ELOVL3	ELOVL4	ELOVL5	ELOVL6	ELOVL7	GPAM	GPAT2	GPAT3	GPAT4	HADH	HADHA	HADHB	HSD17B10	MEIKIN	SLC27A2	SOAT1	SOAT2	TECR	TECRL
(11Z,14Z,17Z)-eicosatrienoylcarnitine	na	CPT1A	CPT1B	CPT1C	CPT2	CRAT	SLC22A1	SLC22A4	SLC22A5	SLC22A9	SLC25A20	SLC25A29
(13E)-11alpha-hydroxy-9,15-dioxoprost-13-enoate	na	CBR1	CBR3	DHRS4
(13E)-tetranor-16-carboxy-LTE4	na	ACOT1	ACOT2	ACOT4	ACOT6	ACOT7	BAAT
(13E)-tetranor-16-oxo-16-CoA-LTE4	na	ACOT1	ACOT2	ACOT4	ACOT6	ACOT7	ACOX1	ACOX3	BAAT
(13Z)-docosenoyl-CoA	na	ACAA1	ACAD9	ACADL	ACADM	ACADVL	ACOT1	ACOT2	ACOT4	ACOT6	ACOT7	ACOX1	ACOX3	ACSBG1	ACSBG2	ACSL1	ACSL3	ACSL4	ACSL5	ACSL6	BAAT	CPT1A	CPT1B	CPT1C	CPT2	CRAT	ELOVL1	ELOVL2	ELOVL3	ELOVL4	ELOVL5	ELOVL6	ELOVL7	GPAM	GPAT2	GPAT3	GPAT4	MEIKIN	MYO5B	SLC27A2	SOAT1	SOAT2	TECR	TECRL
(13Z)-eicosenoic acid	na	ABCA1	ACOT1	ACOT2	ACOT4	ACOT6	ACOT7	ACSBG1	ACSBG2	ACSL1	ACSL3	ACSL4	ACSL5	ACSL6	BAAT	CD36	CEL	FABP1	FABP12	FABP2	FABP3	FABP4	FABP5	FABP6	FABP7	FABP9	LIPA	MEIKIN	SLC27A1	SLC27A2	SLC27A3	SLC27A4	SLC27A6
(13Z)-eicosenoyl-CoA	na	ABCD1	ACAD9	ACADL	ACADM	ACADVL	ACOT1	ACOT2	ACOT4	ACOT6	ACOT7	ACOX1	ACOX3	ACSBG1	ACSBG2	ACSL1	ACSL3	ACSL4	ACSL5	ACSL6	BAAT	BCAP31	CPT1A	CPT1B	CPT1C	CPT2	CRAT	DUSP9	GPAM	GPAT2	GPAT3	GPAT4	IDH3G	L1CAM	MEIKIN	PDZD4	PLXNB3	PNCK	SLC27A2	SLC6A8	SOAT1	SOAT2	SRPK3	SSR4	TECR	TECRL
(13Z)-octadecenoic acid	na	ABCA1	ACOT1	ACOT2	ACOT4	ACOT6	ACOT7	ACSBG1	ACSBG2	ACSL1	ACSL3	ACSL4	ACSL5	ACSL6	BAAT	CD36	CEL	FABP1	FABP12	FABP2	FABP3	FABP4	FABP5	FABP6	FABP7	FABP9	LIPA	MEIKIN	SLC27A1	SLC27A2	SLC27A3	SLC27A4	SLC27A6
(13Z)-octadecenoyl-CoA	na	ACAA1	ACAA2	ACAD9	ACADL	ACADM	ACADVL	ACOT1	ACOT2	ACOT4	ACOT6	ACOT7	ACSBG1	ACSBG2	ACSL1	ACSL3	ACSL4	ACSL5	ACSL6	BAAT	CPT1A	CPT1B	CPT1C	CPT2	CRAT	ECHS1	GPAM	GPAT2	GPAT3	GPAT4	HADH	HADHA	HADHB	HSD17B10	MEIKIN	SCD	SCD5	SLC27A2	SOAT1	SOAT2
(13Z,16Z)-docosadienoic acid	na	ABCA1	ACOT1	ACOT2	ACOT4	ACOT6	ACOT7	ACSBG1	ACSBG2	ACSL1	ACSL3	ACSL4	ACSL5	ACSL6	BAAT	CD36	CEL	FABP1	FABP12	FABP2	FABP3	FABP4	FABP5	FABP6	FABP7	FABP9	LIPA	MEIKIN	SLC27A1	SLC27A2	SLC27A3	SLC27A4	SLC27A6
(13Z,16Z)-docosadienoyl-CoA	na	ACAA1	ACAA2	ACAD9	ACADL	ACADM	ACADVL	ACOT1	ACOT2	ACOT4	ACOT6	ACOT7	ACSBG1	ACSBG2	ACSL1	ACSL3	ACSL4	ACSL5	ACSL6	BAAT	CPT1A	CPT1B	CPT1C	CPT2	CRAT	ECHS1	GPAM	GPAT2	GPAT3	GPAT4	HADH	HADHA	HADHB	HSD17B10	MEIKIN	SLC27A2	SOAT1	SOAT2	TECR	TECRL
(13Z,16Z)-docosadienoylcarnitine	na	CPT1A	CPT1B	CPT1C	CPT2	CRAT	SLC22A1	SLC22A4	SLC22A5	SLC22A9	SLC25A20	SLC25A29
(15Z)-tetracosenoyl-CoA	na	ABCD1	ABCD2	ACAA1	ACOT1	ACOT2	ACOT4	ACOT6	ACOT7	ACOX1	ACOX3	ACSBG1	ACSBG2	ACSL1	ACSL3	ACSL4	ACSL5	ACSL6	BAAT	CPT1A	CPT1B	CPT1C	CPT2	CRAT	EHHADH	ELOVL1	ELOVL2	ELOVL3	ELOVL4	ELOVL5	ELOVL6	ELOVL7	GPAM	GPAT2	GPAT3	GPAT4	HSD17B4	MEIKIN	MYO5B	SLC27A2	SOAT1	SOAT2	TECR	TECRL
(15Z)-tetracosenoylcarnitine	na	CPT1A	CPT1B	CPT1C	CPT2	CRAT	SLC22A5	SLC25A20
(18E)-20-oxo-20-CoA-LTB4	na	ACOX1	ACOX3	ECHS1	ECI1	ECI2	EHHADH	HADHA
(18E)-20-oxo-20-CoA-LTE4	na	ACOX1	ACOX3	ECI1	ECI2	EHHADH	HADHA
(18R)-HEPE	na	ABCC1	ABCC4	ALOX5	PTGS1	PTGS2
(18R)-hydroxy-(5Z,8Z,11Z,14Z,16E)-eicosapentaenoic acid	na	ALOX5
(1R)-hydroxy-(2R)-glutathionyl-1,2-dihydronaphthalene	na	GSTA1	GSTA2	GSTA3	GSTA4	GSTA5	GSTK1	GSTM1	GSTM2	GSTM3	GSTM4	GSTM5	GSTO1	GSTO2	GSTP1	GSTT2	MGST1	MGST2	MGST3
(1R,2S)-naphthalene 1,2-oxide	na	CYP1A1	CYP1B1	CYP2C18	CYP2C19	CYP2C8	CYP2C9	CYP3A4	CYP3A43	CYP3A5	CYP3A7	CYP3A7-CYP3A51P	EPHX1	GSTA1	GSTA2	GSTA3	GSTA4	GSTA5	GSTK1	GSTM1	GSTM2	GSTM3	GSTM4	GSTM5	GSTO1	GSTO2	GSTP1	GSTT2	MGST1	MGST2	MGST3
(1S)-hydroxy-(2S)-glutathionyl-1,2-dihydronaphthalene	na	GSTA1	GSTA2	GSTA3	GSTA4	GSTA5	GSTK1	GSTM1	GSTM2	GSTM3	GSTM4	GSTM5	GSTO1	GSTO2	GSTP1	GSTT2	MGST1	MGST2	MGST3
(1S,2R)-naphthalene 1,2-oxide	na	CYP1A1	CYP1B1	CYP2C18	CYP2C19	CYP2C8	CYP2C9	CYP3A4	CYP3A43	CYP3A5	CYP3A7	CYP3A7-CYP3A51P	EPHX1	GSTA1	GSTA2	GSTA3	GSTA4	GSTA5	GSTK1	GSTM1	GSTM2	GSTM3	GSTM4	GSTM5	GSTO1	GSTO2	GSTP1	GSTT2	MGST1	MGST2	MGST3
(1aalpha,2beta,3alpha,11calpha)-1a,2,3,11c-tetrahydro-6,11-dimethylbenzo[6,7]phenanthro[3,4-b]oxirene-2,3-diol	na	CYP1A1	CYP1B1	CYP2C18	CYP2C19	CYP2C8	CYP2C9	CYP3A4	CYP3A43	CYP3A5	CYP3A7	CYP3A7-CYP3A51P
(24R)-24,25-dihydroxycalciol	na	CYP24A1
(24R,25R)3alpha,7alpha,12alpha,24-tetrahydroxy-5beta-cholestanoyl-CoA	na	ACAA1	AMACR	EHHADH	HADH	HADHA	HSD17B10	HSD17B4
(24R,25R)3alpha,7alpha,24-trihydroxy-5beta-cholestanoyl-CoA	na	ACAA1	ACOX2	AMACR	EHHADH	HSD17B4
(2E)-Octadecenoyl-ACP	na	FASN
(2E)-decenoyl-CoA	na	ACAA1	ACAA2	ACAD9	ACADM	ACOX1	ACOX3	ECHS1	ECI1	ECI2	EHHADH	HADH	HADHA	HSD17B4	MECR	PECR
(2E)-decenoyl-[ACP]	na	FASN
(2E)-docosenoyl-CoA	na	ACAD9	ACADL	ACADM	ACADVL	ACOX1	ACOX3	CINP	ECHS1	ECI1	ECI2	EHHADH	HACD1	HACD2	HACD3	HACD4	HADHA	HIGD2A	TECR	TECRL
(2E)-dodecenoyl-CoA	na	ACAA1	ACAD9	ACADL	ACADM	ACADVL	ACOX1	ACOX3	CPT1A	CPT1B	CPT1C	ECH1	ECHS1	ECI1	ECI2	EHHADH	HADHA	HSD17B4	MECR	PECR
(2E)-dodecenoyl-[ACP]	na	FASN
(2E)-eicosenoyl-CoA	na	ACAD9	ACADL	ACADM	ACADVL	ACOX1	ACOX3	ECHS1	ECI1	ECI2	EHHADH	HACD1	HACD2	HACD3	HACD4	HADHA	HIGD2A	TECR	TECRL
(2E)-heneicosenoyl-CoA	na	ACAD9	ACADL	ACADM	ACADVL	ECHS1	EHHADH	HACD1	HACD2	HACD3	HACD4	HADHA	HIGD2A	TECR	TECRL
(2E)-heptadecenoyl-CoA	na	ACAD9	ACADL	ACADM	ACADVL	ECHS1	EHHADH	HADHA
(2E)-heptadecenoyl-[ACP]	na	FASN
(2E)-heptenoyl-CoA	na	ACAD9	ACADM	ECHS1	EHHADH	HADHA
(2E)-heptenoyl-[ACP]	na	FASN
(2E)-hexacosenoyl-CoA	na	ACOX1	ACOX3	ECI1	ECI2	EHHADH	HACD1	HACD2	HACD3	HACD4	HADHA	HIGD2A	TECR	TECRL
(2E)-hexadecenoyl-CoA	na	ACAD9	ACADL	ACADM	ACADS	ACADVL	ACOX1	ACOX3	ACSBG2	ACSL1	ACSL3	ACSL4	ACSL5	ACSL6	CPT1A	CPT1B	CPT1C	CPT2	ECHS1	ECI1	ECI2	EHHADH	GPAT3	GPAT4	HADHA	MECR	PECR	SLC27A2	SOAT1	SOAT2
(2E)-hexadecenoyl-[ACP]	na	FASN
(2E)-hexenoyl-CoA	na	ACAA1	ACAA2	ACADSB	ACOX1	ACOX3	ECHS1	ECI1	ECI2	EHHADH	HADH	HADHA	HSD17B4	MECR	PECR
(2E)-hexenoyl-[ACP]	na	FASN
(2E)-nonadecenoyl-CoA	na	ACAD9	ACADL	ACADM	ACADVL	ECHS1	EHHADH	HACD1	HACD2	HACD3	HACD4	HADHA	HIGD2A	TECR	TECRL
(2E)-nonenoyl-CoA	na	ACAD9	ACADM	ECHS1	EHHADH	HADHA
(2E)-nonenoyl-[ACP]	na	FASN
(2E)-octadecenoyl-CoA	na	ACAD9	ACADL	ACADM	ACADS	ACADVL	ACOX1	ACOX3	ACSL1	ANAPC11	CPT1A	CPT1B	CPT1C	CPT2	ECHS1	ECI1	ECI2	EHHADH	FADS2	HACD1	HACD2	HACD3	HACD4	HADHA	HIGD2A	HIRIP3	SCD	TECR	TECRL
(2E)-octenoyl-CoA	na	ACAD9	ACADM	ACOX1	ACOX3	ECHS1	ECI1	ECI2	EHHADH	HADHA	MECR	PECR
(2E)-octenoyl-[ACP]	na	FASN
(2E)-pentadecenoyl-CoA	na	ACAD9	ACADL	ACADM	ACADVL	ECHS1	EHHADH	HADHA
(2E)-pentadecenoyl-[ACP]	na	FASN
(2E)-pentenoyl-CoA	na	ACADSB	ECHS1	EHHADH	HADHA
(2E)-pentenoyl-[ACP]	na	FASN
(2E)-tetracosenoyl-CoA	na	ACOX1	ACOX3	ECI1	ECI2	EHHADH	HACD1	HACD2	HACD3	HACD4	HADHA	HIGD2A	TECR	TECRL
(2E)-tetradecenoyl-CoA	na	ACAD9	ACADL	ACADM	ACADVL	ACOX1	ACOX3	ECHS1	ECI1	ECI2	EHHADH	HADHA	MECR	PECR
(2E)-tetradecenoyl-[ACP]	na	FASN
(2E)-tricosenoyl-CoA	na	HACD1	HACD2	HACD3	HACD4	HIGD2A	TECR
(2E)-tridecenoyl-CoA	na	ACAD9	ACADL	ACADM	ACADVL	ECHS1	EHHADH	HADHA
(2E)-tridecenoyl-[ACP]	na	FASN
(2E)-undecenoyl-CoA	na	ACAD9	ACADM	ECHS1	EHHADH	HADHA
(2E)-undecenoyl-[ACP]	na	FASN
(2E,4Z,7Z,10Z)-hexadecatetraenoyl-CoA	na	ACAD9	ACADL	ACADM	ACADVL	ACOX1	ACOX3	DECR1	DECR2
(2E,6Z,9Z,12Z)-octadecatetraenoyl-CoA	na	ACAD9	ACADL	ACADM	ACADVL	ACOX1	ACOX3	ECHS1	ECI1	ECI2	EHHADH	HADHA
(2E,7Z,10Z,13Z,16Z)-docosapentaenoyl-CoA	na	ELOVL1	HACD1	HACD2	HACD3	HACD4	HIGD2A
(2R)-pristanoyl-CoA	na	AMACR	SLC27A2
(2R,6R,10R)-trimethyl-hendecanoyl-CoA	na	ACAA1	AMACR	MYO5B
(2R,6S,10S)-pristanate	na	ACOT2	ACOT4	ACSBG1	ACSBG2	ACSL1	ACSL3	ACSL4	ACSL5	ACSL6	MEIKIN	PHYH	SLC27A2
(2S)-pristanoyl-CoA	na	ACOT2	ACOT4	ACOX1	ACOX3	ACSBG1	ACSBG2	ACSL1	ACSL3	ACSL4	ACSL5	ACSL6	AMACR	MEIKIN	SLC27A2
(2S,6R,10R)-trimethyl-(2E)-hendecenoyl-CoA	na	ACOX1	ACOX3	ECI1	ECI2	EHHADH	HADHA
(2S,6R,10R)-trimethyl-hendecanoyl-CoA	na	ACOX1	ACOX3	AMACR
(3E,5Z,8Z)-Tetradecatrienoyl Coenzyme A	na	ECH1	ECI1	ECI2	EHHADH
(3S)-3-Hydroxy-Cis-8-Tetradecenoyl Coenzyme A	na	ECHS1	EHHADH	HADH	HADHA	HADHB	HSD17B10	HSD17B4
(3S)-3-hydroxy-cis,cis-palmito-7,10-dienoyl-CoA	na	ACAA1	ECHS1	ECI1	ECI2	EHHADH	HADH	HADHA	HSD17B10	HSD17B4
(3S)-3-hydroxydodec-cis-6-enoyl-CoA	na	ACAA1	ECHS1	ECI1	ECI2	EHHADH	HADH	HADHA	HSD17B10	HSD17B4
(3S)-3-hydroxylinoleoyl-CoA	na	ACAA1	ECHS1	ECI1	ECI2	EHHADH	HADH	HADHA	HSD17B10	HSD17B4
(3S)-hydroxy-docasa-cis,cis-13,16-dienoyl-CoA	na	HACD1	HACD2	HACD3	HACD4	HIGD2A	HSD17B12
(3S)-hydroxy-eicosa-cis,cis,cis-11,14,17-trienoyl-CoA	na	HACD1	HACD2	HACD3	HACD4	HIGD2A	HSD17B12
(3S)-hydroxy-eicosa-cis,cis-11,14-dienoyl-CoA	na	ELOVL1	HACD1	HACD2	HACD3	HACD4	HIGD2A	HSD17B12
(3Z)-dodecenoyl-CoA	na	ACAA1	ACAA2	ACOX1	ECH1	ECI1	ECI2	EHHADH	HADHA	HADHB	HSD17B4	MYO5B
(3Z,7Z,10Z)-hexadecatrienoyl-CoA	na	DECR1	DECR2	ECI1	ECI2	EHHADH	HADHA
(4R,8R,12R)-trimethyl-(2E)-tridecenoyl-CoA	na	ACOX1	ACOX3	ECI1	ECI2	EHHADH	HADHA
(4Z,7Z,10Z)-hexadecatrienoyl-CoA	na	ACAA1	ACAA2	ACAD9	ACADL	ACADM	ACADVL	ACOX1	ACOX3	HADHA	HADHB	MYO5B
(4Z,7Z,10Z,13Z,16Z)-DPA	na	ABCA1	ACOT1	ACOT2	ACOT4	ACOT6	ACOT7	ACSBG1	ACSBG2	ACSL1	ACSL3	ACSL4	ACSL5	ACSL6	BAAT	CD36	CEL	FABP1	FABP12	FABP2	FABP3	FABP4	FABP5	FABP6	FABP7	FABP9	LIPA	MEIKIN	SLC27A1	SLC27A2	SLC27A3	SLC27A4	SLC27A6
(4Z,7Z,10Z,13Z,16Z)-docosapentaenoyl-CoA	na	ABCD1	ABCD2	ACAA1	ACAA2	ACAD9	ACADL	ACADM	ACADS	ACADVL	ACOT1	ACOT2	ACOT4	ACOT6	ACOT7	ACOX1	ACSBG1	ACSBG2	ACSL1	ACSL3	ACSL4	ACSL5	ACSL6	BAAT	CPT1A	CPT1B	CPT1C	CPT2	CRAT	ECHS1	EHHADH	GPAM	GPAT2	GPAT3	GPAT4	HADH	HADHA	HADHB	HSD17B10	HSD17B4	MEIKIN	MYO5B	SLC27A2	SOAT1	SOAT2
(4Z,7Z,10Z,13Z,16Z)-docosapentaenoylcarnitine	na	CPT1A	CPT1B	CPT1C	CPT2	CRAT	SLC22A1	SLC22A4	SLC22A5	SLC22A9	SLC25A20	SLC25A29
(4Z,7Z,10Z,13Z,16Z,19Z)-docosahexaenoyl-CoA	na	ACAA1	ACAA2	ACAD9	ACADL	ACADM	ACADS	ACADVL	ACOT1	ACOT2	ACOT4	ACOT6	ACOT7	ACOX1	ACSBG1	ACSBG2	ACSL1	ACSL3	ACSL4	ACSL5	ACSL6	BAAT	CPT1A	CPT1B	CPT1C	CPT2	CRAT	ECHS1	EHHADH	ELOVL1	GPAM	GPAT2	GPAT3	GPAT4	HADH	HADHA	HADHB	HSD17B10	HSD17B4	MEIKIN	MYO5B	SLC27A2	SOAT1	SOAT2
(5)ppPur-mRNA	na	RNGTT
(5-L-glutamyl)-L-amino acid	na	GGACT	GGCT	GGT1	GGT2	GGT5	GGT6	GGT7	GGTLC1	GGTLC2
(5S,6S)-epoxy-(15R)-hydroxy-ETE	na	ALOX5	EPHX1	EPHX2
(5Z)-dodecenoyl-CoA	na	ACAA1	ACAA2	ACADL	ACADM	ACADSB	ACOX1	ACOX3	ECH1	ECI1	ECI2	EHHADH	HADHA	HADHB	MYO5B
(5Z,8Z,11Z)-eicosatrienoyl-CoA	na	ACAA1	ACAA2	ACAD9	ACADL	ACADM	ACADVL	ACOT1	ACOT2	ACOT4	ACOT6	ACOT7	ACSBG1	ACSBG2	ACSL1	ACSL3	ACSL4	ACSL5	ACSL6	BAAT	CPT1A	CPT1B	CPT1C	CPT2	CRAT	ECHS1	FADS1	FADS2	FADS3	GPAM	GPAT2	GPAT3	GPAT4	HADH	HADHA	HADHB	HSD17B10	MEIKIN	SLC27A2	SOAT1	SOAT2
(5Z,8Z,11Z)-eicosatrienoylcarnitine	na	CPT1A	CPT1B	CPT1C	CPT2	CRAT	SLC22A1	SLC22A4	SLC22A5	SLC22A9	SLC25A20	SLC25A29
(5Z,8Z,11Z,14Z,17Z)-eicosapentaenoyl-CoA	na	ACAA1	ACAA2	ACAD9	ACADL	ACADM	ACADS	ACADVL	ACOT1	ACOT2	ACOT4	ACOT6	ACOT7	ACOX1	ACSBG1	ACSBG2	ACSL1	ACSL3	ACSL4	ACSL5	ACSL6	BAAT	CPT1A	CPT1B	CPT1C	CPT2	CRAT	ECHS1	EHHADH	ELOVL1	ELOVL2	ELOVL3	ELOVL4	ELOVL5	ELOVL6	ELOVL7	FADS1	FADS2	FADS3	GPAM	GPAT2	GPAT3	GPAT4	HADH	HADHA	HADHB	HSD17B10	HSD17B4	MEIKIN	SLC27A2	SOAT1	SOAT2
(5Z,8Z,11Z,14Z,17Z)-eicosapentaenoylcarnitine	na	CPT1A	CPT1B	CPT1C	CPT2	CRAT	SLC22A1	SLC22A4	SLC22A5	SLC22A9	SLC25A20	SLC25A29
(6Z,9Z)-octadecadienoic acid	na	ABCA1	ACOT1	ACOT2	ACOT4	ACOT6	ACOT7	ACSBG1	ACSBG2	ACSL1	ACSL3	ACSL4	ACSL5	ACSL6	BAAT	CD36	CEL	FABP1	FABP12	FABP2	FABP3	FABP4	FABP5	FABP6	FABP7	FABP9	LIPA	MEIKIN	SLC27A1	SLC27A2	SLC27A3	SLC27A4	SLC27A6
(6Z,9Z)-octadecadienoyl-CoA	na	ACAA1	ACAA2	ACAD9	ACADL	ACADM	ACADS	ACADVL	ACOT1	ACOT2	ACOT4	ACOT6	ACOT7	ACSBG1	ACSBG2	ACSL1	ACSL3	ACSL4	ACSL5	ACSL6	BAAT	CPT1A	CPT1B	CPT1C	CPT2	CRAT	ECHS1	ELOVL1	ELOVL2	ELOVL3	ELOVL4	ELOVL5	ELOVL6	ELOVL7	FADS1	FADS2	FADS3	GPAM	GPAT2	GPAT3	GPAT4	HADH	HADHA	HADHB	HSD17B10	MEIKIN	SLC27A2	SOAT1	SOAT2
(6Z,9Z)-octadecadienoylcarnitine	na	CPT1A	CPT1B	CPT1C	CPT2	CRAT	SLC22A1	SLC22A4	SLC22A5	SLC22A9	SLC25A20	SLC25A29
(6Z,9Z,12Z,15Z)-octadecatetraenoyl-CoA	na	ABCD1	ACAA1	ACAA2	ACAD9	ACADL	ACADM	ACADS	ACADVL	ACOT1	ACOT2	ACOT4	ACOT6	ACOT7	ACOX1	ACSBG1	ACSBG2	ACSL1	ACSL3	ACSL4	ACSL5	ACSL6	BAAT	CPT1A	CPT1B	CPT1C	CPT2	CRAT	ECHS1	EHHADH	ELOVL1	ELOVL2	ELOVL3	ELOVL4	ELOVL5	ELOVL6	ELOVL7	FADS1	FADS2	FADS3	GPAM	GPAT2	GPAT3	GPAT4	HADH	HADHA	HADHB	HSD17B10	HSD17B4	MEIKIN	SLC27A2	SOAT1	SOAT2
(6Z,9Z,12Z,15Z)-octadecatetraenoylcarnitine	na	CPT1A	CPT1B	CPT1C	CPT2	CRAT	SLC22A1	SLC22A4	SLC22A5	SLC22A9	SLC25A20	SLC25A29
(6Z,9Z,12Z,15Z,18Z)-TPA	na	ABCA1	ACOT1	ACOT2	ACOT4	ACOT6	ACOT7	ACSBG1	ACSBG2	ACSL1	ACSL3	ACSL4	ACSL5	ACSL6	BAAT	CD36	CEL	FABP1	FABP12	FABP2	FABP3	FABP4	FABP5	FABP6	FABP7	FABP9	LIPA	MEIKIN	SLC27A1	SLC27A2	SLC27A3	SLC27A4	SLC27A6
(6Z,9Z,12Z,15Z,18Z)-tetracosapentaenoyl-CoA	na	ABCD1	ACAA1	ACOT1	ACOT2	ACOT4	ACOT6	ACOT7	ACOX1	ACOX3	ACSBG1	ACSBG2	ACSL1	ACSL3	ACSL4	ACSL5	ACSL6	BAAT	CPT1A	CPT1B	CPT1C	CPT2	CRAT	EHHADH	GPAM	GPAT2	GPAT3	GPAT4	HSD17B4	MEIKIN	SLC27A2	SOAT1	SOAT2
(6Z,9Z,12Z,15Z,18Z)-tetracosapentaenoylcarnitine	na	CPT1A	CPT1B	CPT1C	CPT2	CRAT	SLC22A5	SLC25A20
(6Z,9Z,12Z,15Z,18Z,21Z)-THA	na	ABCA1	ACOT1	ACOT2	ACOT4	ACOT6	ACOT7	ACSBG1	ACSBG2	ACSL1	ACSL3	ACSL4	ACSL5	ACSL6	BAAT	CD36	CEL	FABP1	FABP12	FABP2	FABP3	FABP4	FABP5	FABP6	FABP7	FABP9	LIPA	MEIKIN	SLC27A1	SLC27A2	SLC27A3	SLC27A4	SLC27A6
(6Z,9Z,12Z,15Z,18Z,21Z)-tetracosahexaenoyl-CoA	na	ABCD1	ACAA1	ACOT1	ACOT2	ACOT4	ACOT6	ACOT7	ACOX1	ACOX3	ACSBG1	ACSBG2	ACSL1	ACSL3	ACSL4	ACSL5	ACSL6	BAAT	CPT1A	CPT1B	CPT1C	CRAT	EHHADH	FADS1	FADS2	FADS3	GPAM	GPAT2	GPAT3	GPAT4	HSD17B4	MEIKIN	SLC27A2	SOAT1	SOAT2
(6Z,9Z,12Z,15Z,18Z,21Z)-tetracosahexaenoylcarnitine	na	CPT1A	CPT1B	CPT1C	CRAT	SLC22A5
(7Z)-octadecenoic acid	na	ABCA1	ACOT1	ACOT2	ACOT4	ACOT6	ACOT7	ACSBG1	ACSBG2	ACSL1	ACSL3	ACSL4	ACSL5	ACSL6	BAAT	CD36	CEL	FABP1	FABP12	FABP2	FABP3	FABP4	FABP5	FABP6	FABP7	FABP9	LIPA	MEIKIN	SLC27A1	SLC27A2	SLC27A3	SLC27A4	SLC27A6
(7Z)-octadecenoyl-CoA	na	ACAA1	ACAA2	ACAD9	ACADL	ACADM	ACADVL	ACOT1	ACOT2	ACOT4	ACOT6	ACOT7	BAAT	CPT1A	CPT1B	CPT1C	CPT2	CRAT	ECHS1	ELOVL1	ELOVL2	ELOVL3	ELOVL4	ELOVL5	ELOVL6	ELOVL7	GPAM	GPAT2	GPAT3	GPAT4	HADH	HADHA	HADHB	HSD17B10	SCD	SCD5	SOAT1	SOAT2
(7Z)-tetradecenoic acid	na	ABCA1	ACOT1	ACOT2	ACOT4	ACOT6	ACOT7	ACSBG1	ACSBG2	ACSL1	ACSL3	ACSL4	ACSL5	ACSL6	BAAT	CD36	CEL	FABP1	FABP12	FABP2	FABP3	FABP4	FABP5	FABP6	FABP7	FABP9	LIPA	MEIKIN	SLC27A1	SLC27A2	SLC27A3	SLC27A4	SLC27A6
(7Z)-tetradecenoyl-CoA	na	ACAA1	ACAA2	ACAD9	ACADL	ACADM	ACADVL	ACOT1	ACOT2	ACOT4	ACOT6	ACOT7	ACOX1	ACOX3	ACSBG1	ACSBG2	ACSL1	ACSL3	ACSL4	ACSL5	ACSL6	BAAT	CPT1A	CPT1B	CPT1C	CPT2	CRAT	GPAM	GPAT2	GPAT3	GPAT4	HADHA	HADHB	MEIKIN	MYO5B	SCD	SCD5	SLC27A2	SOAT1	SOAT2
(7Z,10Z,13Z,16Z)-docosatetraenoyl-CoA	na	ACAA1	ACAA2	ACAD9	ACADL	ACADM	ACADS	ACADVL	ACOT1	ACOT2	ACOT4	ACOT6	ACOT7	ACOX1	ACSBG1	ACSBG2	ACSL1	ACSL3	ACSL4	ACSL5	ACSL6	BAAT	CPT1A	CPT1B	CPT1C	CPT2	CRAT	ECHS1	EHHADH	ELOVL1	ELOVL2	ELOVL3	ELOVL4	ELOVL5	ELOVL6	ELOVL7	GPAM	GPAT2	GPAT3	GPAT4	HADH	HADHA	HADHB	HSD17B10	HSD17B4	MEIKIN	SLC27A2	SOAT1	SOAT2
(7Z,10Z,13Z,16Z,19Z)-docosapentaenoyl-CoA	na	ACAA1	ACAA2	ACAD9	ACADL	ACADM	ACADVL	ACOT1	ACOT2	ACOT4	ACOT6	ACOT7	ACOX1	ACSBG1	ACSBG2	ACSL1	ACSL3	ACSL4	ACSL5	ACSL6	BAAT	CPT1A	CPT1B	CPT1C	CPT2	CRAT	ECHS1	EHHADH	ELOVL1	ELOVL2	ELOVL3	ELOVL4	ELOVL5	ELOVL6	ELOVL7	GPAM	GPAT2	GPAT3	GPAT4	HADH	HADHA	HADHB	HSD17B10	HSD17B4	MEIKIN	SLC27A2	SOAT1	SOAT2	TECR	TECRL
(7Z,10Z,13Z,16Z,19Z)-docosapentaenoylcarnitine	na	CPT1A	CPT1B	CPT1C	CPT2	CRAT	SLC22A1	SLC22A4	SLC22A5	SLC22A9	SLC25A20	SLC25A29
(8Z,11Z)-eicosadienoyl-CoA	na	ACAA1	ACAA2	ACAD9	ACADL	ACADM	ACADVL	ACOT1	ACOT2	ACOT4	ACOT6	ACOT7	ACSBG1	ACSBG2	ACSL1	ACSL3	ACSL4	ACSL5	ACSL6	BAAT	CPT1A	CPT1B	CPT1C	CPT2	CRAT	ECHS1	FADS1	FADS2	FADS3	GPAM	GPAT2	GPAT3	GPAT4	HADH	HADHA	HADHB	HSD17B10	MEIKIN	SLC27A2	SOAT1	SOAT2	TECR	TECRL
(8Z,11Z)-eicosadienoylcarnitine	na	CPT1A	CPT1B	CPT1C	CPT2	CRAT	SLC22A1	SLC22A4	SLC22A5	SLC22A9	SLC25A20	SLC25A29
(8Z,11Z,14Z,17Z)-eicosatetraenoyl-CoA	na	ACAA1	ACAA2	ACAD9	ACADL	ACADM	ACADS	ACADVL	ACOT1	ACOT2	ACOT4	ACOT6	ACOT7	ACSBG1	ACSBG2	ACSL1	ACSL3	ACSL4	ACSL5	ACSL6	BAAT	CPT1A	CPT1B	CPT1C	CPT2	CRAT	ECHS1	ELOVL1	ELOVL2	ELOVL3	ELOVL4	ELOVL5	ELOVL6	ELOVL7	FADS1	FADS2	FADS3	GPAM	GPAT2	GPAT3	GPAT4	HADH	HADHA	HADHB	HSD17B10	MEIKIN	SLC27A2	SOAT1	SOAT2	TECR	TECRL
(8Z,11Z,14Z,17Z)-eicosatetraenoylcarnitine	na	CPT1A	CPT1B	CPT1C	CPT2	CRAT	SLC22A1	SLC22A4	SLC22A5	SLC22A9	SLC25A20	SLC25A29
(9E)-octadecenoyl-CoA	na	ACAA1	ACAA2	ACAD9	ACADL	ACADM	ACADVL	ACOT1	ACOT2	ACOT4	ACOT6	ACOT7	ACSBG1	ACSBG2	ACSL1	ACSL3	ACSL4	ACSL5	ACSL6	BAAT	CPT1A	CPT1B	CPT1C	CPT2	CRAT	ECHS1	GPAM	GPAT2	GPAT3	GPAT4	HADH	HADHA	HADHB	HSD17B10	MEIKIN	SCD	SCD5	SLC27A2	SOAT1	SOAT2
(9E)-octadecenoylcarnitine	na	CPT1A	CPT1B	CPT1C	CPT2	CRAT	SLC22A1	SLC22A4	SLC22A5	SLC22A9	SLC25A20	SLC25A29
(9E)-tetradecenoic acid	na	ABCA1	ACOT1	ACOT2	ACOT4	ACOT6	ACOT7	ACSBG1	ACSBG2	ACSL1	ACSL3	ACSL4	ACSL5	ACSL6	BAAT	CD36	CEL	FABP1	FABP12	FABP2	FABP3	FABP4	FABP5	FABP6	FABP7	FABP9	LIPA	MEIKIN	OLAH	SLC27A1	SLC27A2	SLC27A3	SLC27A4	SLC27A6
(9E)-tetradecenoyl-CoA	na	ACAA1	ACAA2	ACAD9	ACADL	ACADM	ACADVL	ACOT1	ACOT2	ACOT4	ACOT6	ACOT7	ACSBG1	ACSBG2	ACSL1	ACSL3	ACSL4	ACSL5	ACSL6	BAAT	CPT1A	CPT1B	CPT1C	CPT2	CRAT	ECHS1	GPAM	GPAT2	GPAT3	GPAT4	HADH	HADHA	HADHB	HSD17B10	MEIKIN	SCD	SCD5	SLC27A2	SOAT1	SOAT2
(9Z,12Z,15Z,18Z)-TTA	na	ABCA1	ACOT1	ACOT2	ACOT4	ACOT6	ACOT7	ACSBG1	ACSBG2	ACSL1	ACSL3	ACSL4	ACSL5	ACSL6	BAAT	CD36	CEL	FABP1	FABP12	FABP2	FABP3	FABP4	FABP5	FABP6	FABP7	FABP9	LIPA	MEIKIN	SLC27A1	SLC27A2	SLC27A3	SLC27A4	SLC27A6
(9Z,12Z,15Z,18Z)-tetracosatetraenoyl-CoA	na	ABCD1	ACAA1	ACOT1	ACOT2	ACOT4	ACOT6	ACOT7	ACOX1	ACSBG1	ACSBG2	ACSL1	ACSL3	ACSL4	ACSL5	ACSL6	BAAT	CPT1A	CPT1B	CPT1C	CPT2	CRAT	EHHADH	GPAM	GPAT2	GPAT3	GPAT4	HSD17B4	MEIKIN	SLC27A2	SOAT1	SOAT2	TECR	TECRL
(9Z,12Z,15Z,18Z)-tetracosatetraenoylcarnitine	na	CPT1A	CPT1B	CPT1C	CPT2	CRAT	SLC22A5	SLC25A20
(9Z,12Z,15Z,18Z,21Z)-TPA	na	ABCA1	ACOT1	ACOT2	ACOT4	ACOT6	ACOT7	ACSBG1	ACSBG2	ACSL1	ACSL3	ACSL4	ACSL5	ACSL6	BAAT	CD36	CEL	FABP1	FABP12	FABP2	FABP3	FABP4	FABP5	FABP6	FABP7	FABP9	LIPA	MEIKIN	SLC27A1	SLC27A2	SLC27A3	SLC27A4	SLC27A6
(9Z,12Z,15Z,18Z,21Z)-tetracosapentaenoyl-CoA	na	ABCD1	ACAA1	ACOT1	ACOT2	ACOT4	ACOT6	ACOT7	ACOX1	ACSBG1	ACSBG2	ACSL1	ACSL3	ACSL4	ACSL5	ACSL6	BAAT	CPT1A	CPT1B	CPT1C	CPT2	CRAT	EHHADH	FADS1	FADS2	FADS3	GPAM	GPAT2	GPAT3	GPAT4	HSD17B4	MEIKIN	SLC27A2	SOAT1	SOAT2	TECR	TECRL
(9Z,12Z,15Z,18Z,21Z)-tetracosapentaenoylcarnitine	na	CPT1A	CPT1B	CPT1C	CPT2	CRAT	SLC22A5	SLC25A20
(ADP-D-ribosyl)n+1-acceptor	na	PARP1	PARP10	PARP11	PARP12	PARP14	PARP15	PARP16	PARP2	PARP3	PARP4	PARP6	PARP8	PARP9	TIPARP	TNKS	TNKS2	ZC3HAV1
(ADP-D-ribosyl)n-acceptor	na	PARP1	PARP10	PARP11	PARP12	PARP14	PARP15	PARP16	PARP2	PARP3	PARP4	PARP6	PARP8	PARP9	TIPARP	TNKS	TNKS2	ZC3HAV1
(Glc)3 (GlcNAc)2 (Man)9 (PP-Dol)1	na	ALG10	ALG10B	ALG8	DAD1	DDOST	RPN1	RPN2	STT3A	STT3B	TUSC3
(R)-1,2-dimethyl-5,6-dihydroxy-tetrahydroisoquinoline	na	ALKBH8	BCDIN3D	BUD23	CARM1	CMTR2	COMTD1	COQ5	CSKMT	ECE2	EEF1AKMT1	EEF1AKMT2	EEF1AKMT3	EEF1AKNMT	EHMT1	EHMT2	EMG1	ETFBKMT	FBL	FBLL1	FTSJ1	FTSJ3	HEMK1	KMT5A	LCMT1	LCMT2	MEPCE	METTL14	METTL15	METTL16	METTL17	METTL18	METTL21A	METTL21C	METTL22	METTL23	METTL2A	METTL2B	METTL4	METTL5	METTL6	METTL7A	METTL7B	METTL8	MRM1	MRM2	MRM3	N6AMT1	NDUFAF5	NOP2	NSUN3	NSUN4	NSUN5	NSUN6	NSUN7	PRMT1	PRMT2	PRMT3	PRMT5	PRMT6	PRMT7	PRMT8	PRMT9	RRP8	SETD6	SMYD2	TARBP1	TFB1M	TFB2M	TGS1	TRMT10A	TRMT10B	TRMT10C	TRMT11	TRMT13	TRMT9B	TYW3	VCPKMT
(R)-3-hydroxybutanoate	na	BDH1	BDH2	SLC16A1	SLC16A3	SLC16A4	SLC16A5	SLC16A6	SLC16A7	SLC16A8
(R)-3-hydroxybutanoyl-CoA	na	CPT1A	CPT1B	CPT1C	DBI	ECHDC2
(R)-3-hydroxybutanoyl-[ACP]	na	FASN
(R)-3-hydroxydecanoyl-[ACP]	na	FASN
(R)-3-hydroxyoctanoyl-[ACP]	na	FASN
(R)-3-hydroxypalmitoyl-[ACP]	na	FASN
(R)-4-phosphopantothenoyl-cysteine	na	PANK1	PANK2	PANK3	PANK4	PPCDC	PPCS
(R)-5-diphosphomevalonate	na	MVD	PMVK
(R)-5-phosphomevalonate	na	MVK	PMVK
(R)-S-lactoylglutathione	na	ADH1A	ADH1B	ADH1C	ADH4	ADH5	ADH6	ADH7	ADHFE1	GLO1	GLOD4	HAGH	HAGHL
(R)-methylmalonyl-CoA	na	ALDH6A1	MCEE	MMUT
(R)-mevalonate	na	HMGCR	MVK	SLC16A1
(S)-2-aminobutanoate	na	GGACT	GGCT	GPT
(S)-3-Hydroxyoctadecanoyl Coenzyme A	na	ACADVL	CPT1A	CPT1B	CPT1C	DBI	HADHA
(S)-3-hydroxy-11-cis-octadecenoyl-CoA	na	ACAA1	ECHS1	ECI1	ECI2	EHHADH	HADH	HADHA	HSD17B10	HSD17B4
(S)-3-hydroxy-2-methylbutyryl-CoA	na	ECHS1	EHHADH	HADH	HADHA	HSD17B10
(S)-3-hydroxy-7-hexadecenoyl-CoA	na	ACAA1	ECHS1	ECI1	ECI2	EHHADH	HADH	HADHA	HSD17B10	HSD17B4
(S)-3-hydroxybutyryl-CoA	na	ACAA1	ECHS1	ECI1	ECI2	EHHADH	HADH	HADHA	HSD17B10	HSD17B4
(S)-3-hydroxydodecanoyl-CoA	na	ACAA1	ACADM	CPT1A	CPT1B	CPT1C	DBI	ECHS1	ECI1	ECI2	EHHADH	HADH	HADHA	HSD17B10	HSD17B4
(S)-3-hydroxyhexadecanoyl-CoA	na	ACAA1	ECHS1	ECI1	ECI2	EHHADH	HADH	HADHA	HSD17B10	HSD17B4
(S)-3-hydroxyoleyleoyl-CoA	na	ACAA1	ECHS1	ECI1	ECI2	EHHADH	HADH	HADHA	HSD17B10	HSD17B4
(S)-3-hydroxypalmitoleoyl-CoA	na	ACAA1	ECHS1	ECI1	ECI2	EHHADH	HADH	HADHA	HSD17B10	HSD17B4
(S)-3-hydroxytetradecanoyl-CoA	na	ACAA1	ACADVL	CPT1A	CPT1B	CPT1C	DBI	ECHS1	ECI1	ECI2	EHHADH	HADH	HADHA	HSD17B10	HSD17B4
(S)-3-sulfolactate	na	MDH1	MDH1B	MDH2
(S)-Glycerate	na	LDHA	LDHAL6A	LDHAL6B	LDHB	LDHC	LDHD
(S)-dihydroorotate	na	CAD	DHODH
(S)-hydroxydecanoyl-CoA	na	ACAA1	ACADM	CPT1A	CPT1B	CPT1C	DBI	ECHS1	ECI1	ECI2	EHHADH	HADH	HADHA	HSD17B10	HSD17B4
(S)-hydroxyhexanoyl-CoA	na	ACAA1	ECHS1	ECI1	ECI2	EHHADH	HADH	HADHA	HSD17B10	HSD17B4
(S)-hydroxyoctanoyl-CoA	na	ACAA1	ECHS1	ECI1	ECI2	EHHADH	HADH	HADHA	HSD17B10	HSD17B4
(Z,Z,Z)-7,10,13-Hexadecatrienoic Acid	na	ACOT13	ACOT2	ACOT7	ACOT8	UCP1
(alpha-D-Glucosyl)-(alpha-D-mannosyl)8-beta-D-mannosyl-diacetylchitobiosyl-L-asparagine (protein)	na	GANAB	MAN1A1	MAN1A2	MAN1B1	MAN1C1
(alpha-D-Glucosyl)2-(alpha-D-mannosyl)8-beta-D-mannosyl-diacetylchitobiosyl-L-asparagine (protein)	na	GANAB	MOGS
(alpha-D-Glucosyl)3-(alpha-D-mannosyl)8-beta-D-mannosyl-diacetylchitobiosyl-L-asparagine (protein)	na	DAD1	DDOST	MOGS	RPN1	RPN2	STT3A	STT3B	TUSC3
(alpha-D-mannosyl)2-beta-D-mannosyl-N-acetylglucosamine	na	HEXA	HEXB	HEXD	MAN2B1	MAN2B2	MAN2C1
(alpha-D-mannosyl)4-beta-D-mannosyl-diacetylchitobiosyl-L-asparagine (protein)	na	MAN1A1	MAN1A2	MAN1B1	MAN1C1	MGAT1
(alpha-D-mannosyl)5-beta-D-mannosyl-diacetylchitobiosyl-L-asparagine (protein) (B1)	na	MAN1A1	MAN1A2	MAN1B1	MAN1C1
(alpha-D-mannosyl)5-beta-D-mannosyl-diacetylchitobiosyl-L-asparagine (protein) (B2)	na	MAN1A1	MAN1A2	MAN1B1	MAN1C1
(alpha-D-mannosyl)5-beta-D-mannosyl-diacetylchitobiosyl-L-asparagine (protein) (C)	na	MAN1A1	MAN1A2	MAN1B1	MAN1C1
(alpha-D-mannosyl)6-beta-D-mannosyl-diacetylchitobiosyl-L-asparagine (protein) (A)	na	MAN1A1	MAN1A2	MAN1B1	MAN1C1
(alpha-D-mannosyl)6-beta-D-mannosyl-diacetylchitobiosyl-L-asparagine (protein) (B1)	na	MAN1A1	MAN1A2	MAN1B1	MAN1C1
(alpha-D-mannosyl)6-beta-D-mannosyl-diacetylchitobiosyl-L-asparagine (protein) (B2)	na	MAN1A1	MAN1A2	MAN1B1	MAN1C1
(alpha-D-mannosyl)6-beta-D-mannosyl-diacetylchitobiosyl-L-asparagine (protein) (C)	na	MAN1A1	MAN1A2	MAN1B1	MAN1C1
(alpha-D-mannosyl)7-beta-D-mannosyl-diacetylchitobiosyl-L-asparagine, isoform A (protein)	na	MAN1A1	MAN1A2	MAN1B1	MAN1C1
(alpha-D-mannosyl)7-beta-D-mannosyl-diacetylchitobiosyl-L-asparagine, isoform B (protein)	na	MAN1A1	MAN1A2	MAN1B1	MAN1C1
(alpha-D-mannosyl)7-beta-D-mannosyl-diacetylchitobiosyl-L-asparagine, isoform C (protein)	na	MAN1A1	MAN1A2	MAN1B1	MAN1C1
(alpha-D-mannosyl)8-beta-D-mannosyl-diacetylchitobiosyl-L-asparagine (protein)	na	MAN1A1	MAN1A2	MAN1B1	MAN1C1
(indol-3-yl)acetamide	na	FAAH2
1,1-dichloroethylene	na	CYP1A1	CYP1B1	CYP2C18	CYP2C19	CYP2C8	CYP2C9	CYP3A4	CYP3A43	CYP3A5	CYP3A7	CYP3A7-CYP3A51P
1,1-dichloroethylene epoxide	na	CYP1A1	CYP1B1	CYP2C18	CYP2C19	CYP2C8	CYP2C9	CYP3A4	CYP3A43	CYP3A5	CYP3A7	CYP3A7-CYP3A51P	GSTA1	GSTA2	GSTA3	GSTA4	GSTA5	GSTK1	GSTM1	GSTM2	GSTM3	GSTM4	GSTM5	GSTO1	GSTO2	GSTP1	GSTT2	MGST1	MGST2	MGST3
1,2,3,4-tetrahydro-alpha,7-dihydroxy-beta-(hydroxymethyl)-9-methoxy-3,4-dioxocyclopenta[c][1]benzopyran-6-propanal	na	AKR7A2	AKR7A3
1,2-D-glucosyl-5-D-(galactosyloxy)-L-lysine-procollagen	na	PLOD3
1,2-dehydrosalsolinol	na	DDC
1,2-diacylglycerol-LD-PC pool	na	AADAC	CEL	CEPT1	CHPT1	DAGLA	DAGLB	LIPC	LIPE	LIPF	LIPG	LPIN1	LPIN2	LPIN3	PLPP1	PLPP2	PLPP3	PLPP4	PLPP5	PLPPR2	PLPPR3	PLPPR4	PNLIP	PNLIPRP1	PNLIPRP2	PNLIPRP3	PNPLA2	PNPLA3	PNPLA4	SGMS1	SGMS2
1,2-diacylglycerol-LD-PE pool	na	AADAC	CEL	CEPT1	DAGLA	DAGLB	LIPC	LIPE	LIPF	LIPG	LPIN1	LPIN2	LPIN3	PIGF	PIGG	PIGN	PIGO	PLPP1	PLPP2	PLPP3	PLPP4	PLPP5	PLPPR2	PLPPR3	PLPPR4	PNLIP	PNLIPRP1	PNLIPRP2	PNLIPRP3	PNPLA2	PNPLA3	PNPLA4	SELENOI
1,2-diacylglycerol-LD-PI pool	na	AADAC	CEL	DAGLA	DAGLB	LIPC	LIPE	LIPF	LIPG	LPIN1	LPIN2	LPIN3	PLCB1	PLCB2	PLCB3	PLCB4	PLCD1	PLCD3	PLCD4	PLCE1	PLCG1	PLCG2	PLCH1	PLCH2	PLCL1	PLCL2	PLCXD2	PLCZ1	PLPP1	PLPP2	PLPP3	PLPP4	PLPP5	PLPPR2	PLPPR3	PLPPR4	PNLIP	PNLIPRP1	PNLIPRP2	PNLIPRP3	PNPLA2	PNPLA3	PNPLA4
1,2-diacylglycerol-LD-PS pool	na	AADAC	CEL	CEPT1	DAGLA	DAGLB	LIPC	LIPE	LIPF	LIPG	LPIN1	LPIN2	LPIN3	PLPP1	PLPP2	PLPP3	PLPP4	PLPP5	PLPPR2	PLPPR3	PLPPR4	PNLIP	PNLIPRP1	PNLIPRP2	PNLIPRP3	PNPLA2	PNPLA3	PNPLA4	SELENOI
1,2-diacylglycerol-LD-SM pool	na	AADAC	CEL	DAGLA	DAGLB	LIPC	LIPE	LIPF	LIPG	LPIN1	LPIN2	LPIN3	PLPP1	PLPP2	PLPP3	PLPP4	PLPP5	PLPPR2	PLPPR3	PLPPR4	PNLIP	PNLIPRP1	PNLIPRP2	PNLIPRP3	PNPLA2	PNPLA3	PNPLA4
1,2-diacylglycerol-LD-TAG pool	na	AADAC	BSCL2	CEL	CIDEA	DAGLA	DAGLB	DGAT1	DGAT2	DGKA	DGKB	DGKD	DGKE	DGKG	DGKH	DGKI	DGKK	DGKQ	DGKZ	FABP4	FITM1	FITM2	LIPC	LIPE	LIPF	LIPG	LPIN1	LPIN2	LPIN3	MOGAT1	MOGAT2	MOGAT3	PLIN1	PLIN2	PLIN3	PLIN4	PLPP1	PLPP2	PLPP3	PLPP4	PLPP5	PLPPR2	PLPPR3	PLPPR4	PNLIP	PNLIPRP1	PNLIPRP2	PNLIPRP3	PNPLA2	PNPLA3	PNPLA4	PPP1CA	PPP1CB	PPP1CC	PRKACA	PRKACB	PRKACG
1,2-diacylglycerol-VLDL pool	na	LPL
1,2-diacylglycerol-bile-PC pool	na	CEPT1	CHPT1	LPIN1	LPIN2	LPIN3	PLPP1	PLPP2	PLPP3	PLPP4	PLPP5	PLPPR2	PLPPR3	PLPPR4
1,2-diacylglycerol-chylomicron pool	na	AADAC	CEL	DAGLA	DAGLB	LIPC	LIPE	LIPF	LIPG	LPL	PNLIP	PNLIPRP1	PNLIPRP2	PNLIPRP3	PNPLA2	PNPLA3	PNPLA4
1,2-dibromoethane	na	CYP2E1	GSTA1	GSTA2	GSTA3	GSTA4	GSTA5	GSTK1	GSTM1	GSTM2	GSTM3	GSTM4	GSTM5	GSTO1	GSTO2	GSTP1	GSTT2	GSTT2B	MGST1	MGST2	MGST3
1,2-dihydronaphthalene-1,2-diol	na	AKR1C1	AKR1C2	AKR1C3	AKR1C4	DHDH	EPHX1
1,2-dihydroxy-5-(methylthio)pent-1-en-3-one	na	ADI1	ENOPH1
1,3-bisphospho-D-glycerate	na	ACYP1	ACYP2	BPGM	CRISP3	GAPDH	GAPDHS	MIA3	PGAM1	PGAM2	PGAM4	PGK1	PGK2	PGM2L1
1,3-diaminopropane	na	AOC1	AOC2	AOC3	DHPS	SLC22A1	SLC22A2	SLC22A3
1,4-Dihydroxy-midazolam	na	CYP3A4	CYP3A5
1-(1-alkenyl)-sn-glycero-3-phosphate	na	ENPP2
1-(1-alkenyl)-sn-glycero-3-phosphoethanolamine	na	ENPP2	ENPP6	JMJD7-PLA2G4B	LPCAT1	LPCAT2	LPCAT3	LPCAT4	PLA2G10	PLA2G12A	PLA2G12B	PLA2G1B	PLA2G2A	PLA2G2C	PLA2G2D	PLA2G2E	PLA2G2F	PLA2G3	PLA2G4A	PLA2G4B	PLA2G4C	PLA2G4D	PLA2G4E	PLA2G4F	PLA2G5	PLA2G6	PLAAT3	PLB1
1-(1-alkenyl)-sn-glycerol	na	ENPP6
1-(methylnitrosoamino)-4-(3-pyridinyl)-1,4-butanediol	na	CYP2A13
1-Acylglycerone 3-Phosphate	na	AKR1A1
1-Alkyl-Sn-Glycerol 3-Phosphate	na	AKR1A1
1-Arachidonoyl-Glycero-3-Phosphocholine	na	ABCA1	ABCB4	ATP10A	ATP8B1	ATP8B2
1-Arachidonoyl-Sn-Glycero-3-Phosphoethanolamine	na	ATP11A	ATP11C
1-Didecanoylglycerophosphoethanolamine (C12:0 Pe)	na	ATP11A	ATP11C
1-Dihomo-Linolenoylglycerophosphocholine (20:3, Delta 8, 11, 14), Lysopc A C20:3	na	ABCA1	ABCB4	ATP10A	ATP8B1	ATP8B2
1-Dihomo-Linolenoylglycerophosphoethanolamine (20:3, Delta 8, 11, 14)	na	ATP11A	ATP11C
1-Docosahexaenoylglycerophosphocholine	na	ABCA1	ABCB4	ATP10A	ATP8B1	ATP8B2
1-Docosahexenoylglyceroethanolamine (Delta 4, 7, 10, 13, 16, 19), Lpe (22:6)	na	ATP11A	ATP11C
1-Docosahexenoylglycerophosphocholine (Delta 4, 7, 10, 13, 16, 19), Sn1-Lpc (22:6)	na	ABCA1	ABCB4	ATP10A	ATP8B1	ATP8B2
1-Docosapentenoylglycerophosphocholine (Delta 4, 7, 10, 13, 16), Sn1-Lpc (22:5)-W6	na	ABCA1	ABCB4	ATP10A	ATP8B1	ATP8B2
1-Docosapentenoylglycerophosphocholine (Delta 7, 10, 13, 16, 19), Sn1-Lpc (22:5)-W3	na	ABCA1	ABCB4	ATP10A	ATP8B1	ATP8B2
1-Docosatetraenoylglycerophosphocholine (Delta 7, 10, 13, 16), Sn1-Lpc (22:4)	na	ABCA1	ABCB4	ATP10A	ATP8B1	ATP8B2
1-Eicosadienoylglycerophosphocholine (Delta 11,14)	na	ABCA1	ABCB4	ATP10A	ATP8B1	ATP8B2
1-Eicosapentenoylglycerophosphocholine (Delta 5, 8, 11, 14, 17), Sn1-Lpc (20:5)	na	ABCA1	ABCB4	ATP10A	ATP8B1	ATP8B2
1-Eicosatetraenoylglycerophosphocholine (Delta 8, 11, 14, 17), Sn1-Lpc (20:4)	na	ABCA1	ABCB4	ATP10A	ATP8B1	ATP8B2
1-Eicosatrienoylglycerophosphocholine (Delta 11, 14, 17)	na	ABCA1	ABCB4	ATP10A	ATP8B1	ATP8B2
1-Eicosatrienoylglycerophosphoethanolamine (Delta 11, 14, 17), Lpe (20:3)	na	ATP11A	ATP11C
1-Eicosenoylglycerophosphocholine (Delta 11) ,Sn1-Lpc (20:1)	na	ABCA1	ABCB4	ATP10A	ATP8B1	ATP8B2
1-Gamma-Linolenoyl-Cholesterol, Cholesterol-Ester (18:3, Delta 6, 9, 12)	na	CEL	LIPA
1-Heptadecanoylglycerophosphocholine	na	ABCA1	ABCB4	ATP10A	ATP8B1	ATP8B2
1-Heptadecanoylglycerophosphoethanolamine (C17:0 Pe)	na	ATP11A	ATP11C
1-Hexadecenoylglycerophosphoethanolamine (C16:1 Pe, Delta 9)	na	ATP11A	ATP11C
1-Lignocericylglycerophosphocholine (24:0), Lysopc A C24	na	ABCA1	ABCB4	ATP10A	ATP8B1	ATP8B2
1-Linoleoyl-Cholesterol, Cholesterol-Ester (18:2, Delta 9, 12)	na	CEL	LIPA
1-Linoleoylglycerophosphocholine (Delta 9,12)	na	ABCA1	ABCB4	ATP10A	ATP8B1	ATP8B2
1-Linoleoylglycerophosphoethanolamine (Delta 9,12)	na	ATP11A	ATP11C
1-Myristoylglycerophosphocholine	na	ABCA1	ABCB4	ATP10A	ATP8B1	ATP8B2
1-Myristoylglycerophosphoethanolamine (C14:0 Pe)	na	ATP11A	ATP11C
1-Nonadecanoylglycerophosphocholine, Sn1-Lpc (19:0)	na	ABCA1	ABCB4	ATP10A	ATP8B1	ATP8B2
1-OH-midazolam	na	CYP3A4	CYP3A5	UGT1A4	UGT2B4	UGT2B7
1-OH-midazolam-glucuronide	na	UGT1A4	UGT2B4	UGT2B7
1-Octadeca-Trienoylglycerophosphocholine, Sn1-Lpc (18:3, Delta 6, 9, 12)	na	ABCA1	ABCB4	ATP10A	ATP8B1	ATP8B2
1-Octadeca-Trienoylglycerophosphocholine, Sn1-Lpc (18:3, Delta 9, 12, 15)	na	ABCA1	ABCB4	ATP10A	ATP8B1	ATP8B2
1-Oleoylglycerophosphocholine (Delta 9)	na	ABCA1	ABCB4	ATP10A	ATP8B1	ATP8B2
1-Oleoylglycerophosphoethanolamine (Delta 9)	na	ATP11A	ATP11C
1-Palmitoleoylglycerophosphocholine (Delta 9)	na	ABCA1	ABCB4	ATP10A	ATP8B1	ATP8B2
1-Palmitoylglycerophosphocholine	na	ABCA1	ABCB4	ATP10A	ATP8B1	ATP8B2
1-Palmitoylglycerophosphoethanolamine	na	ATP11A	ATP11C
1-Pentadecanoylglycerophosphocholine, Sn1-Lpc (15:0)	na	ABCA1	ABCB4	ATP10A	ATP8B1	ATP8B2
1-Pentadecanoylglycerophosphoethanolamine (C15:0 Pe)	na	ATP11A	ATP11C
1-Stearoylglycerophosphocholine	na	ABCA1	ABCB4	ATP10A	ATP8B1	ATP8B2
1-Stearoylglycerophosphoethanolamine	na	ATP11A	ATP11C
1-Timnodnoyl-Cholesterol, Cholesterol-Ester (20:5, Delta 5,8,11,14,17)	na	CEL	LIPA
1-Tridecanoylglycerophosphoethanolamine (C13:0 Pe)	na	ATP11A	ATP11C
1-Vaccenoyl-Cholesterol, Cholesterol-Ester (18:1, Delta 11)	na	CEL	LIPA
1-acyl-PE pool	na	ASPG	BSCL2	CIDEA	CLC	CLCF1	FABP4	FITM1	FITM2	JMJD7-PLA2G4B	LGALS13	LPCAT1	LPCAT2	LPCAT3	LPCAT4	LYPLA1	LYPLA2	PLA2G10	PLA2G12A	PLA2G12B	PLA2G15	PLA2G1B	PLA2G2A	PLA2G2C	PLA2G2D	PLA2G2E	PLA2G2F	PLA2G3	PLA2G4A	PLA2G4B	PLA2G4C	PLA2G4D	PLA2G4E	PLA2G4F	PLA2G5	PLA2G6	PLAAT3	PLB1	PLIN1	PLIN2	PLIN3	PLIN4	PNPLA6	PNPLA7	PNPLA8	PPP1CA	PPP1CB	PPP1CC	PRKACA	PRKACB	PRKACG
1-acylglycerol-3P pool	na	ABHD5	AGK	AGPAT1	AGPAT2	AGPAT3	AGPAT4	AGPAT5	AKR1A1	GPAM	GPAT2	GPAT3	GPAT4	LCLAT1	MBOAT1	MBOAT2
1-acylglycerol-3P-10,13,16,19-doco	na	GPAM	GPAT2	GPAT3	GPAT4
1-acylglycerol-3P-10,13,16-docosa	na	GPAM	GPAT2	GPAT3	GPAT4
1-acylglycerol-3P-10-heptade	na	GPAM	GPAT2	GPAT3	GPAT4
1-acylglycerol-3P-11,14,17-eico	na	GPAM	GPAT2	GPAT3	GPAT4
1-acylglycerol-3P-11,14-eicosa	na	GPAM	GPAT2	GPAT3	GPAT4
1-acylglycerol-3P-11-docose	na	GPAM	GPAT2	GPAT3	GPAT4
1-acylglycerol-3P-11-eico	na	GPAM	GPAT2	GPAT3	GPAT4
1-acylglycerol-3P-12,15,18,21-tetra	na	GPAM	GPAT2	GPAT3	GPAT4
1-acylglycerol-3P-13,16,19-doco	na	GPAM	GPAT2	GPAT3	GPAT4
1-acylglycerol-3P-13,16-docosa	na	GPAM	GPAT2	GPAT3	GPAT4
1-acylglycerol-3P-13-docose	na	GPAM	GPAT2	GPAT3	GPAT4
1-acylglycerol-3P-13-eicose	na	GPAM	GPAT2	GPAT3	GPAT4
1-acylglycerol-3P-13-octade	na	GPAM	GPAT2	GPAT3	GPAT4
1-acylglycerol-3P-15-tetra	na	GPAM	GPAT2	GPAT3	GPAT4
1-acylglycerol-3P-4,7,10,13,16,19-doco	na	GPAM	GPAT2	GPAT3	GPAT4
1-acylglycerol-3P-4,7,10,13,16-docosa	na	GPAM	GPAT2	GPAT3	GPAT4
1-acylglycerol-3P-5,8,11,14,17-eico	na	GPAM	GPAT2	GPAT3	GPAT4
1-acylglycerol-3P-5,8,11-eico	na	GPAM	GPAT2	GPAT3	GPAT4
1-acylglycerol-3P-5-tetrade	na	GPAM	GPAT2	GPAT3	GPAT4
1-acylglycerol-3P-6,9,12,15,18,21-tetra	na	GPAM	GPAT2	GPAT3	GPAT4
1-acylglycerol-3P-6,9,12,15,18-tetraco	na	GPAM	GPAT2	GPAT3	GPAT4
1-acylglycerol-3P-6,9,12,15-octa	na	GPAM	GPAT2	GPAT3	GPAT4
1-acylglycerol-3P-6,9-octa	na	GPAM	GPAT2	GPAT3	GPAT4
1-acylglycerol-3P-7,10,13,16,19-docosa	na	GPAM	GPAT2	GPAT3	GPAT4
1-acylglycerol-3P-7,10,13,16-docosa	na	GPAM	GPAT2	GPAT3	GPAT4
1-acylglycerol-3P-7-hexade	na	GPAM	GPAT2	GPAT3	GPAT4
1-acylglycerol-3P-7-octade	na	GPAM	GPAT2	GPAT3	GPAT4
1-acylglycerol-3P-7-tetrade	na	GPAM	GPAT2	GPAT3	GPAT4
1-acylglycerol-3P-8,11,14,17-eico	na	GPAM	GPAT2	GPAT3	GPAT4
1-acylglycerol-3P-8,11-eico	na	GPAM	GPAT2	GPAT3	GPAT4
1-acylglycerol-3P-9,12,15,18,21-tetra	na	GPAM	GPAT2	GPAT3	GPAT4
1-acylglycerol-3P-9,12,15,18-tetraco	na	GPAM	GPAT2	GPAT3	GPAT4
1-acylglycerol-3P-9-eicose	na	GPAM	GPAT2	GPAT3	GPAT4
1-acylglycerol-3P-9-heptade	na	GPAM	GPAT2	GPAT3	GPAT4
1-acylglycerol-3P-9-octade	na	GPAM	GPAT2	GPAT3	GPAT4
1-acylglycerol-3P-9-tetrade	na	GPAM	GPAT2	GPAT3	GPAT4
1-acylglycerol-3P-arach	na	GPAM	GPAT2	GPAT3	GPAT4
1-acylglycerol-3P-bile-PC pool	na	ABHD5	AGPAT1	AGPAT2	AGPAT3	AGPAT4	AGPAT5	LCLAT1	MBOAT1	MBOAT2
1-acylglycerol-3P-cis-vac	na	GPAM	GPAT2	GPAT3	GPAT4
1-acylglycerol-3P-dihomo-gamma	na	GPAM	GPAT2	GPAT3	GPAT4
1-acylglycerol-3P-docosa	na	GPAM	GPAT2	GPAT3	GPAT4
1-acylglycerol-3P-eico	na	GPAM	GPAT2	GPAT3	GPAT4
1-acylglycerol-3P-gamma-lin	na	GPAM	GPAT2	GPAT3	GPAT4
1-acylglycerol-3P-heneico	na	GPAM	GPAT2	GPAT3	GPAT4
1-acylglycerol-3P-heptade	na	GPAM	GPAT2	GPAT3	GPAT4
1-acylglycerol-3P-hexacosa	na	GPAM	GPAT2	GPAT3	GPAT4
1-acylglycerol-3P-hexecose	na	GPAM	GPAT2	GPAT3	GPAT4
1-acylglycerol-3P-laur	na	GPAM	GPAT2	GPAT3	GPAT4
1-acylglycerol-3P-lin	na	GPAM	GPAT2	GPAT3	GPAT4
1-acylglycerol-3P-linolen	na	GPAM	GPAT2	GPAT3	GPAT4
1-acylglycerol-3P-myrist	na	GPAM	GPAT2	GPAT3	GPAT4
1-acylglycerol-3P-nanode	na	GPAM	GPAT2	GPAT3	GPAT4
1-acylglycerol-3P-ol	na	GPAM	GPAT2	GPAT3	GPAT4
1-acylglycerol-3P-palm	na	GPAM	GPAT2	GPAT3	GPAT4
1-acylglycerol-3P-palmn	na	GPAM	GPAT2	GPAT3	GPAT4
1-acylglycerol-3P-pentade	na	GPAM	GPAT2	GPAT3	GPAT4
1-acylglycerol-3P-stea	na	GPAM	GPAT2	GPAT3	GPAT4
1-acylglycerol-3P-tetraco	na	GPAM	GPAT2	GPAT3	GPAT4
1-acylglycerol-3P-trico	na	GPAM	GPAT2	GPAT3	GPAT4
1-acylglycerol-3P-tridec	na	GPAM	GPAT2	GPAT3	GPAT4
1-acylglycerol-LD-PC pool	na	AADAC	ABHD12	ABHD6	AGK	CEL	DAGLA	DAGLB	LIPC	LIPE	LIPF	LIPG	MGLL	PNLIP	PNLIPRP1	PNLIPRP2	PNLIPRP3	PNPLA2	PNPLA3	PNPLA4
1-acylglycerol-LD-PE pool	na	AADAC	ABHD12	ABHD6	AGK	CEL	DAGLA	DAGLB	LIPC	LIPE	LIPF	LIPG	MGLL	PNLIP	PNLIPRP1	PNLIPRP2	PNLIPRP3	PNPLA2	PNPLA3	PNPLA4
1-acylglycerol-LD-PI pool	na	AADAC	ABHD12	ABHD6	AGK	CEL	DAGLA	DAGLB	LIPC	LIPE	LIPF	LIPG	MGLL	PNLIP	PNLIPRP1	PNLIPRP2	PNLIPRP3	PNPLA2	PNPLA3	PNPLA4
1-acylglycerol-LD-PS pool	na	AADAC	ABHD12	ABHD6	AGK	CEL	DAGLA	DAGLB	LIPC	LIPE	LIPF	LIPG	MGLL	PNLIP	PNLIPRP1	PNLIPRP2	PNLIPRP3	PNPLA2	PNPLA3	PNPLA4
1-acylglycerol-LD-SM pool	na	AADAC	ABHD12	ABHD6	AGK	CEL	DAGLA	DAGLB	LIPC	LIPE	LIPF	LIPG	MGLL	PNLIP	PNLIPRP1	PNLIPRP2	PNLIPRP3	PNPLA2	PNPLA3	PNPLA4
1-acylglycerol-LD-TG1 pool	na	AADAC	ABHD12	ABHD6	AGK	CEL	DAGLA	DAGLB	LIPC	LIPE	LIPF	LIPG	MGLL	PNLIP	PNLIPRP1	PNLIPRP2	PNLIPRP3	PNPLA2	PNPLA3	PNPLA4
1-acylglycerol-VLDL pool	na	ABHD12	ABHD6	LPL	MGLL
1-acylglycerol-chylomicron pool	na	AADAC	ABHD12	ABHD6	CEL	DAGLA	DAGLB	LIPC	LIPE	LIPF	LIPG	MGLL	PNLIP	PNLIPRP1	PNLIPRP2	PNLIPRP3	PNPLA2	PNPLA3	PNPLA4
1-alkenyl-2-acylglycerol	na	CEPT1	SELENOI
1-alkyl-2-acetyl-sn-glycerol	na	CEPT1	CHPT1
1-alkyl-2-acylglycerol	na	CEPT1	CHPT1	LPIN1	LPIN2	LPIN3	PLPP1	PLPP2	PLPP3	PLPP4	PLPP5	PLPPR2	PLPPR3	PLPPR4	SELENOI
1-alkyl-2-acylglycerophosphoethanolamine	na	CEPT1	SELENOI
1-alkyl-2-lysoglycerol-3-phosphocholine	na	ABCA1	ABCB4	ASPG	ATP10A	ATP8B1	ATP8B2	LPCAT1	LPCAT2	LPCAT4	PAFAH1B1	PAFAH1B2	PAFAH1B3	PAFAH2	PLA2G7
1-alpha,25-dihydroxyvitamin D2	na	CUBN	CYP27B1	GC	LRP2
1-deoxy-1-(N6-lysino)-D-fructose	na	FAM20B	FGGY	FN3K	FN3KRP	NOL9
1-hexadecylglycerol-3-phosphate	na	GNPAT
1-hydroxy S-ibuprofen	na	CYP2C9	UGT1A3	UGT1A9	UGT2B7
1-hydroxy S-ibuprofen-glucuronide	na	UGT1A3	UGT1A9	UGT2B7
1-lyso-2-arachidonoyl-phosphatidate	na	LPIN1	LPIN2	LPIN3	PLPP1	PLPP2	PLPP3	PLPP4	PLPP5	PLPPR2	PLPPR3	PLPPR4
1-lysolecithin pool	na	AWAT1	AWAT2	DGAT1	DGAT2	LRAT	RBP1	RBP2
1-methylnicotinamide	na	AOX1	NNMT	SLC22A1	SLC22A2
1-methylpyrrolinium	na	AOC1	AOC2	AOC3
1-nitro-5,6-dihydroxy-dihydronaphthalene	na	EPHX1
1-nitro-5-glutathionyl-6-hydroxy-5,6-dihydronaphthalene	na	GSTA1	GSTA2	GSTA3	GSTA4	GSTA5	GSTK1	GSTM1	GSTM2	GSTM3	GSTM4	GSTM5	GSTO1	GSTO2	GSTP1	GSTT2	MGST1	MGST2	MGST3
1-nitro-5-hydroxy-6-glutathionyl-5,6-dihydronaphthalene	na	GSTA1	GSTA2	GSTA3	GSTA4	GSTA5	GSTK1	GSTM1	GSTM2	GSTM3	GSTM4	GSTM5	GSTO1	GSTO2	GSTP1	GSTT2	MGST1	MGST2	MGST3
1-nitro-7-glutathionyl-8-hydroxy-7,8-dihydronaphthalene	na	GSTA1	GSTA2	GSTA3	GSTA4	GSTA5	GSTK1	GSTM1	GSTM2	GSTM3	GSTM4	GSTM5	GSTO1	GSTO2	GSTP1	GSTT2	MGST1	MGST2	MGST3
1-nitro-7-hydroxy-8-glutathionyl-7,8-dihydronaphthalene	na	GSTA1	GSTA2	GSTA3	GSTA4	GSTA5	GSTK1	GSTM1	GSTM2	GSTM3	GSTM4	GSTM5	GSTO1	GSTO2	GSTP1	GSTT2	MGST1	MGST2	MGST3
1-nitronaphthalene	na	CYP1A1	CYP1B1	CYP2C18	CYP2C19	CYP2C8	CYP2C9	CYP3A4	CYP3A43	CYP3A5	CYP3A7	CYP3A7-CYP3A51P
1-nitronaphthalene-5,6-oxide	na	CYP1A1	CYP1B1	CYP2C18	CYP2C19	CYP2C8	CYP2C9	CYP3A4	CYP3A43	CYP3A5	CYP3A7	CYP3A7-CYP3A51P	EPHX1	GSTA1	GSTA2	GSTA3	GSTA4	GSTA5	GSTK1	GSTM1	GSTM2	GSTM3	GSTM4	GSTM5	GSTO1	GSTO2	GSTP1	GSTT2	MGST1	MGST2	MGST3
1-nitronaphthalene-7,8-oxide	na	CYP1A1	CYP1B1	CYP2C18	CYP2C19	CYP2C8	CYP2C9	CYP3A4	CYP3A43	CYP3A5	CYP3A7	CYP3A7-CYP3A51P	GSTA1	GSTA2	GSTA3	GSTA4	GSTA5	GSTK1	GSTM1	GSTM2	GSTM3	GSTM4	GSTM5	GSTO1	GSTO2	GSTP1	GSTT2	MGST1	MGST2	MGST3
1-organyl-2-lyso-sn-glycero-3-phosphocholine	na	ASPG	JMJD7-PLA2G4B	LPCAT1	LPCAT2	LPCAT3	LPCAT4	PAFAH1B1	PAFAH1B2	PAFAH1B3	PAFAH2	PLA2G10	PLA2G12A	PLA2G12B	PLA2G1B	PLA2G2A	PLA2G2C	PLA2G2D	PLA2G2E	PLA2G2F	PLA2G3	PLA2G4A	PLA2G4B	PLA2G4C	PLA2G4D	PLA2G4E	PLA2G4F	PLA2G5	PLA2G6	PLA2G7	PLAAT3	PLB1
1-palmitoyl-dihydroxyacetone-phosphate	na	GNPAT
1-phosphatidyl-1D-myo-inositol-3,4-bisphosphate	na	ASB12	CTDSPL2	DUSP11	FIG4	INPP4A	INPP4B	INPP5D	INPP5F	INPPL1	MDP1	MTM1	MTMR1	MTMR14	MTMR2	MTMR6	MTMR7	MTMR8	NT5C	NT5DC3	NT5M	PHPT1	PIK3C2A	PIK3C2B	PIK3C2G	PIK3R5	PIP5K1A	PIP5K1B	PIP5K1C	PIP5KL1	PLPP6	PLPP7	PLPPR5	PMPCA	PTEN	PTPDC1	PTPRQ	SACM1L	SGPP1	SGPP2	TNS2	TPTE2
1-phosphatidyl-1D-myo-inositol-3-phosphate	na	ASB12	CTDSPL2	DUSP11	FIG4	INPP4A	INPP4B	INPP5F	INPPL1	MDP1	MTM1	MTMR1	MTMR12	MTMR14	MTMR2	MTMR6	MTMR7	MTMR8	NT5C	NT5DC3	NT5M	PHPT1	PIK3C2A	PIK3C2B	PIK3C2G	PIK3C3	PIKFYVE	PIP4K2A	PIP4K2B	PIP4K2C	PIP5K1A	PIP5K1B	PIP5K1C	PIP5KL1	PLPP6	PLPP7	PLPPR5	PMPCA	PTPDC1	PTPRQ	SACM1L	SGPP1	SGPP2	TNS2
1-phosphatidyl-1D-myo-inositol-4-phosphate	na	CTDSPL2	DUSP11	FIG4	INPP5B	INPP5E	INPP5F	INPPL1	MDP1	MTM1	MTMR1	MTMR14	MTMR2	MTMR6	MTMR7	MTMR8	NT5C	NT5DC3	NT5M	OCRL	PHPT1	PI4K2A	PI4K2B	PI4KA	PI4KB	PIK3C2A	PIK3C2B	PIK3C2G	PIK3R5	PIP5K1A	PIP5K1B	PIP5K1C	PIP5KL1	PLCB1	PLCB2	PLCB3	PLCB4	PLCD1	PLCD3	PLCD4	PLCE1	PLCG1	PLCG2	PLCH1	PLCH2	PLCL1	PLCL2	PLCXD2	PLCZ1	PLPP6	PLPP7	PLPPR5	PMPCA	PTEN	PTPDC1	PTPRQ	SACM1L	SGPP1	SGPP2	SYNJ1	SYNJ2	TNS2	TPTE2
1-phosphatidyl-1D-myo-inositol-5-phosphate	na	CTDSPL2	DUSP11	FIG4	INPP5F	INPPL1	MDP1	MTMR1	MTMR14	MTMR2	MTMR6	MTMR7	MTMR8	NT5C	NT5DC3	NT5M	OXSM	PHPT1	PI4KA	PI4KB	PIK3C2A	PIK3C2B	PIK3C2G	PIK3C3	PIP4K2A	PIP4K2B	PIP4K2C	PIP4P1	PIP4P2	PIP5K1A	PIP5K1B	PIP5K1C	PIP5KL1	PLPP6	PLPP7	PLPPR5	PMPCA	PTEN	PTPDC1	PTPRQ	SACM1L	SGPP1	SGPP2	TNS2	TPTE2
1-phosphatidyl-myo-inositol-3,5-bisphosphate	na	ASB12	CTDSPL2	DUSP11	FIG4	INPP5F	INPPL1	MDP1	MTMR1	MTMR14	MTMR2	MTMR6	MTMR7	MTMR8	NT5C	NT5DC3	NT5M	PHPT1	PIK3C3	PIKFYVE	PLPP6	PLPP7	PLPPR5	PMPCA	PTPDC1	PTPRQ	SACM1L	SGPP1	SGPP2	TNS2
1-piperideine-6-carboxylate	na	PIPOX
1-pyrroline	na	DHPS
1-pyrroline-2-carboxylate	na	DAO
1-pyrroline-5-carboxylate	na	ALDH4A1	LEFTY1	PRODH	PRODH2	PYCR1	PYCR2	PYCR3
1-radyl-2-acyl-sn-glycero-3-phosphocholine	na	BSCL2	CEPT1	CHPT1	CIDEA	FABP4	FITM1	FITM2	JMJD7-PLA2G4B	LPCAT1	LPCAT2	LPCAT3	LPCAT4	PLA2G10	PLA2G12A	PLA2G12B	PLA2G1B	PLA2G2A	PLA2G2C	PLA2G2D	PLA2G2E	PLA2G2F	PLA2G3	PLA2G4A	PLA2G4B	PLA2G4C	PLA2G4D	PLA2G4E	PLA2G4F	PLA2G5	PLA2G6	PLAAT3	PLB1	PLIN1	PLIN2	PLIN3	PLIN4	PPP1CA	PPP1CB	PPP1CC	PRKACA	PRKACB	PRKACG
10,11-dihydro-12-epi-LTB4	na	ACSL1	ACSL3	ACSL4	ACSL5	ACSL6	CBR1	CBR3	CYP4F2	CYP4F22	CYP4F3	DHRS4	SLC27A2
10,11-dihydro-12-oxo-LTB4	na	CBR1	CBR3	DHRS4	HSD17B12	PTGR1	TECRL
10,11-dihydro-12R-hydroxy-LTC4	na	CBR1	CBR3	DHRS4
10,11-dihydro-20-dihydroxy-LTB4	na	CYP4F11	CYP4F2	CYP4F22	CYP4F3	CYP4F8
10,11-dihydro-20-trihydroxy-LTB4	na	CYP4F11	CYP4F2	CYP4F22	CYP4F3	CYP4F8
10,11-dihydro-LTB4	na	ACSBG1	ACSBG2	ACSL1	ACSL3	ACSL4	ACSL5	ACSL6	CBR1	CBR3	CYP4F11	CYP4F2	CYP4F22	CYP4F3	CYP4F8	DHRS4	MEIKIN	SLC27A2
10,11-dihydro-LTB4-CoA	na	ACOX1	ACOX3	ACSBG1	ACSBG2	ACSL1	ACSL3	ACSL4	ACSL5	ACSL6	MEIKIN	SLC27A2
10,11-epoxy-(4Z,7Z)-hexadecadienoic acid	na	AASDH	ACAA1	ACAA2	ACOT1	ACOT2	ACOT4	ACOT7	ACOT8	ACOX1	ACOX3	ACSF2	ACSF3	AMACR	BAAT	ECHS1	HADH	HADHA	HADHB	HSD17B10	HSD17B4	SLC27A1	SLC27A2	SLC27A3	SLC27A4
10,13,16,19-docosatetraenoic acid	na	ABCA1	ACOT1	ACOT2	ACOT4	ACOT6	ACOT7	ACSBG1	ACSBG2	ACSL1	ACSL3	ACSL4	ACSL5	ACSL6	BAAT	CD36	CEL	FABP1	FABP12	FABP2	FABP3	FABP4	FABP5	FABP6	FABP7	FABP9	LIPA	MEIKIN	SLC27A1	SLC27A2	SLC27A3	SLC27A4	SLC27A6
10,13,16,19-docosatetraenoyl-CoA	na	ACAA1	ACAA2	ACAD9	ACADL	ACADM	ACADVL	ACOT1	ACOT2	ACOT4	ACOT6	ACOT7	ACSBG1	ACSBG2	ACSL1	ACSL3	ACSL4	ACSL5	ACSL6	BAAT	CPT1A	CPT1B	CPT1C	CPT2	CRAT	ECHS1	ELOVL1	ELOVL2	ELOVL3	ELOVL4	ELOVL5	ELOVL6	ELOVL7	GPAM	GPAT2	GPAT3	GPAT4	HADH	HADHA	HADHB	HSD17B10	MEIKIN	SLC27A2	SOAT1	SOAT2	TECR	TECRL
10,13,16,19-docosatetraenoylcarnitine	na	CPT1A	CPT1B	CPT1C	CPT2	CRAT	SLC22A1	SLC22A4	SLC22A5	SLC22A9	SLC25A20	SLC25A29
10,13,16-docosatrienoyl-CoA	na	ACAA1	ACAA2	ACAD9	ACADL	ACADM	ACADVL	ACOT1	ACOT2	ACOT4	ACOT6	ACOT7	ACSBG1	ACSBG2	ACSL1	ACSL3	ACSL4	ACSL5	ACSL6	BAAT	CPT1A	CPT1B	CPT1C	CPT2	CRAT	ECHS1	ELOVL1	GPAM	GPAT2	GPAT3	GPAT4	HADH	HADHA	HADHB	HSD17B10	MEIKIN	SLC27A2	SOAT1	SOAT2	TECR	TECRL
10,13,16-docosatrienoylcarnitine	na	CPT1A	CPT1B	CPT1C	CPT2	CRAT	SLC22A1	SLC22A4	SLC22A5	SLC22A9	SLC25A20	SLC25A29
10,13,16-docosatriynoic acid	na	ABCA1	ACOT1	ACOT2	ACOT4	ACOT6	ACOT7	ACSBG1	ACSBG2	ACSL1	ACSL3	ACSL4	ACSL5	ACSL6	BAAT	CD36	CEL	FABP1	FABP12	FABP2	FABP3	FABP4	FABP5	FABP6	FABP7	FABP9	LIPA	MEIKIN	SLC27A1	SLC27A2	SLC27A3	SLC27A4	SLC27A6
10-HETE	na	CYP19A1	CYP1A1	CYP1A2	CYP1B1	CYP2A13	CYP2A6	CYP2A7	CYP2B6	CYP2C18	CYP2C19	CYP2C8	CYP2C9	CYP2D6	CYP2E1	CYP2F1	CYP2J2	CYP2S1	CYP2U1	CYP3A4	CYP3A43	CYP3A5	CYP3A7	CYP3A7-CYP3A51P	CYP4B1	CYP4F11	CYP4F12	CYP4F8	CYP4X1	CYP4Z1	SLC22A10	SLCO1B1	SLCO2A1
10-formyl-THF	na	ALDH1L1	ALDH1L2	ATIC	FPGS	GART	GGH	MTFMT	MTHFD1	MTHFD1L	MTHFD2	MTHFD2L
10-formyl-THF-glu(5)	na	FPGS	GGH
10-formyl-THF-glu(6)	na	FPGS	GGH
10-formyl-THF-glu(7)	na	FPGS	GGH
10-hydroxy-octadec-(12Z)-enoate-9-beta-D-glucuronide	na	UGT1A1	UGT1A10	UGT1A3	UGT1A4	UGT1A5	UGT1A6	UGT1A7	UGT1A8	UGT1A9	UGT2A1	UGT2A3	UGT2B10	UGT2B11	UGT2B15	UGT2B17	UGT2B28	UGT2B4	UGT2B7	UGT3A1	UGT3A2
11,12,15-THETA	na	CYP19A1	CYP1A1	CYP1A2	CYP1B1	CYP2A13	CYP2A6	CYP2A7	CYP2B6	CYP2C18	CYP2C19	CYP2C8	CYP2C9	CYP2D6	CYP2E1	CYP2F1	CYP2J2	CYP2S1	CYP2U1	CYP3A4	CYP3A43	CYP3A5	CYP3A7	CYP4B1	CYP4F11	CYP4F12	CYP4F8	CYP4X1	CYP4Z1
11,12-DHET	na	EPHX1	EPHX2
11,12-EET	na	AASDH	ACAA1	ACAA2	ACOT1	ACOT2	ACOT4	ACOT7	ACOT8	ACOX1	ACOX3	ACSF2	ACSF3	AMACR	BAAT	CYP19A1	CYP1A1	CYP1A2	CYP1B1	CYP2A13	CYP2A6	CYP2A7	CYP2B6	CYP2C18	CYP2C19	CYP2C8	CYP2C9	CYP2D6	CYP2E1	CYP2F1	CYP2J2	CYP2S1	CYP2U1	CYP3A4	CYP3A43	CYP3A5	CYP3A7	CYP3A7-CYP3A51P	CYP4B1	CYP4F11	CYP4F12	CYP4F8	CYP4X1	CYP4Z1	ECHS1	EPHX1	EPHX2	HADH	HADHA	HADHB	HSD17B10	HSD17B4	SLC27A1	SLC27A2	SLC27A3	SLC27A4
11,12-dihydroxy-(5E,7E,9E,14Z)-eicosatetraenoate	na	ALOX12
11,14,15-THETA	na	CYP19A1	CYP1A1	CYP1A2	CYP1B1	CYP2A13	CYP2A6	CYP2A7	CYP2B6	CYP2C18	CYP2C19	CYP2C8	CYP2C9	CYP2D6	CYP2E1	CYP2F1	CYP2J2	CYP2S1	CYP2U1	CYP3A4	CYP3A43	CYP3A5	CYP3A7	CYP4B1	CYP4F11	CYP4F12	CYP4F8	CYP4X1	CYP4Z1
11-Eicosenoyl Coenzyme A	na	ACAA1	ACOX1	EHHADH	HSD17B4
11-HETE	na	CYP19A1	CYP1A1	CYP1A2	CYP1B1	CYP2A13	CYP2A6	CYP2A7	CYP2B6	CYP2C18	CYP2C19	CYP2C8	CYP2C9	CYP2D6	CYP2E1	CYP2F1	CYP2J2	CYP2S1	CYP2U1	CYP3A4	CYP3A43	CYP3A5	CYP3A7	CYP3A7-CYP3A51P	CYP4B1	CYP4F11	CYP4F12	CYP4F8	CYP4X1	CYP4Z1
11-Octadecenoyl Carnitine	na	CPT1A	CPT1B	CPT1C	CPT2	SLC25A20
11-Octadecenoyl Coenzyme A	na	ACADM	ACADS	ACADVL	CPT1A	CPT1B	CPT1C	CPT2	FADS2	HADHA	HADHB	SCD	SLC27A1	SLC27A2	SLC27A3	SLC27A4	SLC27A5	SLC27A6
11-carboxy-alpha-chromanol	na	AASDH	ACAA1	ACAA2	ACOT1	ACOT2	ACOT4	ACOT7	ACOT8	ACOX1	ACOX3	ACSF2	ACSF3	AMACR	BAAT	ECHS1	HADH	HADHA	HADHB	HSD17B10	HSD17B4	SLC27A1	SLC27A2	SLC27A3	SLC27A4
11-carboxy-alpha-tocotrienol	na	AASDH	ACAA1	ACAA2	ACOT1	ACOT2	ACOT4	ACOT7	ACOT8	ACOX1	ACOX3	ACSF2	ACSF3	AMACR	BAAT	DECR1	DECR2	ECHS1	ECI1	ECI2	HADH	HADHA	HADHB	HSD17B10	HSD17B4	SLC27A1	SLC27A2	SLC27A3	SLC27A4
11-carboxy-gamma-chromanol	na	AASDH	ACAA1	ACAA2	ACOT1	ACOT2	ACOT4	ACOT7	ACOT8	ACOX1	ACOX3	ACSF2	ACSF3	AMACR	BAAT	ECHS1	HADH	HADHA	HADHB	HSD17B10	HSD17B4	SLC27A1	SLC27A2	SLC27A3	SLC27A4
11-carboxy-gamma-tocotrienol	na	AASDH	ACAA1	ACAA2	ACOT1	ACOT2	ACOT4	ACOT7	ACOT8	ACOX1	ACOX3	ACSF2	ACSF3	AMACR	BAAT	DECR1	DECR2	ECHS1	ECI1	ECI2	HADH	HADHA	HADHB	HSD17B10	HSD17B4	SLC27A1	SLC27A2	SLC27A3	SLC27A4
11-cis-retinal	na	DHRS4	DHRS4L2	HSD17B6	RBP1	RBP2	RBP3	RDH16	RDH5	RLBP1	SDR16C5
11-cis-retinol	na	AWAT1	AWAT2	DGAT1	DGAT2	DHRS4	DHRS4L2	HSD17B6	LRAT	RBP1	RBP2	RBP3	RDH16	RDH5	RLBP1	RPE65	SDR16C5
11-cis-retinyl-palmitate	na	AWAT1	AWAT2	DGAT1	DGAT2	LRAT
11-dehydro-thromboxane B2	na	ABCC1	ABCC4
11-deoxycorticosterone	na	ABCB1	CYP11B1	CYP11B2	CYP21A2	HSD3B1	HSD3B2
11-deoxycortisol	na	ABCB1	CYP11B1	CYP11B2	CYP21A2	HSD3B1	HSD3B2
11beta,17alpha,21-trihydroxypregnenolone	na	CYP11B1	CYP11B2	HSD3B1	HSD3B2
11beta-hydroxyandrost-4-ene-3,17-dione	na	BCO2	CYP11B1	CYP11B2	CYP17A1
11beta-hydroxyprogesterone	na	CYP11B1	CYP11B2	CYP17A1	CYP21A2
11h-14,15-EETA	na	CYP19A1	CYP1A1	CYP1A2	CYP1B1	CYP2A13	CYP2A6	CYP2A7	CYP2B6	CYP2C18	CYP2C19	CYP2C8	CYP2C9	CYP2D6	CYP2E1	CYP2F1	CYP2J2	CYP2S1	CYP2U1	CYP3A4	CYP3A43	CYP3A5	CYP3A7	CYP4B1	CYP4F11	CYP4F12	CYP4F8	CYP4X1	CYP4Z1
12(13)-EpOME	na	CYP19A1	CYP1A1	CYP1A2	CYP1B1	CYP2A13	CYP2A6	CYP2A7	CYP2B6	CYP2C18	CYP2C19	CYP2C8	CYP2C9	CYP2D6	CYP2E1	CYP2F1	CYP2J2	CYP2S1	CYP2U1	CYP3A4	CYP3A43	CYP3A5	CYP3A7	CYP4B1	CYP4F11	CYP4F12	CYP4F8	CYP4X1	CYP4Z1	EPHX1	EPHX2
12(R)-HPETE	na	ALOX12B
12(S)-HETE	na	ALOX12	ALOX5	CYP4F11	CYP4F2	CYP4F22	CYP4F3	CYP4F8	HSD17B12	PTGR1	TECRL
12(S)-HHT	na	TBXAS1
12(S)-HPETE	na	ALOX12	GPX1	GPX2	GPX3	GPX4	GPX5	GPX6	GPX7	GPX8	PRDX6
12,13-epoxy-(6Z,9Z)-octadecadienoic acid	na	AASDH	ACAA1	ACAA2	ACOT1	ACOT2	ACOT4	ACOT7	ACOT8	ACOX1	ACOX3	ACSF2	ACSF3	AMACR	BAAT	ECHS1	HADH	HADHA	HADHB	HSD17B10	HSD17B4	SLC27A1	SLC27A2	SLC27A3	SLC27A4
12,13-hydroxyoctadec-9(z)-enoate	na	EPHX1	EPHX2	UGT1A1	UGT1A10	UGT1A3	UGT1A4	UGT1A5	UGT1A6	UGT1A7	UGT1A8	UGT1A9	UGT2A1	UGT2A3	UGT2B10	UGT2B11	UGT2B15	UGT2B17	UGT2B28	UGT2B4	UGT2B7	UGT3A1	UGT3A2
12,15,18,21-tetracosatetraenoic acid	na	ABCA1	ACOT1	ACOT2	ACOT4	ACOT6	ACOT7	ACSBG1	ACSBG2	ACSL1	ACSL3	ACSL4	ACSL5	ACSL6	BAAT	CD36	CEL	FABP1	FABP12	FABP2	FABP3	FABP4	FABP5	FABP6	FABP7	FABP9	LIPA	MEIKIN	SLC27A1	SLC27A2	SLC27A3	SLC27A4	SLC27A6
12,15,18,21-tetracosatetraenoyl-CoA	na	ABCD1	ACOT1	ACOT2	ACOT4	ACOT6	ACOT7	ACSBG1	ACSBG2	ACSL1	ACSL3	ACSL4	ACSL5	ACSL6	BAAT	CPT1A	CPT1B	CPT1C	CRAT	ELOVL1	GPAM	GPAT2	GPAT3	GPAT4	MEIKIN	SLC27A2	SOAT1	SOAT2	TECR	TECRL
12,15,18,21-tetracosatetraenoylcarnitine	na	CPT1A	CPT1B	CPT1C	CRAT	SLC22A5
12,20-diHETE	na	CYP4F11	CYP4F2	CYP4F22	CYP4F3	CYP4F8
12-Dehydrocholic acid; 12-Oxodeoxycholic acid; 12oxo-3alpha,7alpha-Dihydroxy-5beta-cholan-24-oic acid	na	ABCB11	ABCC2	ABCC3	ABCC4	SLC10A1	SLC10A2	SLC51A	SLC51B	SLCO1B1	SLCO1B3
12-HT or M-VI, 12-hydroxy tacrolimus	na	CYP3A4	CYP3A5
12-O-D-glucuronoside-13-hydroxyoctadec-(9Z)-enoate	na	UGT1A1	UGT1A10	UGT1A3	UGT1A4	UGT1A5	UGT1A6	UGT1A7	UGT1A8	UGT1A9	UGT2A1	UGT2A3	UGT2B10	UGT2B11	UGT2B15	UGT2B17	UGT2B28	UGT2B4	UGT2B7	UGT3A1	UGT3A2
12-hetre	na	HSD17B12	PTGR1	TECRL
12-hydroperoxyeicosatetraenoate-glyceryl-ester	na	PTGS1	PTGS2
12-hydroxy-13-O-D-glucuronoside-octadec-(9Z)-enoate	na	UGT1A1	UGT1A10	UGT1A3	UGT1A4	UGT1A5	UGT1A6	UGT1A7	UGT1A8	UGT1A9	UGT2A1	UGT2A3	UGT2B10	UGT2B11	UGT2B15	UGT2B17	UGT2B28	UGT2B4	UGT2B7	UGT3A1	UGT3A2
12-hydroxy-arachidonate	na	CYP2F1
12-hydroxydodecanoic acid	na	CYP4A11	CYP4A22
12-keto-LTB4	na	CBR1	CBR3	CYP4F11	CYP4F2	CYP4F22	CYP4F3	CYP4F8	DHRS4	GSTA1	GSTA2	GSTA3	GSTA4	GSTA5	GSTK1	GSTM1	GSTM2	GSTM3	GSTM4	GSTM5	GSTO1	GSTO2	GSTP1	GSTT2	GSTT2B	GSTZ1	HPGDS	HSD17B12	MGST1	MGST2	MGST3	PTGES	PTGR1	TECRL
12-oxo-10,11-dihydro-20-COOH-LTB4	na	CBR1	CBR3	DHRS4
12-oxo-20-carboxy-LTB4	na	CBR1	CBR3	DHRS4
12-oxo-20-dihydroxy-LTB4	na	CYP4F11	CYP4F2	CYP4F22	CYP4F3	CYP4F8
12-oxo-20-hydroxy-LTB4	na	CYP4F11	CYP4F2	CYP4F22	CYP4F3	CYP4F8
12-oxo-20-trihydroxy-LTB4	na	CYP4F11	CYP4F2	CYP4F22	CYP4F3	CYP4F8
12-oxo-c-LTB3	na	CBR1	CBR3	DHRS4	GSTA1	GSTA2	GSTA3	GSTA4	GSTA5	GSTK1	GSTM1	GSTM2	GSTM3	GSTM4	GSTM5	GSTO1	GSTO2	GSTP1	GSTT2	GSTT2B	GSTZ1	HPGDS	MGST1	MGST2	MGST3	PTGES
13(S)-HODE	na	GPX1	GPX2	GPX3	GPX4	GPX5	GPX6	GPX7	GPX8	PRDX6
13(S)-HPODE	na	ALOX15	ALOX15B	GPX1	GPX2	GPX3	GPX4	GPX5	GPX6	GPX7	GPX8	PRDX6
13,14-dihydro-15-oxo-lipoxin A4	na	ADH5	AKR1B10	AKR1B15	AKR1C1	AKR1C4	BDH2	CBR4	CTBP1	DHRS2	HPGD	HSD11B1L	HSD11B2	HSD17B11	HSD17B14	HSD17B8	HSD3B7	HTATIP2	MDH1B	RDH10	RDH12	RDH13	RDH14	SDR16C5	SDR42E1	SDR42E2	SDR9C7	WWOX
13,14-dihydro-lipoxin A4	na	HPGD
13,16,19-docosatrienoic acid	na	ABCA1	ACOT1	ACOT2	ACOT4	ACOT6	ACOT7	ACSBG1	ACSBG2	ACSL1	ACSL3	ACSL4	ACSL5	ACSL6	BAAT	CD36	CEL	FABP1	FABP12	FABP2	FABP3	FABP4	FABP5	FABP6	FABP7	FABP9	LIPA	MEIKIN	SLC27A1	SLC27A2	SLC27A3	SLC27A4	SLC27A6
13,16,19-docosatrienoyl-CoA	na	ACAA1	ACAA2	ACAD9	ACADL	ACADM	ACADVL	ACOT1	ACOT2	ACOT4	ACOT6	ACOT7	ACSBG1	ACSBG2	ACSL1	ACSL3	ACSL4	ACSL5	ACSL6	BAAT	CPT1A	CPT1B	CPT1C	CPT2	CRAT	ECHS1	GPAM	GPAT2	GPAT3	GPAT4	HADH	HADHA	HADHB	HSD17B10	MEIKIN	SLC27A2	SOAT1	SOAT2	TECR	TECRL
13,16,19-docosatrienoylcarnitine	na	CPT1A	CPT1B	CPT1C	CPT2	CRAT	SLC22A1	SLC22A4	SLC22A5	SLC22A9	SLC25A20	SLC25A29
13-Docosenoyl Coenzyme A	na	ABCD1	ABCD2	ACAA1	ACOX1	EHHADH	HSD17B4	SLC27A1	SLC27A2	SLC27A3	SLC27A4	SLC27A5	SLC27A6
13-HETE	na	CYP19A1	CYP1A1	CYP1A2	CYP1B1	CYP2A13	CYP2A6	CYP2A7	CYP2B6	CYP2C18	CYP2C19	CYP2C8	CYP2C9	CYP2D6	CYP2E1	CYP2F1	CYP2J2	CYP2S1	CYP2U1	CYP3A4	CYP3A43	CYP3A5	CYP3A7	CYP3A7-CYP3A51P	CYP4B1	CYP4F11	CYP4F12	CYP4F8	CYP4X1	CYP4Z1
13-carboxy-alpha-tocopherol	na	CYP4F11	CYP4F2	CYP4F22	CYP4F3	CYP4F8
13-carboxy-alpha-tocotrienol	na	AASDH	ACAA1	ACAA2	ACOT1	ACOT2	ACOT4	ACOT7	ACOT8	ACOX1	ACOX3	ACSF2	ACSF3	AMACR	BAAT	CYP4F11	CYP4F2	CYP4F22	CYP4F3	CYP4F8	ECHS1	HADH	HADHA	HADHB	HSD17B10	HSD17B4	SLC27A1	SLC27A2	SLC27A3	SLC27A4
13-carboxy-gamma-tocopherol	na	CYP4F11	CYP4F2	CYP4F22	CYP4F3	CYP4F8
13-carboxy-gamma-tocotrienol	na	CYP4F11	CYP4F2	CYP4F22	CYP4F3	CYP4F8
13-cis-retinal	na	ALDH1A1	ALDH1A2	CYP26A1	RDH5
13-cis-retinoate	na	ALDH1A1	ALDH1A2	CYP26B1	GSTM1	UGT1A1	UGT1A10	UGT1A3	UGT1A4	UGT1A5	UGT1A6	UGT1A7	UGT1A8	UGT1A9	UGT2A1	UGT2A3	UGT2B10	UGT2B11	UGT2B15	UGT2B17	UGT2B28	UGT2B4	UGT2B7	UGT3A1	UGT3A2
13-cis-retinol	na	RBP1	RBP2	RDH5
13-cis-retinoyl-beta-D-glucuronide	na	UGT1A1	UGT1A10	UGT1A3	UGT1A4	UGT1A5	UGT1A6	UGT1A7	UGT1A8	UGT1A9	UGT2A1	UGT2A3	UGT2B10	UGT2B11	UGT2B15	UGT2B17	UGT2B28	UGT2B4	UGT2B7	UGT3A1	UGT3A2
13-cis-retinoyl-glucuronide	na	UGT1A1	UGT1A10	UGT1A3	UGT1A4	UGT1A5	UGT1A6	UGT1A7	UGT1A8	UGT1A9	UGT2A1	UGT2A3	UGT2B10	UGT2B11	UGT2B15	UGT2B17	UGT2B28	UGT2B4	UGT2B7	UGT3A1	UGT3A2
13-hydroxy-alpha-tocopherol	na	CYP4F11	CYP4F2	CYP4F22	CYP4F3	CYP4F8
13-hydroxy-alpha-tocotrienol	na	CYP4F11	CYP4F2	CYP4F22	CYP4F3	CYP4F8
13-hydroxy-gamma-tocopherol	na	CYP4F11	CYP4F2	CYP4F22	CYP4F3	CYP4F8
13-hydroxy-gamma-tocotrienol	na	CYP4F11	CYP4F2	CYP4F22	CYP4F3	CYP4F8
14,15-DHET	na	EPHX1	EPHX2
14,15-DiHETE	na	ALOX12	ALOX5
14,15-EET	na	AASDH	ACAA1	ACAA2	ACOT1	ACOT2	ACOT4	ACOT7	ACOT8	ACOX1	ACOX3	ACSF2	ACSF3	AMACR	BAAT	CYP19A1	CYP1A1	CYP1A2	CYP1B1	CYP2A13	CYP2A6	CYP2A7	CYP2B6	CYP2C18	CYP2C19	CYP2C8	CYP2C9	CYP2D6	CYP2E1	CYP2F1	CYP2J2	CYP2S1	CYP2U1	CYP3A4	CYP3A43	CYP3A5	CYP3A7	CYP3A7-CYP3A51P	CYP4B1	CYP4F11	CYP4F12	CYP4F8	CYP4X1	CYP4Z1	ECHS1	EPHX1	EPHX2	HADH	HADHA	HADHB	HSD17B10	HSD17B4	SLC27A1	SLC27A2	SLC27A3	SLC27A4
14-demethyllanosterol	na	FAXDC2	LBR	MSMO1	TM7SF2
14-hydroxytetradecanoic acid	na	CYP4A11	CYP4A22
15(R)-HEPE	na	ALOX5
15(R)-HETE	na	ALOX5	PTGS1	PTGS2
15(R)-HpEPE	na	PTGS1	PTGS2
15(S)-HETE	na	GPX1	GPX2	GPX3	GPX4	GPX5	GPX6	GPX7	GPX8	PRDX6
15(S)-HETrE	na	SLC27A1	SLC27A2	SLC27A3	SLC27A4	SLC27A5	SLC27A6
15(S)-HPETE	na	ALOX12	ALOX15	ALOX15B	ALOX5	CYP19A1	CYP1A1	CYP1A2	CYP1B1	CYP2A13	CYP2A6	CYP2A7	CYP2B6	CYP2C18	CYP2C19	CYP2C8	CYP2C9	CYP2D6	CYP2E1	CYP2F1	CYP2J2	CYP2S1	CYP2U1	CYP3A4	CYP3A43	CYP3A5	CYP3A7	CYP4B1	CYP4F11	CYP4F12	CYP4F8	CYP4X1	CYP4Z1	GPX1	GPX2	GPX3	GPX4	GPX5	GPX6	GPX7	GPX8	PRDX6
15-HpETrE	na	ALOX15	ALOX15B
15-Keto-Prostaglandin F2A	na	HPGD
15-deoxy-prostaglandin J2	na	ABCC1	ABCC4
15-epi-lipoxin A4	na	EPHX1	EPHX2
15-epi-lipoxin A5	na	EPHX1	EPHX2
15-epi-lipoxin B4	na	EPHX1	EPHX2
15-epi-lipoxin B5	na	EPHX1	EPHX2
15-oxo-lipoxin A4	na	ADH5	AKR1B10	AKR1B15	AKR1C1	AKR1C4	BDH2	CBR4	CTBP1	DHRS2	HPGD	HSD11B1L	HSD11B2	HSD17B11	HSD17B14	HSD17B8	HSD3B7	HTATIP2	MDH1B	RDH10	RDH12	RDH13	RDH14	SDR16C5	SDR42E1	SDR42E2	SDR9C7	WWOX
15-oxo-prostaglandin E2-glyceryl ester	na	HPGD
15H-11,12-EETA	na	CYP19A1	CYP1A1	CYP1A2	CYP1B1	CYP2A13	CYP2A6	CYP2A7	CYP2B6	CYP2C18	CYP2C19	CYP2C8	CYP2C9	CYP2D6	CYP2E1	CYP2F1	CYP2J2	CYP2S1	CYP2U1	CYP3A4	CYP3A43	CYP3A5	CYP3A7	CYP4B1	CYP4F11	CYP4F12	CYP4F8	CYP4X1	CYP4Z1
16(R)-HETE	na	CYP19A1	CYP1A1	CYP1A2	CYP1B1	CYP2A13	CYP2A6	CYP2A7	CYP2B6	CYP2C18	CYP2C19	CYP2C8	CYP2C9	CYP2D6	CYP2E1	CYP2F1	CYP2J2	CYP2S1	CYP2U1	CYP3A4	CYP3A43	CYP3A5	CYP3A7	CYP4B1	CYP4F11	CYP4F12	CYP4F8	CYP4X1	CYP4Z1
16(S)-hydroxy-18-oxo-18-CoA-LTE4	na	ACAA1	ECI1	ECI2	EHHADH	HADHA	HSD17B4
16,18-oxo-18-CoA-dinor-LTE4	na	ACAA1	EHHADH	HSD17B4
16-glucuronide-estriol	na	ABCC1	UGT1A1	UGT1A10	UGT1A8	UGT2B28	UGT2B4
16-hydroxyhexadecanoic acid	na	ADH5	ALDH3A2	CYP4A11	CYP4A22	CYP4F2	CYP4F3
16alpha-hydroxydehydroepiandrosterone	na	ABCB1	HSD17B7	HSD3B1	HSD3B2
16alpha-hydroxyestrone	na	CYP19A1	CYP1A1	CYP1A2	CYP1B1	CYP2A13	CYP2A6	CYP2A7	CYP2B6	CYP2C18	CYP2C19	CYP2C8	CYP2C9	CYP2D6	CYP2E1	CYP2F1	CYP2J2	CYP2S1	CYP2U1	CYP3A4	CYP3A43	CYP3A5	CYP3A7	CYP4B1	CYP4F11	CYP4F12	CYP4F8	CYP4X1	CYP4Z1
16e-18-oxo-18-CoA-dinor-LTE4	na	ACAA1	ECI1	ECI2	EHHADH	HADHA	MYO5B
17-HETE	na	CYP19A1	CYP1A1	CYP1A2	CYP1B1	CYP2A13	CYP2A6	CYP2A7	CYP2B6	CYP2C18	CYP2C19	CYP2C8	CYP2C9	CYP2D6	CYP2E1	CYP2F1	CYP2J2	CYP2S1	CYP2U1	CYP3A4	CYP3A43	CYP3A5	CYP3A7	CYP3A7-CYP3A51P	CYP4B1	CYP4F11	CYP4F12	CYP4F8	CYP4X1	CYP4Z1
17alpha,20alpha-Dihydroxypregn-4-en-3-one	na	AKR1C3
17alpha,20alpha-dihydroxycholesterol	na	CYP11A1	CYP17A1
17alpha,21-dihydroxypregnenolone	na	CYP11B1	CYP11B2	CYP21A2	HSD3B1	HSD3B2
17alpha-hydroxypregnenolone	na	ABCB1	BCO2	CYP11A1	CYP17A1	CYP21A2	HSD3B1	HSD3B2	STS	SULT2B1
17alpha-hydroxypregnenolone sulfate	na	ABCB1	STS	SULT2B1
17alpha-hydroxyprogesterone	na	ABCB1	AKR1C3	BCO2	CYP11B1	CYP11B2	CYP17A1	CYP21A2	HSD3B1	HSD3B2
17beta-estradiol-2,3-quinone	na	GSTA1	GSTA2	GSTA3	GSTA4	GSTA5	GSTK1	GSTM1	GSTM2	GSTM3	GSTM4	GSTM5	GSTO1	GSTO2	GSTP1	GSTT2	GSTT2B	GSTZ1	HPGDS	MGST1	MGST2	MGST3
17beta-estradiol-2,3-semiquinone	na	EPX	LPO	MPO	PRDX6	TPO
17beta-estradiol-3,4-quinone	na	GSTA1	GSTA2	GSTA3	GSTA4	GSTA5	GSTK1	GSTM1	GSTM2	GSTM3	GSTM4	GSTM5	GSTO1	GSTO2	GSTP1	GSTT2	GSTT2B	GSTZ1	HPGDS	MGST1	MGST2	MGST3
17beta-estradiol-3,4-semiquinone	na	EPX	LPO	MPO	PRDX6	TPO
18(R)-hydroxy-20-oxo-20-CoA-LTE4	na	ACAA1	ECI1	ECI2	EHHADH	HADHA	HSD17B4
18,20-dioxo-20-CoA-LTB4	na	ACAA1	ACAA2	EHHADH	HADH	HADHA	HADHB	HSD17B10	HSD17B4	MYO5B
18-COOH-(15E)-dinor-LTE4-CoA	na	DECR1	DECR2	ECI1	ECI2	EHHADH	HADHA
18-COOH-(16E)-dinor-LTE5-CoA	na	ACAA1	ACOX1	ACOX2	ACOX3	DECR1	DECR2
18-COOH-LTE4	na	ACOT1	ACOT2	ACOT4	ACOT6	ACOT7	BAAT
18-CoA-18-oxo-dinor-LTB4	na	ACAA1	ACAA2	ACOT1	ACOT2	ACOT4	ACOT6	ACOT7	BAAT	HADHA	HADHB	MYO5B
18-HETE	na	CYP19A1	CYP1A1	CYP1A2	CYP1B1	CYP2A13	CYP2A6	CYP2A7	CYP2B6	CYP2C18	CYP2C19	CYP2C8	CYP2C9	CYP2D6	CYP2E1	CYP2F1	CYP2J2	CYP2S1	CYP2U1	CYP3A4	CYP3A43	CYP3A5	CYP3A7	CYP3A7-CYP3A51P	CYP4B1	CYP4F11	CYP4F12	CYP4F8	CYP4X1	CYP4Z1
18-hydroxy-all-trans-retinoate	na	CYP19A1	CYP1A1	CYP1A2	CYP1B1	CYP2A13	CYP2A6	CYP2A7	CYP2B6	CYP2C18	CYP2C19	CYP2C8	CYP2C9	CYP2D6	CYP2E1	CYP2F1	CYP2J2	CYP2S1	CYP2U1	CYP3A4	CYP3A43	CYP3A5	CYP3A7	CYP4B1	CYP4F11	CYP4F12	CYP4F8	CYP4X1	CYP4Z1
18-hydroxy-arachidonate	na	CYP4F8
18-hydroxycorticosterone	na	CYP11B2
19(S)-HETE	na	CYP19A1	CYP1A1	CYP1A2	CYP1B1	CYP2A13	CYP2A6	CYP2A7	CYP2B6	CYP2C18	CYP2C19	CYP2C8	CYP2C9	CYP2D6	CYP2E1	CYP2F1	CYP2J2	CYP2S1	CYP2U1	CYP3A4	CYP3A43	CYP3A5	CYP3A7	CYP4B1	CYP4F11	CYP4F12	CYP4F8	CYP4X1	CYP4Z1
19-Hydroxyandrost-4-Ene-3,17-Dione	na	CYP2D6
19-hydroxyandrostenedione	na	CYP19A1	CYP1A1	CYP1A2	CYP1B1	CYP2A13	CYP2A6	CYP2A7	CYP2B6	CYP2C18	CYP2C19	CYP2C8	CYP2C9	CYP2D6	CYP2E1	CYP2F1	CYP2J2	CYP2S1	CYP2U1	CYP3A4	CYP3A43	CYP3A5	CYP3A7	CYP3A7-CYP3A51P	CYP4B1	CYP4F11	CYP4F12	CYP4F8	CYP4X1	CYP4Z1
19-hydroxytestosterone	na	CYP19A1	CYP1A1	CYP1A2	CYP1B1	CYP2A13	CYP2A6	CYP2A7	CYP2B6	CYP2C18	CYP2C19	CYP2C8	CYP2C9	CYP2D6	CYP2E1	CYP2F1	CYP2J2	CYP2S1	CYP2U1	CYP3A4	CYP3A43	CYP3A5	CYP3A7	CYP3A7-CYP3A51P	CYP4B1	CYP4F11	CYP4F12	CYP4F8	CYP4X1	CYP4Z1
19-oxo-testosterone	na	CYP19A1	CYP1A1	CYP1A2	CYP1B1	CYP2A13	CYP2A6	CYP2A7	CYP2B6	CYP2C18	CYP2C19	CYP2C8	CYP2C9	CYP2D6	CYP2E1	CYP2F1	CYP2J2	CYP2S1	CYP2U1	CYP3A4	CYP3A43	CYP3A5	CYP3A7	CYP3A7-CYP3A51P	CYP4B1	CYP4F11	CYP4F12	CYP4F8	CYP4X1	CYP4Z1
19-oxoandrostenedione	na	CYP19A1	CYP1A1	CYP1A2	CYP1B1	CYP2A13	CYP2A6	CYP2A7	CYP2B6	CYP2C18	CYP2C19	CYP2C8	CYP2C9	CYP2D6	CYP2E1	CYP2F1	CYP2J2	CYP2S1	CYP2U1	CYP3A4	CYP3A43	CYP3A5	CYP3A7	CYP3A7-CYP3A51P	CYP4B1	CYP4F11	CYP4F12	CYP4F8	CYP4X1	CYP4Z1
1D-myo-inositol-1,3,4,5,6-pentakisphosphate	na	IP6K1	IP6K2	IP6K3	IPMK	IPPK	ITPK1	PPIP5K1	PPIP5K2
1D-myo-inositol-1,3,4,5-tetrakisphosphate	na	INPP5A	INPP5D	INPP5J	INPP5K	IPMK	ITPK1	ITPKA	ITPKB	ITPKC	MINPP1
1D-myo-inositol-1,3,4,6-tetrakisphosphate	na	IPMK	ITPK1
1D-myo-inositol-1,3,4-trisphosphate	na	INPP1	INPP5A	INPP5D	INPP5J	INPP5K	ITPK1
1D-myo-inositol-1,4,5,6-tetrakisphosphate	na	IPMK
1D-myo-inositol-1,4-bisphosphate	na	INPP1	INPP5A	INPP5J	INPP5K	PLCB1	PLCB2	PLCB3	PLCB4	PLCD1	PLCD3	PLCD4	PLCE1	PLCG1	PLCG2	PLCH1	PLCH2	PLCL1	PLCL2	PLCXD2	PLCZ1
1D-myo-inositol-3,4,5,6-tetrakisphosphate	na	ITPK1
1D-myo-inositol-3,4-bisphosphate	na	INPP1	INPP4A	INPP4B
1D-myo-inositol-3-phosphate	na	BPNT2	IMPA1	IMPA2	INPP4A	INPP4B	ISYNA1
1D-myo-inositol-4-phosphate	na	BPNT2	IMPA1	IMPA2	INPP1
1D-myo-inositol-bisdiphosphate-tetrakisphosphate	na	IP6K1	IP6K2	IP6K3	PPIP5K1	PPIP5K2
1a,11b-dihydro-4,9-dimethylbenz[a]anthra[3,4-b]oxirene	na	CYP1B1	EPHX1
2(R),6-dimethyl-heptanoyl-CoA	na	ACAA2	AMACR	HADHA	HADHB
2(S),6-dimethyl-heptanoyl-CoA	na	ACADL	ACADM	AMACR
2(S)-pristanal	na	ALDH3A2	HACL1	KRTAP11-1	PHYH
2,2-dichloroacetaldehyde	na	CYP1A1	CYP1B1	CYP2C18	CYP2C19	CYP2C8	CYP2C9	CYP3A4	CYP3A43	CYP3A5	CYP3A7	CYP3A7-CYP3A51P	GSTA1	GSTA2	GSTA3	GSTA4	GSTA5	GSTK1	GSTM1	GSTM2	GSTM3	GSTM4	GSTM5	GSTO1	GSTO2	GSTP1	GSTT2	MGST1	MGST2	MGST3
2,3-Dihydro-1H-Indole-5,6-Dione	na	GSTM2	NQO1
2,3-bisphospho-D-glycerate	na	BPGM	PGAM1	PGAM2	PGAM4
2,3-cyclic-UMP	na	CNP
2,3-dihydro-2-S-glutathionyl-3-hydroxy bromobenzene	na	GSTA1	GSTA2	GSTA3	GSTA4	GSTA5	GSTK1	GSTM1	GSTM2	GSTM3	GSTM4	GSTM5	GSTO1	GSTO2	GSTP1	GSTT2	MGST1	MGST2	MGST3
2,3-diketo-5-methylthiopentyl-1-phosphate	na	APIP	ENOPH1
2,4,7,10,13,16,19-Docosaheptenoyl Coenzyme A	na	ACADVL	DECR1
2,4,7,10,13,16-Docosahexenoyl Coenzyme A	na	ACADVL	ACOX1	DECR1	DECR2
2,4,7,10,13-Hexadecapentaenoyl Coenzyme A	na	ACADVL	ACOX1	DECR1	DECR2
2,4,7,10-Hexadecatetraenoyl Coenzyme A	na	ACADVL	ACOX1	DECR1	DECR2
2,4,7-Decatrienoyl Coenzyme A	na	ACADM	ACOX1	DECR1	DECR2
2,5,8,11,14-Eicosapentaenoyl Coenzyme A	na	ACAA1	ACOX1	EHHADH	HSD17B4
2,5-diamino-6-(5-triphosphoryl-3,4-trihydroxy-2-oxopentyl)-amino-4-oxopyrimidine	na	GCH1
2,5-diaminopyrimidine nucleoside triphosphate	na	GCH1
2,5-dihydroxybenzoate	na	AOX1
2,6,10-Trimethyl Undecanoyl Coenzyme A	na	ACAA1	ACOX3	EHHADH	HSD17B4
2,6,9,12,15-Octadecapentenoyl Coenzyme A	na	ACADVL	ECI1	HADHA	HADHB
2,6,9,12-Octadecatetraenoyl Coenzyme A	na	ACAA1	ECI1	ECI2	EHHADH	HADHA	HADHB	HSD17B4
2,6,9-Dodecatrienoyl Coenzyme A	na	ACAA1	ACAA2	ECHS1	ECI1	ECI2	EHHADH	HADH	HSD17B4
2,6-Dimethylheptanoyl Coenzyme A	na	ACADM
2,6-Dodecadienoyl Coenzyme A	na	ACAA1	ACAA2	ECHS1	ECI1	ECI2	EHHADH	HADH	HSD17B4
2,6-dimethyl-trans-2-heptenoyl-CoA	na	ACADL	ACADM	ECHS1	EHHADH	HADHA
2,7,10,13,16,19-Docosahexenoyl Coenzyme A	na	ACADVL	ECI1	HADHA	HADHB
2,7,10,13,16-Docosapentenoyl Coenzyme A	na	ACAA1	ECI1	ECI2	EHHADH	HADHA	HADHB	HSD17B4
2,7,10,13-Hexadecatetraenoyl Coenzyme A	na	ACAA1	ECI1	ECI2	EHHADH	HADHA	HADHB	HSD17B4
2,7,10-Hexadecatrienoyl Coenzyme A	na	ACAA1	ECI1	ECI2	EHHADH	HADHA	HADHB	HSD17B4
2,7-Decadienoyl Coenzyme A	na	ACAA1	ACAA2	ECHS1	ECI1	ECI2	EHHADH	HADH	HSD17B4
2-(S-glutathionyl)acetyl chloride	na	GSTA1	GSTA2	GSTA3	GSTA4	GSTA5	GSTK1	GSTM1	GSTM2	GSTM3	GSTM4	GSTM5	GSTO1	GSTO2	GSTP1	GSTT2	MGST1	MGST2	MGST3
2-(S-glutathionyl)acetyl glutathione	na	GSTA1	GSTA2	GSTA3	GSTA4	GSTA5	GSTK1	GSTM1	GSTM2	GSTM3	GSTM4	GSTM5	GSTO1	GSTO2	GSTP1	GSTT2	MGST1	MGST2	MGST3
2-(alpha-hydroxyethyl)thiamine-diphosphate	na	PDHA1	PDHA2	PDHB
2-Decaprenyl-5-Hydroxy-6-Methoxy-3-Methyl-1,4-Benzoquinone	na	COQ3	COQ7
2-Decaprenyl-6-Methoxy-1,4-Benzoquinone	na	COQ6
2-Decaprenyl-6-Methoxy-3-Methyl-1,4-Benzoquinone	na	COQ7
2-Hydroxy-3-Methyl-Valerate	na	LDHA	LDHAL6A	LDHAL6B	LDHB	LDHC	UEVLD
2-Hydroxy-Glutarate	na	SLC22A8
2-Hydroxy-Isovalerate	na	LDHA	LDHAL6A	LDHAL6B	LDHB	LDHC	UEVLD
2-Hydroxyamino-3,8-Dimethylimidazo[4,5-F]Quinoxaline	na	UGT1A1	UGT1A10	UGT1A3	UGT1A4	UGT1A5	UGT1A6	UGT1A7	UGT1A9	UGT2B10	UGT2B11	UGT2B15	UGT2B17	UGT2B28	UGT2B4	UGT2B7
2-Hydroxyamino-Meiqx-N2-(Beta-1-Glucosiduronyl)-2-Hydroxyamino-3,8-Dimethylimidazo[4,5-F]Quinoxaline	na	UGT1A1	UGT1A10	UGT1A3	UGT1A4	UGT1A5	UGT1A6	UGT1A7	UGT1A9	UGT2B10	UGT2B11	UGT2B15	UGT2B17	UGT2B28	UGT2B4	UGT2B7
2-Linoleoylglycerophosphocholine	na	ABCA1	ABCB4	ATP10A	ATP8B1	ATP8B2
2-Linoleoylglycerophosphoethanolamine	na	ATP11A	ATP11C
2-Methyl-3-Oxo-Valeryl Coenzyme A	na	ACAT1
2-Oleoylglycerophosphocholine	na	ABCA1	ABCB4	ATP10A	ATP8B1	ATP8B2
2-Stearoylglycerophosphocholine	na	ABCA1	ABCB4	ATP10A	ATP8B1	ATP8B2
2-Trans,6-Trans,10-Trans-Geranylgeranyl Diphosphate	na	GGPS1
2-acetyl-1-alkyl-sn-glycero-3-phosphocholine	na	ABCA1	ABCB4	ASPG	ATP10A	ATP8B1	ATP8B2	CEPT1	CHPT1	LPCAT1	LPCAT2	LPCAT4	PAFAH1B1	PAFAH1B2	PAFAH1B3	PAFAH2	PLA2G7
2-acyl-1-(1-alkenyl)-sn-glycero-3-phosphate	na	PLD1	PLD2	PLD3	PLD4
2-acyl-1-alkyl-sn-glycero-3-phosphate	na	LPIN1	LPIN2	LPIN3	PLPP1	PLPP2	PLPP3	PLPP4	PLPP5	PLPPR2	PLPPR3	PLPPR4
2-amino-3-carboxymuconate semialdehyde	na	ACMSD	HAAO
2-amino-3-oxoadipate	na	ALAS1	ALAS2	CPNE7
2-aminoadipate 6-semialdehyde	na	AASS	ALDH7A1	PHYKPL	SCCPDH
2-aminoethylphosphonate	na	PCYT2
2-aminomuconate semialdehyde	na	ACMSD
2-arachidonoylglycerol	na	FAAH	LPIN1	LPIN2	LPIN3	PLPP1	PLPP2	PLPP3	PLPP4	PLPP5	PLPPR2	PLPPR3	PLPPR4	PTGS1	PTGS2
2-bromoacetaldehyde	na	CYP2E1	GSTA1	GSTA2	GSTA3	GSTA4	GSTA5	GSTK1	GSTM1	GSTM2	GSTM3	GSTM4	GSTM5	GSTO1	GSTO2	GSTP1	GSTT2	MGST1	MGST2	MGST3
2-carboxy-2,3-dihydro-5,6-dihydroxyindole	na	TYR
2-deoxy-D-ribose-1-phosphate	na	PNP	PGM2	ST20	TYMP	UPP1	UPP2
2-deoxy-D-ribose-5-phosphate	na	BABAM2	DERA	PGM2	RBKS	ST20
2-hydroxy S-ibuprofen-glucuronide	na	UGT1A3	UGT1A9	UGT2B7
2-hydroxy-17beta-estradiol-1-S-glutathione	na	GSTA1	GSTA2	GSTA3	GSTA4	GSTA5	GSTK1	GSTM1	GSTM2	GSTM3	GSTM4	GSTM5	GSTO1	GSTO2	GSTP1	GSTT2	GSTT2B	GSTZ1	HPGDS	MGST1	MGST2	MGST3
2-hydroxy-17beta-estradiol-4-S-glutathione	na	GSTA1	GSTA2	GSTA3	GSTA4	GSTA5	GSTK1	GSTM1	GSTM2	GSTM3	GSTM4	GSTM5	GSTO1	GSTO2	GSTP1	GSTT2	GSTT2B	GSTZ1	HPGDS	MGST1	MGST2	MGST3
2-hydroxy-3-(4-hydroxyphenyl)propenoate	na	MIF
2-hydroxy-3-methoxy-17beta-estradiol	na	COMT	LRTOMT
2-hydroxy-3-methoxyestrone	na	COMT	LRTOMT
2-hydroxy-3-oxopropanoate	na	HYI
2-hydroxy-3-phenylpropenoate	na	MIF
2-hydroxy-R-ibuprofen	na	CYP2C19	CYP2C8	CYP2C9	CYP3A4
2-hydroxy-S-ibuprofen	na	CYP2C19	CYP2C8	CYP2C9	CYP3A4	UGT1A3	UGT1A9	UGT2B7
2-hydroxy-atorvastatin-acid / ortho-hydroxy-atorvastatin acid	na	ABCB1	ABCC2	CYP2C8	CYP3A4	CYP3A5	PON3	SLCO1B1	SLCO2B1	UGT1A3	UGT1A4
2-hydroxy-atorvastatin-acyl-glucuronide	na	ABCB1	ABCC2	UGT1A3	UGT1A4
2-hydroxy-atorvastatin-lactone / ortho-hydroxy-atorvastatin lactone	na	ABCB1	ABCC2	CYP3A4	CYP3A5	PON3	SLCO1B1	SLCO2B1	UGT1A3	UGT1A4
2-hydroxy-atorvastatin-lactone-glucuronide	na	ABCB1	ABCC2	UGT1A3	UGT1A4
2-hydroxybutyrate	na	LDHAL6A	LDHAL6B	LDHB	LDHC	SLC16A1	SLC16A3	SLC16A4	SLC16A5	SLC16A6	SLC16A7	SLC16A8	UEVLD
2-hydroxyestradiol-17beta	na	ABCB1	COMT	CYP19A1	CYP1A1	CYP1A2	CYP1B1	CYP2A13	CYP2A6	CYP2A7	CYP2B6	CYP2C18	CYP2C19	CYP2C8	CYP2C9	CYP2D6	CYP2E1	CYP2F1	CYP2J2	CYP2S1	CYP2U1	CYP3A4	CYP3A43	CYP3A5	CYP3A7	CYP4B1	CYP4F11	CYP4F12	CYP4F8	CYP4X1	CYP4Z1	EPX	LPO	LRTOMT	MPO	PRDX6	TPO
2-hydroxyestrone	na	COMT	CYP3A4	EPX	LPO	LRTOMT	MPO	PRDX6	TPO
2-hydroxyestrone-1-S-glutathione	na	GSTA1	GSTA2	GSTA3	GSTA4	GSTA5	GSTK1	GSTM1	GSTM2	GSTM3	GSTM4	GSTM5	GSTO1	GSTO2	GSTP1	GSTT2	GSTT2B	GSTZ1	HPGDS	MGST1	MGST2	MGST3
2-hydroxyestrone-4-S-glutathione	na	GSTA1	GSTA2	GSTA3	GSTA4	GSTA5	GSTK1	GSTM1	GSTM2	GSTM3	GSTM4	GSTM5	GSTO1	GSTO2	GSTP1	GSTT2	GSTT2B	GSTZ1	HPGDS	MGST1	MGST2	MGST3
2-hydroxyglutarate	na	L2HGDH	PHGDH
2-hydroxyphenylacetate	na	HPD	SLC16A1
2-hydroxyphytanoyl-CoA	na	ALDH3A2	HACL1	KRTAP11-1	PHYH
2-lysolecithin pool	na	ASPG	BSCL2	CIDEA	CLC	CLCF1	FABP4	FITM1	FITM2	JMJD7-PLA2G4B	LCAT	LGALS13	LPCAT1	LPCAT2	LPCAT3	LPCAT4	LRAT	LYPLA1	LYPLA2	PLA2G10	PLA2G12A	PLA2G12B	PLA2G15	PLA2G1B	PLA2G2A	PLA2G2C	PLA2G2D	PLA2G2E	PLA2G2F	PLA2G3	PLA2G4A	PLA2G4B	PLA2G4C	PLA2G4D	PLA2G4E	PLA2G4F	PLA2G5	PLA2G6	PLAAT3	PLB1	PLIN1	PLIN2	PLIN3	PLIN4	PNPLA6	PNPLA7	PNPLA8	PPP1CA	PPP1CB	PPP1CC	PRKACA	PRKACB	PRKACG
2-methoxy-6-(all-trans-decaprenyl)phenol	na	COQ6
2-methoxy-6-all trans-decaprenyl-2-methoxy-1,4-benzoquinol	na	COQ5	COQ6
2-methoxyestradiol-17beta	na	ABCB1	COMT	LRTOMT
2-methoxyestrone	na	ABCB1	COMT	LRTOMT
2-methyl-3-oxopropanoate	na	ABAT	AGXT2	ALDH1B1	ALDH2	ALDH3A2	ALDH6A1	ALDH7A1	ALDH9A1	AOX1	HADH	HIBADH	HSD17B10
2-methylacetoacetyl-CoA	na	ACAA2	HADH	HADHA	HADHB	HSD17B10
2-methylbutyryl-CoA	na	ACADS	ACADSB	BCKDHA	BCKDHB	DBT	GLYAT	GLYATL1	GLYATL2	TMEM91
2-methylbutyrylglycine	na	GLYAT	GLYATL1	GLYATL2	SLC6A5
2-methylglutaconic acid	na	MCCC1	MCCC2
2-methylglutaconyl-CoA	na	MCCC1	MCCC2
2-oxo-3-methylvalerate	na	BCAT1	BCAT2	BCKDHA	BCKDHB	LDHA	LDHAL6A	LDHAL6B	LDHB	LDHC	TMEM91	UEVLD
2-oxoadipate	na	AADAT	DHTKD1	DLD	DLST	OGDH	OGDHL	SLC25A21
2-oxobutyrate	na	BCKDHA	BCKDHB	CTH	DBT	DLD	GPT	LDHAL6A	LDHAL6B	LDHB	LDHC	SDS	SDSL	SLC16A1	SLC16A3	SLC16A4	SLC16A5	SLC16A6	SLC16A7	SLC16A8	UEVLD
2-oxoglutaramate	na	AADAT	KYAT1	KYAT3	NIT2
2-phenylacetamide	na	EPX	FAAH2	LPO	PRDX6	PXDN	PXDNL
2-phospho-D-glycerate	na	BPGM	ENO1	ENO2	ENO3	PGAM1	PGAM2	PGAM4
2-phosphoglycolate	na	PGP
2-trans,6-trans-farnesal	na	PCYOX1
2-trans-4-cis-decadienoyl-CoA	na	ACAD9	ACADL	ACADM	ACADVL	ACOX1	ACOX3	DECR1	DECR2	HSD17B10
2-trans-7,10,13,16,19-all-cis-docosahexaenoyl-CoA	na	ELOVL1	HACD1	HACD2	HACD3	HACD4	HIGD2A	TECR	TECRL
2-trans-9,12,15,18,21-all-cis-tetracosahexaenoyl-CoA	na	ELOVL1	HACD1	HACD2	HACD3	HACD4	HIGD2A	TECR	TECRL
2-trans-9,12,15,18-all-cis-tetracosapentaenoyl-CoA	na	ELOVL1	HACD1	HACD2	HACD3	HACD4	HIGD2A	TECR	TECRL
2-trans-cis,cis,cis,cis-4,8,11,14-eicosapentaenoyl-CoA	na	ACAD9	ACADL	ACADM	ACADVL	ACOX1	ACOX3	DECR1	DECR2	ECI1	ECI2	EHHADH	HADHA
20-COOH-10,11-dihydro-LTB4	na	CBR1	CBR3	DHRS4
20-COOH-18-oxo-LTE4-CoA	na	ACAA1	EHHADH	HSD17B4	MYO5B
20-COOH-LTB4	na	ACSBG1	ACSBG2	ACSL1	ACSL3	ACSL4	ACSL5	ACSL6	ALDH1B1	ALDH2	ALDH3A2	ALDH7A1	ALDH9A1	CBR1	CBR3	DHRS4	MEIKIN	SLC27A2
20-COOH-LTE4	na	ACSBG1	ACSBG2	ACSL1	ACSL3	ACSL4	ACSL5	ACSL6	ALDH1B1	ALDH2	ALDH3A2	ALDH7A1	ALDH9A1	MEIKIN	SLC27A2
20-COOH-LTE4-CoA	na	ACOX1	ACOX3	ACSBG1	ACSBG2	ACSL1	ACSL3	ACSL4	ACSL5	ACSL6	MEIKIN	SLC27A2
20-CoA-20-oxo-18r-hydroxy-LTB4	na	ACAA1	ECHS1	ECI1	ECI2	EHHADH	HADH	HADHA	HSD17B10	HSD17B4
20-CoA-20-oxo-LTB4	na	ACOX1	ACOX3	ACSBG1	ACSBG2	ACSL1	ACSL3	ACSL4	ACSL5	ACSL6	MEIKIN	SLC27A2
20-OH-10,11-dihydro-LTB4	na	CYP4F11	CYP4F2	CYP4F22	CYP4F3	CYP4F8
20-OH-LTB4	na	ADH1A	ADH1B	ADH1C	ADH4	ADH5	ADH6	ADH7	ADHFE1	CYP4F11	CYP4F2	CYP4F22	CYP4F3	CYP4F8
20-OH-hepoxilin A3	na	CYP4F11	CYP4F2	CYP4F22	CYP4F3	CYP4F8
20-dihydroxy-LTB4	na	CYP4F11	CYP4F2	CYP4F22	CYP4F3	CYP4F8
20-hydroxy-5S-HETE	na	CYP4F11	CYP4F2	CYP4F22	CYP4F3	CYP4F8
20-hydroxy-LTB5	na	CYP4F11	CYP4F2	CYP4F22	CYP4F3	CYP4F8
20-hydroxy-LTE4	na	ADH1A	ADH1B	ADH1C	ADH4	ADH5	ADH6	ADH7	ADHFE1
20-hydroxy-arachidonate	na	CYP4A11	CYP4A22	SLCO1B1	SLCO2A1
20-hydroxycholesterol	na	CH25H	CYP11A1	CYP17A1	HSD3B1	HSD3B2
20-oxo-LTB4	na	ADH1A	ADH1B	ADH1C	ADH4	ADH5	ADH6	ADH7	ADHFE1	ALDH1B1	ALDH2	ALDH3A2	ALDH7A1	ALDH9A1
20-oxo-LTE4	na	ADH1A	ADH1B	ADH1C	ADH4	ADH5	ADH6	ADH7	ADHFE1	ALDH1B1	ALDH2	ALDH3A2	ALDH7A1	ALDH9A1
20-trihydroxy-LTB4	na	CYP4F11	CYP4F2	CYP4F22	CYP4F3	CYP4F8
20alpha,22beta dihydroxycholesterol	na	CYP11A1
20alpha-hydroxy-4-pregnen-3-one	na	AKR1C1	SLC19A1
21-deoxycortisol	na	CYP11B1	CYP11B2	CYP17A1	CYP21A2
21-hydroxyallopregnanolone	na	ABCB1	CYP21A2
21-hydroxypregnenolone	na	CYP21A2	HSD3B1	HSD3B2
22beta-hydroxycholesterol	na	COQ6	CYP11A1	CYP2E1	CYP4V2
23S,25,26-trihydroxyvitamin D3	na	COQ6	CYP24A1	CYP2E1	CYP4V2
23s,25-dihydroxyvitamin D3	na	COQ6	CYP2E1	CYP4V2
24(R),25(R)-Varanoyl Coenzyme A	na	ECHS1	EHHADH	HADH	HADHA	HADHB	HSD17B10	HSD17B4
24,25,26,27-Tetranor-23-Oxo-Hydroxyvitamin D3	na	CYP24A1
24,25-dihydrolanosterol	na	CYP51A1	DHCR24
24-Oxo-25(R)-Trihydroxycoprostanoyl Coenzyme A	na	EHHADH	HADH	HSD17B10	HSD17B4
24-hydroxycholesterol	na	CYP39A1	CYP46A1
24-oxo-1alpha,23,25-trihydroxyvitamin D3	na	COQ6	CYP2E1	CYP4V2
24-oxo-1alpha,25-dihydroxyvitamin D3	na	COQ6	CYP2E1	CYP4V2
24R,25-dihyoxyvitamin D2	na	CYP24A1
25(R)DHCA-CoA	na	AMACR	SCP2	SLC27A2	SLC27A5
25(R)THCA-CoA	na	AMACR	CYP8B1	SLC27A2	SLC27A5
25(R)TetraHCA-CoA	na	AMACR	SLC27A2	SLC27A5
25(S)DHCA-CoA	na	ACOX2	AMACR
25(S)THCA-CoA	na	ACOX1	ACOX3	AMACR
25-hydroxycholesterol	na	CH25H	CYP7B1	HSD3B7
25-hydroxyvitamin D2	na	CUBN	CYP24A1	CYP27A1	CYP27B1	GC	LRP2
25-hydroxyvitamin D3-26,23-lactol	na	COQ6	CYP2E1	CYP4V2
25-hydroxyvitamin D3-26,23-lactone	na	COQ6	CYP2E1	CYP4V2
26-hydroxycholesterol	na	CH25H	CYP27A1	CYP2E1	CYP7B1
27-hydroxycholesterol	na	CYP27A1	CYP7B1
27Alpha-Hydroxy-8-Dehydrocholesterol	na	CYP27A1
27alpha-hydroxy-7-dehydrocholesterol	na	CYP27A1
3(R)-hydroxy-(2S,6R,10)-trimethyl-hendecanoyl-CoA	na	ACAA1	ECI1	ECI2	EHHADH	HADHA	HSD17B4
3(R)-hydroxy-(4R,8R,12R)-trimethyl-tridecanoyl-CoA	na	ACAA1	ECI1	ECI2	EHHADH	HADHA	HSD17B4
3(S),10(R)-OH-octadeca-6-trans-4,12-cis-trienoate	na	ACOT1	ACOT2	ACOT4	ACOT6	ACOT7	BAAT
3(S),10(R)-OH-octadeca-6-trans-4,12-cis-trienoyl-CoA	na	ACAA1	ACAA2	ACOT1	ACOT2	ACOT4	ACOT6	ACOT7	BAAT	HADHA	HADHB	MYO5B
3(S),12(R)-dihydroxy-5-oxo-eicosa-(8E,10E,14Z)-trienoyl-CoA	na	ACAA1	ECHS1	ECI1	ECI2	EHHADH	HADH	HADHA	HSD17B10	HSD17B4
3(S),12(S)-dihydroxy-5-oxo-eicosa-(8E,10E,14Z)-trienoyl-CoA	na	ACAA1	ECHS1	ECI1	ECI2	EHHADH	HADH	HADHA	HSD17B10	HSD17B4
3(S),5(S),12(R)-trihydroxy-eicosa-8-trans-6,14-cis-trienoyl-CoA	na	ACAA1	ECHS1	ECI1	ECI2	EHHADH	HADH	HADHA	HSD17B10	HSD17B4
3(S),6(R)-dihydroxy-tetradec-(8Z)-enoate	na	ECHS1	EHHADH	HADH	HADHA	HSD17B10
3(S),6(S)-dihydroxy-tetradec-(8Z)-enoate	na	ECHS1	EHHADH	HADH	HADHA	HSD17B10
3(S),8(R)-dihydroxy-(6E,10Z)-hexadecadienoate	na	ECHS1	EHHADH	HADH	HADHA	HSD17B10
3(S),8(S)-dihydroxy-(6E,10Z)-hexadecadienoate	na	ECHS1	EHHADH	HADH	HADHA	HSD17B10
3(S)-2-Hydroxyphytanoyl Coenzyme A	na	HACL1	PHYH
3(S)-3-Hydroxydodecen-(5Z)-Oyl Coenzyme A	na	ECHS1	EHHADH	HADH	HADHA	HADHB	HSD17B10	HSD17B4
3(S)-Hydroxy-Cis-9-Octadecenoyl Coenzyme A	na	ELOVL1
3(S)-Phytanoyl Coenzyme A	na	PHYH	SLC27A2
3(S)-hydroxy-(5Z,8Z)-tetradecadienoyl-CoA	na	ACAA1	ECHS1	ECI1	ECI2	EHHADH	HADH	HADHA	HSD17B10	HSD17B4
3(S)-hydroxy-(6Z,9Z,12Z)-octadecatrienoyl-CoA	na	ACAA1	ECHS1	ECI1	ECI2	EHHADH	HADH	HADHA	HSD17B10	HSD17B4
3(S)-hydroxy-10,13,16-all-cis-docosatrienoyl-CoA	na	ELOVL1	HACD1	HACD2	HACD3	HACD4	HIGD2A	HSD17B12
3(S)-hydroxy-11-cis-docosenoyl-CoA	na	HACD1	HACD2	HACD3	HACD4	HIGD2A	HSD17B12
3(S)-hydroxy-11-cis-eicosenoyl-CoA	na	ACAA1	ECHS1	ECI1	ECI2	EHHADH	ELOVL1	HACD1	HACD2	HACD3	HACD4	HADH	HADHA	HIGD2A	HSD17B10	HSD17B12	HSD17B4
3(S)-hydroxy-13-cis-docosenoyl-CoA	na	ACAA1	ECHS1	ECI1	ECI2	EHHADH	ELOVL1	HACD1	HACD2	HACD3	HACD4	HADH	HADHA	HIGD2A	HSD17B10	HSD17B12	HSD17B4
3(S)-hydroxy-13-cis-eicosenoyl-CoA	na	ACAA1	ECHS1	ECI1	ECI2	EHHADH	HACD1	HACD2	HACD3	HACD4	HADH	HADHA	HIGD2A	HSD17B10	HSD17B12	HSD17B4
3(S)-hydroxy-2(S),6-dimethyl-heptanoyl-CoA	na	ECHS1	EHHADH	HADH	HADHA	HSD17B10
3(S)-hydroxy-3-oxo-eicosadienoyl-CoA	na	HACD1	HACD2	HACD3	HACD4	HIGD2A	HSD17B12
3(S)-hydroxy-4(R),8-dimethyl-nonanoyl-CoA	na	ECHS1	EHHADH	HADH	HADHA	HSD17B10
3(S)-hydroxy-4-methyl-pentanoyl-CoA	na	ECHS1	EHHADH	HADH	HADHA	HSD17B10
3(S)-hydroxy-9-cis-eicosenoyl-CoA	na	HACD1	HACD2	HACD3	HACD4	HIGD2A	HSD17B12
3(S)-hydroxy-all-cis-8,11,14,17-eicosatetraenoyl-CoA	na	ELOVL1	HACD1	HACD2	HACD3	HACD4	HIGD2A	HSD17B12
3(S)-hydroxy-cis-15-tetracosaenoyl-CoA	na	ACAA1	ECI1	ECI2	EHHADH	ELOVL1	HACD1	HACD2	HACD3	HACD4	HADHA	HIGD2A	HSD17B12	HSD17B4
3(S)-hydroxy-dihomo-gamma-linolenoyl-CoA	na	ACAA1	ECHS1	ECI1	ECI2	EHHADH	HADH	HADHA	HSD17B10	HSD17B4
3(S)-hydroxy-docosa-10,13,16,19-all-cis-tetraenoyl-CoA	na	ELOVL1	HACD1	HACD2	HACD3	HACD4	HIGD2A	HSD17B12
3(S)-hydroxy-docosa-13,16,19-all-cis-trienoyl-CoA	na	HACD1	HACD2	HACD3	HACD4	HIGD2A	HSD17B12
3(S)-hydroxy-docosa-7,10,13,16,19-all-cis-pentaenoyl-CoA	na	ELOVL1	HACD1	HACD2	HACD3	HACD4	HIGD2A	HSD17B12
3(S)-hydroxy-docosa-7,10,13,16-all-cis-tetraenoyl-CoA	na	ELOVL1	HACD1	HACD2	HACD3	HACD4	HIGD2A	HSD17B12
3(S)-hydroxy-hexacosenoyl-CoA	na	ACAA1	ECI1	ECI2	EHHADH	HACD1	HACD2	HACD3	HACD4	HADHA	HIGD2A	HSD17B12	HSD17B4
3(S)-hydroxy-tetracosa-12,15,18,21-all-cis-tetraenoyl-CoA	na	ELOVL1	HACD1	HACD2	HACD3	HACD4	HIGD2A	HSD17B12
3(S)-hydroxy-tetracosa-6,9,12,15,18-all-cis-pentaenoyl-CoA	na	ACAA1	ECI1	ECI2	EHHADH	HADHA	HSD17B4
3(S)-hydroxy-tetracosa-9,12,15,18,21-all-cis-pentaenoyl-CoA	na	ELOVL1	HACD1	HACD2	HACD3	HACD4	HIGD2A	HSD17B12
3,3,5-Triiodothyroacetate	na	UGT1A1	UGT1A10	UGT1A3	UGT1A4	UGT1A5	UGT1A6	UGT1A7	UGT1A9	UGT2B10	UGT2B11	UGT2B15	UGT2B17	UGT2B28	UGT2B4	UGT2B7
3,3,5-Triiodothyroacetate-Beta-D-Glucuronoside	na	UGT1A1	UGT1A10	UGT1A3	UGT1A4	UGT1A5	UGT1A6	UGT1A7	UGT1A9	UGT2B10	UGT2B11	UGT2B15	UGT2B17	UGT2B28	UGT2B4	UGT2B7
3,3,5-triiodo-L-thyronine-beta-D-glucuronoside	na	UGT1A1	UGT1A10	UGT1A3	UGT1A4	UGT1A5	UGT1A6	UGT1A7	UGT1A8	UGT1A9	UGT2A1	UGT2A3	UGT2B10	UGT2B11	UGT2B15	UGT2B17	UGT2B28	UGT2B4	UGT2B7	UGT3A1	UGT3A2
3,3-diiodo-L-thyronine	na	CHST10	CHST2	CHST4	CHST5	CHST6	CHST7	CHST8	CHST9	DIO1	DIO2	DIO3	GAL3ST2	GAL3ST3	GAL3ST4	HS2ST1	HS6ST1	HS6ST2	HS6ST3	NDST1	NDST2	NDST3	NDST4	STS	SULT1B1	SULT1C2	SULT1C4	SULT4A1	UGT1A1	UGT1A10	UGT1A3	UGT1A4	UGT1A5	UGT1A6	UGT1A7	UGT1A8	UGT1A9	UGT2A1	UGT2A3	UGT2B10	UGT2B11	UGT2B15	UGT2B17	UGT2B28	UGT2B4	UGT2B7	UGT3A1	UGT3A2	UST
3,3-diiodo-L-thyronine-4-O-sulfate	na	CHST10	CHST2	CHST4	CHST5	CHST6	CHST7	CHST8	CHST9	GAL3ST2	GAL3ST3	GAL3ST4	HS2ST1	HS6ST1	HS6ST2	HS6ST3	NDST1	NDST2	NDST3	NDST4	STS	SULT1B1	SULT1C2	SULT1C4	SULT4A1	UST
3,3-diiodo-L-thyronine-beta-D-glucuronoside	na	UGT1A1	UGT1A10	UGT1A3	UGT1A4	UGT1A5	UGT1A6	UGT1A7	UGT1A8	UGT1A9	UGT2A1	UGT2A3	UGT2B10	UGT2B11	UGT2B15	UGT2B17	UGT2B28	UGT2B4	UGT2B7	UGT3A1	UGT3A2
3,4-Dihydroxyphenylethanol	na	AKR1A1
3,4-dihydro-3-hydroxy-4-S-glutathionyl bromobenzene	na	GSTA1	GSTA2	GSTA3	GSTA4	GSTA5	GSTK1	GSTM1	GSTM2	GSTM3	GSTM4	GSTM5	GSTO1	GSTO2	GSTP1	GSTT2	MGST1	MGST2	MGST3
3,4-dihydroxy-5-all-trans-decaprenylbenzoate	na	COQ3	COQ6
3,4-dihydroxymandelaldehyde	na	ADH1A	ADH1B	ADH1C	ADH4	ADH5	ADH6	ADH7	ADHFE1	ALDH1A3	ALDH3A1	ALDH3B1	ALDH3B2	MAOA	MAOB
3,4-dihydroxymandelate	na	ALDH1A3	ALDH3A1	ALDH3B1	ALDH3B2	COMT	LRTOMT	SLC22A6	SLC22A8
3,4-dihydroxyphenylacetaldehyde	na	AKR1A1	ALDH1A3	ALDH3A1	ALDH3B1	ALDH3B2	AOC1	AOC2	AOC3	MAOA	MAOB
3,4-dihydroxyphenylacetate	na	ALDH1A3	ALDH3A1	ALDH3B1	ALDH3B2	COMT	LRTOMT	SLC22A6	SLC22A8
3,4-dihydroxyphenylethyleneglycol	na	ADH1A	ADH1B	ADH1C	ADH4	ADH5	ADH6	ADH7	ADHFE1	COMT	LRTOMT
3,5,3,5-Tetraiodothyroacetate	na	UGT1A1	UGT1A10	UGT1A3	UGT1A4	UGT1A5	UGT1A6	UGT1A7	UGT1A9	UGT2B10	UGT2B11	UGT2B15	UGT2B17	UGT2B28	UGT2B4	UGT2B7
3,5,3,5-Tetraiodothyroacetate-Beta-D-Glucuronoside	na	UGT1A1	UGT1A10	UGT1A3	UGT1A4	UGT1A5	UGT1A6	UGT1A7	UGT1A9	UGT2B10	UGT2B11	UGT2B15	UGT2B17	UGT2B28	UGT2B4	UGT2B7
3,5,3,5-tetraiodo-L-thyronine-beta-D-glucuronoside	na	UGT1A1	UGT1A10	UGT1A3	UGT1A4	UGT1A5	UGT1A6	UGT1A7	UGT1A8	UGT1A9	UGT2A1	UGT2A3	UGT2B10	UGT2B11	UGT2B15	UGT2B17	UGT2B28	UGT2B4	UGT2B7	UGT3A1	UGT3A2
3,5,3-Triiodothyroacetate	na	UGT1A1	UGT1A10	UGT1A3	UGT1A4	UGT1A5	UGT1A6	UGT1A7	UGT1A9	UGT2B10	UGT2B11	UGT2B15	UGT2B17	UGT2B28	UGT2B4	UGT2B7
3,5,3-Triiodothyroacetate-Beta-D-Glucuronoside	na	UGT1A1	UGT1A10	UGT1A3	UGT1A4	UGT1A5	UGT1A6	UGT1A7	UGT1A9	UGT2B10	UGT2B11	UGT2B15	UGT2B17	UGT2B28	UGT2B4	UGT2B7
3,5,3-triiodo-L-thyronine-beta-D-glucuronoside	na	UGT1A1	UGT1A10	UGT1A3	UGT1A4	UGT1A5	UGT1A6	UGT1A7	UGT1A8	UGT1A9	UGT2A1	UGT2A3	UGT2B10	UGT2B11	UGT2B15	UGT2B17	UGT2B28	UGT2B4	UGT2B7	UGT3A1	UGT3A2
3,5,3-triiodothyronine-4-sulfate	na	STS	SULT1A1	SULT1A2	SULT1A3	SULT1A4	SULT1B1	SULT1C2
3,5-Diiodothyroacetate	na	UGT1A1	UGT1A10	UGT1A3	UGT1A4	UGT1A5	UGT1A6	UGT1A7	UGT1A9	UGT2B10	UGT2B11	UGT2B15	UGT2B17	UGT2B28	UGT2B4	UGT2B7
3,5-Diiodothyroacetate-Beta-D-Glucuronoside	na	UGT1A1	UGT1A10	UGT1A3	UGT1A4	UGT1A5	UGT1A6	UGT1A7	UGT1A9	UGT2B10	UGT2B11	UGT2B15	UGT2B17	UGT2B28	UGT2B4	UGT2B7
3,5-dihydrodiol-simvastatin-lactone form	na	CYP2C8	CYP2D6	CYP3A4	CYP3A5
3,5-diiodo-L-thyronine	na	DIO1	DIO2	STS	SULT1B1	SULT1C2	UGT1A1	UGT1A10	UGT1A3	UGT1A4	UGT1A5	UGT1A6	UGT1A7	UGT1A8	UGT1A9	UGT2A1	UGT2A3	UGT2B10	UGT2B11	UGT2B15	UGT2B17	UGT2B28	UGT2B4	UGT2B7	UGT3A1	UGT3A2
3,5-diiodo-L-thyronine-4-O-sulfate	na	STS	SULT1B1	SULT1C2
3,5-diiodo-L-thyronine-beta-D-glucuronoside	na	UGT1A1	UGT1A10	UGT1A3	UGT1A4	UGT1A5	UGT1A6	UGT1A7	UGT1A8	UGT1A9	UGT2A1	UGT2A3	UGT2B10	UGT2B11	UGT2B15	UGT2B17	UGT2B28	UGT2B4	UGT2B7	UGT3A1	UGT3A2
3,5-diiodo-L-tyrosine	na	TPO
3,5-dioxo-12(R)-hydroxy-eicosa-(8E,10E,14Z)-trienoyl-CoA	na	ACAA1	ACAA2	EHHADH	HADH	HADHA	HADHB	HSD17B10	HSD17B4	MYO5B
3,5-dioxo-12(S)-hydroxy-eicosa-(8E,10E,14Z)-trienoyl-CoA	na	ACAA1	ACAA2	EHHADH	HADH	HADHA	HADHB	HSD17B10	HSD17B4	MYO5B
3,6,9,12,15-Octadecapentenoyl Coenzyme A	na	ACADVL	ECI1	HADHA	HADHB
3,6,9,12-Octadecatetraenoyl Coenzyme A	na	ACAA1	ACADVL	ECI1	ECI2	EHHADH	HADHA	HADHB	HSD17B4
3,6,9-Dodecatrienoyl Coenzyme A	na	ACAA1	ACADVL	ACOX1	ECI1	ECI2	EHHADH	HADHA	HADHB	HSD17B4
3,6-Dodecadienoyl Coenzyme A	na	ACAA1	ACADVL	ACOX1	ECI1	ECI2	EHHADH	HADHA	HADHB	HSD17B4
3,7,10,13,16,19-Docosahexenoyl Coenzyme A	na	DECR1	ECI1
3,7,10,13,16-Docosapentenoyl Coenzyme A	na	DECR1	DECR2	ECI1	ECI2	EHHADH
3,7,10,13-Hexadecatetraenoyl Coenzyme A	na	DECR1	DECR2	ECI1	ECI2	EHHADH
3,7,10-Hexadecatrienoyl Coenzyme A	na	DECR1	DECR2	ECI1	ECI2	EHHADH
3,7,24THCA	na	CYP27A1	SLC27A2	SLC27A5
3,7,24THCA-CoA	na	AMACR	SLC27A2	SLC27A5
3,7-Decadienoyl Coenzyme A	na	DECR1	DECR2	ECI1	ECI2	EHHADH
3,8-LD1	na	ST8SIA1	ST8SIA5
3-(acyloxy)acyl group of bacterial toxin	na	AOAH
3-(methylthio)propionic acid	na	ADI1
3-Adenosine Monophosphate	na	ACP2	ACP3	ACP5	ACP6
3-Dehydrochenodeoxychollyc acid; 7oxo-3alpha-hydroxy-5beta-cholan-24-oic acid	na	ABCB11	ABCC2	ABCC3	ABCC4	CYP3A4	SLC10A1	SLC10A2	SLC51A	SLC51B	SLCO1B1	SLCO1B3
3-Dehydrocholic acid; 3oxo-7alpha,12alpha-Dihydroxy-5beta-cholan-24-oic acid	na	ABCB11	ABCC2	ABCC3	ABCC4	CYP3A4	SLC10A1	SLC10A2	SLC51A	SLC51B	SLCO1B1	SLCO1B3
3-Hexenoyl Coenzyme A	na	ACAA1	ACAA2	ACADM	ACOX1	ECHS1	ECI1	ECI2	EHHADH	HADH	HSD17B4
3-Hydoxy-Suberyl Coenzyme A	na	ACOX1	ECH1	EHHADH
3-Hydroxy Butyryl Carnitine	na	CPT1A	CPT1B	CPT1C
3-Hydroxy Tetradecenoyl-7 Coenzyme A	na	ACADVL	CPT1A	CPT1B	CPT1C	DBI	HADHA
3-Hydroxy Tetradecenoyl-7-Carnitine	na	CPT1A	CPT1B	CPT1C
3-Hydroxy Trans5,8Tetradecadienoyl Carnitine	na	CPT1A	CPT1B	CPT1C
3-Hydroxy Trans5,8Tetradecadienoyl Coenzyme A	na	ACADVL	CPT1A	CPT1B	CPT1C	DBI	HADHA
3-Hydroxy Trans7,10-Hexadecadienoyl Carnitine	na	CPT1A	CPT1B	CPT1C
3-Hydroxy Trans7,10-Hexadecadienoyl Coenzyme A	na	ACADVL	CPT1A	CPT1B	CPT1C	DBI	HADHA
3-Hydroxy-Adipoyl Coenzyme A	na	ACOX1	ECH1	EHHADH
3-Hydroxy-Glutarate	na	SLC22A8
3-Hydroxy-Isovaleryl Carnitine	na	CPT1A	CPT1B	CPT1C
3-Hydroxy-Octadecenoyl Carnitine	na	CPT1A	CPT1B	CPT1C
3-Hydroxy-Sebacoyl Coenzyme A	na	ACOX1	ECH1	EHHADH
3-Hydroxy-Tetradecanoyl Carnitine	na	CPT1A	CPT1B	CPT1C
3-Hydroxydecanoylcarnitine	na	CPT1A	CPT1B	CPT1C
3-Hydroxydodecanoylcarnitine	na	CPT1A	CPT1B	CPT1C
3-Hydroxyhexadecanoyl Coenzyme A	na	ACADVL	CPT1A	CPT1B	CPT1C	DBI	HADHA
3-Hydroxyhexadecanoylcarnitine	na	CPT1A	CPT1B	CPT1C
3-Hydroxyhexadecenoyl Coenzyme A	na	ACADVL	CPT1A	CPT1B	CPT1C	DBI	HADHA
3-Hydroxyhexadecenoylcarnitine	na	CPT1A	CPT1B	CPT1C
3-Hydroxyisovaleryl Coenzyme A	na	CPT1A	CPT1B	CPT1C	DBI
3-Hydroxyoctadecadienoyl Coenzyme A	na	ACADVL	CPT1A	CPT1B	CPT1C	DBI	HADHA
3-Hydroxyoctadecadienoylcarnitine	na	CPT1A	CPT1B	CPT1C
3-Hydroxyoctadecanoyl Carnitine	na	CPT1A	CPT1B	CPT1C
3-Hydroxyoctadecenoyl Coenzyme A	na	ACADVL	CPT1A	CPT1B	CPT1C	DBI	HADHA
3-Hydroxystearoyl-ACP	na	FASN
3-O-methyldopa	na	COMT	GPT	GPT2	LRTOMT
3-Oxo-Cis-8-Tetradecenoyl Coenzyme A	na	ACAA2	EHHADH	HADH	HADHA	HADHB	HSD17B10	HSD17B4
3-Oxo-Cis-9-Octadecenoyl Coenzyme A	na	ELOVL1	ELOVL2	ELOVL4	ELOVL5	ELOVL6
3-Oxolaur-Cis-5-Enoyl Coenzyme A	na	EHHADH	HADH	HADHA	HADHB	HSD17B10	HSD17B4
3-Oxostearoyl-ACP	na	FASN	OXSM
3-S-hydroxy-pravastatin	na	ABCB11	ABCC2	ABCG2	CYP3A4	CYP4F2	CYP4F3	SLCO1B1	SLCO2B1
3-S-hydroxy-pravastatin-CoA	na	ACAA1	ACADVL	ACOX1	EHHADH	HADHA	HADHB	HSD17B4
3-S-hydroxy-pravastatin-tetranor	na	ABCB11	ABCC2	ABCG2
3-S-hydroxy-pravastatin-tetranor-CoA	na	ACAA1	ACADVL	ACOX1	EHHADH	HADHA	HADHB	HSD17B4
3-UMP	na	CNP
3-alpha,5beta-dihydroxy-pravastatin / 3-alpha5beta6beta-trihydroxy pravastatin	na	CYP3A4	SLCO1B1	SLCO2B1
3-alpha-iso-pravastatin	na	ABCB11	ABCC2	ABCG2	CYP3A4	SLCO1B1	SLCO2B1
3-amino-propanal	na	ALDH1B1	ALDH2	ALDH3A2	ALDH4A1	ALDH7A1	ALDH9A1	AOC1	AOC2	AOC3	SMOX
3-beta-D-glucuronosyl-3-beta-D-galactosyl-4-beta-D-galactosyl-O-beta-D-xylosylprotein	na	B3GAT1	B3GAT2	B3GAT3	CSGALNACT1	CSGALNACT2	EXTL2	EXTL3
3-carboxy-1-hydroxypropyl-ThPP	na	DHTKD1	OGDH	OGDHL
3-carboxy-alpha-chromanol	na	AASDH	ACAA1	ACAA2	ACOT1	ACOT2	ACOT4	ACOT7	ACOT8	ACOX1	ACOX3	ACSF2	ACSF3	AMACR	BAAT	ECHS1	GUSB	HADH	HADHA	HADHB	HSD17B10	HSD17B4	KL	SLC27A1	SLC27A2	SLC27A3	SLC27A4	UGT1A1	UGT1A10	UGT1A3	UGT1A4	UGT1A5	UGT1A6	UGT1A7	UGT1A8	UGT1A9	UGT2A1	UGT2A3	UGT2B10	UGT2B11	UGT2B15	UGT2B17	UGT2B28	UGT2B4	UGT2B7	UGT3A1	UGT3A2
3-decaprenyl-4-hydroxybenzoate	na	COQ2	COQ6
3-dehydro-Deoxycholate	na	ABCB11	ABCC2	ABCC3	CYP3A4	SLC10A1	SLC10A2	SLC51A	SLC51B	SLCO1B1	SLCO1B3
3-dehydro-L-gulonate	na	CRYL1
3-dehydro-Lithocholate	na	ABCB11	ABCC2	ABCC3	CYP3A4	SLC10A1	SLC10A2	SLC51A	SLC51B	SLCO1B1	SLCO1B3
3-dehydrosphinganine	na	KDSR	SPTLC1	SPTLC2	SPTLC3
3-demethylubiquinol-10	na	COQ3	COQ7
3-deoxy-D-glycero-D-galacto-2-nonulosonic acid-9-phosphate	na	NANS
3-hydroxy R-ibuprofen	na	CYP2C19	CYP2C8	CYP2C9	CYP3A4
3-hydroxy S-ibuprofen	na	CYP2C19	CYP2C8	CYP2C9	CYP3A4	UGT1A3	UGT1A9	UGT2B7
3-hydroxy S-ibuprofen-glucuronide	na	UGT1A3	UGT1A9	UGT2B7
3-hydroxy-2,6-dimethyl-5-methylene-heptanoyl-CoA	na	AUH	ECH1	EHHADH
3-hydroxy-L-kynurenine	na	AADAT	DDC	KMO	KYAT1	KYAT3	KYNU	SLC7A5
3-hydroxy-N6,N6,N6-trimethyl-L-lysine	na	SHMT2	TMLHE
3-hydroxy-THA-CoA	na	ACAA1	ECI1	ECI2	EHHADH	HADHA	HSD17B4
3-hydroxy-acetaminophen	na	CYP2A6	CYP2E1
3-hydroxy-iso-delta-4,5-hydroxy acid form of lovastatin	na	ABCB1
3-hydroxy-lovastatin acid form	na	PON3
3-hydroxy-lovastatin lactone form	na	CYP2C8	CYP3A4	CYP3A5	PON3
3-hydroxy-simvastatin-acid form	na	PON3
3-hydroxy-simvastatin-lactone form	na	CYP2C8	CYP2D6	CYP3A4	CYP3A5	PON3
3-hydroxyacyl group of bacterial toxin	na	AOAH
3-hydroxyanthranilate	na	CAT	HAAO	KYNU
3-hydroxydocosanoyl-CoA	na	ACAA1	ECHS1	ECI1	ECI2	EHHADH	HACD1	HACD2	HACD3	HACD4	HADH	HADHA	HIGD2A	HSD17B10	HSD17B12	HSD17B4
3-hydroxyeicosanoyl-CoA	na	ACAA1	ECHS1	ECI1	ECI2	EHHADH	HACD1	HACD2	HACD3	HACD4	HADH	HADHA	HIGD2A	HSD17B10	HSD17B12	HSD17B4
3-hydroxyheneicosanoyl-CoA	na	ECHS1	EHHADH	HACD1	HACD2	HACD3	HACD4	HADH	HADHA	HIGD2A	HSD17B10	HSD17B12
3-hydroxyheptadecanoyl-CoA	na	ECHS1	EHHADH	HADH	HADHA	HSD17B10
3-hydroxyheptadecanoyl-[ACP]	na	FASN
3-hydroxyheptanoyl-CoA	na	ECHS1	EHHADH	HADH	HADHA	HSD17B10
3-hydroxyheptanoyl-[ACP]	na	FASN
3-hydroxyhexacosanoyl-CoA	na	ACAA1	ECI1	ECI2	EHHADH	HACD1	HACD2	HACD3	HACD4	HADHA	HIGD2A	HSD17B12	HSD17B4
3-hydroxyisobutyrate	na	HADH	HIBADH	HIBCH	HSD17B10
3-hydroxyisobutyryl-CoA	na	ECHS1	EHHADH	HADHA	HIBCH
3-hydroxykynurenamine	na	DDC	MAOA	MAOB
3-hydroxykynurenine-O-beta-D-glucoside	na	GOT1L1	GSTA1	GSTA2	GSTA3	GSTA4	GSTA5	GSTK1	GSTM1	GSTM2	GSTM3	GSTM4	GSTM5	GSTO1	GSTO2	GSTP1	GSTT2	GSTT2B	GSTZ1	HPGDS	MGST1	MGST2	MGST3
3-hydroxynonadecanoyl-CoA	na	ECHS1	EHHADH	HACD1	HACD2	HACD3	HACD4	HADH	HADHA	HIGD2A	HSD17B10	HSD17B12
3-hydroxynonanoyl-CoA	na	ECHS1	EHHADH	HADH	HADHA	HSD17B10
3-hydroxynonanoyl-[ACP]	na	FASN
3-hydroxyoctadecanoyl-CoA	na	ACAA1	ECHS1	ECI1	ECI2	EHHADH	ELOVL1	HACD1	HACD2	HACD3	HACD4	HADH	HADHA	HIGD2A	HIRIP3	HSD17B10	HSD17B12	HSD17B4
3-hydroxypentadecanoyl-CoA	na	ECHS1	EHHADH	HADH	HADHA	HSD17B10
3-hydroxypentadecanoyl-[ACP]	na	FASN
3-hydroxypentanoyl-CoA	na	ECHS1	EHHADH	HADH	HADHA	HSD17B10
3-hydroxypentanoyl-[ACP]	na	FASN
3-hydroxypristanoyl-CoA	na	ACAA1	ECI1	ECI2	EHHADH	HADHA	HSD17B4
3-hydroxypropionyl-CoA	na	ADH5	AKR1B10	AKR1B15	AKR1C1	AKR1C4	BDH2	CBR4	CTBP1	DHRS2	ECHS1	EHHADH	HADHA	HIBCH	HSD11B1L	HSD11B2	HSD17B11	HSD17B14	HSD17B8	HSD3B7	HTATIP2	MDH1B	RDH10	RDH12	RDH13	RDH14	SDR16C5	SDR42E1	SDR42E2	SDR9C7	WWOX
3-hydroxytetracosanoyl-CoA	na	ACAA1	ECI1	ECI2	EHHADH	HACD1	HACD2	HACD3	HACD4	HADHA	HIGD2A	HSD17B12	HSD17B4
3-hydroxytricosanoyl-CoA	na	HACD1	HACD2	HACD3	HACD4	HIGD2A	HSD17B12
3-hydroxytridecanoyl-CoA	na	ECHS1	EHHADH	HADH	HADHA	HSD17B10
3-hydroxytridecanoyl-[ACP]	na	FASN
3-hydroxyundecanoyl-CoA	na	ECHS1	EHHADH	HADH	HADHA	HSD17B10
3-hydroxyundecanoyl-[ACP]	na	FASN
3-iodo-L-tyrosine	na	TPO
3-isoLM1	na	FUT3	FUT5	FUT6	ST3GAL3	ST3GAL4
3-keto-4-methylzymosterol	na	HSD17B7	MAGEA2	MAGEA2B	MSMO1	NSDHL
3-keto-5,6,-dihydroxy-pravastatin	na	ABCB11	ABCC2	ABCG2	CYP3A4
3-keto-THA-CoA	na	ACAA1	EHHADH	HSD17B4	MYO5B
3-keto-beta-D-galactose	na	GLB1	GLB1L	LCT	TMPPE
3-keto-eicosa-8,11,14,17-all-cis-tetraenoyl-CoA	na	ELOVL1	ELOVL2	ELOVL3	ELOVL4	ELOVL5	ELOVL6	ELOVL7	HSD17B12
3-ketolactose	na	GLB1	GLB1L	LCT	TMPPE
3-ketopristanoyl-CoA	na	ACAA1	EHHADH	HSD17B4	MYO5B
3-mercaptolactate	na	LDHAL6A	LDHAL6B	LDHB	LDHC	UEVLD
3-methoxy-4-hydroxy-5-all-trans-decaprenylbenzoate	na	COQ3
3-methoxy-4-hydroxyphenylacetaldehyde	na	ALDH1A3	ALDH3A1	ALDH3B1	ALDH3B2	MAOA	MAOB
3-methoxy-4-hydroxyphenylethyleneglycol	na	COMT	LRTOMT
3-methoxy-4-hydroxyphenylglycolaldehyde	na	ALDH1A3	ALDH3A1	ALDH3B1	ALDH3B2	MAOA	MAOB
3-methoxy-acetaminophen	na	UGT1A1	UGT1A6	UGT1A9
3-methoxytyramine	na	COMT	LRTOMT	MAOA	MAOB
3-methyl-2-oxobutanoate-dehydrogenase	na	BCKDK
3-methyl-2-oxobutanoate-dehydrogenase-phosphate	na	BCKDK
3-methyl-2-oxobutyrate	na	BCAT1	BCAT2	BCKDHA	BCKDHB	LDHA	LDHAL6A	LDHAL6B	LDHB	LDHC	TMEM91	UEVLD
3-methylcrotonoylglycine	na	GLYAT	GLYATL1	GLYATL2	SLC6A5
3-methylcrotonyl-CoA	na	ACADSB	GLYAT	GLYATL1	GLYATL2	IVD	MCCC1	MCCC2
3-methylglutaconyl-CoA	na	AUH	MCCC1	MCCC2
3-monoiodo-L-thyronine	na	DIO1	DIO2	STS	SULT1B1	SULT1C2
3-monoiodo-L-thyronine-4-O-sulfate	na	STS	SULT1B1	SULT1C2
3-oxo-(2S)-methylisocapryloyl-CoA	na	ACAA2	HADH	HADHA	HADHB	HSD17B10
3-oxo-(2S,6R,10R)-trimethyl-hendecanoyl-CoA	na	ACAA1	EHHADH	HSD17B4	MYO5B
3-oxo-(4R,8R,12R)-trimethyl-tridecanoyl-CoA	na	ACAA1	EHHADH	HSD17B4	MYO5B
3-oxo-(6Z,9Z,12Z)-octadecatrienoyl-CoA	na	ACAA1	ACAA2	EHHADH	HADH	HADHA	HADHB	HSD17B10	HSD17B4	MYO5B
3-oxo-10(R)-hydroxy-octadeca-(6E,8E,12Z)-trienoate	na	ACAA2	ACOT1	ACOT2	ACOT4	ACOT6	ACOT7	BAAT	HADHA	HADHB
3-oxo-10(R)-hydroxy-octadeca-(6E,8E,12Z)-trienoyl-CoA	na	ACAA1	ACAA2	ACOT1	ACOT2	ACOT4	ACOT6	ACOT7	BAAT	HADHA	HADHB	MYO5B
3-oxo-10(S)-hydroxy-octadeca-(6E,8E,12Z)-trienoate	na	ACAA2	ACOT1	ACOT2	ACOT4	ACOT6	ACOT7	BAAT	HADHA	HADHB
3-oxo-10(S)-hydroxy-octadeca-(6E,8E,12Z)-trienoyl-CoA	na	ACAA1	ACAA2	ACOT1	ACOT2	ACOT4	ACOT6	ACOT7	BAAT	HADHA	HADHB	MYO5B
3-oxo-11-cis-eicosenoyl-CoA	na	ACAA1	ACAA2	EHHADH	ELOVL1	ELOVL2	ELOVL3	ELOVL4	ELOVL5	ELOVL6	ELOVL7	HADH	HADHA	HADHB	HSD17B10	HSD17B12	HSD17B4	MYO5B
3-oxo-11-cis-octadecenoyl-CoA	na	ACAA1	ACAA2	EHHADH	HADH	HADHA	HADHB	HSD17B10	HSD17B4	MYO5B
3-oxo-11cis-docosenoyl-CoA	na	ELOVL1	ELOVL2	ELOVL3	ELOVL4	ELOVL5	ELOVL6	ELOVL7	HSD17B12
3-oxo-13-cis-eicosenoyl-CoA	na	ACAA1	ACAA2	EHHADH	ELOVL1	ELOVL2	ELOVL3	ELOVL4	ELOVL5	ELOVL6	ELOVL7	HADH	HADHA	HADHB	HSD17B10	HSD17B12	HSD17B4	MYO5B
3-oxo-13cis-docosenoyl-CoA	na	ACAA1	ACAA2	EHHADH	ELOVL1	ELOVL2	ELOVL3	ELOVL4	ELOVL5	ELOVL6	ELOVL7	HADH	HADHA	HADHB	HSD17B10	HSD17B12	HSD17B4	MYO5B
3-oxo-4(R),8-dimethyl-nonanoyl-CoA	na	ACAA2	HADH	HADHA	HADHB	HSD17B10
3-oxo-4-methyl-pentanoyl-CoA	na	ACAA2	HADH	HADHA	HADHB	HSD17B10
3-oxo-5(S),12(R)-dihydroxy-eicosa-8-trans-6,14-cis-trienoyl-CoA	na	ACAA1	ACAA2	EHHADH	HADH	HADHA	HADHB	HSD17B10	HSD17B4	MYO5B
3-oxo-6(R)-hydroxy-tetradec-8-cis-enoate	na	ACAA2	HADH	HADHA	HADHB	HSD17B10
3-oxo-6(S)-hydroxy-tetradec-(8Z)-enoate	na	ACAA2	HADH	HADHA	HADHB	HSD17B10
3-oxo-7-hexadecenoyl-CoA	na	ACAA1	ACAA2	EHHADH	HADH	HADHA	HADHB	HSD17B10	HSD17B4	MYO5B
3-oxo-8(R)-hydroxy-hexadeca-(6E,10Z)-dienoate	na	ACAA2	HADH	HADHA	HADHB	HSD17B10
3-oxo-8(S)-hydroxy-hexadeca-(6E,10Z)-dienoate	na	ACAA2	HADH	HADHA	HADHB	HSD17B10
3-oxo-9-cis-eicosenoyl-CoA	na	ELOVL1	ELOVL2	ELOVL3	ELOVL4	ELOVL5	ELOVL6	ELOVL7	HSD17B12
3-oxo-all-cis-6,9,12,15,18-tetracosapentaenoyl-CoA	na	ACAA1	EHHADH	ELOVL1	ELOVL2	ELOVL5	ELOVL6	HSD17B4	MYO5B
3-oxo-cis,cis-5,8-tetradecadienoyl-CoA	na	ACAA1	ACAA2	EHHADH	HADH	HADHA	HADHB	HSD17B10	HSD17B4	MYO5B
3-oxo-cis,cis-7,10-hexadecadienoyl-CoA	na	ACAA1	ACAA2	EHHADH	HADH	HADHA	HADHB	HSD17B10	HSD17B4	MYO5B
3-oxo-cis-15-tetracosaenoyl-CoA	na	ACAA1	EHHADH	ELOVL1	ELOVL2	ELOVL3	ELOVL4	ELOVL5	ELOVL6	ELOVL7	HSD17B12	HSD17B4	MYO5B
3-oxo-dihomo-gamma-linolenoyl-CoA	na	ACAA1	EHHADH	ELOVL1	ELOVL2	ELOVL3	ELOVL4	ELOVL5	ELOVL6	ELOVL7	HADH	HADHA	HSD17B10	HSD17B4
3-oxo-docosa-10,13,16,19-all-cis-tetraenoyl-CoA	na	ELOVL1	ELOVL2	ELOVL3	ELOVL4	ELOVL5	ELOVL6	ELOVL7	HSD17B12
3-oxo-docosa-13,16,19-all-cis-trienoyl-CoA	na	ELOVL1	ELOVL2	ELOVL3	ELOVL4	ELOVL5	ELOVL6	ELOVL7	HSD17B12
3-oxo-docosa-7,10,13,16,19-all-cis-pentaenoyl-CoA	na	ELOVL1	ELOVL2	ELOVL3	ELOVL4	ELOVL5	ELOVL6	ELOVL7	HSD17B12
3-oxo-docosa-7,10,13,16-all-cis-tetraenoyl-CoA	na	ELOVL1	ELOVL2	ELOVL3	ELOVL4	ELOVL5	ELOVL6	ELOVL7	HSD17B12
3-oxo-docosa-cis,cis,cis-10,13,16-trienoyl-CoA	na	ELOVL1	ELOVL2	ELOVL3	ELOVL4	ELOVL5	ELOVL6	ELOVL7	HSD17B12
3-oxo-eicosadienoyl-CoA	na	ELOVL1	ELOVL2	ELOVL3	ELOVL4	ELOVL5	ELOVL6	ELOVL7	HSD17B12
3-oxo-hexacosenoyl-CoA	na	ACAA1	EHHADH	ELOVL1	ELOVL2	ELOVL3	ELOVL4	ELOVL5	ELOVL6	ELOVL7	HSD17B12	HSD17B4	MYO5B
3-oxo-tetracosa-12,15,18,21-all-cis-tetraenoyl-CoA	na	ELOVL1	ELOVL2	ELOVL3	ELOVL4	ELOVL5	ELOVL6	ELOVL7	HSD17B12
3-oxo-tetracosa-9,12,15,18,21-all-cis-pentaenoyl-CoA	na	ELOVL1	ELOVL2	ELOVL3	ELOVL4	ELOVL5	ELOVL6	ELOVL7	HSD17B12
3-oxo-tetracosa-9,12,15,18-all-cis-tetraenoyl-CoA	na	ELOVL1	ELOVL2	ELOVL3	ELOVL4	ELOVL5	ELOVL6	ELOVL7	HSD17B12
3-oxodecanoyl-CoA	na	ACAA1	ACAA2	EHHADH	HADH	HADHA	HADHB	HSD17B10	HSD17B4	MYO5B
3-oxodecanoyl-[ACP]	na	FASN	OXSM
3-oxodocasa-cis,cis-13,16-dienoyl-CoA	na	ELOVL1	ELOVL2	ELOVL3	ELOVL4	ELOVL5	ELOVL6	ELOVL7	HSD17B12
3-oxodocosanoyl-CoA	na	ACAA1	ACAA2	EHHADH	ELOVL1	ELOVL2	ELOVL3	ELOVL4	ELOVL5	ELOVL6	ELOVL7	HADH	HADHA	HADHB	HSD17B10	HSD17B12	HSD17B4	LOXL2	MYO5B
3-oxododecanoyl-CoA	na	ACAA1	ACAA2	EHHADH	HADH	HADHA	HADHB	HSD17B10	HSD17B4	MYO5B
3-oxododecanoyl-[ACP]	na	FASN	OXSM
3-oxoeicosa-cis,cis,cis-11,14,17-trienoyl-CoA	na	ELOVL1	ELOVL2	ELOVL3	ELOVL4	ELOVL5	ELOVL6	ELOVL7	HSD17B12
3-oxoeicosa-cis,cis-11,14-dienoyl-CoA	na	ELOVL1	ELOVL2	ELOVL3	ELOVL4	ELOVL5	ELOVL6	ELOVL7	HSD17B12
3-oxoeicosanoyl-CoA	na	ACAA1	ACAA2	EHHADH	ELOVL1	ELOVL2	ELOVL3	ELOVL4	ELOVL5	ELOVL6	ELOVL7	HADH	HADHA	HADHB	HSD17B10	HSD17B12	HSD17B4	MYO5B
3-oxoheneicosanoyl-CoA	na	ACAA2	ELOVL1	ELOVL2	ELOVL3	ELOVL4	ELOVL5	ELOVL6	ELOVL7	HADH	HADHA	HADHB	HSD17B10	HSD17B12
3-oxoheptadecanoyl-CoA	na	ACAA2	HADH	HADHA	HADHB	HSD17B10
3-oxoheptadecanoyl-[ACP]	na	FASN
3-oxoheptanoyl-CoA	na	ACAA2	HADH	HADHA	HADHB	HSD17B10
3-oxoheptanoyl-[ACP]	na	FASN
3-oxohexacosanoyl-CoA	na	ACAA1	EHHADH	ELOVL1	ELOVL2	ELOVL3	ELOVL4	ELOVL5	ELOVL6	ELOVL7	HSD17B12	HSD17B4	MYO5B
3-oxohexadecanoyl-[ACP]	na	FASN	OXSM
3-oxohexanoyl-CoA	na	ACAA1	ACAA2	EHHADH	HADH	HADHA	HADHB	HSD17B10	HSD17B4	MYO5B
3-oxohexanoyl-[ACP]	na	FASN	OXSM
3-oxolaur-6-cis-enoyl-CoA	na	ACAA1	ACAA2	EHHADH	HADH	HADHA	HADHB	HSD17B10	HSD17B4	MYO5B
3-oxolinoleoyl-CoA	na	ACAA1	ACAA2	EHHADH	HADH	HADHA	HADHB	HSD17B10	HSD17B4	MYO5B
3-oxomyrist-5-enoyl-CoA	na	ACAA1	ACAA2	EHHADH	HADH	HADHA	HADHB	HSD17B10	HSD17B4	MYO5B
3-oxomyrist-7-enoyl-CoA	na	ACAA1	ACAA2	EHHADH	HADH	HADHA	HADHB	HSD17B10	HSD17B4	MYO5B
3-oxononadecanoyl-CoA	na	ACAA2	ELOVL1	ELOVL2	ELOVL3	ELOVL4	ELOVL5	ELOVL6	ELOVL7	HADH	HADHA	HADHB	HSD17B10	HSD17B12
3-oxononanoyl-CoA	na	ACAA2	HADH	HADHA	HADHB	HSD17B10
3-oxononanoyl-[ACP]	na	FASN
3-oxooctadecanoyl-CoA	na	ACAA1	ACAA2	CTSA	EHHADH	ELOVL1	ELOVL2	ELOVL3	ELOVL4	ELOVL5	ELOVL6	ELOVL7	HADH	HADHA	HADHB	HSD17B10	HSD17B12	HSD17B4	MYO5B
3-oxooctanoyl-CoA	na	ACAA1	ACAA2	EHHADH	HADH	HADHA	HADHB	HSD17B10	HSD17B4	MYO5B
3-oxooctanoyl-[ACP]	na	FASN	OXSM
3-oxooleoyl-CoA	na	ACAA1	ACAA2	EHHADH	HADH	HADHA	HADHB	HSD17B10	HSD17B4	MYO5B
3-oxopalmitoleoyl-CoA	na	ACAA1	ACAA2	EHHADH	HADH	HADHA	HADHB	HSD17B10	HSD17B4	MYO5B
3-oxopalmitoyl-CoA	na	ACAA1	ACAA2	EHHADH	HADH	HADHA	HADHB	HSD17B10	HSD17B4	MYO5B
3-oxopentadecanoyl-CoA	na	ACAA2	HADH	HADHA	HADHB	HSD17B10
3-oxopentadecanoyl-[ACP]	na	FASN
3-oxopentanoyl-CoA	na	ACAA2	HADH	HADHA	HADHB	HSD17B10
3-oxopentanoyl-[ACP]	na	FASN
3-oxopropanoate	na	ABAT	ALDH6A1	DHCR24
3-oxopropionyl-CoA	na	ADH5	AKR1B10	AKR1B15	AKR1C1	AKR1C4	BDH2	CBR4	CTBP1	DHRS2	HSD11B1L	HSD11B2	HSD17B11	HSD17B14	HSD17B8	HSD3B7	HTATIP2	MDH1B	RDH10	RDH12	RDH13	RDH14	SDR16C5	SDR42E1	SDR42E2	SDR9C7	WWOX
3-oxotetracosanoyl-CoA	na	ACAA1	EHHADH	ELOVL1	ELOVL2	ELOVL3	ELOVL4	ELOVL5	ELOVL6	ELOVL7	HIRIP3	HSD17B12	HSD17B4	MYO5B
3-oxotetradecanoyl-CoA	na	ACAA1	ACAA2	EHHADH	HADH	HADHA	HADHB	HSD17B10	HSD17B4	MYO5B
3-oxotetradecanoyl-[ACP]	na	FASN	OXSM
3-oxotricosanoyl-CoA	na	ELOVL1	ELOVL2	ELOVL3	ELOVL4	ELOVL5	ELOVL6	ELOVL7	HSD17B12
3-oxotridecanoyl-CoA	na	ACAA2	HADH	HADHA	HADHB	HSD17B10
3-oxotridecanoyl-[ACP]	na	FASN
3-oxoundecanoyl-CoA	na	ACAA2	HADH	HADHA	HADHB	HSD17B10
3-oxoundecanoyl-[ACP]	na	FASN
3-phospho-D-glycerate	na	ACYP1	ACYP2	BPGM	CRISP3	GLYCTK	MIA3	PGAM1	PGAM2	PGAM4	PGK1	PGK2	PGM2L1	PHGDH	UBAC2
3-phosphoadenylylselenate	na	PAPSS1	PAPSS2
3-phosphonooxypyruvate	na	PHGDH	PSAT1	UBAC2
3-phosphopolynucleotide	na	PNKP
3-phosphoserine	na	PSAT1	PSPH	VPS29
3-sulfinoalanine	na	CDO1	CSAD	GAD1	GAD2	GOT1	GOT2	SLC25A12	SLC25A13
3-sulfinylpyruvic acid	na	GOT1	GOT2
3-sulfopyruvate	na	GOT1	GOT2	MDH1	MDH1B	MDH2
3-ureidoisobutyrate	na	DPYS	UPB1
3-ureidopropionate	na	DPYS	DPYSL2	DPYSL3	UPB1
3alpha,12alpha-dihydroxy-5beta-cholanate	na	ABCB11	ABCC11	ABCC3	CYP3A4	CYP7A1	CYP8B1	SLC27A2	SLC27A5	SULT2A1	UGT2A1	UGT2B7
3alpha,7alpha,12alpha,24(S)-tetrahydroxy-5beta-cholestan-27-al	na	CYP27A1
3alpha,7alpha,12alpha,25-tetrahydroxy-5beta-cholestane-24-one	na	ADH5	AKR1B10	AKR1B15	AKR1C1	AKR1C4	BDH2	CBR4	CTBP1	DHRS2	HSD11B1L	HSD11B2	HSD17B11	HSD17B14	HSD17B8	HSD3B7	HTATIP2	MDH1B	RDH10	RDH12	RDH13	RDH14	SDR16C5	SDR42E1	SDR42E2	SDR9C7	WWOX
3alpha,7alpha,12alpha-trihydroxy-5beta-24-oxocholestanoyl-CoA	na	ACAA1	EHHADH	HADH	HADHA	HSD17B10	HSD17B4	MYO5B	SCP2
3alpha,7alpha,12alpha-trihydroxy-5beta-cholest-24-enoyl-CoA	na	ACAA1	ACOX1	ACOX3	ECHS1	EHHADH	HADHA	HADHB	HSD17B4
3alpha,7alpha,12alpha-trihydroxy-5beta-cholestan-26-al	na	CYP27A1
3alpha,7alpha,12alpha-trihydroxy-5beta-cholestan-27-al	na	ALDH1B1	ALDH2	ALDH3A1	ALDH3A2	ALDH7A1	ALDH9A1	CYP27A1
3alpha,7alpha,12alpha-trihydroxy-5beta-cholestanate	na	ABCB11	ABCC11	ABCC3	ABCD3	ALDH1B1	ALDH2	ALDH3A1	ALDH3A2	ALDH7A1	ALDH9A1	CYP27A1	SLC10A1	SLC27A2	SLC27A5
3alpha,7alpha,24(S)-trihydroxy-5beta-cholestan-27-al	na	CYP27A1
3alpha,7alpha-dihydroxy-24-oxo-5beta-cholestanoyl coa	na	ACAA1	EHHADH	HSD17B4	MYO5B	SCP2
3alpha,7alpha-dihydroxy-5beta-cholest-24-enoyl-CoA	na	ACAA1	ACOX2	AMACR	EHHADH	HSD17B4	SCP2
3alpha,7alpha-dihydroxy-5beta-cholestan-26-al	na	ADH1A	ADH1B	ADH1C	ADH4	ADH5	ADH6	ADH7	ADHFE1	ALDH1B1	ALDH2	ALDH3A2	ALDH7A1	ALDH9A1	CYP27A1
3alpha,7alpha-dihydroxy-5beta-cholestan-27-al	na	CYP27A1
3alpha,7alpha-dihydroxy-5beta-cholestanate	na	ABCB11	ABCC11	ABCC3	ABCD3	ACAA1	ACAA2	ALDH1B1	ALDH2	ALDH3A2	ALDH7A1	ALDH9A1	CYP27A1	HADHB	MYO5B	SLC10A1	SLC27A2	SLC27A5
3alpha-hydroxy-5alpha-pregnan-20-one	na	AKR1C1	AKR1C2	AKR1C3	AKR1C4
3beta,7alpha-dihydroxy-5-cholestenoate	na	CYP27A1
3beta-hydroxy-5-cholestenal	na	CYP27A1
3beta-hydroxy-5-cholestene-27-oate	na	CYP27A1
4(R),8-dimethyl-nonanoyl-CoA	na	ACAA1	ACADL	ACADM	MYO5B
4(R),8-dimethyl-trans-2-nonenoyl-CoA	na	ACADL	ACADM	ECHS1	EHHADH	HADHA
4(R)-hydroxy-dodec-(6Z)-enoate	na	ACAA2	HADHA	HADHB
4(S)-hydroxy-dodec-(6Z)-enoate	na	ACAA2	HADHA	HADHB
4,4-Dimethylcholesta-8(9),14-Dien-3Beta-Ol	na	TM7SF2
4,4-dimethyl-14alpha-formyl-5alpha-cholesta-8,24-dien-3beta-ol	na	CYP51A1
4,4-dimethyl-14alpha-formyl-5alpha-cholesta-8-en-3beta-ol	na	CYP51A1
4,4-dimethyl-14alpha-hydroxymethyl-5alpha-cholesta-8,24-dien-3beta-ol	na	CYP51A1
4,4-dimethyl-14alpha-hydroxymethyl-5alpha-cholesta-8-en-3beta-ol	na	CYP51A1
4,4-dimethyl-5alpha-cholesta-8,14,24-trien-3beta-ol	na	CYP4F8	CYP51A1	LBR	TM7SF2
4,4-dimethyl-5alpha-cholesta-8,14-dien-3-beta-ol	na	CYP51A1	LBR	TM7SF2
4,4-dimethyl-5alpha-cholesta-8-en-3-beta-ol	na	FAXDC2	LBR	MSMO1	TM7SF2
4,5-dihydro-4-hydroxy-5-S-glutathionyl-benzo[a]pyrene	na	GSTA1	GSTA2	GSTA3	GSTA4	GSTA5	GSTK1	GSTM1	GSTM2	GSTM3	GSTM4	GSTM5	GSTO1	GSTO2	GSTP1	GSTT2	MGST1	MGST2	MGST3
4,6-dideoxy-4-oxo-dTDP-D-glucose	na	TGDS
4,6-dihydroxyquinoline	na	MAOA	MAOB
4,7,10,13-Hexadecatetraenoyl Coenzyme A	na	ACAA1	ACADVL	ACOX1	EHHADH	HADHA	HADHB	HSD17B4
4,7,10-Hexadecatrienoyl Coenzyme A	na	ACAA1	ACADVL	ACOX1	EHHADH	HADHA	HADHB	HSD17B4
4,7-Decadienoyl Coenzyme A	na	ACAA1	ACAA2	ACADM	ACOX1	ECHS1	EHHADH	HADH	HSD17B4
4,8,12-trimethyltridecanoyl-CoA	na	ACAA1	ACOX1	ACOX3	EHHADH	HSD17B4	MYO5B
4,8-Dimethylnonanoyl Coenzyme A	na	ACAA1	ACADM	ACOX3	CRAT	CROT	EHHADH	HSD17B4	SCP2
4,8-dihydroxyquinoline	na	MAOA	MAOB
4,8-dimethylnonanoylcarnitine	na	CRAT	CROT	SLC25A20
4-(2-amino-3-hydroxyphenyl)-2,4-dioxobutanoate	na	AADAT	KYAT1	KYAT3
4-(2-aminophenyl)-2,4-dioxobutanoate	na	AADAT	KYAT1	KYAT3
4-(methylnitrosamino)-1-(3-pyridyl)-1-butanol	na	AKR1C1	AKR1C2	AKR1C3	AKR1C4	CBR1	CBR3	CYP2A13	DHDH	HSD11B1	UGT1A1	UGT1A10	UGT1A3	UGT1A4	UGT1A5	UGT1A6	UGT1A7	UGT1A8	UGT1A9	UGT2A1	UGT2A3	UGT2B10	UGT2B11	UGT2B15	UGT2B17	UGT2B28	UGT2B4	UGT2B7	UGT3A1	UGT3A2
4-(methylnitrosamino)-1-(3-pyridyl)-1-butanol glucuronide	na	UGT1A1	UGT1A10	UGT1A3	UGT1A4	UGT1A5	UGT1A6	UGT1A7	UGT1A8	UGT1A9	UGT2A1	UGT2A3	UGT2B10	UGT2B11	UGT2B15	UGT2B17	UGT2B28	UGT2B4	UGT2B7	UGT3A1	UGT3A2
4-(n-nitrosomethylamino)-1-(3-pyridyl)-1-butanone	na	AKR1C1	AKR1C2	AKR1C3	AKR1C4	CBR1	CBR3	CYP1A1	CYP1B1	CYP2A13	CYP2A6	CYP2A7	CYP2C18	CYP2C19	CYP2C8	CYP2C9	CYP2D6	CYP2E1	CYP3A4	CYP3A43	CYP3A5	CYP3A7	CYP3A7-CYP3A51P	DHDH	HSD11B1
4-N-(n-acetyl-D-glucosaminyl)-protein	na	NGLY1
4-OH-13-cis-retinal	na	CYP26A1
4-OH-9-cis-retinal	na	CYP1A2
4-OH-midazolam	na	CYP3A4	CYP3A5	UGT1A4	UGT2B4	UGT2B7
4-OH-midazolam-glucuronide	na	UGT1A4	UGT2B4	UGT2B7
4-OH-retinal	na	CYP1A2
4-S-Glutathionyl-5,6-Dihydroxyindoline	na	GSTM2
4-[(hydroxymethyl)nitrosoamino]-1-(3-pyridinyl)-1-butanone	na	CYP1A1	CYP1B1	CYP2C18	CYP2C19	CYP2C8	CYP2C9	CYP3A4	CYP3A43	CYP3A5	CYP3A7	CYP3A7-CYP3A51P
4-acetamidobutanoate	na	ALDH1B1	ALDH2	ALDH3A2	ALDH4A1	ALDH7A1	ALDH9A1
4-aminobutanal	na	ALDH1B1	ALDH2	ALDH3A2	ALDH7A1	ALDH9A1	AOC1	AOC2	AOC3
4-aminobutyrate	na	ABAT	ALDH1B1	ALDH2	ALDH3A2	ALDH7A1	ALDH9A1	CARNS1	CNDP1	CNDP2	GAD1	GAD2	SLC32A1	SLC36A1	SLC6A1	SLC6A11	SLC6A12	SLC6A13
4-androstene-3,17-dione	na	ABCB1	AKR1C3	AKR1D1	BCO2	CYP17A1	CYP19A1	CYP1A1	CYP1A2	CYP1B1	CYP2A13	CYP2A6	CYP2A7	CYP2B6	CYP2C18	CYP2C19	CYP2C8	CYP2C9	CYP2D6	CYP2E1	CYP2F1	CYP2J2	CYP2S1	CYP2U1	CYP3A4	CYP3A43	CYP3A5	CYP3A7	CYP3A7-CYP3A51P	CYP4B1	CYP4F11	CYP4F12	CYP4F8	CYP4X1	CYP4Z1	HSD17B1	HSD17B11	HSD17B12	HSD17B2	HSD17B3	HSD17B6	HSD17B7	HSD17B8	HSD3B1	HSD3B2	SRD5A1	SRD5A2	SRD5A3
4-bromophenol	na	CYP2E1
4-bromophenol-2,3-epoxide	na	CYP2E1
4-cholesten-7alpha,12alpha,24(S)-triol-3-one	na	AKR1D1	CYP8B1
4-cholesten-7alpha,12alpha,27-triol-3-one	na	AKR1D1	CYP8B1
4-cholesten-7alpha,24(S)-diol-3-one	na	AKR1D1	CYP8B1	HSD3B7
4-cholesten-7alpha,27-diol-3-one	na	AKR1D1	CYP8B1	HSD3B7
4-cis-decenoyl-CoA	na	ACAA1	ACAA2	ACAD9	ACADL	ACADM	ACADVL	ACOX1	ACOX3	ECHS1	EHHADH	HADH	HADHA	HADHB	HSD17B4	MYO5B
4-coumarate	na	SLC22A11	TYR
4-hydroxy-17beta-estradiol	na	COMT	CYP3A4	EPX	LPO	LRTOMT	MPO	PRDX6	TPO
4-hydroxy-17beta-estradiol-2-S-glutathione	na	GSTA1	GSTA2	GSTA3	GSTA4	GSTA5	GSTK1	GSTM1	GSTM2	GSTM3	GSTM4	GSTM5	GSTO1	GSTO2	GSTP1	GSTT2	GSTT2B	GSTZ1	HPGDS	MGST1	MGST2	MGST3
4-hydroxy-2-nonenal	na	ABCC1
4-hydroxy-2-oxoglutarate	na	GOT1	GOT2	HOGA1
4-hydroxy-2-quinolinecarboxylic acid	na	AADAT	KYAT1	KYAT3	SLC22A6	SLC22A8
4-hydroxy-4-(methylnitrosoamino)-1-(3-pyridinyl)-1-butanone	na	CYP2A13	CYP2A6	CYP2A7	CYP2D6	CYP2E1
4-hydroxy-all-trans-retinoate	na	CYP26A1	CYP26B1	UGT1A1	UGT1A10	UGT1A3	UGT1A4	UGT1A5	UGT1A6	UGT1A7	UGT1A8	UGT1A9	UGT2A1	UGT2A3	UGT2B10	UGT2B11	UGT2B15	UGT2B17	UGT2B28	UGT2B4	UGT2B7	UGT3A1	UGT3A2
4-hydroxy-all-trans-retinyl-acetate	na	UGT1A1	UGT1A10	UGT1A3	UGT1A4	UGT1A5	UGT1A6	UGT1A7	UGT1A8	UGT1A9	UGT2A1	UGT2A3	UGT2B10	UGT2B11	UGT2B15	UGT2B17	UGT2B28	UGT2B4	UGT2B7	UGT3A1	UGT3A2
4-hydroxy-atorvastatin-acid / para-hydroxy-atorvastatin acid	na	ABCB1	ABCC2	CYP2C8	CYP3A4	CYP3A5	PON3	SLCO1B1	SLCO2B1
4-hydroxy-atorvastatin-lactone / para-hydroxy-atorvastatin lactone	na	ABCB1	ABCC2	CYP3A4	CYP3A5	PON3	SLCO1B1	SLCO2B1
4-hydroxy-debrisoquine	na	CYP2C19	CYP2C9
4-hydroxy-tolbutamide	na	CYP2C9
4-hydroxybenzoate	na	COQ2
4-hydroxyestrone	na	COMT	CYP3A4	EPX	LPO	LRTOMT	MPO	PRDX6	TPO
4-hydroxyestrone-2-S-glutathione	na	GSTA1	GSTA2	GSTA3	GSTA4	GSTA5	GSTK1	GSTM1	GSTM2	GSTM3	GSTM4	GSTM5	GSTO1	GSTO2	GSTP1	GSTT2	GSTT2B	GSTZ1	HPGDS	MGST1	MGST2	MGST3
4-hydroxyphenylacetaldehyde	na	ALDH1A3	ALDH3A1	ALDH3B1	ALDH3B2	AOC1	AOC2	AOC3	MAOA	MAOB
4-hydroxyphenylacetate	na	ALDH1A3	ALDH3A1	ALDH3B1	ALDH3B2
4-hydroxyphenylpyruvate	na	GOT1	GOT2	HPD	IL4I1	MIF	TAT
4-hydroxyretinoic acid	na	CYP2C8	CYP2C9	CYP2J2
4-hydroxyvitamin A1	na	CYP26B1
4-imidazolone-5-propanoate	na	AMDHD1	UROC1
4-maleylacetoacetate	na	GSTZ1	HGD
4-methoxy-17beta-estradiol	na	COMT	LRTOMT
4-methoxyestrone	na	COMT	LRTOMT
4-methyl-2-oxopentanoate	na	ADH5	AKR1B10	AKR1B15	AKR1C1	AKR1C4	ALOX12B	ALOXE3	BCAT1	BCAT2	BCKDHA	BCKDHB	BDH2	CBR4	CTBP1	DHRS2	HSD11B1L	HSD11B2	HSD17B11	HSD17B14	HSD17B8	HSD3B7	HTATIP2	IDO2	MDH1B	RDH10	RDH12	RDH13	RDH14	SDR16C5	SDR42E1	SDR42E2	SDR9C7	TMEM91	WWOX
4-methyl-pentanoyl-CoA	na	ACAA2	ACADL	ACADM	HADHA	HADHB
4-methyl-trans-2-pentenoyl-CoA	na	ACADL	ACADM	ECHS1	EHHADH	HADHA
4-methylpentan-1-ol	na	AKR1B1	AKR1B10
4-methylthio-2-oxobutanoic acid	na	ADI1	IL4I1	TAT
4-nitrocatechol	na	CYP2E1
4-nitrophenyl-phosphate	na	ACP1	ACP2	ACP3	ACP4	ACP5	ACP6	ALDH1A3	ALDH3B1	ALPG	ALPI	ALPL	ALPP	PXYLP1
4-nitrophenyl-sulfate	na	SULT1A1	SULT1A2	SULT1A3	SULT1A4
4-oxo-13-cis-retinoate	na	CYP26B1
4-oxo-9-cis-retinal	na	CYP1A2
4-oxo-9-cis-retinoate	na	ADH5	AKR1B10	AKR1B15	AKR1C1	AKR1C4	BDH2	CBR4	CTBP1	CYP26B1	DHRS2	HSD11B1L	HSD11B2	HSD17B11	HSD17B14	HSD17B8	HSD3B7	HTATIP2	MDH1B	RDH10	RDH12	RDH13	RDH14	SDR16C5	SDR42E1	SDR42E2	SDR9C7	UGT1A1	UGT1A10	UGT1A3	UGT1A4	UGT1A5	UGT1A6	UGT1A7	UGT1A8	UGT1A9	UGT2A1	UGT2A3	UGT2B10	UGT2B11	UGT2B15	UGT2B17	UGT2B28	UGT2B4	UGT2B7	UGT3A1	UGT3A2	WWOX
4-oxo-9-cis-retinoyl-beta-glucuronide	na	UGT1A1	UGT1A10	UGT1A3	UGT1A4	UGT1A5	UGT1A6	UGT1A7	UGT1A8	UGT1A9	UGT2A1	UGT2A3	UGT2B10	UGT2B11	UGT2B15	UGT2B17	UGT2B28	UGT2B4	UGT2B7	UGT3A1	UGT3A2
4-oxo-all-trans-retinoate	na	CYP26B1
4-oxoretinol	na	CYP26A1
4-pyridoxate	na	AOX1
4-trimethylammoniobutanal	na	ALDH9A1	SHMT2
4alpha-carboxy-4beta-methyl-5alpha-cholesta-8,24-dien-3beta-ol	na	FAXDC2	MAGEA2	MAGEA2B	MSMO1	NSDHL
4alpha-carboxy-4beta-methyl-5alpha-cholesta-8-en-3beta-ol	na	FAXDC2	MSMO1	NSDHL
4alpha-carboxy-5alpha-cholesta-8,24-dien-3beta-ol	na	FAXDC2	MSMO1	NSDHL
4alpha-carboxy-5alpha-cholesta-8-en-3beta-ol	na	FAXDC2	MSMO1	NSDHL
4alpha-formyl-4beta-methyl-5alpha-cholesta-8,24-dien-3beta-ol	na	FAXDC2	MSMO1
4alpha-formyl-4beta-methyl-5alpha-cholesta-8-en-3beta-ol	na	FAXDC2	MSMO1
4alpha-formyl-5alpha-cholesta-8,24-dien-3beta-ol	na	FAXDC2	MSMO1
4alpha-formyl-5alpha-cholesta-8-en-3beta-ol	na	FAXDC2	MSMO1
4alpha-hydroxymethyl-4beta-methyl-5alpha-cholesta-8,24-dien-3beta-ol	na	FAXDC2	MSMO1
4alpha-hydroxymethyl-4beta-methyl-5alpha-cholesta-8-en-3beta-ol	na	FAXDC2	MSMO1
4alpha-hydroxymethyl-5alpha-cholesta-8,24-dien-3beta-ol	na	FAXDC2	MSMO1
4alpha-hydroxymethyl-5alpha-cholesta-8-en-3beta-ol	na	FAXDC2	MSMO1
4alpha-hydroxytetrahydrobiopterin	na	PAH	PCBD1	PCBD2	TH	TPH1	TPH2
4alpha-methyl-5alpha-cholesta-8-en-3-one	na	HSD17B7	NSDHL
4alpha-methyl-cholesta-8-enol	na	FAXDC2	HSD17B7	MSMO1
4alpha-methylzymosterol	na	FAXDC2	HSD17B7	MSMO1
5(S),12(R)-dihydroxy-eicosa-2,8-trans-6,14-cis-tetraenoyl-CoA	na	ACOX1	ACOX3	ECHS1	ECI1	ECI2	EHHADH	HADHA
5(S),6(S)-epoxy-15(R)-HEPE	na	ALOX5	EPHX1	EPHX2
5(S)-HEPE	na	ABCC1	ABCC4	CBR1	CBR3	DHRS4
5(S)-HETE	na	ALOX12	ALOX5	CBR1	CBR3	CYP4F11	CYP4F2	CYP4F22	CYP4F3	CYP4F8	DHRS4	GPX1	GPX2	GPX3	GPX4	GPX5	GPX6	GPX7	GPX8	PRDX6
5(S)-HPETE	na	ALOX5	FABP1	GPX1	GPX2	GPX3	GPX4	GPX5	GPX6	GPX7	GPX8	PRDX6
5(S)-HpEPE	na	ALOX5
5,10-methenyl-THF	na	AMT	DLD	FTCD	GCSH	GLDC	MTHFD1	MTHFD1L	MTHFD2	MTHFD2L	MTHFS
5,10-methylene-THF	na	ABCB4	ABCC1	ABCC11	ABCC2	ABCC4	ABCC5	ABCG2	AMT	DLD	FOLR1	FOLR2	FOLR3	GCSH	GLDC	MTHFD1	MTHFD1L	MTHFD2	MTHFD2L	MTHFR	SARDH	SHMT1	SHMT2	SLC19A1	SLC46A1	TYMS
5,12,20-TriHETE	na	CYP4F11	CYP4F2	CYP4F22	CYP4F3	CYP4F8
5,12-DiHETE	na	CBR1	CBR3	CYP4F11	CYP4F2	CYP4F22	CYP4F3	CYP4F8	DHRS4
5,15-DiHETE	na	ABCC1	ABCC4	ALOX5
5,6-DHET	na	EPHX1	EPHX2
5,6-Dihydrouracil	na	DPYD	DPYS	DPYSL2	DPYSL3
5,6-EET	na	CYP19A1	CYP1A1	CYP1A2	CYP1B1	CYP2A13	CYP2A6	CYP2A7	CYP2B6	CYP2C18	CYP2C19	CYP2C8	CYP2C9	CYP2D6	CYP2E1	CYP2F1	CYP2J2	CYP2S1	CYP2U1	CYP3A4	CYP3A43	CYP3A5	CYP3A7	CYP3A7-CYP3A51P	CYP4B1	CYP4F11	CYP4F12	CYP4F8	CYP4X1	CYP4Z1	EPHX1	EPHX2
5,6-dihydroxyindole	na	TYR
5,6-dihydroxyindole-2-carboxylate	na	DCT	TYR	TYRP1
5,6-epoxy,(18R)-HEPE	na	ALOX5
5,6-epoxy-(8Z)-tetradecenoic acid	na	AASDH	ACAA1	ACAA2	ACOT1	ACOT2	ACOT4	ACOT7	ACOT8	ACOX1	ACOX3	ACSF2	ACSF3	AMACR	BAAT	ECHS1	HADH	HADHA	HADHB	HSD17B10	HSD17B4	SLC27A1	SLC27A2	SLC27A3	SLC27A4
5,6-epoxy-13-cis-retinoate	na	CYP26B1	UGT1A1	UGT1A10	UGT1A3	UGT1A4	UGT1A5	UGT1A6	UGT1A7	UGT1A8	UGT1A9	UGT2A1	UGT2A3	UGT2B10	UGT2B11	UGT2B15	UGT2B17	UGT2B28	UGT2B4	UGT2B7	UGT3A1	UGT3A2
5,6-epoxy-3-alpha-iso-pravastatin	na	ABCB11	ABCC2	ABCG2	CYP3A4
5,6-epoxytetraene	na	ALOX12	ALOX5	EPHX1	EPHX2
5,6-indolequinone-2-carboxylate	na	TYR	TYRP1
5,8,11,14,17-Eicosapentenoic Acid	na	ACOT13	ACOT2	ACOT7	ACOT8	UCP1
5,8,11,14,17-Eicosapentenoyl Coenzyme A	na	ACADVL	ACOT13	ACOT2	ACOT7	ACOT8	HADHA	HADHB
5,8,11,14-Eicosatetraenoyl Coenzyme A	na	ACAA1	ACADVL	ACOX1	EHHADH	HADHA	HADHB	HSD17B4
5,8,11-Tetradecatrienoyl Coenzyme A	na	ACAA1	ACADVL	ACOX1	EHHADH	HADHA	HADHB	HSD17B4
5,8-Tetradecadienoyl Coenzyme A	na	ACAA1	ACADVL	ACOX1	EHHADH	HADHA	HADHB	HSD17B4
5,8-epoxy-13-cis-retinoate	na	CYP26B1
5-(D-galactosyloxy)-L-lysine-procollagen	na	COLGALT1	COLGALT2	PLOD3
5-Dodecenoyl Coenzyme A	na	ACAA2	ACADM	ACADVL	ECHS1	HADH	HADHA	HADHB
5-Hydroxy-2-oxo-4-ureido-2,5-dihydro-1H-imidazole-5-carboxylate	na	URAD
5-L-gamma-glutamyl	na	GGT1	GGT2	GGT5	GGT6	GGT7	GGTLC1	GGTLC2
5-Octenoyl Coenzyme A	na	ACAA1	ACAA2	ACADM	ACOX1	ECHS1	EHHADH	HADH	HSD17B4
5-Phosphonooxy-L-lysine	na	HYKK	PHYKPL
5-S-Cysteinylglycine Dopa	na	GGT5
5-S-glutathionyl-L-dopa	na	ABCC1	GGT5	GSTA1	GSTA2	GSTA3	GSTA4	GSTA5	GSTK1	GSTM1	GSTM2	GSTM3	GSTM4	GSTM5	GSTO1	GSTO2	GSTP1	GSTT2	GSTT2B	GSTZ1	HPGDS	MGST1	MGST2	MGST3	RALBP1
5-S-glutathionyl-adrenochrome hydroquinone	na	GSTA1	GSTA2	GSTA3	GSTA4	GSTA5	GSTK1	GSTM1	GSTM2	GSTM3	GSTM4	GSTM5	GSTO1	GSTO2	GSTP1	GSTT2	GSTT2B	GSTZ1	HPGDS	MGST1	MGST2	MGST3
5-S-glutathionyl-aminochrome reduced	na	GSTA1	GSTA2	GSTA3	GSTA4	GSTA5	GSTK1	GSTM1	GSTM2	GSTM3	GSTM4	GSTM5	GSTO1	GSTO2	GSTP1	GSTT2	GSTT2B	GSTZ1	HPGDS	MGST1	MGST2	MGST3
5-S-glutathionyl-dopachrome hydroquinone	na	GSTA1	GSTA2	GSTA3	GSTA4	GSTA5	GSTK1	GSTM1	GSTM2	GSTM3	GSTM4	GSTM5	GSTO1	GSTO2	GSTP1	GSTT2	GSTT2B	GSTZ1	HPGDS	MGST1	MGST2	MGST3
5-S-glutathionyl-dopamine	na	ABCC1	GSTA1	GSTA2	GSTA3	GSTA4	GSTA5	GSTK1	GSTM1	GSTM2	GSTM3	GSTM4	GSTM5	GSTO1	GSTO2	GSTP1	GSTT2	GSTT2B	GSTZ1	HPGDS	MGST1	MGST2	MGST3	RALBP1
5-S-glutathionyl-noradrenochrome hydroquinone	na	GSTA1	GSTA2	GSTA3	GSTA4	GSTA5	GSTK1	GSTM1	GSTM2	GSTM3	GSTM4	GSTM5	GSTO1	GSTO2	GSTP1	GSTT2	GSTT2B	GSTZ1	HPGDS	MGST1	MGST2	MGST3
5-alpha-dihydrotestosterone	na	AKR1C4	HSD3B1	HSD3B2	SRD5A1	SRD5A2	SRD5A3	STS	SULT2A1	UGT1A1	UGT1A10	UGT1A8	UGT2B28	UGT2B4
5-amino-2-oxopentanoic acid	na	DAO
5-aminolevulinate	na	ALAD	ALAS1	ALAS2	CPNE7
5-androstene-3,17-dione	na	HSD3B1	HSD3B2
5-carboxy-alpha-chromanol	na	AASDH	ACAA1	ACAA2	ACOT1	ACOT2	ACOT4	ACOT7	ACOT8	ACOX1	ACOX3	ACSF2	ACSF3	AMACR	BAAT	DECR1	DECR2	ECHS1	ECI1	ECI2	HADH	HADHA	HADHB	HSD17B10	HSD17B4	SLC27A1	SLC27A2	SLC27A3	SLC27A4
5-carboxy-gamma-chromanol	na	AASDH	ACAA1	ACAA2	ACOT1	ACOT2	ACOT4	ACOT7	ACOT8	ACOX1	ACOX3	ACSF2	ACSF3	AMACR	BAAT	DECR1	DECR2	ECHS1	ECI1	ECI2	HADH	HADHA	HADHB	HSD17B10	HSD17B4	SLC27A1	SLC27A2	SLC27A3	SLC27A4
5-deoxyadenosine	na	LIAS	LIPT2
5-formiminotetrahydrofolate	na	FTCD
5-formyl-THF	na	AMT	DLD	FTCD	GCSH	GLDC	MTHFS	SLC19A1
5-guanidino-2-oxopentanoate	na	DAO
5-hydroxy-L-tryptophan	na	DDC	IDO1	IDO2	SLC18A1	SLC18A2	TPH1	TPH2
5-hydroxy-N-formylkynurenine	na	AFMID	IDO1	IDO2
5-hydroxy-fluvastatin	na	CYP2C8	CYP2C9	CYP2D6	CYP3A4
5-hydroxy-omeprazole	na	CYP2C19
5-hydroxyindoleacetaldehyde	na	ADH1A	ADH1B	ADH1C	ADH4	ADH5	ADH6	ADH7	ADHFE1	ALDH1B1	ALDH2	ALDH3A2	ALDH4A1	ALDH7A1	ALDH9A1	AOX1	MAOA	MAOB
5-hydroxyindoleacetate	na	ALDH1B1	ALDH2	ALDH3A2	ALDH4A1	ALDH7A1	ALDH9A1	AOX1	ASMT	SLC4A1
5-hydroxykynurenamine	na	DDC	MAOA	MAOB
5-hydroxykynurenine	na	AFMID	DDC
5-hydroxytryptophol	na	ADH1A	ADH1B	ADH1C	ADH4	ADH5	ADH6	ADH7	ADHFE1	COMT	LRTOMT	SLC22A6	SLC22A8
5-methoxyindoleacetate	na	ASMT
5-methoxytryptophol	na	COMT	LRTOMT	SLC22A6	SLC22A8
5-methyl-THF	na	FOLR1	FOLR3	HNMT	MTHFR	MTR	SLC19A1
5-methyltetrahydropteroyltri-L-glutamate	na	MTR
5-methylthioadenosine	na	MTAP	SMS	SRM
5-oxo-(6E)-12-epi-LTB4	na	CBR1	CBR3	CYP19A1	CYP1A1	CYP1A2	CYP1B1	CYP2A13	CYP2A6	CYP2A7	CYP2B6	CYP2C18	CYP2C19	CYP2C8	CYP2C9	CYP2D6	CYP2E1	CYP2F1	CYP2J2	CYP2S1	CYP2U1	CYP3A4	CYP3A43	CYP3A5	CYP3A7	CYP3A7-CYP3A51P	CYP4B1	CYP4F11	CYP4F12	CYP4F8	CYP4X1	CYP4Z1	DHRS4
5-oxo-12(R)-hydroxy-eicosa-(2E,8E,10E,14Z)-tetraenoyl-CoA	na	ACOX1	ACOX3	ECHS1	ECI1	ECI2	EHHADH	HADHA
5-oxo-12(R)-hydroxy-eicosa-(8E,10E,14Z)-trienoyl-CoA	na	ACOX1	ACOX3	ACSBG1	ACSBG2	ACSL1	ACSL3	ACSL4	ACSL5	ACSL6	MEIKIN	SLC27A2
5-oxo-12(S)-hydroxy-eicosa-(2E,8E,10E,14Z)-tetraenoyl-CoA	na	ACOX1	ACOX3	ECHS1	ECI1	ECI2	EHHADH	HADHA
5-oxo-12(S)-hydroxy-eicosa-(8E,10E,14Z)-trienoyl-CoA	na	ACOX1	ACOX3	ACSBG1	ACSBG2	ACSL1	ACSL3	ACSL4	ACSL5	ACSL6	MEIKIN	SLC27A2
5-oxo-12-HETE	na	ALOX12	CBR1	CBR3	DHRS4
5-oxo-6-trans-LTB4	na	CBR1	CBR3	CYP19A1	CYP1A1	CYP1A2	CYP1B1	CYP2A13	CYP2A6	CYP2A7	CYP2B6	CYP2C18	CYP2C8	CYP2C9	CYP2D6	CYP2E1	CYP2F1	CYP2J2	CYP2S1	CYP2U1	CYP3A4	CYP3A43	CYP3A5	CYP3A7	CYP3A7-CYP3A51P	CYP4B1	CYP4F11	CYP4F12	CYP4F8	CYP4X1	CYP4Z1	DHRS4
5-oxo-EPE	na	CBR1	CBR3	DHRS4
5-oxo-ETE	na	ALOX12	CBR1	CBR3	DHRS4
5-oxoproline	na	GGACT	GGCT	OPLAH	TRHDE
5-oxoprolyl-peptide	na	QPCT
5-phosphopolynucleotide	na	RNGTT
5-phosphoribosyl-4-carboxy-5-aminoimidazole	na	PAICS
5-phosphoribosylamine	na	GART	PPAT
5-phosphoribosylformylglycinamidine	na	GART	PFAS
5-pp-inspP5	na	IP6K1	IP6K2	IP6K3	NUDT10	NUDT11	NUDT3	NUDT4	PPIP5K1	PPIP5K2
5-tetradecenoyl-CoA	na	ACAA1	ACAA2	ACAD9	ACADL	ACADM	ACADVL	ACOT1	ACOT2	ACOT4	ACOT6	ACOT7	ACOX1	ACOX3	ACSBG1	ACSBG2	ACSL1	ACSL3	ACSL4	ACSL5	ACSL6	BAAT	CPT1A	CPT1B	CPT1C	CPT2	CRAT	EHHADH	GPAM	GPAT2	GPAT3	GPAT4	HADHA	HADHB	HSD17B4	MEIKIN	MYO5B	SCD	SCD5	SLC27A2	SOAT1	SOAT2
5alpha-Pregnan-20alpha-ol-3-one	na	AKR1C3
5alpha-androstane-3,17-dione	na	ABCB1	AKR1C1	AKR1C2	AKR1C3	AKR1C4	AKR1D1	HSD3B1	HSD3B2	SRD5A1	SRD5A2	SRD5A3
5alpha-androstane-3alpha,17beta-diol	na	ABCB1	AKR1C4
5alpha-cholesta-7,24-dien-3beta-ol	na	DHCR24	EBP	SC5D
5alpha-cholesta-8,24-dien-3-one	na	HSD17B7	NSDHL
5alpha-cholesta-8-en-3-one	na	HSD17B7	NSDHL
5alpha-dihydrotestosterone-glucuronide	na	ABCC1	UGT1A1	UGT1A10	UGT1A8	UGT2B28	UGT2B4
5alpha-dihydrotestosterone-sulfate	na	STS	SULT2A1
5alpha-pregnane-3,20-dione	na	ABCB1	AKR1C1	AKR1C2	AKR1C3	AKR1C4	SRD5A1	SRD5A2	SRD5A3
5beta-cholestan-3alpha,7alpha,12alpha,24(S),27-pentol	na	CYP27A1
5beta-cholestan-3alpha,7alpha,12alpha,24(S)-tetrol	na	AKR1C4	CYP27A1
5beta-cholestan-3alpha,7alpha,12alpha-triol	na	AKR1C1	AKR1C2	AKR1C3	AKR1C4	CYP27A1	CYP2E1	CYP3A4
5beta-cholestan-3alpha,7alpha,24(S),27-tetrol	na	CYP27A1
5beta-cholestan-3alpha,7alpha,24(S)-triol	na	AKR1C4	CYP27A1
5beta-cholestan-7alpha,12alpha,24(S)-triol-3-one	na	AKR1C4	AKR1D1
5beta-cholestan-7alpha,12alpha,27-triol-3-one	na	AKR1C4	AKR1D1
5beta-cholestan-7alpha,24(S)-diol-3-one	na	AKR1C4	AKR1D1
5beta-cholestan-7alpha,27-diol-3-one	na	AKR1C4	AKR1D1
5beta-cholestane-3alpha,7alpha,12alpha,23,25-pentol	na	CYP3A4
5beta-cholestane-3alpha,7alpha,12alpha,24r,25-pentol	na	CYP3A4
5beta-cholestane-3alpha,7alpha,12alpha,24s,25-pentol	na	ABCB11	ABCC11	ABCC3	ADH5	AKR1B10	AKR1B15	AKR1C1	AKR1C4	BDH2	CBR4	CTBP1	CYP27A1	DHRS2	HSD11B1L	HSD11B2	HSD17B11	HSD17B14	HSD17B8	HSD3B7	HTATIP2	MDH1B	RDH10	RDH12	RDH13	RDH14	SDR16C5	SDR42E1	SDR42E2	SDR9C7	WWOX
5beta-cholestane-3alpha,7alpha,12alpha,25,27-pentol	na	CYP3A4
5beta-cholestane-3alpha,7alpha,12alpha,25-tetrol	na	CYP27A1	CYP3A4
5beta-cholestane-3alpha,7alpha,12alpha,26-tetrol	na	AKR1C4	CYP27A1
5beta-cholestane-3alpha,7alpha,12alpha,27,27-pentaol	na	CYP27A1	CYP2E1
5beta-cholestane-3alpha,7alpha,12alpha,27-tetraol	na	CYP27A1	CYP2E1
5beta-cholestane-3alpha,7alpha,26-triol	na	ABCB11	ABCC11	ABCC3	ADH1A	ADH1B	ADH1C	ADH4	ADH5	ADH6	ADH7	ADHFE1	AKR1C4	CYP27A1	SLC10A1
5beta-cholestane-3alpha,7alpha,27-triol	na	CYP27A1
5beta-cholestane-3alpha,7alpha-diol	na	AKR1C1	AKR1C2	AKR1C3	AKR1C4	CYP27A1
6(R)-hydroxy-tetradeca-(2E,4E,8Z)-trienoate	na	ACOX1	ACOX3	DECR1	DECR2
6(R)-hydroxy-tetradeca-(2E,8Z)-dienoate	na	DECR1	DECR2	ECHS1	EHHADH	HADHA
6(R)-hydroxy-tetradeca-(4E,8Z)-dienoate	na	ACAA2	ACOX1	ACOX3	HADHA	HADHB
6(S)-hydroxy-tetradeca-(2E,4E,8Z)-trienoate	na	ACOX1	ACOX3	DECR1	DECR2
6(S)-hydroxy-tetradeca-(2E,8Z)-dienoate	na	DECR1	DECR2	ECHS1	EHHADH	HADHA
6(S)-hydroxy-tetradeca-(4E,8Z)-dienoate	na	ACAA2	ACOX1	ACOX3	HADHA	HADHB
6,7-dihydro-5-oxo-12-epi-LTB4	na	ACSBG1	ACSBG2	ACSL1	ACSL3	ACSL4	ACSL5	ACSL6	CYP19A1	CYP1A1	CYP1A2	CYP1B1	CYP2A13	CYP2A6	CYP2A7	CYP2B6	CYP2C18	CYP2C19	CYP2C8	CYP2C9	CYP2D6	CYP2E1	CYP2F1	CYP2J2	CYP2S1	CYP2U1	CYP3A4	CYP3A43	CYP3A5	CYP3A7	CYP3A7-CYP3A51P	CYP4B1	CYP4F11	CYP4F12	CYP4F8	CYP4X1	CYP4Z1	MEIKIN	SLC27A2
6,7-dihydro-5-oxo-LTB4	na	ACSBG1	ACSBG2	ACSL1	ACSL3	ACSL4	ACSL5	ACSL6	CYP19A1	CYP1A1	CYP1A2	CYP1B1	CYP2A13	CYP2A6	CYP2A7	CYP2B6	CYP2C18	CYP2C19	CYP2C8	CYP2C9	CYP2D6	CYP2E1	CYP2F1	CYP2J2	CYP2S1	CYP2U1	CYP3A4	CYP3A43	CYP3A5	CYP3A7	CYP3A7-CYP3A51P	CYP4B1	CYP4F11	CYP4F12	CYP4F8	CYP4X1	CYP4Z1	MEIKIN	SLC27A2
6,7-dihydro-LTB4	na	CYP19A1	CYP1A1	CYP1A2	CYP1B1	CYP2A13	CYP2A6	CYP2A7	CYP2B6	CYP2C18	CYP2C19	CYP2C8	CYP2C9	CYP2D6	CYP2E1	CYP2F1	CYP2J2	CYP2S1	CYP2U1	CYP3A4	CYP3A43	CYP3A5	CYP3A7	CYP3A7-CYP3A51P	CYP4B1	CYP4F11	CYP4F12	CYP4F8	CYP4X1	CYP4Z1
6-(alpha-D-glucosaminyl)-1-phosphatidyl-1D-myo-inositol	na	GPLD1	PIGL	PIGW
6-(alpha-D-glucosaminyl)-1D-myo-inositol	na	GPLD1
6-[(1S,2R)-1,2-dihydroxy-3-triphosphooxypropyl]-7,8-dihydropterin	na	ALPG	ALPI	ALPL	ALPP	GCH1	PTS
6-[2,3-dihydroxy-1-(hydroxymethyl)propyl]-1,2-dihydro-7-hydroxy-9-methoxy-cyclopenta[c][1]benzopyran-3,4-dione	na	AKR7A2	AKR7A3
6-beta-OH-gliclazide	na	CYP2C19	CYP2C8	CYP2C9	CYP2D6
6-beta-carboxy-simvastatin-acid form	na	PON3
6-beta-carboxy-simvastatin-lactone form	na	CYP2C8	CYP2D6	CYP3A4	CYP3A5	PON3
6-beta-hydroxy simvastatin acid	na	PON3
6-beta-hydroxy simvastatin lactone	na	CYP2C8	CYP2D6	CYP3A4	CYP3A5	PON3
6-beta-hydroxy-lovastatin lactone form	na	CYP2C8	CYP3A4	CYP3A5	PON3
6-beta-hydroxy-lovastatin-acid form	na	CYP2C8	CYP3A4	CYP3A5	PON3
6-beta-hydroxy-methyl-simvastatin-acid form	na	PON3
6-beta-hydroxy-methyl-simvastatin-lactone form	na	CYP2C8	CYP2D6	CYP3A4	CYP3A5	PON3
6-deoxy-L-galactose	na	FCSK	FUCA1	FUCA2
6-epipravastatin	na	ABCB11	ABCC2	ABCG2	SLCO1B1	SLCO2B1
6-exomethylene-lovastatin lactone form	na	CYP2C8	CYP3A4	CYP3A5	PON3
6-exomethylene-lovastatin-acid form	na	ABCB1	CYP2C8	CYP3A4	CYP3A5	PON3
6-exomethylene-simvastatin-lactone form	na	CYP2C8	CYP2D6	CYP3A4	CYP3A5
6-hydroxy-fluvastatin	na	CYP2C9
6-hydroxymelatonin	na	CHST10	CHST2	CHST4	CHST5	CHST6	CHST7	CHST8	CHST9	CYP1A1	CYP1A2	CYP1B1	CYP2C19	GAL3ST2	GAL3ST3	GAL3ST4	HS2ST1	HS6ST1	HS6ST2	HS6ST3	NDST1	NDST2	NDST3	NDST4	SULT1A3	SULT1B1	SULT1C2	SULT1C4	SULT4A1	UST
6-hydroxymelatonin-sulfate	na	CHST10	CHST2	CHST4	CHST5	CHST6	CHST7	CHST8	CHST9	GAL3ST2	GAL3ST3	GAL3ST4	HS2ST1	HS6ST1	HS6ST2	HS6ST3	NDST1	NDST2	NDST3	NDST4	SULT1A3	SULT1B1	SULT1C2	SULT1C4	SULT4A1	UST
6-hydroxypaclitaxel	na	CYP2C8
6-lactoyl-5,6,7,8-tetrahydropterin	na	SPR
6-methoxy-3-methyl-2-all-trans-decaprenyl-1,4-benzoquinol	na	COQ5	COQ7
6-methylmercaptopurine	na	TPMT
6-phospho-D-gluconate	na	H6PD	PGD	PGLS	SAT1	SAT2
6-pyruvoyltetrahydropterin	na	PTS	SPR
6-trans-12-epi-LTB4	na	CBR1	CBR3	DHRS4
6-trans-LTB4	na	CBR1	CBR3	DHRS4
6beta-hydroxytestosterone	na	CYP3A7	CYP3A7-CYP3A51P
7,10,13-Hexadecatrienoyl Coenzyme A	na	ACADVL	ACOT13	ACOT2	ACOT7	ACOT8	HADHA	HADHB
7,10-Hexadecadienoyl Coenzyme A	na	ACADVL	HADHA	HADHB
7,12-Dimethylbenz[A]Anthracene-3,4-Diol	na	CYP19A1	CYP1A1	CYP1A2	CYP1B1	CYP2A13	CYP2A6	CYP2A7	CYP2B6	CYP2C18	CYP2C8	CYP2C9	CYP2D6	CYP2E1	CYP2F1	CYP2J2	CYP2S1	CYP3A4	CYP3A43	CYP3A5	CYP3A7	CYP4B1	CYP4F11	CYP4F12	CYP4F8	CYP4X1	CYP4Z1	EPHX1	EPHX2
7,12-Dimethylbenz[A]Anthracene-3,4-Diol-1,2-Epoxide	na	CYP19A1	CYP1A1	CYP1A2	CYP1B1	CYP2A13	CYP2A6	CYP2A7	CYP2B6	CYP2C18	CYP2C8	CYP2C9	CYP2D6	CYP2E1	CYP2F1	CYP2J2	CYP2S1	CYP3A4	CYP3A43	CYP3A5	CYP3A7	CYP4B1	CYP4F11	CYP4F12	CYP4F8	CYP4X1	CYP4Z1
7,12-Dimethylbenz[A]Anthracene-3,4-Oxide	na	CYP19A1	CYP1A1	CYP1A2	CYP1B1	CYP2A13	CYP2A6	CYP2A7	CYP2B6	CYP2C18	CYP2C8	CYP2C9	CYP2D6	CYP2E1	CYP2F1	CYP2J2	CYP2S1	CYP3A4	CYP3A43	CYP3A5	CYP3A7	CYP4B1	CYP4F11	CYP4F12	CYP4F8	CYP4X1	CYP4Z1	EPHX1	EPHX2
7,12-dimethylbenz[a]anthracene	na	CYP19A1	CYP1A1	CYP1A2	CYP1B1	CYP2A13	CYP2A6	CYP2A7	CYP2B6	CYP2C18	CYP2C19	CYP2C8	CYP2C9	CYP2D6	CYP2E1	CYP2F1	CYP2J2	CYP2S1	CYP3A4	CYP3A43	CYP3A5	CYP3A7	CYP3A7-CYP3A51P	CYP4B1	CYP4F11	CYP4F12	CYP4F8	CYP4X1	CYP4Z1
7,12-dimethylbenz[a]anthracene 5,6-oxide	na	CYP1A1	CYP1B1	CYP2C18	CYP2C19	CYP2C8	CYP2C9	CYP3A4	CYP3A43	CYP3A5	CYP3A7	CYP3A7-CYP3A51P	EPHX1
7,8-dihydro-7-hydroxy-8-S-glutathionyl-benzo[a]pyrene	na	GSTA1	GSTA2	GSTA3	GSTA4	GSTA5	GSTK1	GSTM1	GSTM2	GSTM3	GSTM4	GSTM5	GSTO1	GSTO2	GSTP1	GSTT2	MGST1	MGST2	MGST3
7,8-epoxy-(4Z,10Z)-hexadecadienoic acid	na	AASDH	ACAA1	ACAA2	ACOT1	ACOT2	ACOT4	ACOT7	ACOT8	ACOX1	ACOX3	ACSF2	ACSF3	AMACR	BAAT	ECHS1	HADH	HADHA	HADHB	HSD17B10	HSD17B4	SLC27A1	SLC27A2	SLC27A3	SLC27A4
7-Dehydrochenodeoxycholic acid; 7oxo-3alpha-hydroxy-5beta-cholan-24-oic acid	na	ABCB11	ABCC2	ABCC3	ABCC4	SLC10A1	SLC10A2	SLC51A	SLC51B	SLCO1B1	SLCO1B3
7-Dehydrocholic acid; 7-Oxodeoxycholic acid; 7oxo-3alpha,12alpha-Dihydroxy-5beta-cholan-24-oic acid	na	ABCB11	ABCC2	ABCC3	ABCC4	SLC10A1	SLC10A2	SLC51A	SLC51B	SLCO1B1	SLCO1B3
7-HETE	na	CYP19A1	CYP1A1	CYP1A2	CYP1B1	CYP2A13	CYP2A6	CYP2A7	CYP2B6	CYP2C18	CYP2C19	CYP2C8	CYP2C9	CYP2D6	CYP2E1	CYP2F1	CYP2J2	CYP2S1	CYP2U1	CYP3A4	CYP3A43	CYP3A5	CYP3A7	CYP3A7-CYP3A51P	CYP4B1	CYP4F11	CYP4F12	CYP4F8	CYP4X1	CYP4Z1
7-Ketolithocholate	na	ABCB11	ABCC11	ABCC3	SLC10A1
7-Tetradecenoyl Coenzyme A	na	ACADVL	HADHA	HADHB
7-beta-OH-gliclazide	na	CYP2C19	CYP2C8	CYP2C9
7-carboxy-alpha-chromanol	na	AASDH	ACAA1	ACAA2	ACOT1	ACOT2	ACOT4	ACOT7	ACOT8	ACOX1	ACOX3	ACSF2	ACSF3	AMACR	BAAT	ECHS1	HADH	HADHA	HADHB	HSD17B10	HSD17B4	SLC27A1	SLC27A2	SLC27A3	SLC27A4
7-carboxy-alpha-tocotrienol	na	AASDH	ACAA1	ACAA2	ACOT1	ACOT2	ACOT4	ACOT7	ACOT8	ACOX1	ACOX3	ACSF2	ACSF3	AMACR	BAAT	DECR1	DECR2	ECHS1	ECI1	ECI2	HADH	HADHA	HADHB	HSD17B10	HSD17B4	SLC27A1	SLC27A2	SLC27A3	SLC27A4
7-carboxy-gamma-chromanol	na	AASDH	ACAA1	ACAA2	ACOT1	ACOT2	ACOT4	ACOT7	ACOT8	ACOX1	ACOX3	ACSF2	ACSF3	AMACR	BAAT	ECHS1	HADH	HADHA	HADHB	HSD17B10	HSD17B4	SLC27A1	SLC27A2	SLC27A3	SLC27A4
7-carboxy-gamma-tocotrienol	na	AASDH	ACAA1	ACAA2	ACOT1	ACOT2	ACOT4	ACOT7	ACOT8	ACOX1	ACOX3	ACSF2	ACSF3	AMACR	BAAT	DECR1	DECR2	ECHS1	ECI1	ECI2	HADH	HADHA	HADHB	HSD17B10	HSD17B4	SLC27A1	SLC27A2	SLC27A3	SLC27A4
7-dehydrodesmosterol	na	DHCR7	SC5D
7-hexadecenoyl-CoA	na	ACAA1	ACAA2	ACAD9	ACADL	ACADM	ACADVL	ACOT1	ACOT2	ACOT4	ACOT6	ACOT7	ACOX1	ACOX3	ACSBG1	ACSBG2	ACSL1	ACSL3	ACSL4	ACSL5	ACSL6	BAAT	CPT1A	CPT1B	CPT1C	CPT2	CRAT	EHHADH	GPAM	GPAT2	GPAT3	GPAT4	HADHA	HADHB	HSD17B4	MEIKIN	MYO5B	SCD	SCD5	SLC27A2	SOAT1	SOAT2
7-hydroxy-3-alpha-iso-pravastatin	na	ABCB11	ABCC2	ABCG2	CYP3A4
7-hydroxymethyl-12-methylbenz[a]anthracene	na	CYP1A1	CYP1B1	CYP2C18	CYP2C19	CYP2C8	CYP2C9	CYP3A4	CYP3A43	CYP3A5	CYP3A7	SULT2A1
7-hydroxymethyl-12-methylbenz[a]anthracene sulfate	na	SULT2A1
7-palmitoleic acid	na	ABCA1	ACOT1	ACOT2	ACOT4	ACOT6	ACOT7	ACSBG1	ACSBG2	ACSL1	ACSL3	ACSL4	ACSL5	ACSL6	BAAT	CD36	CEL	FABP1	FABP12	FABP2	FABP3	FABP4	FABP5	FABP6	FABP7	FABP9	LIPA	MEIKIN	SLC27A1	SLC27A2	SLC27A3	SLC27A4	SLC27A6
7Z,10Z-Hexadecadienoic Acid	na	ACOT13	ACOT2	ACOT7	ACOT8	UCP1
7alpha,12alpha-dihydroxy-5beta-cholestan-3-one	na	AKR1C1	AKR1C2	AKR1C3	AKR1C4	AKR1D1
7alpha,12alpha-dihydroxycholest-4-en-3-one	na	ABCB11	ABCC11	ABCC3	AKR1D1	CYP8B1
7alpha,25-dihydroxy-4-cholesten-3-one	na	HSD3B7
7alpha-hydroxy-3-oxo-4-cholestenoic acid	na	CYP27A1
7alpha-hydroxy-5beta-cholestan-3-one	na	AKR1C1	AKR1C2	AKR1C3	AKR1C4	AKR1D1
7alpha-hydroxycholest-4-en-3-one	na	ABCB11	ABCC11	ABCC3	AKR1D1	CYP8B1	HSD3B1	HSD3B2	HSD3B7	SLC10A1
7alpha-hydroxycholesterol	na	CYP7A1	HSD3B7
7alpha-hydroxypregnenolone	na	CYP7B1
8(R)-hydroxy-hexadeca-(2E,4E,6E,10Z)-tetraenoate	na	ACOX1	ACOX3	DECR1	DECR2
8(R)-hydroxy-hexadeca-(2E,6E,10Z)-trienoate	na	DECR1	DECR2	ECHS1	EHHADH	HADHA
8(R)-hydroxy-hexadeca-(4E,6E,10Z)-trienoate	na	ACAA2	ACOX1	ACOX3	HADHA	HADHB
8(S)-HETE	na	ALOX12
8(S)-HPETE	na	ALOX12
8(S)-hydroxy-hexadeca-(2E,4E,6E,10Z)-tetraenoate	na	ACOX1	ACOX3	DECR1	DECR2
8(S)-hydroxy-hexadeca-(2E,6E,10Z)-trienoate	na	DECR1	DECR2	ECHS1	EHHADH	HADHA
8(S)-hydroxy-hexadeca-(4E,6E,10Z)-trienoate	na	ACAA2	ACOX1	ACOX3	HADHA	HADHB
8,11-eicosadienoic acid	na	ABCA1	ACOT1	ACOT2	ACOT4	ACOT6	ACOT7	ACSBG1	ACSBG2	ACSL1	ACSL3	ACSL4	ACSL5	ACSL6	BAAT	CD36	CEL	FABP1	FABP12	FABP2	FABP3	FABP4	FABP5	FABP6	FABP7	FABP9	LIPA	MEIKIN	SLC27A1	SLC27A2	SLC27A3	SLC27A4	SLC27A6
8,9-DHET	na	EPHX1	EPHX2
8,9-EET	na	CYP19A1	CYP1A1	CYP1A2	CYP1B1	CYP2A13	CYP2A6	CYP2A7	CYP2B6	CYP2C18	CYP2C19	CYP2C8	CYP2C9	CYP2D6	CYP2E1	CYP2F1	CYP2J2	CYP2S1	CYP2U1	CYP3A4	CYP3A43	CYP3A5	CYP3A7	CYP3A7-CYP3A51P	CYP4B1	CYP4F11	CYP4F12	CYP4F8	CYP4X1	CYP4Z1	EPHX1	EPHX2
8,9-epoxy-(5Z)-tetradecenoic acid	na	AASDH	ACAA1	ACAA2	ACOT1	ACOT2	ACOT4	ACOT7	ACOT8	ACOX1	ACOX3	ACSF2	ACSF3	AMACR	BAAT	ECHS1	HADH	HADHA	HADHB	HSD17B10	HSD17B4	SLC27A1	SLC27A2	SLC27A3	SLC27A4
8-Dehydrocholesterol	na	CYP27A1
8-HETE	na	CYP19A1	CYP1A1	CYP1A2	CYP1B1	CYP2A13	CYP2A6	CYP2A7	CYP2B6	CYP2C18	CYP2C19	CYP2C8	CYP2C9	CYP2D6	CYP2E1	CYP2F1	CYP2J2	CYP2S1	CYP2U1	CYP3A4	CYP3A43	CYP3A5	CYP3A7	CYP3A7-CYP3A51P	CYP4B1	CYP4F11	CYP4F12	CYP4F8	CYP4X1	CYP4Z1
9(10)-EpOME	na	CYP19A1	CYP1A1	CYP1A2	CYP1B1	CYP2A13	CYP2A6	CYP2A7	CYP2B6	CYP2C18	CYP2C19	CYP2C8	CYP2C9	CYP2D6	CYP2E1	CYP2F1	CYP2J2	CYP2S1	CYP2U1	CYP3A4	CYP3A43	CYP3A5	CYP3A7	CYP4B1	CYP4F11	CYP4F12	CYP4F8	CYP4X1	CYP4Z1	EPHX1	EPHX2
9(S)-HPODE	na	PTGS1	PTGS2
9,10-epoxy-(6Z,12Z)-octadecadienoic acid	na	AASDH	ACAA1	ACAA2	ACOT1	ACOT2	ACOT4	ACOT7	ACOT8	ACOX1	ACOX3	ACSF2	ACSF3	AMACR	BAAT	ECHS1	HADH	HADHA	HADHB	HSD17B10	HSD17B4	SLC27A1	SLC27A2	SLC27A3	SLC27A4
9,10-hydroxyoctadec-12(Z)-enoate	na	EPHX1	EPHX2	UGT1A1	UGT1A10	UGT1A3	UGT1A4	UGT1A5	UGT1A6	UGT1A7	UGT1A8	UGT1A9	UGT2A1	UGT2A3	UGT2B10	UGT2B11	UGT2B15	UGT2B17	UGT2B28	UGT2B4	UGT2B7	UGT3A1	UGT3A2
9-HETE	na	CYP19A1	CYP1A1	CYP1A2	CYP1B1	CYP2A13	CYP2A6	CYP2A7	CYP2B6	CYP2C18	CYP2C19	CYP2C8	CYP2C9	CYP2D6	CYP2E1	CYP2F1	CYP2J2	CYP2S1	CYP2U1	CYP3A4	CYP3A43	CYP3A5	CYP3A7	CYP3A7-CYP3A51P	CYP4B1	CYP4F11	CYP4F12	CYP4F8	CYP4X1	CYP4Z1
9-O-acetylated-GD3	na	SLC33A1
9-O-acetylated-GT3	na	SLC33A1
9-Octadecenoyl Coenzyme A	na	ACAA1	ACOX1	EHHADH	HSD17B4
9-carboxy-alpha-chromanol	na	AASDH	ACAA1	ACAA2	ACOT1	ACOT2	ACOT4	ACOT7	ACOT8	ACOX1	ACOX3	ACSF2	ACSF3	AMACR	BAAT	ECHS1	HADH	HADHA	HADHB	HSD17B10	HSD17B4	SLC27A1	SLC27A2	SLC27A3	SLC27A4
9-carboxy-alpha-tocotrienol	na	AASDH	ACAA1	ACAA2	ACOT1	ACOT2	ACOT4	ACOT7	ACOT8	ACOX1	ACOX3	ACSF2	ACSF3	AMACR	BAAT	DECR1	DECR2	ECHS1	ECI1	ECI2	HADH	HADHA	HADHB	HSD17B10	HSD17B4	SLC27A1	SLC27A2	SLC27A3	SLC27A4
9-carboxy-gamma-chromanol	na	AASDH	ACAA1	ACAA2	ACOT1	ACOT2	ACOT4	ACOT7	ACOT8	ACOX1	ACOX3	ACSF2	ACSF3	AMACR	BAAT	ECHS1	HADH	HADHA	HADHB	HSD17B10	HSD17B4	SLC27A1	SLC27A2	SLC27A3	SLC27A4
9-carboxy-gamma-tocotrienol	na	AASDH	ACAA1	ACAA2	ACOT1	ACOT2	ACOT4	ACOT7	ACOT8	ACOX1	ACOX3	ACSF2	ACSF3	AMACR	BAAT	DECR1	DECR2	ECHS1	ECI1	ECI2	HADH	HADHA	HADHB	HSD17B10	HSD17B4	SLC27A1	SLC27A2	SLC27A3	SLC27A4
9-cis-4-oxo-13,14-dihydro-retinoate	na	ADH5	AKR1B10	AKR1B15	AKR1C1	AKR1C4	BDH2	CBR4	CTBP1	DHRS2	HSD11B1L	HSD11B2	HSD17B11	HSD17B14	HSD17B8	HSD3B7	HTATIP2	MDH1B	RDH10	RDH12	RDH13	RDH14	SDR16C5	SDR42E1	SDR42E2	SDR9C7	WWOX
9-cis-retinal	na	ALDH1A1	ALDH1A2	CYP1A2	DHRS4	DHRS4L2	HSD17B6	RBP1	RBP2	RBP3	RDH11	RDH12	RDH13	RDH14	RDH16	RDH5	RDH8	RLBP1	SDR16C5
9-cis-retinoate	na	ALDH1A1	ALDH1A2	CYP26B1	UGT1A1	UGT1A10	UGT1A3	UGT1A4	UGT1A5	UGT1A6	UGT1A7	UGT1A8	UGT1A9	UGT2A1	UGT2A3	UGT2B10	UGT2B11	UGT2B15	UGT2B17	UGT2B28	UGT2B4	UGT2B7	UGT3A1	UGT3A2
9-cis-retinol	na	DHRS4	DHRS4L2	HSD17B6	RBP1	RBP2	RBP3	RDH11	RDH12	RDH13	RDH14	RDH16	RDH5	RDH8	RLBP1	SDR16C5
9-cis-retinoyl-beta-D-glucuronide	na	UGT1A1	UGT1A10	UGT1A3	UGT1A4	UGT1A5	UGT1A6	UGT1A7	UGT1A8	UGT1A9	UGT2A1	UGT2A3	UGT2B10	UGT2B11	UGT2B15	UGT2B17	UGT2B28	UGT2B4	UGT2B7	UGT3A1	UGT3A2
9-deoxy-delta12-PGD2	na	GSTA1	GSTA2	GSTA3	GSTA4	GSTA5	GSTK1	GSTM1	GSTM2	GSTM3	GSTM4	GSTM5	GSTO1	GSTO2	GSTP1	GSTT2	GSTT2B	GSTZ1	HPGDS	MGST1	MGST2	MGST3	PTGES
9-eicosenoic acid	na	ABCA1	ACOT1	ACOT2	ACOT4	ACOT6	ACOT7	ACSBG1	ACSBG2	ACSL1	ACSL3	ACSL4	ACSL5	ACSL6	BAAT	CD36	CEL	FABP1	FABP12	FABP2	FABP3	FABP4	FABP5	FABP6	FABP7	FABP9	LIPA	MEIKIN	SLC27A1	SLC27A2	SLC27A3	SLC27A4	SLC27A6
9-eicosenoyl-CoA	na	ACAA1	ACAA2	ACAD9	ACADL	ACADM	ACADVL	ACOT1	ACOT2	ACOT4	ACOT6	ACOT7	ACSBG1	ACSBG2	ACSL1	ACSL3	ACSL4	ACSL5	ACSL6	BAAT	CPT1A	CPT1B	CPT1C	CPT2	CRAT	ECHS1	ELOVL1	ELOVL2	ELOVL3	ELOVL4	ELOVL5	ELOVL6	ELOVL7	GPAM	GPAT2	GPAT3	GPAT4	HADH	HADHA	HADHB	HSD17B10	MEIKIN	SLC27A2	SOAT1	SOAT2	TECR	TECRL
9-heptadecenoyl-CoA	na	ACOT1	ACOT2	ACOT4	ACOT6	ACOT7	ACSBG1	ACSBG2	ACSL1	ACSL3	ACSL4	ACSL5	ACSL6	BAAT	CPT1A	CPT1B	CPT1C	CPT2	CRAT	GPAM	GPAT2	GPAT3	GPAT4	MEIKIN	SCD	SCD5	SLC27A2	SOAT1	SOAT2
9-heptadecylenic acid	na	ABCA1	ACOT1	ACOT2	ACOT4	ACOT6	ACOT7	ACSBG1	ACSBG2	ACSL1	ACSL3	ACSL4	ACSL5	ACSL6	BAAT	CD36	CEL	FABP1	FABP12	FABP2	FABP3	FABP4	FABP5	FABP6	FABP7	FABP9	LIPA	MEIKIN	SLC27A1	SLC27A2	SLC27A3	SLC27A4	SLC27A6
9-hydroxy-10-O-D-glucuronoside-(12Z)-octadecenoate	na	UGT1A1	UGT1A10	UGT1A3	UGT1A4	UGT1A5	UGT1A6	UGT1A7	UGT1A8	UGT1A9	UGT2A1	UGT2A3	UGT2B10	UGT2B11	UGT2B15	UGT2B17	UGT2B28	UGT2B4	UGT2B7	UGT3A1	UGT3A2
9-hydroxybenzo[a]pyrene	na	CYP1A1	CYP1B1	CYP2C18	CYP2C19	CYP2C8	CYP2C9	CYP3A4	CYP3A43	CYP3A5	CYP3A7	CYP3A7-CYP3A51P
9-hydroxybenzo[a]pyrene-4,5-oxide	na	CYP1A1	CYP1B1	CYP2C18	CYP2C19	CYP2C8	CYP2C9	CYP3A4	CYP3A43	CYP3A5	CYP3A7	CYP3A7-CYP3A51P
9-hydroxyoctadecadienoate	na	PTGS1	PTGS2
ADP	na	ABCA1	ABCA3	ABCA4	ABCA8	ABCB1	ABCB11	ABCB4	ABCB6	ABCC1	ABCC11	ABCC2	ABCC3	ABCC4	ABCC5	ABCD1	ABCD2	ABCD3	ABCG1	ABCG2	ABCG5	ABCG8	ACACA	ACACB	ACAD8	ACAD9	ACADM	ACADVL	ACLY	ACOX3	ACSS2	ADA	ADK	ADPGK	AGK	AK1	AK2	AK3	AK4	AK5	AK6	AK7	AK8	AK9	ALB	ALDH18A1	AP1G1	APOB	APOC1	APOC2	APOC3	APOE	ATP10A	ATP11A	ATP11C	ATP12A	ATP1A1	ATP1A2	ATP1A3	ATP1A4	ATP1B1	ATP1B2	ATP1B3	ATP1B4	ATP2A1	ATP2A2	ATP2A3	ATP2B1	ATP2B2	ATP2B3	ATP2B4	ATP2C1	ATP2C2	ATP4A	ATP4B	ATP5F1A	ATP5F1B	ATP5F1C	ATP5F1D	ATP5F1E	ATP5MC1	ATP5MC2	ATP5MC3	ATP5ME	ATP5MF	ATP5MG	ATP5MJ	ATP5MK	ATP5PB	ATP5PD	ATP5PF	ATP5PO	ATP6AP1	ATP6V0A1	ATP6V0A2	ATP6V0A4	ATP6V0B	ATP6V0C	ATP6V0D1	ATP6V0D2	ATP6V0E1	ATP6V1A	ATP6V1B1	ATP6V1B2	ATP6V1C1	ATP6V1C2	ATP6V1D	ATP6V1E1	ATP6V1E2	ATP6V1F	ATP6V1G1	ATP6V1G2	ATP6V1G3	ATP6V1H	ATP8A1	ATP8B1	ATP8B2	BABAM2	BCAP31	BCKDK	BMP1	BRPF1	CA1	CA12	CA13	CA14	CA2	CA3	CA4	CA5A	CA5B	CA6	CA7	CA8	CA9	CAD	CALM1	CALM2	CALM3	CANT1	CERK	CHKA	CHKB	CKB	CKM	CKMT1A	CKMT1B	CKMT2	CMPK1	CMPK2	COASY	CPS1	CRISP3	CTPS1	CTPS2	CTSA	CTSB	CTSC	CTSD	CTSE	CTSF	CTSG	CTSH	CTSK	CTSL	CTSO	CTSS	CTSV	CTSW	CTSZ	DBP	DCK	DGKA	DGKB	DGKD	DGKE	DGKG	DGKH	DGKI	DGKK	DGKQ	DGKZ	DGUOK	DTYMK	DUSP9	ENTPD1	ENTPD2	ENTPD3	ENTPD4	ENTPD5	ENTPD6	ENTPD8	ETNK1	ETNK2	F2	FAM20B	FAM227B	FCSK	FGA	FGGY	FHIT	FN3K	FN3KRP	FPGS	FXYD2	GALK1	GALK2	GART	GCK	GCLC	GCLM	GK	GK2	GK3P	GK5	GLUL	GLYCTK	GNE	GRK1	GRK2	GRK3	GRK7	GSS	GUK1	HACD1	HACD2	HCN3	HCST	HK1	HK2	HK3	HKDC1	IDH3G	IP6K1	IP6K2	IP6K3	IPMK	IPPK	ITPK1	ITPKA	ITPKB	ITPKC	KHK	L1CAM	LGMN	LGSN	MCCC1	MCCC2	MIA3	MT-ATP6	MT-ATP8	MTHFD1	MTHFD1L	MTHFD2	MTHFD2L	MTHFS	MTPAP	MVD	MVK	MYLK	MYLK2	MYLK3	MYLK4	NADK	NADK2	NAE1	NAGK	NAPSA	NME1	NME1-NME2	NME2	NME3	NME4	NME5	NME6	NME7	NMRK1	NMRK2	NOL9	OBSL1	OPLAH	PAICS	PANK1	PANK2	PANK3	PANK4	PAPOLA	PAPOLB	PAPOLG	PAPSS1	PAPSS2	PC	PCCA	PCCB	PDK1	PDK2	PDK3	PDK4	PDXK	PDZD4	PFAS	PFKFB1	PFKFB2	PFKFB3	PFKFB4	PFKL	PFKM	PFKP	PGK1	PGK2	PHKA1	PHKA2	PHKB	PHKG1	PHKG2	PI4K2A	PI4K2B	PI4KA	PI4KB	PIK3C2A	PIK3C2B	PIK3C2G	PIK3C3	PIK3CA	PIK3CB	PIK3CD	PIK3CG	PIK3R1	PIK3R2	PIK3R3	PIK3R5	PIK3R6	PIKFYVE	PIP4K2A	PIP4K2B	PIP4K2C	PIP5K1A	PIP5K1B	PIP5K1C	PIP5KL1	PKLR	PKM	PLG	PLXNB3	PMVK	PNCK	POLR1A	POLR1B	POLR1C	POLR1D	POLR1E	POLR1H	POLR2A	POLR2B	POLR2C	POLR2D	POLR2E	POLR2F	POLR2G	POLR2H	POLR2I	POLR2J	POLR2K	POLR2L	POLR3A	POLR3B	POLR3C	POLR3D	POLR3E	POLR3F	POLR3G	POLR3GL	POLR3H	POLR3K	POLRMT	PPIP5K1	PPIP5K2	RALBP1	RBKS	RFK	RRM1	RRM2	RRM2B	SAT1	SAT2	SERPINA1	SERPINA3	SHPK	SLC17A6	SLC17A7	SLC17A8	SLC18A1	SLC18A2	SLC18A3	SLC23A1	SLC23A2	SLC25A19	SLC25A4	SLC25A5	SLC25A6	SLC27A1	SLC27A2	SLC27A3	SLC27A4	SLC27A5	SLC27A6	SLC32A1	SLC51A	SLC51B	SLC52A1	SLC52A2	SLC52A3	SLC5A1	SLC5A6	SLC6A8	SPHK1	SPHK2	SRPK3	SSR4	SUCLA2	SUCLG1	SUCLG2	TAF9	TCIRG1	TENT2	TFRC	TK1	TK2	TKFC	TMEM54	TPK1	TPP1	TTL	TTLL10	TUT1	TUT4	TUT7	TXN	TXN2	UCK1	UCK2	UCKL1	XYLB
ADP-glucose	na	ADPRM	NUDT5	NUDT9
ADP-mannose	na	ADPRM	NUDT5	NUDT9
ADP-ribose	na	ADPRH	ADPRM	BST1	CD38	NUDT5	NUDT9	TRPM2
ADP-ribose-2-phosphate	na	BST1	CD38
AICAR	na	ADSL	ATIC	TNRC6B
AIR	na	GART	PAICS
AKG	na	AADAT	AASS	ABAT	AGXT2	ASPH	BBOX1	BCAT1	BCAT2	CERCAM	DHTKD1	DLD	DLST	GLUD1	GLUD2	GOT1	GOT1L1	GOT2	GPT	GPT2	HIF1A	HIF1AN	IDH1	IDH2	IDH3A	IDH3B	IDH3G	KYAT1	KYAT3	L2HGDH	NIT2	OAT	OGDH	OGDHL	P4HA1	P4HA2	P4HA3	P4HB	PHGDH	PHYH	PLOD1	PLOD2	PLOD3	PSAT1	SLC13A3	SLC16A1	SLC16A3	SLC16A4	SLC16A5	SLC16A6	SLC16A7	SLC16A8	SLC22A11	SLC22A6	SLC22A7	SLC22A8	SLC25A1	SLC25A10	SLC25A11	SLC25A19	SLC25A21	TAT	TMLHE
AM1 (cyclosporine)	na	CYP3A4	CYP3A5
AM19 (cyclosporine)	na	CYP3A4	CYP3A5
AM9 (cyclosporine)	na	CYP3A4	CYP3A5
AMP	na	AACS	AARS1	AASDH	ACAA1	ACAA2	ACOT1	ACOT2	ACOT4	ACOT7	ACOT8	ACOX1	ACOX3	ACP3	ACSBG1	ACSBG2	ACSF2	ACSF3	ACSL1	ACSL3	ACSL4	ACSL5	ACSL6	ACSM1	ACSM2A	ACSM2B	ACSM3	ACSM4	ACSM5	ACSS1	ACSS2	ACSS3	ADK	ADPGK	ADPRM	ADSL	AK1	AK2	AK3	AK4	AK5	AK6	AK7	AK8	AK9	AMACR	AMFR	AMPD1	AMPD2	AMPD3	APRT	ASNS	ASS1	ATRIP	BAAT	BARD1	BIRC6	BPNT1	BPNT2	BRAP	CANT1	CARNS1	CARS1	CBL	CBLB	CBLC	CBLL1	CBLL2	CCNB1IP1	CDC34	CHFR	CNOT4	COP1	DARS1	DCK	DECR1	DECR2	DZIP3	ECHS1	ECI1	ECI2	ENPP1	ENPP3	ENTPD1	ENTPD2	ENTPD3	ENTPD4	ENTPD5	ENTPD6	ENTPD8	EPRS1	FANCL	FARSA	FARSB	FHIT	GARS1	GMPS	HACE1	HADH	HADHA	HADHB	HARS1	HECTD1	HECTD2	HECTD3	HECW1	HECW2	HERC1	HERC2	HERC3	HERC4	HLCS	HLTF	HSD17B10	HSD17B4	HUWE1	IARS1	IL18BP	ITCH	ITPA	KARS1	LARS1	LIPT1	LRSAM1	MARCHF1	MARCHF10	MARCHF11	MARCHF2	MARCHF3	MARCHF4	MARCHF5	MARCHF6	MARCHF7	MARCHF8	MARCHF9	MARS1	MARS2	MDM2	MEIKIN	MGRN1	MIB1	MIB2	MID1	MKRN1	MKRN2	MKRN3	MUL1	MYCBP2	MYLIP	NADSYN1	NARS1	NEDD4	NEDD4L	NEURL1	NEURL1B	NHLRC1	NRF1	NT5C	NT5C1A	NT5C1B	NT5C1B-RDH14	NT5C2	NT5C3A	NT5C3B	NT5E	NT5M	NUDT12	NUDT2	NUDT5	NUDT9	PDE10A	PDE11A	PDE1A	PDE1B	PDE1C	PDE2A	PDE3A	PDE3B	PDE4A	PDE4B	PDE4C	PDE4D	PDE5A	PDE6A	PDE6B	PDE6C	PDE6D	PDE6G	PDE6H	PDE7A	PDE7B	PDE8A	PDE8B	PDE9A	PJA1	PJA2	PPCS	PRKN	PRPS1	PRPS1L1	PRPS2	QARS1	RAD1	RAD18	RAD9A	RAG1	RARS1	RBAK	RBBP6	RCHY1	RCL1	RFWD3	RING1	RNF103	RNF115	RNF123	RNF125	RNF126	RNF128	RNF13	RNF130	RNF133	RNF138	RNF139	RNF14	RNF144A	RNF144B	RNF146	RNF149	RNF152	RNF167	RNF180	RNF182	RNF185	RNF187	RNF19A	RNF19B	RNF2	RNF20	RNF216	RNF217	RNF25	RNF31	RNF40	RNF41	RNF5	RNF8	RTCA	SAE1	SARS1	SEPHS1	SEPHS2	SH3RF1	SH3RF2	SH3RF3	SHPRH	SIAH1	SIAH2	SLC25A17	SLC27A1	SLC27A2	SLC27A3	SLC27A4	SLC27A5	SLC27A6	SMURF1	SMURF2	STUB1	SYVN1	TAF9	TARS1	TNRC6B	TOPORS	TPK1	TRAF7	TREX1	TREX2	TRIM11	TRIM32	TRIM33	TRIM5	TRIM63	TRIP12	TRPM2	TTC3	UBA1	UBA2	UBA3	UBA6	UBA7	UBE2A	UBE2B	UBE2C	UBE2D1	UBE2D2	UBE2D3	UBE2D4	UBE2E1	UBE2E2	UBE2E3	UBE2F	UBE2G1	UBE2G2	UBE2H	UBE2I	UBE2J1	UBE2J2	UBE2K	UBE2L3	UBE2L6	UBE2M	UBE2N	UBE2NL	UBE2O	UBE2Q1	UBE2Q2	UBE2QL1	UBE2R2	UBE2S	UBE2T	UBE2U	UBE2W	UBE2Z	UBE3A	UBE3B	UBE3C	UBE4A	UBE4B	UBR1	UBR2	UBR3	UBR4	UBR5	UBR7	UHRF1	UHRF2	VARS1	WARS1	WWP1	WWP2	YARS1	ZNRF1	ZNRF2	ZSWIM2
ATP	na	AACS	AARS1	AASDH	ABCA1	ABCA3	ABCA4	ABCA8	ABCB1	ABCB11	ABCB4	ABCB6	ABCC1	ABCC11	ABCC2	ABCC3	ABCC4	ABCC5	ABCD1	ABCD2	ABCD3	ABCG1	ABCG2	ABCG5	ABCG8	ACAA1	ACAA2	ACACA	ACACB	ACAD8	ACAD9	ACADM	ACADVL	ACLY	ACOT1	ACOT2	ACOT4	ACOT7	ACOT8	ACOX1	ACOX3	ACSBG1	ACSBG2	ACSF2	ACSF3	ACSL1	ACSL3	ACSL4	ACSL5	ACSL6	ACSM1	ACSM2A	ACSM2B	ACSM3	ACSM4	ACSM5	ACSS1	ACSS2	ACSS3	ADA	ADCY1	ADCY10	ADCY2	ADCY3	ADCY4	ADCY5	ADCY6	ADCY7	ADCY8	ADCY9	ADK	AGK	AK1	AK2	AK3	AK4	AK5	AK6	AK7	AK8	AK9	ALB	ALDH18A1	AMACR	AMFR	AP1G1	APOB	APOC1	APOC2	APOC3	APOE	ARCN1	ASNS	ASS1	ATP10A	ATP11A	ATP11C	ATP12A	ATP1A1	ATP1A2	ATP1A3	ATP1A4	ATP1B1	ATP1B2	ATP1B3	ATP1B4	ATP2A1	ATP2A2	ATP2A3	ATP2B1	ATP2B2	ATP2B3	ATP2B4	ATP2C1	ATP2C2	ATP4A	ATP4B	ATP5F1A	ATP5F1B	ATP5F1C	ATP5F1D	ATP5F1E	ATP5MC1	ATP5MC2	ATP5MC3	ATP5ME	ATP5MF	ATP5MG	ATP5MJ	ATP5MK	ATP5PB	ATP5PD	ATP5PF	ATP5PO	ATP6AP1	ATP6V0A1	ATP6V0A2	ATP6V0A4	ATP6V0B	ATP6V0C	ATP6V0D1	ATP6V0D2	ATP6V0E1	ATP6V1A	ATP6V1B1	ATP6V1B2	ATP6V1C1	ATP6V1C2	ATP6V1D	ATP6V1E1	ATP6V1E2	ATP6V1F	ATP6V1G1	ATP6V1G2	ATP6V1G3	ATP6V1H	ATP8A1	ATP8B1	ATP8B2	BAAT	BABAM2	BARD1	BCAP31	BCKDK	BIRC6	BMP1	BRAP	BRPF1	CA1	CA12	CA13	CA14	CA2	CA3	CA4	CA5A	CA5B	CA6	CA7	CA8	CA9	CAD	CALM1	CALM2	CALM3	CANT1	CARNS1	CARS1	CBL	CBLB	CBLC	CBLL1	CBLL2	CCNB1IP1	CDC34	CERK	CHFR	CHKA	CHKB	CKB	CKM	CKMT1A	CKMT1B	CKMT2	CMPK1	CMPK2	CNOT4	COASY	COP1	COPA	COPB1	COPB2	COPE	COPG1	COPG2	CPS1	CRISP3	CTPS1	CTPS2	CTSA	CTSB	CTSC	CTSD	CTSE	CTSF	CTSG	CTSH	CTSK	CTSL	CTSO	CTSS	CTSV	CTSW	CTSZ	DARS1	DBP	DCK	DECR1	DECR2	DGKA	DGKB	DGKD	DGKE	DGKG	DGKH	DGKI	DGKK	DGKQ	DGKZ	DGUOK	DTYMK	DUSP9	DZIP3	ECHS1	ECI1	ECI2	ENTPD1	ENTPD2	ENTPD3	ENTPD4	ENTPD5	ENTPD6	ENTPD8	EPRS1	ETNK1	ETNK2	F2	FAM20B	FAM227B	FANCL	FARSA	FARSB	FCSK	FGA	FGGY	FLAD1	FN3K	FN3KRP	FPGS	FXYD2	GALK1	GALK2	GARS1	GART	GCK	GCLC	GCLM	GK	GK2	GK3P	GK5	GLUL	GLYCTK	GMPS	GNE	GPHN	GRK1	GRK2	GRK3	GRK7	GSS	GUCY1A1	GUCY1A2	GUCY1B1	GUCY2C	GUCY2D	GUCY2F	GUK1	HACD1	HACD2	HACE1	HADH	HADHA	HADHB	HARS1	HCN3	HCST	HECTD1	HECTD2	HECTD3	HECW1	HECW2	HERC1	HERC2	HERC3	HERC4	HK1	HK2	HK3	HKDC1	HLCS	HLTF	HSD17B10	HSD17B4	HUWE1	IARS1	IDH3G	IP6K1	IP6K2	IP6K3	IPMK	IPPK	ITCH	ITPA	ITPK1	ITPKA	ITPKB	ITPKC	KARS1	KHK	L1CAM	LARS1	LENEP	LGMN	LGSN	LIPT1	LRSAM1	MARCHF1	MARCHF10	MARCHF11	MARCHF2	MARCHF3	MARCHF4	MARCHF5	MARCHF6	MARCHF7	MARCHF8	MARCHF9	MARS1	MARS2	MAT1A	MAT2A	MAT2B	MCCC1	MCCC2	MDM2	MEIKIN	MGRN1	MIA3	MIB1	MIB2	MID1	MKRN1	MKRN2	MKRN3	MMAA	MMAB	MT-ATP6	MT-ATP8	MTHFD1	MTHFD1L	MTHFD2	MTHFD2L	MTHFS	MTPAP	MUL1	MVD	MVK	MYCBP2	MYLIP	MYLK	MYLK2	MYLK3	MYLK4	NADK	NADK2	NADSYN1	NAE1	NAGK	NAPSA	NARS1	NEDD4	NEDD4L	NEURL1	NEURL1B	NHLRC1	NME1	NME1-NME2	NME2	NME3	NME4	NME5	NME6	NME7	NMNAT1	NMNAT2	NMNAT3	NMRK1	NMRK2	NOL9	NPR1	NPR2	NRF1	NUDT2	OBSL1	OPLAH	PAICS	PANK1	PANK2	PANK3	PANK4	PAPOLA	PAPOLB	PAPOLG	PAPSS1	PAPSS2	PC	PCCA	PCCB	PDK1	PDK2	PDK3	PDK4	PDXK	PDZD4	PFAS	PFKFB1	PFKFB2	PFKFB3	PFKFB4	PFKL	PFKM	PFKP	PGK1	PGK2	PHKA1	PHKA2	PHKB	PHKG1	PHKG2	PI4K2A	PI4K2B	PI4KA	PI4KB	PIK3C2A	PIK3C2B	PIK3C2G	PIK3C3	PIK3CA	PIK3CB	PIK3CD	PIK3CG	PIK3R1	PIK3R2	PIK3R3	PIK3R5	PIK3R6	PIKFYVE	PIP4K2A	PIP4K2B	PIP4K2C	PIP5K1A	PIP5K1B	PIP5K1C	PIP5KL1	PJA1	PJA2	PKLR	PKM	PLG	PLXNB3	PMVK	PNCK	POLR1A	POLR1B	POLR1C	POLR1D	POLR1E	POLR1H	POLR2A	POLR2B	POLR2C	POLR2D	POLR2E	POLR2F	POLR2G	POLR2H	POLR2I	POLR2J	POLR2K	POLR2L	POLR3A	POLR3B	POLR3C	POLR3D	POLR3E	POLR3F	POLR3G	POLR3GL	POLR3H	POLR3K	POLRMT	PPCS	PPIP5K1	PPIP5K2	PRKN	PRPS1	PRPS1L1	PRPS2	QARS1	RAD18	RAG1	RALBP1	RARS1	RBBP6	RBKS	RCHY1	RCL1	RFK	RFWD3	RING1	RNF103	RNF115	RNF123	RNF125	RNF126	RNF128	RNF13	RNF130	RNF133	RNF138	RNF139	RNF14	RNF144A	RNF144B	RNF146	RNF149	RNF152	RNF167	RNF180	RNF182	RNF185	RNF187	RNF19A	RNF19B	RNF2	RNF20	RNF216	RNF217	RNF25	RNF31	RNF40	RNF41	RNF5	RNF8	RRM1	RRM2	RRM2B	RTCA	SAE1	SARS1	SAT1	SAT2	SEPHS1	SEPHS2	SERPINA1	SERPINA3	SH3RF1	SH3RF2	SH3RF3	SHPK	SHPRH	SIAH1	SIAH2	SLC17A6	SLC17A7	SLC17A8	SLC18A1	SLC18A2	SLC18A3	SLC23A1	SLC23A2	SLC25A17	SLC25A19	SLC25A4	SLC25A5	SLC25A6	SLC27A1	SLC27A2	SLC27A3	SLC27A4	SLC27A5	SLC27A6	SLC32A1	SLC51A	SLC51B	SLC52A1	SLC52A2	SLC52A3	SLC5A1	SLC5A6	SLC6A8	SMURF1	SMURF2	SPHK1	SPHK2	SRPK3	SSR4	STUB1	SUCLA2	SUCLG1	SUCLG2	SYVN1	TAF9	TARS1	TCIRG1	TENT2	TFRC	TK1	TK2	TKFC	TMEM54	TOPORS	TPK1	TPP1	TRAF7	TRIM11	TRIM32	TRIM33	TRIM5	TRIM63	TRIP12	TTC3	TTL	TTLL10	TUT1	TUT4	TUT7	TXN	TXN2	UBA1	UBA2	UBA3	UBA6	UBA7	UBE2A	UBE2B	UBE2C	UBE2D1	UBE2D2	UBE2D3	UBE2D4	UBE2E1	UBE2E2	UBE2E3	UBE2F	UBE2G1	UBE2G2	UBE2H	UBE2I	UBE2J1	UBE2J2	UBE2K	UBE2L3	UBE2L6	UBE2M	UBE2N	UBE2NL	UBE2O	UBE2Q1	UBE2Q2	UBE2QL1	UBE2R2	UBE2S	UBE2T	UBE2U	UBE2W	UBE2Z	UBE3A	UBE3B	UBE3C	UBE4A	UBE4B	UBR1	UBR2	UBR3	UBR4	UBR5	UBR7	UCK1	UCK2	UCKL1	UHRF1	UHRF2	VARS1	WARS1	WWP1	WWP2	XYLB	YARS1	ZNRF1	ZNRF2	ZSWIM2
Acetaminophen glucuronide	na	ABCC3	UGT1A1	UGT1A6	UGT1A9
Adipic Acid	na	ACOT8
Adipoyl Carnitine	na	CPT1A	CPT1B	CPT1C	CROT	SLC25A20
Adipoyl Coenzyme A	na	ACAA1	ACOT8	ACOX1	CPT1A	CPT1B	CPT1C	CROT	ECH1	EHHADH	HSD17B4
Alanyl-Arginyl-Cysteine	na	SLC15A1	SLC15A2
Alanyl-Arginyl-Glycine	na	SLC15A1	SLC15A2
Alanyl-Asparaginyl-Leucine	na	SLC15A1	SLC15A2
Alanyl-Glycyl-Lysine	na	SLC15A1	SLC15A2
Alanyl-Histidyl-Alanine	na	SLC15A1	SLC15A2
Alanyl-Lysine-Threonine	na	SLC15A1	SLC15A2
Alpha-Linolenyl Carnitine	na	CPT1A	CPT1B	CPT1C	CPT2	SLC25A20
Arginyl-Alanine-Phenylalanine	na	SLC15A1	SLC15A2
Arginyl-Alanyl-Alanine	na	SLC15A1	SLC15A2
Arginyl-Alanyl-Threonine	na	SLC15A1	SLC15A2
Arginyl-Arginine	na	SLC15A1	SLC15A2
Arginyl-Arginyl-Lysine	na	SLC15A1	SLC15A2
Arginyl-Arginyl-Metheonine	na	SLC15A1	SLC15A2
Arginyl-Cystinyl-Glycine	na	SLC15A1	SLC15A2
Arginyl-Cystinyl-Serine	na	SLC15A1	SLC15A2
Arginyl-Glutamyl-Glutamate	na	SLC15A1	SLC15A2
Arginyl-Glutamyl-Proline	na	SLC15A1	SLC15A2
Arginyl-Glycyl-Glycine	na	SLC15A1	SLC15A2
Arginyl-Histidyl-Threonine	na	SLC15A1	SLC15A2
Arginyl-Leucyl-Phenylalanine	na	SLC15A1	SLC15A2
Arginyl-Lysyl-Aspartate	na	SLC15A1	SLC15A2
Arginyl-Phenylalanine-Arginine	na	SLC15A1	SLC15A2
Arginyl-Prolyl-Methionine	na	SLC15A1	SLC15A2
Arginyl-Prolyl-Threonine	na	SLC15A1	SLC15A2
Arginyl-Seryl-Serine	na	SLC15A1	SLC15A2
Arginyl-Valyl-Cysteine	na	SLC15A1	SLC15A2
Arginyl-Valyl-Tryptophan	na	SLC15A1	SLC15A2
Argtyrval	na	SLC15A1	SLC15A2
Asparaginyl-Alanyl-Arginine	na	SLC15A1	SLC15A2
Asparaginyl-Asparaginyl-Arginine	na	SLC15A1	SLC15A2
Asparaginyl-Cysteinyl-Cysteine	na	SLC15A1	SLC15A2
Asparaginyl-Methionyl-Proline	na	SLC15A1	SLC15A2
Asparaginyl-Phenylalanyl-Aspartate	na	SLC15A1	SLC15A2
Asparaginyl-Phenylalanyl-Cysteine	na	SLC15A1	SLC15A2
Asparaginyl-Tyrosyl-Glycine	na	SLC15A1	SLC15A2
Asparaginyl-Tyrosyl-Phenylalanine	na	SLC15A1	SLC15A2
Asparaginyl-Tyrosyl-Threonine	na	SLC15A1	SLC15A2
Aspartyl-Asparaginyl-Glutamate	na	SLC15A1	SLC15A2
Aspartyl-Glutamate	na	SLC15A1	SLC15A2
Aspartyl-Glutamyl-Proline	na	SLC15A1	SLC15A2
Aspartyl-Glutamyl-Tryptophan	na	SLC15A1	SLC15A2
Aspartyl-Histidyl-Cysteine	na	SLC15A1	SLC15A2
Aspartyl-Histidyl-Proline	na	SLC15A1	SLC15A2
Aspartyl-Lysyl-Glutamate	na	SLC15A1	SLC15A2
Aspartyl-Lysyl-Histidine	na	SLC15A1	SLC15A2
Aspartyl-Methionyl-Aspartate	na	SLC15A1	SLC15A2
Aspartyl-Prolyl-Lysine	na	SLC15A1	SLC15A2
Aspartyl-Valyl-Asparagine	na	SLC15A1	SLC15A2
Benzo[A]Pyrene-2,3-Diol	na	EPHX1	EPHX2
Benzo[A]Pyrene-2,3-Oxide	na	CYP19A1	CYP1A1	CYP1A2	CYP1B1	CYP2A13	CYP2A6	CYP2A7	CYP2B6	CYP2C18	CYP2C8	CYP2C9	CYP2D6	CYP2E1	CYP2F1	CYP2J2	CYP2S1	CYP3A4	CYP3A43	CYP3A5	CYP3A7	CYP4B1	CYP4F11	CYP4F12	CYP4F8	CYP4X1	CYP4Z1	EPHX1	EPHX2
Benzo[A]Pyrene-4,5-Diol	na	EPHX1	EPHX2
Benzo[A]Pyrene-9,10-Diol	na	EPHX1	EPHX2
CDP	na	CMPK1	CMPK2	DOLK	ENTPD1	ENTPD3	ENTPD8	MTPAP	NME1	NME1-NME2	NME2	NME3	NME4	NME5	NME6	NME7	PAPOLA	PAPOLB	PAPOLG	PFKL	PFKM	PFKP	PKLR	PKM	POLR1A	POLR1B	POLR1C	POLR1D	POLR1E	POLR1H	POLR2A	POLR2B	POLR2C	POLR2D	POLR2E	POLR2F	POLR2G	POLR2H	POLR2I	POLR2J	POLR2K	POLR2L	POLR3A	POLR3B	POLR3C	POLR3D	POLR3E	POLR3F	POLR3G	POLR3GL	POLR3H	POLR3K	POLRMT	RRM1	RRM2	RRM2B	TENT2	TUT1	TUT4	TUT7	TXN	TXN2
CDP-choline	na	CEPT1	CHPT1	PCYT1A	PCYT1B
CDP-diacylglycerol-CL pool	na	CDS1	CDS2	CRLS1	PGS1
CDP-diacylglycerol-LD-PI pool	na	CDIPT	CDS1	CDS2
CDP-ethanolamine	na	CEPT1	PCYT2	SELENOI
CDP-glycerol	na	ADPRM
CL pool	na	CRLS1
CMP	na	ACP3	ADPRM	ATRIP	CDIPT	CEPT1	CHPT1	CMPK1	CMPK2	CRLS1	ENTPD1	ENTPD3	ENTPD8	FAM20B	FGGY	FN3K	FN3KRP	NOL9	NT5C	NT5C1A	NT5C1B	NT5C1B-RDH14	NT5C2	NT5C3A	NT5C3B	NT5E	NT5M	PGS1	PPCS	RAD1	RAD9A	RBAK	SELENOI	SLC35A1	ST3GAL1	ST3GAL2	ST3GAL3	ST3GAL4	ST3GAL5	ST3GAL6	ST6GAL1	ST6GAL2	ST6GALNAC1	ST6GALNAC2	ST6GALNAC3	ST6GALNAC4	ST6GALNAC5	ST6GALNAC6	ST8SIA1	ST8SIA4	ST8SIA5	TREX1	TREX2	UCK1	UCK2	UCKL1
CMP-2-aminoethylphosphonate	na	PCYT2
CMP-N-acetylneuraminate	na	CMAS	SLC35A1	ST3GAL1	ST3GAL2	ST3GAL3	ST3GAL4	ST3GAL5	ST3GAL6	ST6GAL1	ST6GAL2	ST6GALNAC1	ST6GALNAC2	ST6GALNAC3	ST6GALNAC4	ST6GALNAC5	ST6GALNAC6	ST8SIA1	ST8SIA4	ST8SIA5
CMP-N-trimethyl-2-aminoethylphosphonate	na	PCYT1A	PCYT1B
CMP-neuNGc	na	CMAS
CO	na	ADI1	HMOX1	HMOX2
CO2	na	ACMSD	ALAS1	ALAS2	ALDH1L1	ALDH1L2	ALDH6A1	ALOX12B	ALOXE3	AMD1	AMT	ASPH	AZIN2	BBOX1	BCKDHA	BCKDHB	CA1	CA12	CA13	CA14	CA2	CA3	CA4	CA5A	CA5B	CA6	CA7	CA8	CA9	CERCAM	CPNE7	CPOX	CPS1	CSAD	CTSA	DBT	DDC	DHTKD1	DLAT	DLD	DLST	ELOVL1	ELOVL2	ELOVL3	ELOVL4	ELOVL5	ELOVL6	ELOVL7	EPX	FASN	G6PC1	G6PC2	G6PC3	GAD1	GAD2	GCDH	GCSH	GGT1	GGT2	GGT5	GGT6	GGT7	GGTLC2	GGTLC3	GLDC	HDC	HIF1AN	HIRIP3	HPD	IDH1	IDH2	IDH3A	IDH3B	IDH3G	IDO2	LOXL2	LPO	MAGEA2	MAGEA2B	ME1	ME2	ME3	MLYCD	MSMO1	MVD	NAE1	NSDHL	ODC1	OGDH	OGDHL	OXSM	P4HA1	P4HA2	P4HA3	P4HB	PAICS	PCK1	PCK2	PDHA1	PDHA2	PDHB	PDHX	PGD	PHYH	PISD	PLOD1	PLOD2	PLOD3	PPCDC	PRDX6	PXDN	PXDNL	QPRT	RWDD2A	SCP2	SPTLC1	SPTLC2	SPTLC3	SYCE2	TMEM91	TMLHE	UMPS	UPB1	URAD	UROD	UXS1
CTP	na	CDS1	CDS2	CMAS	CMPK1	CTPS1	CTPS2	DOLK	ENTPD1	ENTPD3	ENTPD8	MTPAP	NME1	NME1-NME2	NME2	NME3	NME4	NME5	NME6	NME7	PAPOLA	PAPOLB	PAPOLG	PCYT1A	PCYT1B	PCYT2	PFKL	PFKM	PFKP	PKLR	PKM	POLR1A	POLR1B	POLR1C	POLR1D	POLR1E	POLR1H	POLR2A	POLR2B	POLR2C	POLR2D	POLR2E	POLR2F	POLR2G	POLR2H	POLR2I	POLR2J	POLR2K	POLR2L	POLR3A	POLR3B	POLR3C	POLR3D	POLR3E	POLR3F	POLR3G	POLR3GL	POLR3H	POLR3K	POLRMT	PPCS	RRM1	RRM2	RRM2B	TENT2	TUT1	TUT4	TUT7	TXN	TXN2
Ca2+	na	ATP2A1	ATP2A2	ATP2A3	ATP2B1	ATP2B2	ATP2B3	ATP2B4	ATP2C1	ATP2C2	SLC24A1	SLC24A2	SLC24A3	SLC24A4	SLC24A5	SLC8A1	SLC8A2	SLC8A3	SLC8B1
Chenodeoxycholate	na	ABCC2	ACOT2	ACOT7	CYP3A4	SLC10A1	SLCO1A2	SULT2A1	UGT1A3	UGT2A1	UGT2A3	UGT2B7
Chenodeoxycholic acid-24glucuronide, CDCA-24G	na	ABCB11	ABCC2	ABCC3	ABCG2	UGT1A3	UGT2A1	UGT2A3
Chenodeoxycholic acid-3glucuronide, CDCA-3G	na	ABCB11	ABCC2	ABCC3	ABCG2	UGT2A1	UGT2A3	UGT2B7
Chenodeoxyglycocholoyl Coenzyme A	na	BAAT	SCP2
Cholesteryl Arachidonate, Cholesterol-Ester (20:4, Delta 5,8,11,14)	na	CEL	LIPA
Cholesteryl Docosahexanoate, Cholesterol-Ester (22:6, Delta 4,7,10,13,16,19)	na	CEL	LIPA
Cholic acid 3-sulfate	na	ABCC2	ABCC3	ABCC4	ABCG2	SLCO1B1	SLCO1B3	SULT2A1
Cholic acid-24glucuronide, CA-24G	na	ABCC2	ABCC3	ABCG2	UGT2A1
Cis-6-Dodecenoyl Coenzyme A	na	ACAA2	ACOX1	ACOX2	ACOX3	HADHA	HADHB
Cis-Hexadec-9-Enoyl-[Acyl-Carrier Protein] (N-C16:1)	na	OLAH
Cis-Octadec-11-Enoyl-[Acyl-Carrier Protein] (N-C18:1)	na	OLAH
Cis-Tetradec-7-Enoyl-[Acyl-Carrier Protein] (N-C14:1)	na	OLAH
Cis2Trans4Decadienoyl Coenzyme A	na	ACADM	DECR1
CoA	na	AACS	AANAT	AASDH	AASDHPPT	ABHD5	ACAA1	ACAA2	ACAD9	ACADL	ACADM	ACADS	ACADVL	ACAT1	ACAT2	ACER1	ACER2	ACLY	ACOT1	ACOT11	ACOT12	ACOT13	ACOT2	ACOT4	ACOT6	ACOT7	ACOT8	ACOT9	ACOX1	ACOX3	ACP2	ACSBG1	ACSBG2	ACSF2	ACSF3	ACSL1	ACSL3	ACSL4	ACSL5	ACSL6	ACSM1	ACSM2A	ACSM2B	ACSM3	ACSM4	ACSM5	ACSS1	ACSS2	ACSS3	AGPAT1	AGPAT2	AGPAT3	AGPAT4	AGPAT5	ALAS1	ALAS2	ALDH6A1	AMACR	ASAH1	ASAH2	AWAT1	AWAT2	BAAT	BCKDHA	BCKDHB	CDY1	CDY1B	CDY2A	CDY2B	CERS1	CERS2	CERS3	CERS4	CERS5	CERS6	CHAT	CLOCK	COASY	CPNE7	CPT1A	CPT1B	CPT1C	CPT2	CRAT	CREBBP	CROT	CS	CTSA	CYP2C9	DBT	DECR1	DECR2	DGAT1	DGAT2	DGAT2L6	DLAT	DLD	DLST	ECHS1	ECI1	ECI2	EGFL8	EHHADH	ELOVL1	ELOVL2	ELOVL3	ELOVL4	ELOVL5	ELOVL6	ELOVL7	ELP3	EP300	ESCO1	ESCO2	FAR1	FAR2	FASN	GCAT	GLYAT	GLYATL1	GLYATL2	GLYATL3	GNPAT	GNPNAT1	GPAM	GPAT2	GPAT3	GPAT4	GTF3C4	HADH	HADHA	HADHB	HAT1	HGSNAT	HHAT	HIBCH	HIRIP3	HMGCR	HMGCS1	HMGCS2	HSD17B10	HSD17B4	KAT2A	KAT2B	KAT5	KAT6A	KAT6B	KAT7	KAT8	LCLAT1	LIPT1	LOXL2	LPCAT1	LPCAT2	LPCAT3	LPCAT4	LPGAT1	LRAT	MBOAT1	MBOAT2	MBOAT4	MBOAT7	MCAT	MCCC1	MCCC2	MEIKIN	MOGAT1	MOGAT2	MOGAT3	MYO5B	NAA10	NAA11	NAA15	NAA20	NAA30	NAA40	NAA50	NAA60	NAA80	NAGS	NAT1	NAT10	NAT14	NAT16	NAT2	NAT8	NAT8L	NAT9	NCOA1	NCOA3	NMT1	NMT2	OGA	OGDH	PDHA1	PDHA2	PDHB	PDHX	PIGW	PLA2G15	PLAAT2	PNPLA3	PORCN	PPT1	PPT2	SAT1	SAT2	SATL1	SCP2	SH3GLB1	SLC25A16	SLC25A42	SLC27A1	SLC27A2	SLC27A3	SLC27A4	SLC27A5	SLC27A6	SLC33A1	SOAT1	SOAT2	SPTLC1	SPTLC2	SPTLC3	SUCLA2	SUCLG1	SUCLG2	TMEM91	YKT6	ZDHHC1	ZDHHC11	ZDHHC11B	ZDHHC12	ZDHHC13	ZDHHC14	ZDHHC15	ZDHHC16	ZDHHC17	ZDHHC18	ZDHHC19	ZDHHC2	ZDHHC20	ZDHHC21	ZDHHC22	ZDHHC23	ZDHHC24	ZDHHC3	ZDHHC4	ZDHHC5	ZDHHC6	ZDHHC7	ZDHHC8	ZDHHC9
Coprostanol	na	ABCB11	ABCC2	ABCC3	ABCC4	SLC10A1	SLC10A2	SLC51A	SLC51B	SLCO1B1	SLCO1B3
Cu2+	na	SLC31A1
Cyanate	na	LPO	MPO	PRDX6	TPO
Cyanosulfurous Acid Anion	na	LPO	MPO	PRDX6	TPO
Cystyl-Asparaginyl-Methionine	na	SLC15A1	SLC15A2
Cystyl-Aspartyl-Phenylalanine	na	SLC15A1	SLC15A2
Cystyl-Cysteine	na	SLC15A1	SLC15A2
Cystyl-Glutaminyl-Methionine	na	SLC15A1	SLC15A2
Cystyl-Glutamyl-Histidine	na	SLC15A1	SLC15A2
Cystyl-Glutamyl-Tryptophan	na	SLC15A1	SLC15A2
Cystyl-Leucyl-Threonine	na	SLC15A1	SLC15A2
Cystyl-Seryl-Methionine	na	SLC15A1	SLC15A2
Cystyl-Tyrosyl-Asparagine	na	SLC15A1	SLC15A2
D-3-amino-isobutanoate	na	ABAT	AGXT2	UPB1
D-3-hydroxydodecanoyl-[ACP]	na	FASN
D-3-hydroxyhexanoyl-[ACP]	na	FASN
D-4-phosphopantothenate	na	PANK1	PANK2	PANK3	PANK4	PPCS
D-Tagatose 1-Phosphate	na	ALDOB	KHK
D-alanine	na	DAO	PLPBP	SLC36A1	SLC3A2	SLC7A10
D-alanyl-D-alanine	na	CNDP1	CNDP2	SLC15A1
D-arginine	na	DAO
D-aspartate	na	DDO	SLC1A1	SLC1A2	SLC1A3	SLC1A6	SLC1A7
D-galactosyl-N-acylsphingosine	na	A4GNT	ALG1L	ALG1L2	ARSA	ARSD	ARSL	B3GALNT2	B3GALT1	B3GALT2	B3GALT5	B3GLCT	B3GNT2	B3GNT3	B3GNT4	B3GNT5	B3GNT6	B3GNT7	B3GNT8	B3GNT9	B3GNTL1	B4GALNT2	B4GALNT3	B4GALNT4	B4GALT1	B4GALT2	B4GALT3	B4GALT4	B4GALT5	B4GALT6	B4GALT7	FUT10	FUT11	FUT4	FUT7	FUT9	GAL3ST1	GALC	GALNT7	GALNTL5	GBGT1	GCNT7	GLA	GLT6D1	GLT8D1	GLT8D2	MGAT4D	MGAT5B	NEU1	NEU2	NEU3	NEU4	OGT	PIGB	PIGM	PIGV	PIGZ	POGLUT1	POMGNT1	STT3A	STT3B	TICRR	UGGT1	UGGT2	UGT8
D-glucarate	na	ALDH1B1	ALDH2	ALDH3A2	ALDH4A1	ALDH7A1	ALDH9A1	SLC2A5
D-glucitol	na	AKR1B1	AKR1B10	ARCN1	COPA	COPB1	COPB2	COPE	COPG1	COPG2	FAM20B	FGGY	FN3K	FN3KRP	NOL9	SORD
D-gluconic acid	na	SAT1	SAT2
D-glucuronate 1-phosphate	na	ALG5
D-glucurono-6,3-lactone	na	ALDH1B1	ALDH2	ALDH3A2	ALDH4A1	ALDH7A1	ALDH9A1
D-lactaldehyde	na	ADH1A	ADH1B	ADH1C	ADH4	ADH5	ADH6	ADH7	ADHFE1	AKR1A1	AKR1B1	AKR7A2	ALDH18A1	ALDH1B1	ALDH2	ALDH3A2	ALDH4A1	ALDH5A1	ALDH6A1	ALDH7A1	ALDH9A1	GRHPR	ZADH2
D-lactate	na	ALDH18A1	ALDH1B1	ALDH2	ALDH3A2	ALDH4A1	ALDH5A1	ALDH6A1	ALDH7A1	ALDH9A1	CYB5D1	HAGH	HAGHL	LDHD	SLC16A1	SLC16A3	SLC16A4	SLC16A5	SLC16A6	SLC16A7	SLC16A8
D-mannose-1,6-bisphosphate	na	FAM20B	FGGY	FN3K	FN3KRP	NOL9
D-myo-inositol-1,4,5-trisphosphate	na	INPP5A	INPP5J	INPP5K	IPMK	ITPKA	ITPKB	ITPKC	MINPP1	PLCB1	PLCB2	PLCB3	PLCB4	PLCD1	PLCD3	PLCD4	PLCE1	PLCG1	PLCG2	PLCH1	PLCH2	PLCL1	PLCL2	PLCXD2	PLCZ1
D-ornithine	na	DAO
D-proline	na	DAO	SLC36A1
D-ribulose	na	RBKS
D-serine	na	SLC3A2	SLC7A10
D-tagatose	na	KHK
D-tagatose-6-phosphate	na	ALDOA	ALDOB	ALDOC	KHK	PFKL	PFKM	PFKP
D-xylonolactone	na	DHDH
D-xylose	na	AKR1B1	AKR1B10	DHDH	SLC2A3
D-xylulose	na	KHK	SORD	XYLB
D-xylulose-1-phosphate	na	ALDOA	ALDOB	ALDOC	KHK
D-xylulose-5-phosphate	na	RPE	RPEL1	TKT	TKTL1	TKTL2	XYLB
DHA	na	ABCA1	ACOT1	ACOT2	ACOT4	ACOT6	ACOT7	ACSBG1	ACSBG2	ACSL1	ACSL3	ACSL4	ACSL5	ACSL6	BAAT	CD36	CEL	FABP1	FABP12	FABP2	FABP3	FABP4	FABP5	FABP6	FABP7	FABP9	LIPA	MEIKIN	SLC27A1	SLC27A2	SLC27A3	SLC27A4	SLC27A6
DHAP	na	ALDOA	ALDOB	ALDOC	ALPG	ALPI	ALPL	ALPP	AUH	GNPAT	GPD1	GPD1L	GPD2	TKFC	TPI1
DNA	na	ATRIP	DNMT1	DNMT3A	DNMT3B	DNMT3L	MYBBP1A	POLA1	POLA2	POLB	POLD1	POLD2	POLD3	POLD4	POLE	POLE2	POLE3	POLE4	POLG	POLG2	POLH	POLI	POLK	POLL	POLM	POLN	POLQ	RAD1	RAD9A	REV3L	RFC5	TENT4A	TRDMT1	TREX1	TREX2
DNA containing 6-O-methylguanine	na	MGMT
DNA containing guanine	na	MGMT
DNA-5-methylcytosine	na	DNMT1	DNMT3A	DNMT3B	DNMT3L	TRDMT1
DPA	na	ABCA1	ACOT1	ACOT2	ACOT4	ACOT6	ACOT7	ACSBG1	ACSBG2	ACSL1	ACSL3	ACSL4	ACSL5	ACSL6	BAAT	CD36	CEL	FABP1	FABP12	FABP2	FABP3	FABP4	FABP5	FABP6	FABP7	FABP9	LIPA	MEIKIN	SLC27A1	SLC27A2	SLC27A3	SLC27A4	SLC27A6
Decadienoyl Carnitine	na	CPT1A	CPT1B	CPT1C
Decadienoyl Coenzyme A	na	CPT1A	CPT1B	CPT1C
Decanoyl Carnitine	na	CPT1A	CPT1B	CPT1C
Decenoyl Carnitine	na	CPT1A	CPT1B	CPT1C
Decenoyl Coenzyme A	na	CPT1A	CPT1B	CPT1C
Deoxycholic acid 3-sulfate	na	ABCC2	ABCC3	ABCC4	ABCG2	SLCO1B1	SLCO1B3	SULT2A1
Deoxycholic acid-24glucuronide, CDA-24G	na	ABCB11	ABCC2	ABCC3	ABCG2	UGT2A1	UGT2B7
Deoxycholic acid-3glucuronide, CDA-3G	na	ABCB11	ABCC2	ABCC3	ABCG2	UGT2A1	UGT2B7
Diazepam	na	CYP3A4
Dibenzo[A,L]Pyrene	na	CYP19A1	CYP1A1	CYP1A2	CYP1B1	CYP2A13	CYP2A6	CYP2A7	CYP2B6	CYP2C18	CYP2C8	CYP2C9	CYP2D6	CYP2E1	CYP2F1	CYP2J2	CYP2S1	CYP3A4	CYP3A43	CYP3A5	CYP3A7	CYP4B1	CYP4F11	CYP4F12	CYP4F8	CYP4X1	CYP4Z1
Dibenzo[A,L]Pyrene-11,12-Diol	na	CYP19A1	CYP1A1	CYP1A2	CYP1B1	CYP2A13	CYP2A6	CYP2A7	CYP2B6	CYP2C18	CYP2C8	CYP2C9	CYP2D6	CYP2E1	CYP2F1	CYP2J2	CYP2S1	CYP3A4	CYP3A43	CYP3A5	CYP3A7	CYP4B1	CYP4F11	CYP4F12	CYP4F8	CYP4X1	CYP4Z1	EPHX1	EPHX2
Dibenzo[A,L]Pyrene-11,12-Diol-13,14-Epoxide	na	CYP19A1	CYP1A1	CYP1A2	CYP1B1	CYP2A13	CYP2A6	CYP2A7	CYP2B6	CYP2C18	CYP2C8	CYP2C9	CYP2D6	CYP2E1	CYP2F1	CYP2J2	CYP2S1	CYP3A4	CYP3A43	CYP3A5	CYP3A7	CYP4B1	CYP4F11	CYP4F12	CYP4F8	CYP4X1	CYP4Z1
Dibenzo[A,L]Pyrene-11,12-Epoxide	na	CYP19A1	CYP1A1	CYP1A2	CYP1B1	CYP2A13	CYP2A6	CYP2A7	CYP2B6	CYP2C18	CYP2C8	CYP2C9	CYP2D6	CYP2E1	CYP2F1	CYP2J2	CYP2S1	CYP3A4	CYP3A43	CYP3A5	CYP3A7	CYP4B1	CYP4F11	CYP4F12	CYP4F8	CYP4X1	CYP4Z1	EPHX1	EPHX2
Docosanedioicacid	na	ADH5	ALDH3A2	CYP4F2	CYP4F3
Dodecanedioic Acid	na	ACOT8
Dodecanedioyl Carnitine	na	CPT1A	CPT1B	CPT1C	CROT	SLC25A20
Dodecanedioyl Coenzyme A	na	ACAA1	ACOT8	ACOX1	CPT1A	CPT1B	CPT1C	CROT	EHHADH	HSD17B4
Dodecenoyl Carnitine	na	CPT1A	CPT1B	CPT1C
Dopamine 4-O-Sulphate	na	SULT1A1	SULT1A3
Dopamine-3-O-Glucuronide	na	ABCC1	CHPF	CHSY1	CHSY3	CSGALNACT1	CSGALNACT2
Dopamine-4-O-Glucuronide	na	ABCC1	CHPF	CHSY1	CHSY3	CSGALNACT1	CSGALNACT2
EPA	na	ABCA1	ACOT1	ACOT2	ACOT4	ACOT6	ACOT7	ACSBG1	ACSBG2	ACSL1	ACSL3	ACSL4	ACSL5	ACSL6	ALOX5	BAAT	CD36	CEL	FABP1	FABP12	FABP2	FABP3	FABP4	FABP5	FABP6	FABP7	FABP9	LIPA	MEIKIN	PTGS1	PTGS2	SLC27A1	SLC27A2	SLC27A3	SLC27A4	SLC27A6	TBCB
Electron Transfer Flavoprotein Oxidized	na	ETFA	ETFB	ETFDH
Electron Transfer Flavoprotein Reduced	na	ETFA	ETFB	ETFDH
F1alpha	na	CTSA	GALNS	GLB1	HEXA	HEXB	HEXD	NEU1
FAD	na	ACAA1	ACAA2	ACAD10	ACAD11	ACAD8	ACAD9	ACADL	ACADM	ACADS	ACADSB	ACADVL	ACOX1	ACOX2	ACOX3	BLVRB	CHDH	CYP19A1	CYP1A1	CYP1A2	CYP1B1	CYP2A13	CYP2A6	CYP2A7	CYP2B6	CYP2C18	CYP2C19	CYP2C8	CYP2C9	CYP2D6	CYP2E1	CYP2F1	CYP2J2	CYP2S1	CYP2U1	CYP3A4	CYP3A43	CYP3A5	CYP3A7	CYP3A7-CYP3A51P	CYP4B1	CYP4F11	CYP4F12	CYP4F8	CYP4X1	CYP4Z1	DEGS1	DEGS2	DHCR24	DMGDH	ECHS1	ENPP1	ENPP3	ETFA	ETFB	ETFDH	FLAD1	GCDH	GPD2	HADH	HADHA	HADHB	HMOX1	HMOX2	HSD17B10	L2HGDH	LENEP	MTMR1	MTMR2	MTMR6	MTREX	PHPT1	PLPP1	PLPP2	PLPP3	PRODH	PRODH2	SARDH	SDHA	SDHB	SDHC	SDHD	SGPP1	SGPP2	SLC25A32	TRNT1
FADH2	na	ACAA1	ACAA2	ACAD10	ACAD11	ACAD8	ACAD9	ACADL	ACADM	ACADS	ACADSB	ACADVL	ACOX1	ACOX2	ACOX3	BLVRB	CHDH	CYP19A1	CYP1A1	CYP1A2	CYP1B1	CYP2A13	CYP2A6	CYP2A7	CYP2B6	CYP2C18	CYP2C19	CYP2C8	CYP2C9	CYP2D6	CYP2E1	CYP2F1	CYP2J2	CYP2S1	CYP2U1	CYP3A4	CYP3A43	CYP3A5	CYP3A7	CYP3A7-CYP3A51P	CYP4B1	CYP4F11	CYP4F12	CYP4F8	CYP4X1	CYP4Z1	DEGS1	DEGS2	DHCR24	DMGDH	ECHS1	ETFA	ETFB	ETFDH	GCDH	GPD2	HADH	HADHA	HADHB	HMOX1	HMOX2	HSD17B10	L2HGDH	PRODH	PRODH2	SARDH	SDHA	SDHB	SDHC	SDHD
FAICAR	na	ATIC
FMN	na	ACP1	ACP3	ACP4	ACP5	ACP6	ACP7	ALPI	ENPP1	ENPP3	FLAD1	LENEP	PXYLP1	RFK
Fe2+	na	CP	CYBRD1	FECH	FTH1	FTMT	FXN	HEPH	HMOX1	HMOX2	HPS3	SLC11A1	SLC11A2	SLC25A28	SLC25A37	SLC40A1
Fe3+	na	CP	CYBRD1	FTH1	FTMT	FXN	HEPH	HMOX1	HMOX2	HPS3	SLC40A1
G(5)pppR-RNA	na	RNGTT	RNMT
G00005	na	ALG11	ALG2
G00006	na	ALG11	ALG3
G00007	na	ALG6	ALG9
G00020	na	MGAT4A	MGAT4B	MGAT4C	MGAT5
G00021	na	MGAT4C	MGAT5
G00022	na	MGAT4C
G00031	na	B4GALT5	GCNT1	GCNT3	GCNT4
G00032	na	B4GALT5
G00038	na	FUT1	FUT2	GBGT1
G00040	na	FUT3	FUT5	FUT6
G00057	na	FUT1	FUT2
G00072	na	ABO
G00073	na	FUT1	FUT2
G00074	na	ABO	FUT1	FUT2
G00077	na	B3GNT3	GCNT2
G00079	na	FUT1	FUT2
G00081	na	FUT3	FUT4	FUT5	FUT6	FUT9
G00082	na	FUT3	FUT4	FUT5	FUT6	FUT9
G00083	na	ABO
G00084	na	FUT3	FUT4	FUT5	FUT6	FUT9
G00085	na	FUT3	FUT4	FUT5	FUT6	FUT9
G00086	na	FUT3	FUT4	FUT5	FUT6	FUT9
G10526	na	ALG11
G10595	na	ALG3	ALG9	DPM1	DPM2	DPM3
G10596	na	ALG12	ALG3	ALG9	DPM1	DPM2	DPM3
G10597	na	ALG12	ALG3	ALG9
G10598	na	ALG6	ALG8
G10599	na	ALG10	ALG10B	ALG8
GA1	na	GM2A	B3GALT4	CTSA	GALNS	GLB1	GLB1L	LCT	NEU1	NEU2	NEU3	PSAP	ST3GAL1	ST3GAL2	ST3GAL4	ST3GAL5	TMPPE
GA2	na	GM2A	B3GALT4	B4GALNT1	CTSA	GALNS	GLB1	GLB1L	HEXA	HEXB	HEXD	LCT	NEU1	NEU2	NEU3	NEU4	PSAP	ST3GAL5	ST6GALNAC2	TMPPE
GAP	na	ALDOA	ALDOB	ALDOC	DERA	GAPDH	GAPDHS	TALDO1	TKT	TKTL1	TKTL2	TPI1
GAR	na	GART
GD1a	na	NEU1	NEU2	NEU3	NEU4	ST3GAL1	ST3GAL2	ST3GAL4	ST6GALNAC3	ST6GALNAC4	ST6GALNAC5	ST6GALNAC6	ST8SIA1	ST8SIA5
GD1alpha	na	ST6GALNAC2	ST6GALNAC3	ST6GALNAC4	ST6GALNAC5	ST6GALNAC6
GD1b	na	B3GALT4	GLB1	NEU1	NEU2	NEU3	NEU4	ST3GAL1	ST3GAL2	ST3GAL4	ST8SIA1
GD1beta	na	ST6GALNAC2
GD1c	na	ST8SIA5
GD2	na	B3GALT4	B4GALNT1	GLB1	HEXA	HEXB	NEU3	ST8SIA1
GD3	na	B4GALNT1	HEXA	HEXB	NEU3	SLC33A1	ST8SIA1	ST8SIA4	ST8SIA5
GDP	na	ADSS1	ADSS2	AK3	AK5	ALDH1A3	ALDH3A1	ALDH3B2	ALG1	ALG11	ALG12	ALG2	AMIGO3	CANT1	CMPK1	DNM1	DNM1L	DNM2	DNM3	DPM1	DPM2	DPM3	EEF1A1	EEF1A2	EEF2	EFL1	ENTPD1	ENTPD2	ENTPD3	ENTPD4	ENTPD5	ENTPD6	ENTPD8	FAM20B	FGGY	FN3K	FN3KRP	FUT1	FUT2	FUT3	FUT4	FUT5	FUT6	FUT7	FUT8	FUT9	GFM1	GFM2	GMPPA	GMPPB	GUK1	HYKK	KPNA6	MTPAP	NME1	NME1-NME2	NME2	NME3	NME4	NME5	NME6	NME7	NOL9	PAPOLA	PAPOLB	PAPOLG	PCK1	PCK2	PKLR	PKM	POLR1A	POLR1B	POLR1C	POLR1D	POLR1E	POLR1H	POLR2A	POLR2B	POLR2C	POLR2D	POLR2E	POLR2F	POLR2G	POLR2H	POLR2I	POLR2J	POLR2K	POLR2L	POLR3A	POLR3B	POLR3C	POLR3D	POLR3E	POLR3F	POLR3G	POLR3GL	POLR3H	POLR3K	POLRMT	RNF123	RRM1	RRM2	RRM2B	SUCLA2	SUCLG1	SUCLG2	TENT2	TUFM	TUT1	TUT4	TUT7	TXN	TXN2	UCK1	UCK2	UCKL1	XPO6	XPO7
GDP-4-dehydro-6-deoxy-D-mannose	na	GFUS	GMDS
GDP-L-fucose	na	FPGT	FPGT-TNNI3K	FUT1	FUT2	FUT3	FUT4	FUT5	FUT6	FUT7	FUT8	FUT9	GFUS	SLC35C1	TNNI3K
GDP-mannose	na	ALG1	ALG11	ALG12	ALG2	AMIGO3	DPM1	DPM2	DPM3	GMDS	GMPPA	GMPPB	RNF123
GM1	na	B3GALT4	GLB1	GLB1L	LCT	NEU1	NEU2	NEU3	NEU4	ST3GAL1	ST3GAL2	ST3GAL4	ST3GAL5	ST8SIA1	TMPPE
GM1alpha	na	B3GNT3	GLB1	ST6GALNAC2
GM1b	na	NEU3	ST3GAL1	ST3GAL2	ST3GAL4	ST6GALNAC3	ST6GALNAC4	ST6GALNAC5	ST6GALNAC6	ST8SIA5
GM2	na	GM2A	B3GALT4	B4GALNT1	CTSA	GALNS	GLB1	GLB1L	HEXA	HEXB	HEXD	LCT	NEU1	NEU2	NEU3	NEU4	PSAP	ST3GAL5	ST6GALNAC2	ST8SIA1	TMPPE
GM2A	na	GM2A	CTSA	CTSB	CTSC	CTSD	CTSE	CTSF	CTSG	CTSH	CTSK	CTSL	CTSO	CTSS	CTSV	CTSW	CTSZ	HEXA	HEXB	HEXD	LGMN	NAPSA	TPP1
GM2A-GM2	na	GM2A	HEXA	HEXB	HEXD
GM2alpha	na	B3GNT3	GLB1	ST6GALNAC2
GM3	na	GM2A	B4GALNT1	CTSA	GALNS	GLB1	HEXA	HEXB	HEXD	NEU1	NEU2	NEU3	NEU4	ST3GAL5	ST8SIA1	ST8SIA4
GM4	na	NEU1	NEU2	NEU3	NEU4	TICRR
GMP	na	ACP3	ATRIP	CANT1	ENTPD1	ENTPD2	ENTPD3	ENTPD4	ENTPD5	ENTPD6	ENTPD8	GMPR	GMPR2	GMPS	GUK1	HPRT1	IL18BP	ITPA	NT5C	NT5C1A	NT5C1B	NT5C1B-RDH14	NT5C2	NT5C3A	NT5C3B	NT5E	NT5M	NUDT2	PDE10A	PDE11A	PDE1A	PDE1B	PDE1C	PDE2A	PDE3A	PDE3B	PDE4A	PDE4B	PDE4C	PDE4D	PDE5A	PDE6A	PDE6B	PDE6C	PDE6D	PDE6G	PDE6H	PDE7A	PDE7B	PDE8A	PDE8B	PDE9A	RAD1	RAD9A	RBAK	SLC35C1	TREX1	TREX2
GO3P	na	GNPAT
GP1c	na	ST8SIA5
GP1calpha	na	ST8SIA5
GQ1b	na	NEU1	NEU2	NEU3	NEU4	ST8SIA1	ST8SIA5
GQ1balpha	na	ST6GALNAC2	ST6GALNAC6
GQ1c	na	ST6GALNAC2	ST8SIA5
GSH	na	ABCC5	ADH1A	ADH1B	ADH1C	ADH4	ADH5	ADH6	ADH7	ADHFE1	AKR1C3	ALOX12	ARID4B	COX10	DHDDS	ESD	GGACT	GGCT	GGT1	GGT2	GGT5	GGT6	GGT7	GGTLC1	GGTLC2	GGTLC3	GLO1	GLOD4	GPX1	GPX2	GPX3	GPX4	GPX5	GPX6	GPX7	GPX8	GSR	GSS	GSTA1	GSTA2	GSTA3	GSTA4	GSTA5	GSTK1	GSTM1	GSTM2	GSTM3	GSTM4	GSTM5	GSTO1	GSTO2	GSTP1	GSTT2	GSTT2B	GSTZ1	HAGH	HAGHL	HMGCL	HPGDS	LTC4S	MGST1	MGST2	MGST3	P4HB	PDIA2	PDIA3	PDIA4	PDIA5	PDIA6	PRDX1	PRDX2	PRDX3	PRDX5	PRDX6	PTGES	SLC25A10	SLC25A11	SLC7A9	SLCO1A2	SLCO1B1	SLCO1B3	SLCO2A1	TMX3	TRMT12	UBIAD1
GSSG	na	ALOX12	GPX1	GPX2	GPX3	GPX4	GPX5	GPX6	GPX7	GPX8	GSR	P4HB	PDIA2	PDIA3	PDIA4	PDIA5	PDIA6	PRDX1	PRDX2	PRDX3	PRDX5	PRDX6	TMX3
GT1a	na	ST8SIA1	ST8SIA5
GT1aalpha	na	ST6GALNAC2	ST6GALNAC6
GT1b	na	NEU1	NEU2	NEU3	NEU4	ST3GAL1	ST3GAL2	ST3GAL4	ST6GALNAC6	ST8SIA1	ST8SIA5
GT1c	na	B3GALT4	ST6GALNAC2
GT2	na	B3GALT4	B4GALNT1
GT3	na	B4GALNT1	SLC33A1	ST8SIA1	ST8SIA5
GTP	na	ADCY1	ADCY10	ADCY2	ADCY3	ADCY4	ADCY5	ADCY6	ADCY7	ADCY8	ADCY9	ADSS1	ADSS2	AK3	AK5	ALDH1A3	ALDH3A1	ALDH3B2	AMIGO3	CANT1	CMPK1	DNM1	DNM1L	DNM2	DNM3	EEF1A1	EEF1A2	EEF2	EFL1	ENTPD1	ENTPD2	ENTPD3	ENTPD4	ENTPD5	ENTPD6	ENTPD8	FAM20B	FGGY	FN3K	FN3KRP	FPGT	FPGT-TNNI3K	GCH1	GFM1	GFM2	GMPPA	GMPPB	GUCY1A1	GUCY1A2	GUCY1B1	GUCY2C	GUCY2D	GUCY2F	HYKK	ITPA	MOCS1	MTPAP	NME1	NME1-NME2	NME2	NME3	NME4	NME5	NME6	NME7	NOL9	NPR1	NPR2	NUDT2	PAPOLA	PAPOLB	PAPOLG	PCK1	PCK2	PKLR	PKM	POLR1A	POLR1B	POLR1C	POLR1D	POLR1E	POLR1H	POLR2A	POLR2B	POLR2C	POLR2D	POLR2E	POLR2F	POLR2G	POLR2H	POLR2I	POLR2J	POLR2K	POLR2L	POLR3A	POLR3B	POLR3C	POLR3D	POLR3E	POLR3F	POLR3G	POLR3GL	POLR3H	POLR3K	POLRMT	RNGTT	RRM1	RRM2	RRM2B	SUCLA2	SUCLG1	SUCLG2	TENT2	TNNI3K	TUFM	TUT1	TUT4	TUT7	TXN	TXN2	UCK1	UCK2	UCKL1
Gal-Xyl-L-Ser-[protein]	na	B3GALT6	B4GALT7
Gal2-Xyl-L-Ser-[protein]	na	B3GALT6	B3GAT1	B3GAT2	B3GAT3
Galactosyl Glucosyl Ceramide	na	GM2A	B4GALNT1	CTSA	GAL3ST1	GALNS	GLA	GLB1	HEXA	HEXB	NEU1	NEU3	PSAP
Ganglioside Gm1	na	GM2A	CTSA	GALNS	GLB1	NEU1	NEU2	NEU3	PSAP
Gliclazide	na	CYP2C18	CYP2C19	CYP2C8	CYP2C9	CYP2D6
Glutaminyl-Arginyl-Leucine	na	SLC15A1	SLC15A2
Glutaminyl-Asparaginyl-Glutamine	na	SLC15A1	SLC15A2
Glutaminyl-Asparaginyl-Leucine	na	SLC15A1	SLC15A2
Glutaminyl-Histidyl-Histidine	na	SLC15A1	SLC15A2
Glutaminyl-Histidyl-Lysine	na	SLC15A1	SLC15A2
Glutaminyl-Lysyl-Lysine	na	SLC15A1	SLC15A2
Glutaminyl-Lysyl-Tryptophan	na	SLC15A1	SLC15A2
Glutaminyl-Prolyl-Glutamate	na	SLC15A1	SLC15A2
Glutaminyl-Tryptophanyl-Glutamate	na	SLC15A1	SLC15A2
Glutaminyl-Tyrosyl-Leucine	na	SLC15A1	SLC15A2
Glutamyl-Glutamate	na	SLC15A1	SLC15A2
Glutamyl-Isoleucyl-Lysine	na	SLC15A1	SLC15A2
Glutamyl-Leucine	na	SLC15A1	SLC15A2
Glutamyl-Methionine	na	SLC15A1	SLC15A2
Glutamyl-Methioninyl-Histidine	na	SLC15A1	SLC15A2
Glutamyl-Threonine	na	SLC15A1	SLC15A2
Glutamyl-Threonyl-Lysine	na	SLC15A1	SLC15A2
Glutamyl-Tryptophanyl-Alanine	na	SLC15A1	SLC15A2
Glutarate	na	SLC22A8
Glutaryl Carnitine	na	CPT1A	CPT1B	CPT1C
Glycerol 2-Phosphate	na	GPCPD1
Glycochenodeoxycholic acid 3-sulfate	na	ABCC2	ABCC3	ABCC4	ABCG2	SLCO1B1	SLCO1B3	SULT2A1
Glycocholic acid 3-sulfate	na	ABCC2	ABCC3	ABCC4	ABCG2	SLCO1B1	SLCO1B3	SULT2A1
Glycodeoxycholic acid 3-sulfate	na	ABCC2	ABCC3	ABCC4	ABCG2	SLCO1B1	SLCO1B3	SULT2A1
Glycogen, Structure 4 (Glycogenin-1,6-{2[1,4-Glc], [1,4-Glc]})	na	AMY1A	AMY1B	AMY1C	AMY2A	AMY2B	SI	SLC3A1	SLC3A2	SLC7A9
Glycogen, Structure 5 (Glycogenin-2[1,4-Glc])	na	SI
Glycoursodeoxycholic acid 3-sulfate	na	ABCC2	ABCC3	ABCC4	ABCG2	SLCO1B1	SLCO1B3	SULT2A1
Glycyl-Glycine	na	CNDP1	CNDP2	SLC15A1
Glycyl-Histidyl-Asparagine	na	SLC15A1	SLC15A2
Glycyl-Histidyl-Lysine	na	SLC15A1	SLC15A2
Glycyl-Lysyl-Cysteine	na	SLC15A1	SLC15A2
Glycyl-Lysyl-Phenylalanine	na	SLC15A1	SLC15A2
Glycyl-Phenylalanine	na	SLC15A1
Glycyl-Tyrosyl-Lysine	na	SLC15A1	SLC15A2
Glycyl-Valyl-Histidine	na	SLC15A1	SLC15A2
Glycylleucine	na	CNDP2	DPEP1	SLC15A1
Glycylproline	na	PEPD	SLC15A1
Glycylsarcosine	na	SLC15A1	TPP1
Gm4-Pool	na	ABCA1
H+	na	PNP	A4GALT	A4GNT	AADAC	AANAT	AASDH	AASDHPPT	AASS	ABCA1	ABCA3	ABCA4	ABCA8	ABCB1	ABCB11	ABCB4	ABCB6	ABCC1	ABCC11	ABCC2	ABCC3	ABCC4	ABCC5	ABCD1	ABCD2	ABCD3	ABCG1	ABCG2	ABCG5	ABCG8	ABHD12	ABHD6	ABO	ACAA1	ACAA2	ACACA	ACACB	ACAD9	ACADL	ACADM	ACADS	ACADVL	ACER1	ACER2	ACHE	ACMSD	ACOT1	ACOT11	ACOT12	ACOT13	ACOT2	ACOT4	ACOT6	ACOT7	ACOT8	ACOT9	ACOX1	ACOX3	ACSBG2	ACSF2	ACSF3	ACSL1	ACSL3	ACSL4	ACSL5	ACSL6	ACSS1	ACSS2	ACSS3	ACYP1	ACYP2	ADA	ADH1A	ADH1B	ADH1C	ADH4	ADH5	ADH6	ADH7	ADHFE1	ADI1	ADK	ADO	ADPGK	ADPRM	ADSS1	ADSS2	AFMID	AGA	AGK	AGPS	AKR1A1	AKR1B1	AKR1B10	AKR1B15	AKR1C1	AKR1C2	AKR1C3	AKR1C4	AKR1D1	AKR7A2	AKR7A3	ALAD	ALAS1	ALAS2	ALB	ALDH18A1	ALDH1A1	ALDH1A2	ALDH1A3	ALDH1B1	ALDH1L1	ALDH1L2	ALDH2	ALDH3A1	ALDH3A2	ALDH3B1	ALDH3B2	ALDH4A1	ALDH5A1	ALDH6A1	ALDH7A1	ALDH8A1	ALDH9A1	ALG1	ALG10	ALG10B	ALG11	ALG12	ALG13	ALG14	ALG1L	ALG1L2	ALG2	ALG3	ALG5	ALG6	ALG8	ALG9	ALKBH8	ALOX12	ALOX5	ALPG	ALPI	ALPL	ALPP	AMACR	AMD1	AMDHD1	AMIGO3	AMT	ANAPC11	ANXA3	AOAH	AOC1	AOC2	AOC3	AOX1	AP1G1	APOB	APOC1	APOC2	APOC3	APOE	ARSA	ARSB	ARSD	ARSL	ART1	ART3	ART4	ART5	AS3MT	ASAH1	ASAH2	ASH1L	ASMT	ASNS	ASPG	ASRGL1	ASS1	ATE1	ATG9B	ATP10A	ATP11A	ATP11C	ATP12A	ATP1A1	ATP1A2	ATP1A3	ATP1A4	ATP1B1	ATP1B2	ATP1B3	ATP1B4	ATP2A1	ATP2A2	ATP2A3	ATP2B1	ATP2B2	ATP2B3	ATP2B4	ATP2C1	ATP2C2	ATP4A	ATP4B	ATP5F1A	ATP5F1B	ATP5F1C	ATP5F1D	ATP5F1E	ATP5MC1	ATP5MC2	ATP5MC3	ATP5ME	ATP5MF	ATP5MG	ATP5MJ	ATP5MK	ATP5PB	ATP5PD	ATP5PF	ATP5PO	ATP6AP1	ATP6V0A1	ATP6V0A2	ATP6V0A4	ATP6V0B	ATP6V0C	ATP6V0D1	ATP6V0D2	ATP6V0E1	ATP6V1A	ATP6V1B1	ATP6V1B2	ATP6V1C1	ATP6V1C2	ATP6V1D	ATP6V1E1	ATP6V1E2	ATP6V1F	ATP6V1G1	ATP6V1G2	ATP6V1G3	ATP6V1H	ATP8A1	ATP8B1	ATP8B2	ATRIP	AZIN2	B3GALNT1	B3GALNT2	B3GALT1	B3GALT2	B3GALT4	B3GALT5	B3GALT6	B3GAT1	B3GAT2	B3GAT3	B3GLCT	B3GNT2	B3GNT3	B3GNT4	B3GNT5	B3GNT6	B3GNT7	B3GNT8	B3GNT9	B3GNTL1	B4GALNT1	B4GALNT2	B4GALNT3	B4GALNT4	B4GALT1	B4GALT2	B4GALT3	B4GALT4	B4GALT5	B4GALT6	B4GALT7	B4GAT1	BAAT	BABAM2	BCAP31	BCDIN3D	BCHE	BCKDHA	BCKDHB	BCKDK	BCO2	BDH1	BDH2	BLVRA	BLVRB	BMP1	BPGM	BRPF1	BST1	BUD23	C1GALT1	C1GALT1C1	CA1	CA12	CA13	CA14	CA2	CA3	CA4	CA5A	CA5B	CA6	CA7	CA8	CA9	CAD	CANT1	CARM1	CARNS1	CAT	CBR1	CBR3	CBR4	CBS	CD38	CDIPT	CDO1	CDS1	CDS2	CDY1	CDY1B	CDY2A	CDY2B	CEL	CEPT1	CERK	CERS1	CERS2	CERS3	CERS4	CERS5	CERS6	CES1	CES2	CES3	CES5A	CFAP410	CH25H	CHDH	CHKA	CHKB	CHPF	CHPF2	CHPT1	CHST1	CHST10	CHST11	CHST12	CHST13	CHST14	CHST15	CHST2	CHST3	CHST4	CHST5	CHST6	CHST7	CHST8	CHST9	CHSY1	CHSY3	CINP	CKB	CKM	CKMT1A	CKMT1B	CKMT2	CLC	CLCF1	CLOCK	CLPS	CMTR1	CMTR2	CNP	COASY	COLGALT1	COLGALT2	COMT	COMTD1	COQ3	COQ5	COQ6	COQ7	COX4I1	COX4I2	COX5A	COX5B	COX6A1	COX6A2	COX6B1	COX6B2	COX6C	COX7A1	COX7A2	COX7B	COX7B2	COX7C	COX8A	COX8C	CP	CPNE7	CPOX	CPS1	CPT1A	CPT1B	CPT1C	CPT2	CRAT	CREBBP	CRLS1	CRYL1	CRYZ	CS	CSAD	CSGALNACT1	CSGALNACT2	CSKMT	CTBP1	CTH	CTPS1	CTPS2	CTSA	CTSB	CTSC	CTSD	CTSE	CTSF	CTSG	CTSH	CTSK	CTSL	CTSO	CTSS	CTSV	CTSW	CTSZ	CUBN	CYB5D1	CYB5R1	CYB5R2	CYB5R3	CYB5R4	CYB5RL	CYBRD1	CYC1	CYLD	CYP11A1	CYP11B1	CYP11B2	CYP17A1	CYP19A1	CYP1A1	CYP1A2	CYP1B1	CYP21A2	CYP24A1	CYP26A1	CYP26B1	CYP27A1	CYP27B1	CYP2A13	CYP2A6	CYP2A7	CYP2B6	CYP2C18	CYP2C19	CYP2C8	CYP2C9	CYP2D6	CYP2E1	CYP2F1	CYP2J2	CYP2R1	CYP2S1	CYP2U1	CYP39A1	CYP3A4	CYP3A43	CYP3A5	CYP3A7	CYP3A7-CYP3A51P	CYP46A1	CYP4A11	CYP4A22	CYP4B1	CYP4F11	CYP4F12	CYP4F2	CYP4F22	CYP4F3	CYP4F8	CYP4V2	CYP4X1	CYP4Z1	CYP51A1	CYP7A1	CYP7B1	CYP8B1	DAD1	DAGLA	DAGLB	DAO	DBI	DBP	DCK	DCTPP1	DCXR	DDC	DDO	DDOST	DECR1	DECR2	DEGS1	DEGS2	DGAT2L6	DGKA	DGKB	DGKD	DGKE	DGKG	DGKH	DGKI	DGKK	DGKQ	DGKZ	DGUOK	DHCR24	DHCR7	DHDH	DHFR	DHFR2	DHPS	DHRS2	DHRS3	DHRS4	DHRS4L2	DHRS9	DHTKD1	DLD	DMGDH	DNM1	DNM1L	DNM2	DNM3	DNMT1	DNMT3A	DNMT3B	DNMT3L	DOLK	DOLPP1	DOT1L	DPH5	DPM1	DPM2	DPM3	DPYD	DPYS	DPYSL2	DPYSL3	DSE	DUOX1	DUOX2	DUSP9	DUT	ECE2	ECHS1	ECI1	ECI2	EEF1A1	EEF1A2	EEF1AKMT1	EEF1AKMT2	EEF1AKMT3	EEF1AKNMT	EEF2	EFL1	EGFL8	EHHADH	EHMT1	EHMT2	ELOVL1	ELOVL2	ELOVL3	ELOVL4	ELOVL5	ELOVL6	ELOVL7	ELP3	EMG1	ENPP1	ENPP2	ENPP3	ENPP6	ENPP7	ENTPD1	ENTPD2	ENTPD3	ENTPD4	ENTPD5	ENTPD6	ENTPD8	EP300	EPHX1	EPHX2	EPX	ESCO1	ESCO2	ESD	ETFBKMT	ETNK1	ETNK2	ETNPPL	EXT1	EXT2	EXTL1	EXTL2	EXTL3	EZH1	EZH2	F2	FAAH	FAAH2	FADS1	FADS2	FADS3	FADS6	FAH	FAM20B	FAM227B	FAR1	FAR2	FASN	FAXDC2	FBL	FBLL1	FCSK	FDFT1	FDXR	FECH	FGA	FGGY	FH	FHIT	FLAD1	FMO1	FMO2	FMO3	FMO4	FMO5	FN3K	FN3KRP	FOSL1	FPGS	FPGT	FPGT-TNNI3K	FTCD	FTH1	FTMT	FTSJ1	FTSJ3	FUT1	FUT10	FUT11	FUT2	FUT3	FUT4	FUT5	FUT6	FUT7	FUT8	FUT9	FXN	FXYD2	G6PD	GAD1	GAD2	GAL3ST1	GAL3ST2	GAL3ST3	GAL3ST4	GALK1	GALK2	GALNS	GALNT1	GALNT10	GALNT11	GALNT12	GALNT13	GALNT14	GALNT15	GALNT16	GALNT17	GALNT18	GALNT2	GALNT3	GALNT4	GALNT5	GALNT6	GALNT7	GALNT8	GALNT9	GALNTL5	GALNTL6	GALT	GAMT	GAPDH	GAPDHS	GART	GBA3	GBGT1	GC	GCDH	GCH1	GCK	GCLC	GCLM	GCNT1	GCNT2	GCNT3	GCNT4	GCNT7	GCSH	GDE1	GDPD2	GFM1	GFM2	GFUS	GGT1	GGT2	GGT5	GGT6	GGT7	GGTLC1	GGTLC2	GGTLC3	GK	GK2	GK3P	GK5	GLB1	GLDC	GLRX	GLRX2	GLS	GLS2	GLT6D1	GLT8D1	GLT8D2	GLUD1	GLUD2	GLYAT	GLYATL1	GLYATL2	GLYATL3	GLYCTK	GMPPA	GMPPB	GMPR	GMPR2	GMPS	GNE	GNMT	GNPAT	GNPDA1	GNPDA2	GNPNAT1	GNS	GOT1	GOT2	GPCPD1	GPD1	GPD1L	GPHN	GPLD1	GPX1	GPX2	GPX3	GPX4	GPX5	GPX6	GPX7	GPX8	GRHPR	GRK2	GRK3	GSR	GSS	GSTA1	GSTA2	GSTA3	GSTA4	GSTA5	GSTK1	GSTM1	GSTM2	GSTM3	GSTM4	GSTM5	GSTO1	GSTO2	GSTP1	GSTT2	GSTT2B	GTF3C4	GUSB	GYG1	GYG2	GYS1	GYS2	H6PD	HAAO	HACD1	HACD2	HACL1	HADH	HADHA	HADHB	HAGH	HAGHL	HAL	HAO1	HAO2	HAS1	HAS2	HAS3	HAT1	HCN3	HCST	HDC	HEMK1	HEPH	HERC3	HEXA	HEXB	HEXD	HGD	HGSNAT	HHAT	HIBADH	HIBCH	HIRIP3	HK1	HK2	HK3	HKDC1	HLCS	HMBS	HMGCR	HMGCS1	HMGCS2	HMOX1	HMOX2	HNMT	HPGD	HPS3	HS2ST1	HS3ST1	HS3ST2	HS3ST3A1	HS3ST3B1	HS3ST4	HS3ST5	HS3ST6	HS6ST1	HS6ST2	HS6ST3	HSD11B1	HSD11B1L	HSD11B2	HSD17B1	HSD17B10	HSD17B11	HSD17B12	HSD17B14	HSD17B2	HSD17B3	HSD17B4	HSD17B6	HSD17B7	HSD17B8	HSD3B1	HSD3B2	HSD3B7	HTATIP2	HYAL1	HYAL2	HYAL3	HYAL4	IDH1	IDH2	IDH3G	IDS	IL18BP	IL4I1	IMPDH1	IMPDH2	INMT	IP6K1	IP6K2	IP6K3	IPMK	IPPK	ITPA	ITPK1	ITPKA	ITPKB	ITPKC	JMJD7-PLA2G4B	KAT2A	KAT2B	KAT5	KAT6A	KAT6B	KAT7	KAT8	KDSR	KHK	KIAA0319	KL	KMO	KMT2A	KMT2B	KMT2C	KMT2D	KMT2E	KMT5A	KMT5B	KMT5C	KPNA6	KYNU	L1CAM	LALBA	LBR	LCLAT1	LCMT1	LCMT2	LDHA	LDHAL6A	LDHAL6B	LDHB	LDHC	LDHD	LEFTY1	LENEP	LGALS13	LGMN	LHPP	LIAS	LIPA	LIPC	LIPE	LIPF	LIPG	LIPT1	LIPT2	LOXL2	LPCAT1	LPCAT2	LPCAT3	LPCAT4	LPGAT1	LPO	LRP2	LRTOMT	LYPLA1	LYPLA2	MAGEA2	MAGEA2B	MAOA	MAOB	MBOAT1	MBOAT2	MBOAT4	MBOAT7	MCCC1	MCCC2	MDH1	MDH1B	MDH2	MECR	MEPCE	METTL14	METTL15	METTL16	METTL17	METTL18	METTL21A	METTL21C	METTL22	METTL23	METTL2A	METTL2B	METTL3	METTL4	METTL5	METTL6	METTL7A	METTL7B	METTL8	MGAT1	MGAT2	MGAT3	MGAT4A	MGAT4B	MGAT4C	MGAT4D	MGAT5	MGAT5B	MGLL	MGST1	MGST2	MGST3	MIOX	MLYCD	MMAA	MMAB	MOCS2	MPC1	MPC1L	MPC2	MPO	MPST	MRM1	MRM2	MRM3	MSMO1	MT-ATP6	MT-ATP8	MT-CO1	MT-CO2	MT-CO3	MT-CYB	MT-ND1	MT-ND2	MT-ND3	MT-ND4	MT-ND4L	MT-ND5	MT-ND6	MTHFD1	MTHFD1L	MTHFD2	MTHFD2L	MTHFR	MTR	MTRR	MVK	MYO5B	N6AMT1	NAA10	NAA11	NAA15	NAA20	NAA30	NAA40	NAA50	NAA60	NAA80	NADK	NADK2	NADSYN1	NAE1	NAGA	NAGK	NAGS	NAMPT	NAPRT	NAPSA	NAT10	NAT14	NAT16	NAT8	NAT8L	NAT9	NCOA1	NCOA3	NDST1	NDST2	NDST3	NDST4	NDUFA1	NDUFA10	NDUFA11	NDUFA12	NDUFA13	NDUFA2	NDUFA3	NDUFA4	NDUFA5	NDUFA6	NDUFA8	NDUFA9	NDUFAB1	NDUFAF5	NDUFB1	NDUFB10	NDUFB11	NDUFB2	NDUFB3	NDUFB4	NDUFB5	NDUFB6	NDUFB7	NDUFB8	NDUFB9	NDUFC1	NDUFC2	NDUFS1	NDUFS2	NDUFS3	NDUFS4	NDUFS5	NDUFS6	NDUFS7	NDUFS8	NDUFV1	NDUFV2	NDUFV3	NEU1	NEU2	NEU3	NEU4	NIT2	NMNAT1	NMNAT2	NMNAT3	NMRK1	NMRK2	NNT	NOL9	NOP2	NOS1	NOS2	NOS3	NQO1	NQO2	NSD1	NSD2	NSD3	NSDHL	NSUN3	NSUN4	NSUN5	NSUN6	NSUN7	NTPCR	NUDT10	NUDT11	NUDT12	NUDT14	NUDT2	NUDT3	NUDT4	NUDT5	NUDT9	ODC1	OGA	OGDH	OGDHL	OGT	OLAH	OPLAH	OTC	OTUD5	OXSM	PAFAH1B1	PAFAH1B2	PAFAH1B3	PAFAH2	PAICS	PAN2	PANK1	PANK2	PANK3	PANK4	PAPSS1	PAPSS2	PARP1	PARP10	PARP11	PARP12	PARP14	PARP15	PARP16	PARP2	PARP3	PARP4	PARP6	PARP8	PARP9	PC	PCCA	PCCB	PCMT1	PCYT1A	PCYT1B	PCYT2	PDE10A	PDE11A	PDE1A	PDE1B	PDE1C	PDE2A	PDE3A	PDE3B	PDE4A	PDE4B	PDE4C	PDE4D	PDE5A	PDE6A	PDE6B	PDE6C	PDE6D	PDE6G	PDE6H	PDE7A	PDE7B	PDE8A	PDE8B	PDE9A	PDF	PDHA1	PDHA2	PDHB	PDK1	PDK2	PDK3	PDK4	PDPR	PDXK	PDZD4	PECR	PEMT	PFAS	PFKFB1	PFKFB2	PFKFB3	PFKFB4	PFKL	PFKM	PFKP	PGAM1	PGAM2	PGAM4	PGAP1	PGLS	PGS1	PHGDH	PHYH	PHYKPL	PI4K2A	PI4K2B	PI4KA	PI4KB	PIGA	PIGB	PIGC	PIGH	PIGM	PIGP	PIGQ	PIGV	PIGX	PIGY	PIGZ	PIK3C2A	PIK3C2B	PIK3C2G	PIK3C3	PIK3CA	PIK3CB	PIK3CD	PIK3CG	PIK3R1	PIK3R2	PIK3R3	PIK3R5	PIK3R6	PIKFYVE	PIP4K2A	PIP4K2B	PIP4K2C	PIP5K1A	PIP5K1B	PIP5K1C	PIP5KL1	PIPOX	PISD	PKLR	PKM	PLA2G10	PLA2G12A	PLA2G12B	PLA2G15	PLA2G1B	PLA2G2A	PLA2G2C	PLA2G2D	PLA2G2E	PLA2G2F	PLA2G3	PLA2G4A	PLA2G4B	PLA2G4C	PLA2G4D	PLA2G4E	PLA2G4F	PLA2G5	PLA2G6	PLA2G7	PLAAT2	PLAAT3	PLB1	PLCB1	PLCB2	PLCB3	PLCB4	PLCD1	PLCD3	PLCD4	PLCE1	PLCG1	PLCG2	PLCH1	PLCH2	PLCL1	PLCL2	PLCXD2	PLCZ1	PLD1	PLD2	PLD3	PLD4	PLD6	PLG	PLOD3	PLXNB3	PNCK	PNLIP	PNLIPRP1	PNLIPRP2	PNLIPRP3	PNMT	PNPLA2	PNPLA3	PNPLA4	PNPLA6	PNPLA7	PNPLA8	PNPO	POC1B-GALNT4	POGLUT1	POMGNT1	POMT1	POMT2	PON1	PON2	PON3	POR	PORCN	PPA1	PPA2	PPCDC	PPCS	PPIP5K1	PPIP5K2	PPP1R3B	PPP1R3C	PPT1	PPT2	PRDX6	PREP	PRMT1	PRMT2	PRMT3	PRMT5	PRMT6	PRMT7	PRMT8	PRMT9	PRODH	PRODH2	PRPS1	PRPS1L1	PRPS2	PRUNE1	PTGR1	PTGS1	PTGS2	PXDN	PXDNL	PYCR1	PYCR2	PYCR3	PYURF	QDPR	QPRT	RAD1	RAD9A	RALBP1	RBKS	RBP3	RBP4	RDH10	RDH11	RDH12	RDH13	RDH14	RDH16	RDH5	RDH8	RFK	RGN	RHAG	RHBG	RHCG	RLBP1	RNF123	RPE65	RPN1	RPN2	RRP8	SARDH	SAT1	SAT2	SATL1	SC5D	SCCPDH	SCD	SCD5	SCLY	SDR16C5	SDR42E1	SDR42E2	SDR9C7	SDS	SDSL	SEC11A	SEC11C	SELENOI	SERPINA1	SERPINA3	SETD1A	SETD1B	SETD2	SETD6	SETD7	SETDB1	SETDB2	SETMAR	SGPL1	SGSH	SH3GLB1	SHMT2	SHPK	SIRT6	SLC11A1	SLC11A2	SLC15A1	SLC15A2	SLC15A3	SLC15A4	SLC16A1	SLC16A3	SLC16A4	SLC16A5	SLC16A6	SLC16A7	SLC16A8	SLC17A3	SLC17A5	SLC17A6	SLC17A7	SLC17A8	SLC18A1	SLC18A2	SLC18A3	SLC19A2	SLC19A3	SLC1A1	SLC1A2	SLC1A3	SLC1A6	SLC1A7	SLC20A1	SLC20A2	SLC22A13	SLC22A18	SLC22A4	SLC23A1	SLC23A2	SLC25A1	SLC25A12	SLC25A13	SLC25A14	SLC25A15	SLC25A18	SLC25A2	SLC25A22	SLC25A27	SLC25A3	SLC26A1	SLC26A2	SLC27A1	SLC27A2	SLC27A3	SLC27A4	SLC27A5	SLC27A6	SLC28A3	SLC29A4	SLC2A13	SLC32A1	SLC36A1	SLC36A2	SLC36A3	SLC36A4	SLC38A1	SLC38A2	SLC38A3	SLC38A4	SLC38A5	SLC39A1	SLC39A10	SLC39A14	SLC39A2	SLC39A3	SLC39A4	SLC39A5	SLC39A6	SLC39A8	SLC3A2	SLC40A1	SLC46A1	SLC47A1	SLC47A2	SLC4A10	SLC4A8	SLC51A	SLC51B	SLC52A1	SLC52A2	SLC52A3	SLC5A1	SLC5A6	SLC6A14	SLC6A8	SLC7A1	SLC7A2	SLC7A3	SLC7A6	SLC7A7	SLC9A1	SLC9A2	SLC9A3	SLC9A4	SLC9A5	SLC9A7	SLC9A8	SLC9A9	SMPD1	SMPD2	SMPD3	SMPD4	SMS	SMYD2	SMYD3	SOD1	SOD2	SOD3	SORD	SPAM1	SPCS1	SPCS2	SPCS3	SPHK1	SPHK2	SPR	SPTLC1	SPTLC2	SPTLC3	SQLE	SRD5A1	SRD5A2	SRD5A3	SRM	SRPK3	SRR	SSR4	ST3GAL1	ST3GAL2	ST3GAL3	ST3GAL4	ST3GAL5	ST3GAL6	ST6GAL1	ST6GAL2	ST6GALNAC1	ST6GALNAC2	ST6GALNAC3	ST6GALNAC4	ST6GALNAC5	ST6GALNAC6	ST8SIA1	ST8SIA4	ST8SIA5	STAMBP	STAMBPL1	STS	STT3A	STT3B	SULT1A1	SULT1A2	SULT1A3	SULT1A4	SULT1B1	SULT1C2	SULT1C4	SULT1E1	SULT2A1	SULT2B1	SULT4A1	SUOX	SUV39H1	SUV39H2	SYCE2	TARBP1	TBCB	TBXAS1	TCIRG1	TECR	TECRL	TFB1M	TFB2M	TFRC	TGS1	THTPA	TICRR	TIPARP	TK1	TK2	TKFC	TM7SF2	TMEM54	TMEM91	TNKS	TNKS2	TNNI3K	TPK1	TPMT	TPO	TPP1	TPST1	TPST2	TRDMT1	TREX1	TREX2	TRMT1	TRMT10A	TRMT10B	TRMT10C	TRMT11	TRMT13	TRMT1L	TRMT9B	TRMU	TRPM2	TST	TTL	TTLL10	TUFM	TUSC3	TXNRD1	TXNRD2	TXNRD3	TYR	TYW3	UAP1	UAP1L1	UBAC2	UCK1	UCK2	UCKL1	UCP1	UCP2	UCP3	UEVLD	UGCG	UGDH	UGGT1	UGGT2	UGP2	UGT1A1	UGT1A10	UGT1A3	UGT1A4	UGT1A5	UGT1A6	UGT1A7	UGT1A8	UGT1A9	UGT2A1	UGT2A3	UGT2B10	UGT2B11	UGT2B15	UGT2B17	UGT2B28	UGT2B4	UGT2B7	UGT3A1	UGT3A2	UGT8	UMPS	UPB1	UQCR10	UQCR11	UQCRB	UQCRC1	UQCRC2	UQCRFS1	UQCRH	UQCRQ	URAD	UROD	USP1	USP10	USP11	USP12	USP13	USP14	USP15	USP16	USP17L2	USP17L22	USP17L24	USP17L25	USP17L26	USP17L27	USP17L28	USP17L29	USP17L30	USP17L5	USP18	USP19	USP2	USP20	USP21	USP22	USP24	USP25	USP26	USP27X	USP28	USP29	USP3	USP30	USP31	USP32	USP33	USP34	USP35	USP36	USP37	USP38	USP4	USP40	USP41	USP42	USP43	USP44	USP45	USP46	USP47	USP48	USP49	USP5	USP51	USP6	USP7	USP8	USP9X	USP9Y	UST	UXS1	VCPKMT	WWOX	XDH	XPO6	XPO7	XYLB	XYLT1	XYLT2	YKT6	ZADH2	ZC3HAV1	ZDHHC1	ZDHHC11	ZDHHC11B	ZDHHC12	ZDHHC13	ZDHHC14	ZDHHC15	ZDHHC16	ZDHHC17	ZDHHC18	ZDHHC19	ZDHHC2	ZDHHC20	ZDHHC21	ZDHHC22	ZDHHC23	ZDHHC24	ZDHHC3	ZDHHC4	ZDHHC5	ZDHHC6	ZDHHC7	ZDHHC8	ZDHHC9
H2O	na	GM2A	AADAC	AADAT	AASDH	AASS	ABCA1	ABCA3	ABCA4	ABCA8	ABCB1	ABCB11	ABCB4	ABCB6	ABCC1	ABCC11	ABCC2	ABCC3	ABCC4	ABCC5	ABCD1	ABCD2	ABCD3	ABCG1	ABCG2	ABCG5	ABCG8	ABHD12	ABHD14A-ACY1	ABHD6	ABTB2	ACAA1	ACAA2	ACAD9	ACADL	ACADM	ACADS	ACADVL	ACE	ACE2	ACER1	ACER2	ACER3	ACHE	ACO1	ACO2	ACOT1	ACOT11	ACOT12	ACOT13	ACOT2	ACOT4	ACOT6	ACOT7	ACOT8	ACOT9	ACOX1	ACOX3	ACP1	ACP2	ACP3	ACP4	ACP5	ACP6	ACP7	ACSF2	ACSF3	ACY1	ACY3	ACYP1	ACYP2	ADA	ADA2	ADH1A	ADH1B	ADH1C	ADH4	ADH5	ADH6	ADH7	ADHFE1	ADPRH	ADPRM	AFMID	AGA	AGL	AGMAT	AHCY	AHCYL1	AHCYL2	AICDA	ALAD	ALB	ALDH18A1	ALDH1A1	ALDH1A2	ALDH1A3	ALDH1B1	ALDH1L1	ALDH1L2	ALDH2	ALDH3A1	ALDH3A2	ALDH3B1	ALDH3B2	ALDH4A1	ALDH5A1	ALDH6A1	ALDH7A1	ALDH8A1	ALDH9A1	ALG10	ALG5	ALLC	ALOX12	ALOX5	ALPG	ALPI	ALPL	ALPP	AMACR	AMDHD1	AMDHD2	AMPD1	AMPD2	AMPD3	AMT	AMY1A	AMY1B	AMY1C	AMY2A	AMY2B	ANPEP	ANXA3	AOAH	AOC1	AOC2	AOC3	AOX1	AP1G1	APIP	APOB	APOBEC4	APOC1	APOC2	APOC3	APOE	AQP1	AQP10	AQP2	AQP3	AQP4	AQP5	AQP6	AQP7	AQP8	AQP9	ARG1	ARG2	ARSA	ARSB	ARSD	ARSL	ART1	ART3	ART4	ART5	ASAH1	ASAH2	ASB12	ASNS	ASPA	ASPG	ASRGL1	ATIC	ATP10A	ATP11A	ATP11C	ATP12A	ATP1A1	ATP1A2	ATP1A3	ATP1A4	ATP1B1	ATP1B2	ATP1B3	ATP1B4	ATP2A1	ATP2A2	ATP2A3	ATP2B1	ATP2B2	ATP2B3	ATP2B4	ATP2C1	ATP2C2	ATP4A	ATP4B	ATP5F1A	ATP5F1B	ATP5F1C	ATP5F1D	ATP5F1E	ATP5MC1	ATP5MC2	ATP5MC3	ATP5ME	ATP5MF	ATP5MG	ATP5MJ	ATP5MK	ATP5PB	ATP5PD	ATP5PF	ATP5PO	ATP6AP1	ATP6V0A1	ATP6V0A2	ATP6V0A4	ATP6V0B	ATP6V0C	ATP6V0D1	ATP6V0D2	ATP6V0E1	ATP6V1A	ATP6V1B1	ATP6V1B2	ATP6V1C1	ATP6V1C2	ATP6V1D	ATP6V1E1	ATP6V1E2	ATP6V1F	ATP6V1G1	ATP6V1G2	ATP6V1G3	ATP6V1H	ATP8A1	ATP8B1	ATP8B2	ATRIP	AUH	B3GNT3	BAAT	BCAP31	BCHE	BCKDHA	BCKDHB	BCO2	BMP1	BPGM	BPNT1	BPNT2	BST1	BTD	CA1	CA12	CA13	CA14	CA2	CA3	CA4	CA5A	CA5B	CA6	CA7	CA8	CA9	CAD	CANT1	CAPN3	CAT	CBS	CD38	CDA	CEL	CEMP1	CES1	CES2	CES3	CES5A	CH25H	CHI3L1	CHIA	CHIT1	CLC	CLCF1	CLPS	CMA1	CNDP1	CNDP2	CNP	COQ6	COQ7	COX4I1	COX4I2	COX5A	COX5B	COX6A1	COX6A2	COX6B1	COX6B2	COX6C	COX7A1	COX7A2	COX7B	COX7B2	COX7C	COX8A	COX8C	CP	CPA1	CPA2	CPA3	CPA5	CPA6	CPOX	CPS1	CS	CTDSPL2	CTH	CTPS1	CTPS2	CTSA	CTSB	CTSC	CTSD	CTSE	CTSF	CTSG	CTSH	CTSK	CTSL	CTSO	CTSS	CTSV	CTSW	CTSZ	CUBN	CYLD	CYP11A1	CYP11B1	CYP11B2	CYP17A1	CYP19A1	CYP1A1	CYP1A2	CYP1B1	CYP21A2	CYP24A1	CYP26A1	CYP26B1	CYP27A1	CYP27B1	CYP2A13	CYP2A6	CYP2A7	CYP2B6	CYP2C18	CYP2C19	CYP2C8	CYP2C9	CYP2D6	CYP2E1	CYP2F1	CYP2J2	CYP2R1	CYP2S1	CYP2U1	CYP39A1	CYP3A4	CYP3A43	CYP3A5	CYP3A7	CYP3A7-CYP3A51P	CYP46A1	CYP4A11	CYP4A22	CYP4B1	CYP4F11	CYP4F12	CYP4F2	CYP4F22	CYP4F3	CYP4F8	CYP4V2	CYP4X1	CYP4Z1	CYP51A1	CYP7A1	CYP7B1	CYP8B1	DAGLA	DAGLB	DAO	DBH	DCTD	DCTPP1	DDAH1	DDAH2	DDO	DECR1	DECR2	DEGS1	DEGS2	DLD	DLX4	DMGDH	DNM1	DNM1L	DNM2	DNM3	DOLPP1	DPEP1	DPEP2	DPEP3	DPYS	DPYSL2	DPYSL3	DUSP11	DUSP9	DUT	ECH1	ECHDC2	ECHS1	ECI1	ECI2	EEF1A1	EEF1A2	EEF2	EFL1	EGFL8	EHHADH	EIF4EBP3	ELOVL1	ELOVL2	ELOVL4	ELOVL5	ELOVL6	ENGASE	ENO1	ENO2	ENO3	ENOPH1	ENPP1	ENPP2	ENPP3	ENPP6	ENPP7	ENTPD1	ENTPD2	ENTPD3	ENTPD4	ENTPD5	ENTPD6	ENTPD8	EPHX1	EPHX2	EPX	ESD	ETNPPL	F2	FAAH	FAAH2	FADS1	FADS2	FADS3	FADS6	FAH	FAR1	FAR2	FASN	FAXDC2	FBP1	FBP2	FGA	FH	FHIT	FIG4	FMO1	FMO2	FMO3	FMO4	FMO5	FTH1	FTMT	FUCA1	FUCA2	FXN	FXYD2	G6PC1	G6PC2	G6PC3	GAA	GALC	GALNS	GANAB	GANC	GBA	GBA2	GBA3	GC	GCH1	GCSH	GDA	GDE1	GDPD2	GFM1	GFM2	GGH	GGT1	GGT2	GGT5	GGT6	GGT7	GGTLC1	GGTLC2	GGTLC3	GLA	GLB1	GLB1L	GLDC	GLS	GLS2	GLUD1	GLUD2	GMDS	GMPS	GNE	GNPDA1	GNPDA2	GNS	GOT1L1	GPCPD1	GPLD1	GPX1	GPX2	GPX3	GPX4	GPX5	GPX6	GPX7	GPX8	GSTA1	GSTA2	GSTA3	GSTA4	GSTA5	GSTK1	GSTM1	GSTM2	GSTM3	GSTM4	GSTM5	GSTO1	GSTO2	GSTP1	GSTT2	GSTT2B	GSTZ1	GUSB	H6PD	HACD1	HACD2	HACD3	HACD4	HACL1	HADH	HADHA	HADHB	HAGH	HAGHL	HAO1	HAO2	HEPH	HEXA	HEXB	HEXD	HIBCH	HIGD2A	HIRIP3	HMBS	HMGCS1	HMGCS2	HMOX1	HMOX2	HPGDS	HPS3	HPSE	HPSE2	HSD17B10	HSD17B4	HSD17B7	HSD3B1	HSD3B2	HYAL1	HYAL2	HYAL3	HYAL4	IDH3G	IDS	IDUA	IL18BP	IL4I1	IMPA1	IMPA2	IMPDH1	IMPDH2	INPP1	INPP4A	INPP4B	INPP5A	INPP5B	INPP5D	INPP5E	INPP5F	INPP5J	INPP5K	INPPL1	IP6K1	IP6K2	IP6K3	IPMK	ITPA	JMJD7-PLA2G4B	KANSL3	KIAA0319	KL	KLHL23	KLK1	KLK2	KMO	KYAT1	KYAT3	KYNU	L1CAM	LAP3	LCT	LDHA	LDHAL6A	LDHAL6B	LDHB	LDHC	LDHD	LGALS13	LGMN	LHPP	LIAS	LIPA	LIPC	LIPE	LIPF	LIPG	LIPT2	LOX	LOXL2	LPIN1	LPIN2	LPIN3	LPL	LPO	LRP2	LTA4H	LYPLA1	LYPLA2	LYZL1	MACROD1	MACROD2	MAN1A1	MAN1A2	MAN1B1	MAN1C1	MAN2A1	MAN2A2	MAN2B1	MAN2B2	MAN2C1	MANBA	MANSC1	MAOA	MAOB	MAT1A	MAT2A	MAT2B	MCCC1	MCCC2	MDP1	MGAM	MGLL	MGST1	MGST2	MGST3	MINPP1	MIOX	MOCS1	MOCS2	MOGS	MPO	MRPL58	MSMO1	MSRA	MT-ATP6	MT-ATP8	MT-CO1	MT-CO2	MT-CO3	MTHFD1	MTHFD1L	MTHFD2	MTHFD2L	MTM1	MTMR1	MTMR12	MTMR14	MTMR2	MTMR6	MTMR7	MTMR8	MYO5B	NAAA	NADSYN1	NAE1	NAGA	NAGLU	NAGPA	NANP	NANS	NAPSA	NDST1	NDST2	NDST3	NDST4	NEU1	NEU2	NEU3	NEU4	NGLY1	NIT2	NLN	NOS1	NOS2	NOS3	NPEPPS	NT5C	NT5C1A	NT5C1B	NT5C1B-RDH14	NT5C2	NT5C3A	NT5C3B	NT5DC3	NT5E	NT5M	NTAN1	NTAQ1	NTPCR	NUDT10	NUDT11	NUDT12	NUDT14	NUDT2	NUDT3	NUDT4	NUDT5	NUDT9	OARD1	OCRL	OLAH	OPLAH	OTUD5	OXSM	PADI1	PADI2	PADI3	PADI4	PADI6	PAFAH1B1	PAFAH1B2	PAFAH1B3	PAFAH2	PAH	PAM	PAN2	PAOX	PCBD1	PCBD2	PCYOX1	PDE10A	PDE11A	PDE1A	PDE1B	PDE1C	PDE2A	PDE3A	PDE3B	PDE4A	PDE4B	PDE4C	PDE4D	PDE5A	PDE6A	PDE6B	PDE6C	PDE6D	PDE6G	PDE6H	PDE7A	PDE7B	PDE8A	PDE8B	PDE9A	PDF	PDP1	PDP2	PDPR	PDXP	PDZD4	PEPD	PFAS	PFKFB1	PFKFB2	PFKFB3	PFKFB4	PGAP1	PGGHG	PGLS	PGLYRP1	PGLYRP2	PGLYRP3	PGLYRP4	PGP	PHOSPHO1	PHOSPHO2	PHPT1	PHYH	PHYKPL	PIGL	PIP4P1	PIP4P2	PIPOX	PLA2G10	PLA2G12A	PLA2G12B	PLA2G15	PLA2G1B	PLA2G2A	PLA2G2C	PLA2G2D	PLA2G2E	PLA2G2F	PLA2G3	PLA2G4A	PLA2G4B	PLA2G4C	PLA2G4D	PLA2G4E	PLA2G4F	PLA2G5	PLA2G6	PLA2G7	PLAAT3	PLB1	PLCB1	PLCB2	PLCB3	PLCB4	PLCD1	PLCD3	PLCD4	PLCE1	PLCG1	PLCG2	PLCH1	PLCH2	PLCL1	PLCL2	PLCXD2	PLCZ1	PLD1	PLD2	PLD3	PLD4	PLD6	PLG	PLPP1	PLPP2	PLPP3	PLPP4	PLPP5	PLPP6	PLPP7	PLPPR2	PLPPR3	PLPPR4	PLPPR5	PLXNB3	PMPCA	PNCK	PNKP	PNLIP	PNLIPRP1	PNLIPRP2	PNLIPRP3	PNPLA2	PNPLA3	PNPLA4	PNPLA6	PNPLA7	PNPLA8	PNPO	PON1	PON2	PON3	PPA1	PPA2	PPAT	PPIP5K1	PPIP5K2	PPOX	PPT1	PPT2	PRDX1	PRDX2	PRDX3	PRDX5	PRDX6	PREP	PRRT2	PRUNE1	PSAP	PSPH	PTEN	PTGS1	PTGS2	PTPDC1	PTPMT1	PTPRQ	PTRH1	PTRH2	PXDN	PXDNL	PXYLP1	RAD1	RAD9A	RALBP1	RBAK	RBP4	RGN	RNGTT	RNPEP	RPE65	RPL36A	RPP14	RPUSD4	RRM1	RRM2	RRM2B	SACM1L	SAP130	SAPCD1	SARDH	SC5D	SCARF2	SCCPDH	SCD	SCD5	SCLY	SCP2	SDS	SDSL	SEC11A	SEC11C	SEPHS1	SEPHS2	SERPINA1	SERPINA3	SETD5	SGPL1	SGPP1	SGPP2	SGSH	SH3BP1	SHMT1	SHMT2	SI	SIAE	SIRT1	SIRT2	SIRT3	SIRT5	SIRT6	SIRT7	SLC14A1	SLC14A2	SLC17A6	SLC17A7	SLC17A8	SLC18A1	SLC18A2	SLC18A3	SLC19A1	SLC23A1	SLC23A2	SLC26A6	SLC27A1	SLC27A2	SLC27A3	SLC27A4	SLC27A5	SLC27A6	SLC32A1	SLC3A1	SLC3A2	SLC51A	SLC51B	SLC52A1	SLC52A2	SLC52A3	SLC5A1	SLC5A6	SLC6A8	SLC7A9	SMOX	SMPD1	SMPD2	SMPD3	SMPD4	SPAM1	SPCS1	SPCS2	SPCS3	SQLE	SRPK3	SRR	SSR4	STAMBP	STAMBPL1	STS	SUOX	SYNJ1	SYNJ2	TBCB	TCIRG1	TFRC	TGDS	TH	THNSL1	THOP1	THTPA	TICRR	TIGAR	TMEM91	TMPPE	TNS2	TPH1	TPH2	TPO	TPP1	TPSAB1	TPSB2	TPSD1	TPTE2	TREH	TREX1	TREX2	TRHDE	TRPM2	TUFM	TXN	TXN2	TXNRD1	TXNRD2	TXNRD3	TYR	UEVLD	UGDH	UPB1	UROC1	UROS	USP1	USP10	USP11	USP12	USP13	USP14	USP15	USP16	USP17L2	USP17L22	USP17L24	USP17L25	USP17L26	USP17L27	USP17L28	USP17L29	USP17L30	USP17L5	USP18	USP19	USP2	USP20	USP21	USP22	USP24	USP25	USP26	USP27X	USP28	USP29	USP3	USP30	USP31	USP32	USP33	USP34	USP35	USP36	USP37	USP38	USP4	USP40	USP41	USP42	USP43	USP44	USP45	USP46	USP47	USP48	USP49	USP5	USP51	USP6	USP7	USP8	USP9X	USP9Y	UXS1	VKORC1	VNN1	VNN2	VPS29	XDH	ZADH2	ZMPSTE24
H2O2	na	AASDH	ABTB2	ACAA1	ACAA2	ACAD9	ACADL	ACADM	ACADS	ACADVL	ACOT1	ACOT2	ACOT4	ACOT7	ACOT8	ACOX1	ACOX2	ACOX3	ACSF2	ACSF3	ALOX5	AMACR	AOC1	AOC2	AOC3	AOX1	BAAT	BCKDHA	BCKDHB	CAT	COQ6	CYP2C19	CYP2C8	CYP2C9	CYP2D6	CYP2E1	CYP3A4	CYP3A5	CYP4V2	DAO	DDO	DECR1	DECR2	DLD	DUOX1	DUOX2	ECH1	ECHS1	ECI1	ECI2	EHHADH	EPX	GPX1	GPX2	GPX3	GPX4	GPX5	GPX6	GPX7	GPX8	HADH	HADHA	HADHB	HAO1	HAO2	HSD17B10	HSD17B4	IL4I1	LOX	LOXL2	LPO	MAOA	MAOB	MPO	PAOX	PCYOX1	PIPOX	PNPO	PPOX	PRDX1	PRDX2	PRDX3	PRDX5	PRDX6	PXDN	PXDNL	SARDH	SLC27A1	SLC27A2	SLC27A3	SLC27A4	SMOX	SOD1	SOD2	SOD3	SUOX	TMEM91	TPO	TYR	TYRP1	XDH
H2S	na	CBS	CTH
H2S2O3	na	MPST	TST
HCO3-	na	ACACA	ACACB	CA1	CA12	CA13	CA14	CA2	CA3	CA4	CA5A	CA5B	CA6	CA7	CA8	CA9	CAD	CELSR3	CPS1	MCCC1	MCCC2	NAE1	PC	PCCA	PCCB	SLC26A1	SLC26A11	SLC26A2	SLC26A3	SLC26A4	SLC26A6	SLC26A7	SLC26A8	SLC26A9	SLC4A1	SLC4A10	SLC4A2	SLC4A3	SLC4A4	SLC4A5	SLC4A7	SLC4A8	SLC4A9	SLC51A	SLC51B	SLC7A9	SLCO1A2	SLCO1B1	SLCO1B3	SLCO1C1	SLCO2A1	SLCO2B1	SLCO3A1	SLCO4A1
HDL	na	LPL
HDL remnant	na	LPL
HMA	na	FASN
HMG-CoA	na	AUH	HMGCL	HMGCLL1	HMGCR	HMGCS1	HMGCS2
Hexadecanediocacid	na	ACSL5	ADH5	ALDH3A2
Hexadecanedioic Acid Mono-L-Carnitine Ester	na	CPT1A	CPT1B	CPT1C
Hexadecanedioyl Coenzyme A	na	ACAA1	ACOX1	ACSL5	CPT1A	CPT1B	CPT1C	DBI	EHHADH	HSD17B4
Hexanoyl Carnitine	na	CPT1A	CPT1B	CPT1C	CROT	SLC25A20
Hexanoyl-Glycine	na	GLYAT
Histidyl-Arginyl-Cysteine	na	SLC15A1	SLC15A2
Histidyl-Arginyl-Serine	na	SLC15A1	SLC15A2
Histidyl-Aspartate	na	SLC15A1	SLC15A2
Histidyl-Cystyl-Cysteine	na	SLC15A1	SLC15A2
Histidyl-Glutamate	na	SLC15A1	SLC15A2
Histidyl-Glutaminyl-Alanine	na	SLC15A1	SLC15A2
Histidyl-Glutamyl-Glutamine	na	SLC15A1	SLC15A2
Histidyl-Histidyl-Lysine	na	SLC15A1	SLC15A2
Histidyl-Lysyl-Alanine	na	SLC15A1	SLC15A2
Histidyl-Lysyl-Glutamate	na	SLC15A1	SLC15A2
Histidyl-Lysyl-Isoleucine	na	SLC15A1	SLC15A2
Histidyl-Lysyl-Lysine	na	SLC15A1	SLC15A2
Histidyl-Lysyl-Threonine	na	SLC15A1	SLC15A2
Histidyl-Lysyl-Valine	na	SLC15A1	SLC15A2
Histidyl-Methionine	na	SLC15A1	SLC15A2
Histidyl-Methionyl-Glutamine	na	SLC15A1	SLC15A2
Histidyl-Phenylalanyl-Arginine	na	SLC15A1	SLC15A2
Histidyl-Prolyl-Lysine	na	SLC15A1	SLC15A2
Histidyl-Tryptophanyl-Histidine	na	SLC15A1	SLC15A2
Hydroxy Alkyl Chain	na	AGPS	FAR1	FAR2
Hyocholic acid-24glucuronide, HCA-24G	na	ABCB11	ABCC2	ABCC3	ABCG2	UGT2A1	UGT2A3	UGT2B7
Hyocholic acid-6glucuronide, HCA-6G	na	ABCB11	ABCC2	ABCC3	ABCG2	UGT2B4	UGT2B7
Hyocholic acid; gamma-Muricholate	na	ABCB11	ABCC2	ABCC3	CYP3A4	SLC10A1	SLC10A2	SLC51A	SLC51B	SLCO1B1	SLCO1B3	UGT2A1	UGT2A3	UGT2B4	UGT2B7
Hyodeoxycholic acid-24glucuronide, HDCA-24G	na	ABCB11	ABCC2	ABCC3	ABCG2	UGT1A3	UGT2A1	UGT2A3
Hyodeoxycholic acid-6glucuronide, HDCA-6G	na	ABCB11	ABCC2	ABCC3	ABCG2	UGT2A1	UGT2A3	UGT2B4	UGT2B7
I-Antigen	na	B3GNT3	FUT1
IDP	na	AK9	CANT1	ENTPD1	ENTPD2	ENTPD3	ENTPD4	ENTPD5	ENTPD6	ENTPD8	HK1	HK2	HK3	HKDC1	NME1	NME1-NME2	NME2	NME3	NME4	NME5	NME6	NME7	PFKL	PFKM	PFKP	UCK1	UCK2
III3,IV2Fuc-nLc4Cer	na	FUT4	FUT7	FUT9
III3Fuc-nLc4Cer	na	FUT3	FUT4	FUT5	FUT6	FUT9
III3Fuc-nLc6Cer	na	FUT3	FUT4	FUT5	FUT6	FUT9
IMP	na	ACP3	ADSS1	ADSS2	AMPD1	AMPD2	AMPD3	ATIC	CANT1	ENTPD1	ENTPD2	ENTPD3	ENTPD4	ENTPD5	ENTPD6	ENTPD8	GMPR	GMPR2	HPRT1	IMPDH1	IMPDH2	ITPA	NT5C	NT5C1A	NT5C1B	NT5C1B-RDH14	NT5C2	NT5C3A	NT5C3B	NT5E	NT5M	RBAK
ITP	na	AK9	ENTPD1	ENTPD3	ENTPD8	HK1	HK2	HK3	HKDC1	ITPA	NME1	NME1-NME2	NME2	NME3	NME4	NME5	NME6	NME7	PFKL	PFKM	PFKP	UCK1	UCK2
IV2Fuc,III4Fuc-Lc4Cer	na	FUT3	FUT5	FUT6
IV2Fuc-Lc4Cer	na	ABO	FUT1	FUT2	FUT3	FUT5	FUT6
IV2Fuc-nLc4Cer	na	ABO	FUT1	FUT2	FUT4	FUT7	FUT9
IV3GalNAca-Gb4Cer	na	GBGT1	NAGA
IV3Neu5Ac,III4Fuc-Lc4Cer	na	FUT3
IV3NeuAc,III3Fuc-nLc4Cer	na	FUT4	FUT7	FUT9
Indole	na	CYP2E1
Indoxyl	na	CYP2E1	SULT1A1
Indoxyl Sulfate	na	SLC22A6	SULT1A1
Insulin-(SH)2	na	P4HB	PDIA2	PDIA3	PDIA4	PDIA5	PDIA6	TMX3
Isochenodeoxycholic acid; 3beta,7alpha,12alpha-Trihydroxy-5beta-cholanic acid	na	ABCB11	ABCC2	ABCC3	ABCC4	SLC10A1	SLC10A2	SLC51A	SLC51B	SLCO1B1	SLCO1B3
Isochenodeoxycholic acid; 3beta,7alpha-Dihydroxy-5beta-cholanic acid	na	ABCB11	ABCC2	ABCC3	ABCC4	SLC10A1	SLC10A2	SLC51A	SLC51B	SLCO1B1	SLCO1B3
Isolecyl-Aspartate	na	SLC15A1	SLC15A2
Isolecyl-Glutaminyl-Glutamate	na	SLC15A1	SLC15A2
Isolecyl-Glycyl-Arginine	na	SLC15A1	SLC15A2
Isolecyl-Prolyl-Lysine	na	SLC15A1	SLC15A2
Isolecyl-Seryl-Arginine	na	SLC15A1	SLC15A2
Isolecyl-Tryptophanyl-Tyrosine	na	SLC15A1	SLC15A2
Isoleucyl-Arginyl-Isoleucine	na	SLC15A1	SLC15A2
Isoleucyl-Asparaginyl-Histidine	na	SLC15A1	SLC15A2
Isovaleryl Carnitine	na	CPT1A	CPT1B	CPT1C
K+	na	ABCC8	ABCC9	ATP12A	ATP1A1	ATP1A2	ATP1A3	ATP1A4	ATP1B1	ATP1B2	ATP1B3	ATP1B4	ATP4A	ATP4B	FXYD2	KCNJ11	KCNJ8	SLC12A1	SLC12A2	SLC12A4	SLC12A5	SLC12A6	SLC12A7	SLC1A1	SLC1A2	SLC1A3	SLC1A6	SLC1A7	SLC24A1	SLC24A2	SLC24A3	SLC24A4	SLC24A5	SLC6A4	SLC9A7	SLC9A8
L-1-pyrroline-3-hydroxy-5-carboxylate	na	ALDH4A1	LEFTY1	PYCR1	PYCR2	PYCR3
L-2-amino-3-oxobutanoic acid	na	GCAT
L-2-aminoadipate	na	AADAT	ALDH7A1	SLC25A21
L-3-amino-isobutanoate	na	ABAT
L-3-cyanoalanine	na	GGT1	GGT2	GGT5	GGT6	GGT7	GGTLC2	GGTLC3
L-4-hydroxyglutamate semialdehyde	na	ALDH4A1
L-Prolinylglycine	na	PEPD	SLC15A1
L-alanyl-tRNA(ala)	na	AARS1	ALB	APOB	APOC1	APOC2	APOC3	APOE	BMP1	F2	FGA	PLG	SERPINA1	SERPINA3	TFRC
L-arabinose	na	AKR1A1	AKR1B1	AKR7A2
L-arabitol	na	AKR1A1	AKR1B1	AKR7A2
L-arginyl-protein	na	ATE1
L-arginyl-tRNA(arg)	na	ALB	APOB	APOC1	APOC2	APOC3	APOE	ATE1	BMP1	F2	FGA	PLG	RARS1	SERPINA1	SERPINA3	TFRC
L-asparaginyl-tRNA(asn)	na	ALB	APOB	APOC1	APOC2	APOE	BMP1	F2	FGA	NARS1	PLG	SERPINA1	SERPINA3	TFRC
L-aspartyl-tRNA(asp)	na	ALB	APOB	APOC1	APOC2	APOC3	APOE	BMP1	DARS1	F2	FGA	PLG	SERPINA1	SERPINA3	TFRC
L-carnitine	na	AGPAT3	AGPAT4	BBOX1	CPT1A	CPT1B	CPT1C	CPT2	CRAT	CROT	EGFR	ELOVL2	ELOVL5	ELOVL6	ESCO1	ESCO2	HYAL3	LPCAT3	LPCAT4	LPGAT1	MBOAT2	MBOAT7	OXSM	PNPLA3	SLC22A1	SLC22A15	SLC22A16	SLC22A4	SLC22A5	SLC22A9	SLC25A20	SLC25A29	SLC33A1	SLC6A14	TAZ
L-cystathionine	na	CBS	CTH	NAGS
L-cysteate	na	CSAD	GAD1	GAD2	GOT1	GOT2	SULT1A3
L-cysteinyl-tRNA(cys)	na	ALB	APOB	APOE	CARS1	F2	FGA	PLG	SERPINA1	SERPINA3	TFRC
L-dopa	na	COMT	DDC	LRTOMT	SLC16A10	SLC3A2	SLC7A5	TH	TYR
L-dopachrome	na	CRYZ	DCT	GSTA1	GSTA2	GSTA3	GSTA4	GSTA5	GSTK1	GSTM1	GSTM2	GSTM3	GSTM4	GSTM5	GSTO1	GSTO2	GSTP1	GSTT2	GSTT2B	GSTZ1	HPGDS	MGST1	MGST2	MGST3	TYR
L-dopaquinone	na	GSTA1	GSTA2	GSTA3	GSTA4	GSTA5	GSTK1	GSTM1	GSTM2	GSTM3	GSTM4	GSTM5	GSTO1	GSTO2	GSTP1	GSTT2	GSTT2B	GSTZ1	HPGDS	MGST1	MGST2	MGST3	TYR
L-erythro-4-hydroxyglutamate	na	ALDH4A1	GOT1	GOT2
L-formylkynurenine	na	AFMID	IDO1	IDO2	KYNU	TDO2
L-fucose-1-phosphate	na	FCSK	FPGT	FPGT-TNNI3K	TNNI3K
L-glutamate 5-semialdehyde	na	ALDH18A1	ALDH4A1	OAT
L-glutaminyl-peptide	na	QPCT
L-glutaminyl-tRNA(gln)	na	ALB	APOB	APOC1	APOC2	APOC3	APOE	BMP1	F2	FGA	PLG	QARS1	SERPINA1	SERPINA3	TFRC
L-glutamyl-tRNA(glu)	na	ALB	APOB	APOC1	APOC2	APOC3	APOE	BMP1	EPRS1	F2	FGA	PLG	SERPINA1	SERPINA3	TFRC
L-gulonate	na	AKR1A1	CRYL1	RGN
L-gulono-1,4-lactone	na	RGN
L-histidyl-tRNA(his)	na	ALB	APOB	APOC3	APOE	BMP1	F2	FGA	HARS1	PLG	SERPINA1	SERPINA3	TFRC
L-hydroxylysine	na	HYKK
L-iditol	na	SORD
L-iduronic acid	na	IDUA	SLC17A5
L-isoleucyl-tRNA(ile)	na	ALB	APOB	APOC1	APOC2	APOE	F2	FGA	IARS1	PLG	SERPINA1	SERPINA3	TFRC
L-lactate	na	ALDH1A3	ALDH1B1	ALDH2	ALDH3A1	ALDH3A2	ALDH3B1	ALDH3B2	ALDH7A1	ALDH9A1	AQP9	CYB5D1	LDHA	LDHAL6A	LDHAL6B	LDHB	LDHC	LDHD	SLC16A1	SLC16A3	SLC16A4	SLC16A5	SLC16A6	SLC16A7	SLC16A8	SLC22A12	SLC5A8	UEVLD
L-leucyl-tRNA(leu)	na	ALB	APOB	APOC1	APOC2	APOC3	APOE	BMP1	F2	FGA	LARS1	PLG	SERPINA1	SERPINA3	TFRC
L-lysyl-tRNA(lys)	na	ALB	APOB	APOC1	APOC2	APOC3	APOE	BMP1	F2	FGA	KARS1	PLG	SERPINA1	SERPINA3	TFRC
L-metanephrine	na	COMT	LRTOMT	MAOA	MAOB
L-methionyl-tRNA(met)	na	ALB	APOB	APOC1	APOC2	APOC3	APOE	BMP1	F2	FGA	MARS1	MTFMT	PLG	SERPINA1	SERPINA3	TFRC
L-octanoylcarnitine	na	CPT1A	CPT1B	CPT1C	CROT	SLC25A20	SLC25A29
L-oleoylcarnitine	na	CPT1A	CPT1B	CPT1C	CPT2	CRAT	SLC22A1	SLC22A4	SLC22A5	SLC22A9	SLC25A20	SLC25A29
L-palmitoylcarnitine	na	CPT1A	CPT1B	CPT1C	CPT2	CRAT	SLC22A1	SLC22A4	SLC22A5	SLC22A9	SLC25A20	SLC25A29
L-phenylalanyl-tRNA(phe)	na	ALB	APOB	APOC1	APOC2	APOC3	APOE	BMP1	F2	FARSA	FARSB	FGA	PLG	SERPINA1	SERPINA3	TFRC
L-pipecolate	na	PIPOX
L-prolyl-tRNA(pro)	na	ALB	APOB	APOC1	APOC2	APOC3	APOE	BMP1	EPRS1	F2	FGA	PLG	SERPINA1	SERPINA3	TFRC
L-seryl-tRNA(ser)	na	ALB	APOB	APOC1	APOC2	APOC3	APOE	BMP1	F2	FGA	PLG	SARS1	SERPINA1	SERPINA3	TFRC
L-sorbose	na	SORD
L-threonyl-tRNA(thr)	na	ALB	APOB	APOC1	APOC2	APOC3	APOE	BMP1	F2	FGA	PLG	SERPINA1	SERPINA3	TARS1	TFRC
L-tryptophanyl-tRNA(trp)	na	ALB	APOB	APOC1	APOC2	APOC3	APOE	BMP1	F2	FGA	PLG	SERPINA1	SERPINA3	TFRC	WARS1
L-tyrosyl-tRNA(tyr)	na	ALB	APOB	APOC2	APOC3	APOE	BMP1	F2	FGA	PLG	SERPINA1	SERPINA3	TFRC	YARS1
L-valyl-tRNA(val)	na	ALB	APOB	APOC1	APOC2	APOC3	APOE	BMP1	F2	FGA	PLG	SERPINA1	SERPINA3	TFRC	VARS1
L-xylulose	na	DCXR	MECR	PECR
LDL	na	LPL
LDL remnant	na	LPL
LTD4	na	DPEP1	DPEP2	DPEP3	GGT1	GGT2	GGT5	GGT6	GGT7	GGTLC1	GGTLC2	GGTLC3	SLCO1B1	SLCO2A1
LacCer pool	na	A4GALT	A4GNT	ALG1L	ALG1L2	B3GALNT2	B3GALT1	B3GALT2	B3GALT5	B3GLCT	B3GNT2	B3GNT3	B3GNT4	B3GNT5	B3GNT6	B3GNT7	B3GNT8	B3GNT9	B3GNTL1	B4GALNT1	B4GALNT2	B4GALNT3	B4GALNT4	B4GALT1	B4GALT2	B4GALT3	B4GALT4	B4GALT5	B4GALT6	B4GALT7	FUT10	FUT11	FUT4	FUT7	FUT9	GAL3ST1	GALNT7	GALNTL5	GBGT1	GCNT7	GLA	GLB1	GLB1L	GLT6D1	GLT8D1	GLT8D2	HEXA	HEXB	HEXD	LCT	MGAT4D	MGAT5B	NEU1	NEU2	NEU3	NEU4	OGT	PIGB	PIGM	PIGV	PIGZ	POGLUT1	POMGNT1	ST3GAL5	STT3A	STT3B	TMPPE	UGGT1	UGGT2
Lauroyl Carnitine	na	CPT1A	CPT1B	CPT1C
Leb Glycolipid	na	FUT3
Leucyl-Alanyl-Arginine	na	SLC15A1	SLC15A2
Leucyl-Asparaginyl-Aspartate	na	SLC15A1	SLC15A2
Leucyl-Aspartyl-Lysine	na	SLC15A1	SLC15A2
Leucyl-Glycine	na	SLC15A1
Leucyl-Leucyl-Tryptophan	na	SLC15A1	SLC15A2
Leucyl-Proline	na	SLC15A1	SLC15A2
Leucyl-Prolyl-Arginine	na	SLC15A1	SLC15A2
Leucyl-Seryl-Tryptophan	na	SLC15A1	SLC15A2
Leucyl-Tryptophan	na	SLC15A1	SLC15A2
Leucyl-Tryptophanyl-Arginine	na	SLC15A1	SLC15A2
Leucyl-Tyrosyl-Tyrosine	na	SLC15A1	SLC15A2
Leucyl-Valine	na	SLC15A1	SLC15A2
Leucylleucine	na	LAP3	SLC15A1
Ley Glycolipid	na	FUT9
Li+	na	SLC8B1
Lithocholic acid 3-sulfate	na	ABCC2	ABCC3	ABCC4	ABCG2	SLCO1B1	SLCO1B3	SULT2A1
Lithocholic acid-24glucuronide, CDCA-24G	na	ABCB11	ABCC2	ABCC3	ABCG2	UGT1A3	UGT2A1	UGT2A3	UGT2B7
Lithocholic acid-3glucuronide, CDCA-3G	na	ABCB11	ABCC2	ABCC3	ABCG2	UGT2A1	UGT2A3	UGT2B7
Losartan	na	ABCB1	CYP2C9	CYP3A4	UGT1A1	UGT1A10	UGT1A3	UGT1A4	UGT1A7	UGT1A8	UGT1A9	UGT2B17	UGT2B7
Losartan-E3174/ losartan-M6	na	CYP2C9	CYP3A4
Losartan-M1	na	CYP2C9	CYP3A4
Losartan-M2	na	CYP2C9	CYP3A4
Losartan-M5	na	CYP2C9	CYP3A4
Losartan-N1-glucuronide	na	UGT1A10
Losartan-N2-glucuronide / Losartan-M7	na	UGT1A1	UGT1A10	UGT1A3	UGT1A4	UGT1A7	UGT1A8	UGT1A9	UGT2B17	UGT2B7
Lysophosphatidic Acid	na	AKR1A1
Lysyl-Arginyl-Leucine	na	SLC15A1	SLC15A2
Lysyl-Cysteinyl-Histidine	na	SLC15A1	SLC15A2
Lysyl-Glutaminyl-Phenylalanine	na	SLC15A1	SLC15A2
Lysyl-Glutamyl-Glutamate	na	SLC15A1	SLC15A2
Lysyl-Lysyl-Lysine	na	SLC15A1	SLC15A2
Lysyl-Phenylalanyl-Isoleucine	na	SLC15A1	SLC15A2
Lysyl-Tryptophanyl-Arginine	na	SLC15A1	SLC15A2
Lysyl-Tyrosyl-Isoleucine	na	SLC15A1	SLC15A2
Lysyl-Valyl-Phenylalanine	na	SLC15A1	SLC15A2
Lysyl-Valyl-Tryptophan	na	SLC15A1	SLC15A2
Malonyl Carnitine	na	CPT1A	CPT1B	CPT1C
Mannosyl-3-(Phosphoethanolaminyl-Mannosyl)-Glucosaminyl-Acylphosphatidylinositol (M4A)	na	PIGZ
Mannosyl-3-(Phosphoethanolaminyl-Mannosyl)-Glucosaminyl-Acylphosphatidylinositol (M4A))	na	GPAA1	PIGF	PIGG	PIGK	PIGS	PIGU	PIGZ
Mannosyl-3-(Phosphoethanolaminyl-Mannosyl)-Glucosaminyl-Acylphosphatidylinositol-Protein (M4A)	na	GPAA1	PIGK	PIGS	PIGU
Melanin	na	TYRP1
Methionyl-Arginyl-Leucine	na	SLC15A1	SLC15A2
Methionyl-Asparaginyl-Tyrosine	na	SLC15A1	SLC15A2
Methionyl-Glutaminyl-Tyrosine	na	SLC15A1	SLC15A2
Methionyl-Glycyl-Arginine	na	SLC15A1	SLC15A2
Methionyl-Histidyl-Lysine	na	SLC15A1	SLC15A2
Methionyl-Methionyl-Isoleucine	na	SLC15A1	SLC15A2
Methionyl-Phenylalanyl-Arginine	na	SLC15A1	SLC15A2
Methionyl-Tryptophanyl-Phenylalanine	na	SLC15A1	SLC15A2
Methyl-hydroxy-gliclazide	na	CYP2C18	CYP2C19	CYP2C9
Mg2+	na	SLC41A1	SLC41A2
Midazolam	na	ABCB1	CYP3A4	CYP3A5
N(omega)-(ADP-D-ribosyl)-L-arginine	na	ADPRH	ART1	ART3	ART4	ART5	SIRT6
N,N-chitobiosyldiphosphodolichol	na	ALG1	ALG13	ALG14
N,N-dimethyldopaminequinone	na	TYR
N-(omega)-hydroxyarginine	na	NOS1	NOS2	NOS3
N-acetyl-D-glucosaminyldiphosphodolichol	na	ALG13	ALG14	DPAGT1
N-acetyl-D-glucosaminylphosphatidylinositol	na	HERC3	PIGA	PIGC	PIGH	PIGL	PIGP	PIGQ	PIGY	PYURF
N-acetyl-D-mannosamine	na	GNE	NPL	RENBP
N-acetyl-L-alanine	na	ABHD14A-ACY1	ACY1	NAGS
N-acetyl-L-asparagine	na	ACY3	ASPA	NAGS
N-acetyl-L-aspartate	na	ACY3	ASPA	NAT8L
N-acetyl-L-cystathionine	na	NAGS
N-acetyl-L-cysteine	na	NAGS
N-acetyl-L-glutamate	na	NAGS
N-acetyl-L-glutamate 5-semialdehyde	na	ALDH18A1
N-acetyl-L-glutamate-5-phosphate	na	ALDH18A1
N-acetyl-LTE4	na	DGAT2L6	ESCO1	ESCO2	GLYATL3	HHAT	LCLAT1	LIPT1	LPCAT1	LPCAT2	LPCAT3	LPCAT4	LPGAT1	MBOAT1	MBOAT2	MBOAT4	MBOAT7	NAA10	NAA20	NAA40	NAA50	NAA60	NAA80	NAT10	NAT14	NAT16	NAT8	NAT9	PLA2G15	PLAAT2	PNPLA3	PORCN	SATL1	SH3GLB1	YKT6	ZDHHC1	ZDHHC11	ZDHHC11B	ZDHHC12	ZDHHC13	ZDHHC14	ZDHHC15	ZDHHC16	ZDHHC17	ZDHHC18	ZDHHC19	ZDHHC2	ZDHHC20	ZDHHC21	ZDHHC22	ZDHHC23	ZDHHC24	ZDHHC3	ZDHHC4	ZDHHC5	ZDHHC6	ZDHHC7	ZDHHC8	ZDHHC9
N-acetyl-O-acetylneuraminate	na	SIAE
N-acetyl-S-[2-carboxy-1-(1H-imidazol-4-yl)ethyl]-L-cysteine	na	ACER3	ACY3	ELOVL1	ELOVL2	ELOVL3	ELOVL4	ELOVL5	ELOVL6	ELOVL7	MACROD1	MACROD2	NAAA	NTAN1	NTAQ1	OARD1	SIRT1	SIRT2	SIRT3	SIRT5	SIRT6	SIRT7
N-acetyl-beta-D-glucosaminylamine	na	AGA	NGLY1
N-acetyl-serotonin	na	AANAT	ASMT
N-acetyl-seryl-aspartate	na	ACE	ACE2
N-acetyl-seryl-aspartyl-lysyl-proline	na	ACE	ACE2
N-acetylgalactosamine	na	GM2A	B3GNT3	HEXA	HEXB	HEXD	HYAL1	HYAL2	HYAL3	HYAL4	NAGA	SPAM1
N-acetylglucosamine	na	CHI3L1	CHIA	CHIT1	ENGASE	GUSB	HEXA	HEXB	HEXD	MANBA	MANSC1	NAGK	NAGLU	NAGPA	RENBP
N-acetylglucosamine-1-phosphate	na	PGM3	UAP1	UAP1L1
N-acetylglucosamine-6-phosphate	na	AMDHD2	CEMP1	GNPNAT1	NAGK	PGM3
N-acetylmannosamine-6-phosphate	na	GNE	NANS
N-acetylmethionine	na	ABHD14A-ACY1	ACY1	NAGS	SLC13A3
N-acetylmuramate	na	PGLYRP1	PGLYRP2	PGLYRP3	PGLYRP4
N-acetylmuramoyl-ala	na	PGLYRP1	PGLYRP2	PGLYRP3	PGLYRP4
N-acetylneuraminate	na	CMAS	CTSA	GALNS	GLB1	NANP	NEU1	NEU2	NEU3	NEU4	NPL	SIAE	SLC17A5	TICRR
N-acetylneuraminate-9-phosphate	na	NANP	NANS
N-acetylornithine	na	ABHD14A-ACY1	ACY1
N-acetylputrescine	na	AOC1	AOC2	AOC3	MAOA	MAOB	SAT1	SAT2
N-arachidonoylglycine	na	GLYAT	GLYATL1	GLYATL2
N-carbamoyl-L-aspartate	na	CAD
N-desisopropyl-fluvastatin	na	CYP2C9
N-desmethyl-rosuvastatin	na	ABCG2	CYP2C19	CYP2C9
N-formimino-L-glutamate	na	AMDHD1	FTCD
N-formyl-GAR	na	GART	PFAS
N-formyl-L-glutamate	na	FTCD
N-formylmethionyl-tRNA	na	MTFMT
N-methylethanolamine-phosphate	na	CYP27A1
N-methylhistamine	na	AOC1	AOC2	AOC3	HNMT	MAOA	MAOB	SLC22A3
N-methylputrescine	na	AOC1	AOC2	AOC3
N-methylsalsolinol	na	COMT	LRTOMT	SLC22A2	SLC29A4
N-methylserotonin	na	INMT
N-methyltryptamine	na	INMT
N-methyltyramine	na	COMT	INMT	LRTOMT
N-pantothenoylcysteine	na	GCDH	PANK1	PANK2	PANK3	PANK4	SYCE2
N-substituted amino acid	na	MRPL58	PTRH1	PTRH2
N-substituted aminoacyl tRNA	na	MRPL58	PTRH1	PTRH2
N-tetradecanoylglycylpeptide	na	NMT1	NMT2
N-trimethyl-2-aminoethylphosphonate	na	PCYT1A	PCYT1B
N1,N12-diacetylspermine	na	PAOX	SMOX
N1-acetylspermidine	na	PAOX	SAT1	SAT2	SLC3A2	SLC7A6	SMOX
N1-acetylspermine	na	PAOX	SAT1	SAT2	SMOX
N1-methyl-2-pyridone-5-carboxamide	na	AOX1
N1-methyl-4-pyridone-5-carboxamide	na	AOX1
N4-(acetyl-beta-D-glucosaminyl)asparagine	na	AGA
N4-acetylaminobutanal	na	ALDH1B1	ALDH2	ALDH3A2	ALDH4A1	ALDH7A1	ALDH9A1	AOC1	AOC2	AOC3	MAOA	MAOB
N6,N6,N6-trimethyl-L-lysine	na	SEC11A	SEC11C	SPCS1	SPCS2	SPCS3	TMLHE
N8-acetylspermidine	na	SLC22A1
NAD+	na	AASDH	AASS	ACAA1	ACAA2	ACAD9	ACADL	ACADM	ACADS	ACADVL	ACOT1	ACOT2	ACOT4	ACOT7	ACOT8	ACOX1	ACOX3	ACP1	ACP3	ACP4	ACP5	ACP6	ACP7	ACSF2	ACSF3	ADH1A	ADH1B	ADH1C	ADH4	ADH5	ADH6	ADH7	ADHFE1	AKR1B1	AKR1B10	AKR1B15	AKR1C1	AKR1C2	AKR1C3	AKR1C4	ALDH18A1	ALDH1A1	ALDH1A2	ALDH1A3	ALDH1B1	ALDH1L1	ALDH1L2	ALDH2	ALDH3A1	ALDH3A2	ALDH3B1	ALDH3B2	ALDH4A1	ALDH5A1	ALDH6A1	ALDH7A1	ALDH8A1	ALDH9A1	AMACR	AMT	AOX1	ART1	ART3	ART4	ART5	BAAT	BCKDHA	BCKDHB	BDH1	BDH2	BLVRA	BLVRB	BST1	CBR1	CBR3	CBR4	CD38	CHDH	COQ6	CRYL1	CTBP1	CYB5R1	CYB5R2	CYB5R3	CYB5R4	CYB5RL	CYP21A2	CYP24A1	CYP27A1	CYP2C9	CYP2E1	CYP4V2	CYP8B1	DBT	DECR1	DECR2	DHCR24	DHFR	DHFR2	DHPS	DHRS2	DHRS4	DHRS4L2	DLAT	DLD	DLST	DPYD	ECHS1	ECI1	ECI2	EHHADH	FADS1	FADS2	FADS3	FAR1	FAR2	FMO1	GAPDH	GAPDHS	GCSH	GFUS	GLDC	GLUD1	GLUD2	GPD1	GPD1L	GRHPR	GSR	H6PD	HACL1	HADH	HADHA	HADHB	HIBADH	HPGD	HSD11B1L	HSD11B2	HSD17B1	HSD17B10	HSD17B11	HSD17B12	HSD17B14	HSD17B2	HSD17B4	HSD17B6	HSD17B7	HSD17B8	HSD3B1	HSD3B2	HSD3B7	HTATIP2	IDH1	IDH2	IDH3A	IDH3B	IDH3G	IMPDH1	IMPDH2	KIAA0319	LDHA	LDHAL6A	LDHAL6B	LDHB	LDHC	LDHD	LEFTY1	MDH1	MDH1B	MDH2	ME2	ME3	MECR	MMAA	MMAB	MSMO1	MT-ND1	MT-ND2	MT-ND3	MT-ND4	MT-ND4L	MT-ND5	MT-ND6	MTHFD1	MTHFD2	MTHFD2L	MTHFR	NADK	NADK2	NADSYN1	NDUFA1	NDUFA10	NDUFA11	NDUFA12	NDUFA13	NDUFA2	NDUFA3	NDUFA4	NDUFA5	NDUFA6	NDUFA8	NDUFA9	NDUFAB1	NDUFB1	NDUFB10	NDUFB11	NDUFB2	NDUFB3	NDUFB4	NDUFB5	NDUFB6	NDUFB7	NDUFB8	NDUFB9	NDUFC1	NDUFC2	NDUFS1	NDUFS2	NDUFS3	NDUFS4	NDUFS5	NDUFS6	NDUFS7	NDUFS8	NDUFV1	NDUFV2	NDUFV3	NMNAT1	NMNAT2	NMNAT3	NNT	NQO1	NQO2	NSDHL	NUDT12	OGDH	PARP1	PARP10	PARP11	PARP12	PARP14	PARP15	PARP16	PARP2	PARP3	PARP4	PARP6	PARP8	PARP9	PDHA1	PDHA2	PDHB	PDHX	PECR	PGLS	PHGDH	PHYH	PTGR1	PXYLP1	PYCR1	PYCR2	PYCR3	QDPR	RBP3	RDH10	RDH12	RDH13	RDH14	RDH16	RDH5	RLBP1	SC5D	SCCPDH	SCD	SDR16C5	SDR42E1	SDR42E2	SDR9C7	SIRT6	SLC27A1	SLC27A2	SLC27A3	SLC27A4	SORD	TECRL	TIPARP	TMEM91	TNKS	TNKS2	TXNRD1	UBAC2	UEVLD	UGDH	WWOX	XDH	ZADH2	ZC3HAV1
NADH	na	AASDH	AASS	ACAA1	ACAA2	ACAD9	ACADL	ACADM	ACADS	ACADVL	ACOT1	ACOT2	ACOT4	ACOT7	ACOT8	ACOX1	ACOX3	ACSF2	ACSF3	ADH1A	ADH1B	ADH1C	ADH4	ADH5	ADH6	ADH7	ADHFE1	AKR1B1	AKR1B10	AKR1B15	AKR1C1	AKR1C2	AKR1C3	AKR1C4	ALDH18A1	ALDH1A1	ALDH1A2	ALDH1A3	ALDH1B1	ALDH1L1	ALDH1L2	ALDH2	ALDH3A1	ALDH3A2	ALDH3B1	ALDH3B2	ALDH4A1	ALDH5A1	ALDH6A1	ALDH7A1	ALDH8A1	ALDH9A1	AMACR	AMT	AOX1	BAAT	BCKDHA	BCKDHB	BDH1	BDH2	BLVRA	BLVRB	CBR1	CBR3	CBR4	CHDH	COQ6	CRYL1	CTBP1	CYB5R1	CYB5R2	CYB5R3	CYB5R4	CYB5RL	CYP21A2	CYP24A1	CYP27A1	CYP2C9	CYP2E1	CYP4V2	CYP8B1	DBT	DECR1	DECR2	DHCR24	DHFR	DHFR2	DHPS	DHRS2	DHRS4	DHRS4L2	DLAT	DLD	DLST	DPYD	ECHS1	ECI1	ECI2	EHHADH	FADS1	FADS2	FADS3	FAR1	FAR2	FMO1	GAPDH	GAPDHS	GCSH	GFUS	GLDC	GLUD1	GLUD2	GPD1	GPD1L	GRHPR	GSR	H6PD	HACL1	HADH	HADHA	HADHB	HIBADH	HPGD	HSD11B1L	HSD11B2	HSD17B1	HSD17B10	HSD17B11	HSD17B12	HSD17B14	HSD17B2	HSD17B4	HSD17B6	HSD17B7	HSD17B8	HSD3B1	HSD3B2	HSD3B7	HTATIP2	IDH1	IDH2	IDH3A	IDH3B	IDH3G	IMPDH1	IMPDH2	KIAA0319	LDHA	LDHAL6A	LDHAL6B	LDHB	LDHC	LDHD	LEFTY1	MDH1	MDH1B	MDH2	ME2	ME3	MECR	MMAA	MMAB	MSMO1	MT-ND1	MT-ND2	MT-ND3	MT-ND4	MT-ND4L	MT-ND5	MT-ND6	MTHFD1	MTHFD2	MTHFD2L	MTHFR	NDUFA1	NDUFA10	NDUFA11	NDUFA12	NDUFA13	NDUFA2	NDUFA3	NDUFA4	NDUFA5	NDUFA6	NDUFA8	NDUFA9	NDUFAB1	NDUFB1	NDUFB10	NDUFB11	NDUFB2	NDUFB3	NDUFB4	NDUFB5	NDUFB6	NDUFB7	NDUFB8	NDUFB9	NDUFC1	NDUFC2	NDUFS1	NDUFS2	NDUFS3	NDUFS4	NDUFS5	NDUFS6	NDUFS7	NDUFS8	NDUFV1	NDUFV2	NDUFV3	NNT	NQO1	NQO2	NSDHL	OGDH	PDHA1	PDHA2	PDHB	PDHX	PECR	PGLS	PHGDH	PHYH	PTGR1	PYCR1	PYCR2	PYCR3	QDPR	RBP3	RDH10	RDH12	RDH13	RDH14	RDH16	RDH5	RLBP1	SC5D	SCCPDH	SCD	SDR16C5	SDR42E1	SDR42E2	SDR9C7	SLC27A1	SLC27A2	SLC27A3	SLC27A4	SORD	TECRL	TMEM91	TXNRD1	UBAC2	UEVLD	UGDH	WWOX	XDH	ZADH2
NADP+	na	AASS	ACAA1	ACOX1	ACP1	ACP3	ACP4	ACP5	ACP6	ACP7	ADH1A	ADH1B	ADH1C	ADH4	ADH5	ADH6	ADH7	ADHFE1	AKR1A1	AKR1B1	AKR1B10	AKR1B15	AKR1C1	AKR1C2	AKR1C3	AKR1C4	AKR1D1	AKR7A2	ALDH18A1	ALDH1A3	ALDH1B1	ALDH1L1	ALDH1L2	ALDH2	ALDH3A1	ALDH3A2	ALDH3B1	ALDH3B2	ALDH4A1	ALDH7A1	ALDH9A1	ALOX12	ALOX5	ANAPC11	ATG9B	BCO2	BDH2	BLVRA	BLVRB	BST1	CBR1	CBR3	CBR4	CD38	CH25H	CINP	COQ6	COQ7	CRYZ	CTBP1	CUBN	CYP11A1	CYP11B1	CYP11B2	CYP17A1	CYP19A1	CYP1A1	CYP1A2	CYP1B1	CYP21A2	CYP24A1	CYP26A1	CYP26B1	CYP27A1	CYP27B1	CYP2A13	CYP2A6	CYP2A7	CYP2B6	CYP2C18	CYP2C19	CYP2C8	CYP2C9	CYP2D6	CYP2E1	CYP2F1	CYP2J2	CYP2R1	CYP2S1	CYP2U1	CYP39A1	CYP3A4	CYP3A43	CYP3A5	CYP3A7	CYP3A7-CYP3A51P	CYP46A1	CYP4A11	CYP4A22	CYP4B1	CYP4F11	CYP4F12	CYP4F2	CYP4F22	CYP4F3	CYP4F8	CYP4V2	CYP4X1	CYP4Z1	CYP51A1	CYP7A1	CYP7B1	CYP8B1	DCXR	DECR1	DECR2	DEGS1	DEGS2	DHCR24	DHCR7	DHDH	DHFR	DHFR2	DHRS2	DHRS3	DHRS4	DHRS4L2	DHRS9	DIO1	DIO2	DIO3	DMGDH	DPYD	DUOX1	DUOX2	EHHADH	ELOVL1	ELOVL2	ELOVL4	ELOVL5	ELOVL6	FADS1	FADS2	FADS3	FADS6	FAR1	FAR2	FASN	FAXDC2	FDFT1	FDXR	FMO1	FMO2	FMO3	FMO4	FMO5	G6PD	GC	GFUS	GLRX	GLRX2	GLUD1	GLUD2	GMPR	GMPR2	GNPAT	GPD1	GPX1	GPX2	GPX3	GPX4	GPX5	GPX6	GPX7	GPX8	GRHPR	GSR	HACL1	HMGCR	HMOX1	HMOX2	HPGD	HSD11B1	HSD11B1L	HSD11B2	HSD17B1	HSD17B10	HSD17B11	HSD17B12	HSD17B14	HSD17B2	HSD17B3	HSD17B4	HSD17B6	HSD17B7	HSD17B8	HSD3B1	HSD3B2	HSD3B7	HTATIP2	IDH1	IDH2	KDSR	KMO	LBR	LDHA	LEFTY1	LIAS	LIPT2	LRP2	MAGEA2	MAGEA2B	MDH1B	ME1	ME2	ME3	MECR	MOCS2	MSMO1	MTHFD1	MTHFD1L	MTHFD2	MTHFR	MTRR	NADK	NADK2	NNT	NOS1	NOS2	NOS3	NQO1	NSDHL	PDPR	PECR	PGD	POR	PRDX6	PTGS1	PTGS2	PXYLP1	PYCR1	PYCR2	PYCR3	QDPR	RBP3	RDH10	RDH11	RDH12	RDH13	RDH14	RDH16	RDH5	RDH8	RLBP1	RWDD2A	SC5D	SCD	SCD5	SDR16C5	SDR42E1	SDR42E2	SDR9C7	SPR	SQLE	SRD5A1	SRD5A2	SRD5A3	SULT1A3	TBCB	TECR	TECRL	TM7SF2	TXNRD1	TXNRD2	TXNRD3	WWOX	ZADH2
NADPH	na	AASS	ACAA1	ACOX1	ADH1A	ADH1B	ADH1C	ADH4	ADH5	ADH6	ADH7	ADHFE1	AKR1A1	AKR1B1	AKR1B10	AKR1B15	AKR1C1	AKR1C2	AKR1C3	AKR1C4	AKR1D1	AKR7A2	ALDH18A1	ALDH1A3	ALDH1B1	ALDH1L1	ALDH1L2	ALDH2	ALDH3A1	ALDH3A2	ALDH3B1	ALDH3B2	ALDH4A1	ALDH7A1	ALDH9A1	ALOX12	ALOX5	ANAPC11	ATG9B	BCO2	BDH2	BLVRA	BLVRB	CBR1	CBR3	CBR4	CH25H	CINP	COQ6	COQ7	CRYZ	CTBP1	CUBN	CYP11A1	CYP11B1	CYP11B2	CYP17A1	CYP19A1	CYP1A1	CYP1A2	CYP1B1	CYP21A2	CYP24A1	CYP26A1	CYP26B1	CYP27A1	CYP27B1	CYP2A13	CYP2A6	CYP2A7	CYP2B6	CYP2C18	CYP2C19	CYP2C8	CYP2C9	CYP2D6	CYP2E1	CYP2F1	CYP2J2	CYP2R1	CYP2S1	CYP2U1	CYP39A1	CYP3A4	CYP3A43	CYP3A5	CYP3A7	CYP3A7-CYP3A51P	CYP46A1	CYP4A11	CYP4A22	CYP4B1	CYP4F11	CYP4F12	CYP4F2	CYP4F22	CYP4F3	CYP4F8	CYP4V2	CYP4X1	CYP4Z1	CYP51A1	CYP7A1	CYP7B1	CYP8B1	DCXR	DECR1	DECR2	DEGS1	DEGS2	DHCR24	DHCR7	DHDH	DHFR	DHFR2	DHRS2	DHRS3	DHRS4	DHRS4L2	DHRS9	DIO1	DIO2	DIO3	DMGDH	DPYD	DUOX1	DUOX2	EHHADH	ELOVL1	ELOVL2	ELOVL4	ELOVL5	ELOVL6	FADS1	FADS2	FADS3	FADS6	FAR1	FAR2	FASN	FAXDC2	FDFT1	FDXR	FMO1	FMO2	FMO3	FMO4	FMO5	G6PD	GC	GFUS	GLRX	GLRX2	GLUD1	GLUD2	GMPR	GMPR2	GNPAT	GPD1	GPX1	GPX2	GPX3	GPX4	GPX5	GPX6	GPX7	GPX8	GRHPR	GSR	HACL1	HMGCR	HMOX1	HMOX2	HPGD	HSD11B1	HSD11B1L	HSD11B2	HSD17B1	HSD17B10	HSD17B11	HSD17B12	HSD17B14	HSD17B2	HSD17B3	HSD17B4	HSD17B6	HSD17B7	HSD17B8	HSD3B1	HSD3B2	HSD3B7	HTATIP2	IDH1	IDH2	KDSR	KMO	LBR	LDHA	LEFTY1	LIAS	LIPT2	LRP2	MAGEA2	MAGEA2B	MDH1B	ME1	ME2	ME3	MECR	MOCS2	MSMO1	MTHFD1	MTHFD1L	MTHFD2	MTHFR	MTRR	NNT	NOS1	NOS2	NOS3	NQO1	NSDHL	PDPR	PECR	PGD	POR	PRDX6	PTGS1	PTGS2	PYCR1	PYCR2	PYCR3	QDPR	RBP3	RDH10	RDH11	RDH12	RDH13	RDH14	RDH16	RDH5	RDH8	RLBP1	RWDD2A	SC5D	SCD	SCD5	SDR16C5	SDR42E1	SDR42E2	SDR9C7	SPR	SQLE	SRD5A1	SRD5A2	SRD5A3	SULT1A3	TBCB	TECR	TECRL	TM7SF2	TXNRD1	TXNRD2	TXNRD3	WWOX	ZADH2
NG,NG-dimethyl-L-arginine	na	DDAH1	DDAH2
NH3	na	ADA	ADA2	AICDA	AMPD1	AMPD2	AMPD3	AMT	AOC1	AOC2	AOC3	APOBEC4	ASPG	ASRGL1	CDA	CPS1	CTH	CTPS1	CTPS2	DAO	DCTD	DDO	DLD	ETNPPL	FAAH2	FH	FTCD	G6PC1	G6PC2	G6PC3	GCSH	GDA	GLDC	GLS	GLS2	GLUD1	GLUD2	GLUL	GMPR	GMPR2	GMPS	GNPDA1	GNPDA2	HAL	HMBS	IL4I1	LGSN	MAOA	MAOB	NADSYN1	NIT2	PHYKPL	PNPO	QPCT	RHAG	SCLY	SDS	SDSL	SLC24A1	SLC24A2	SLC9A1	SLC9A2	SLC9A3	SRR	UPB1
NH4+	na	ACER3	ACY3	AOC1	AOC2	AOC3	CPS1	CTH	F13A1	F13B	LOX	LOXL2	MACROD1	MACROD2	NAAA	NTAN1	NTAQ1	OARD1	PADI1	PADI2	PADI3	PADI4	PADI6	RHAG	RHBG	RHCG	SIRT1	SIRT2	SIRT3	SIRT5	SIRT6	SIRT7	SLC12A1	SLC12A2	SLC12A4	SLC12A6	SLC12A7	SLC24A1	SLC24A2	SLC9A1	SLC9A2	SLC9A3	TGM1	TGM2	TGM3	TGM4	TGM5	TGM6	TGM7	UPB1
NNAL-N-glucuronide	na	UGT1A1	UGT1A10	UGT1A3	UGT1A4	UGT1A5	UGT1A6	UGT1A7	UGT1A8	UGT1A9	UGT2A1	UGT2A3	UGT2B10	UGT2B11	UGT2B15	UGT2B17	UGT2B28	UGT2B4	UGT2B7	UGT3A1	UGT3A2
NO	na	NOS1	NOS2	NOS3
Na+	na	ACE2	ATP1A1	ATP1A2	ATP1A3	ATP1A4	ATP1B1	ATP1B2	ATP1B3	ATP1B4	CLTRN	CP	FXYD2	SLC10A1	SLC10A2	SLC10A6	SLC12A1	SLC12A2	SLC12A3	SLC13A1	SLC13A2	SLC13A3	SLC13A4	SLC13A5	SLC17A1	SLC17A2	SLC17A3	SLC17A4	SLC1A1	SLC1A2	SLC1A3	SLC1A4	SLC1A5	SLC1A6	SLC1A7	SLC20A1	SLC20A2	SLC22A15	SLC22A16	SLC22A5	SLC22A6	SLC23A1	SLC23A2	SLC24A1	SLC24A2	SLC24A3	SLC24A4	SLC24A5	SLC25A19	SLC25A20	SLC27A1	SLC27A3	SLC27A4	SLC27A6	SLC28A1	SLC28A2	SLC28A3	SLC34A1	SLC34A2	SLC34A3	SLC38A1	SLC38A2	SLC38A3	SLC38A4	SLC38A5	SLC3A1	SLC3A2	SLC4A10	SLC4A4	SLC4A5	SLC4A7	SLC4A8	SLC4A9	SLC5A1	SLC5A10	SLC5A11	SLC5A12	SLC5A2	SLC5A3	SLC5A5	SLC5A6	SLC5A7	SLC5A8	SLC5A9	SLC6A1	SLC6A11	SLC6A12	SLC6A13	SLC6A14	SLC6A15	SLC6A18	SLC6A19	SLC6A2	SLC6A20	SLC6A3	SLC6A4	SLC6A5	SLC6A6	SLC6A7	SLC6A8	SLC6A9	SLC7A1	SLC7A11	SLC7A2	SLC7A3	SLC7A5	SLC7A6	SLC7A7	SLC8A1	SLC8A2	SLC8A3	SLC9A1	SLC9A2	SLC9A3	SLC9A4	SLC9A5	SLC9A7	SLC9A8	SLC9A9
Nordazepam	na	CYP3A4
O-1-alk-1-enyl-2-acyl-sn-glycero-3-phosphoethanolamine	na	BSCL2	CEPT1	CIDEA	FABP4	FITM1	FITM2	JMJD7-PLA2G4B	LPCAT1	LPCAT2	LPCAT3	LPCAT4	PLA2G10	PLA2G12A	PLA2G12B	PLA2G1B	PLA2G2A	PLA2G2C	PLA2G2D	PLA2G2E	PLA2G2F	PLA2G3	PLA2G4A	PLA2G4B	PLA2G4C	PLA2G4D	PLA2G4E	PLA2G4F	PLA2G5	PLA2G6	PLAAT3	PLB1	PLD1	PLD2	PLD3	PLD4	PLIN1	PLIN2	PLIN3	PLIN4	PPP1CA	PPP1CB	PPP1CC	PRKACA	PRKACB	PRKACG	SELENOI
O-D-mannosylprotein	na	POMT1	POMT2
O-acetylcarnitine	na	CPT1A	CPT1B	CPT1C	CPT2	CRAT	SLC22A5	SLC25A20	SLC25A29
O-butanoylcarnitine	na	CPT1A	CPT1B	CPT1C	CPT2	CRAT	CROT	SLC25A20
O-methylhippurate	na	COMT	LRTOMT
O-phospho-L-homoserine	na	THNSL1
O-propanoylcarnitine	na	CPT1A	CPT1B	CPT1C	CPT2	CRAT	SLC22A5	SLC25A20	SLC25A29
O2	na	AASDH	ABTB2	ACAA1	ACAA2	ACAD9	ACADL	ACADM	ACADS	ACADVL	ACOT1	ACOT2	ACOT4	ACOT7	ACOT8	ACOX1	ACOX2	ACOX3	ACSF2	ACSF3	ADI1	ADO	ALOX12	ALOX12B	ALOX15	ALOX15B	ALOX5	ALOXE3	AMACR	AOC1	AOC2	AOC3	AOX1	ASPH	BAAT	BBOX1	BCO1	BCO2	CAT	CDO1	CERCAM	CH25H	COQ6	COQ7	COX4I1	COX4I2	COX5A	COX5B	COX6A1	COX6A2	COX6B1	COX6B2	COX6C	COX7A1	COX7A2	COX7B	COX7B2	COX7C	COX8A	COX8C	CP	CPOX	CUBN	CYP11A1	CYP11B1	CYP11B2	CYP17A1	CYP19A1	CYP1A1	CYP1A2	CYP1B1	CYP21A2	CYP24A1	CYP26A1	CYP26B1	CYP27A1	CYP27B1	CYP2A13	CYP2A6	CYP2A7	CYP2B6	CYP2C18	CYP2C19	CYP2C8	CYP2C9	CYP2D6	CYP2E1	CYP2F1	CYP2J2	CYP2R1	CYP2S1	CYP2U1	CYP39A1	CYP3A4	CYP3A43	CYP3A5	CYP3A7	CYP3A7-CYP3A51P	CYP46A1	CYP4A11	CYP4A22	CYP4B1	CYP4F11	CYP4F12	CYP4F2	CYP4F22	CYP4F3	CYP4F8	CYP4V2	CYP4X1	CYP4Z1	CYP51A1	CYP7A1	CYP7B1	CYP8B1	DAO	DBH	DDO	DECR1	DECR2	DEGS1	DEGS2	DUOX1	DUOX2	ECH1	ECHS1	ECI1	ECI2	EHHADH	ELOVL2	ELOVL4	ELOVL5	ELOVL6	EPX	FADS1	FADS2	FADS3	FADS6	FAXDC2	FMO1	FMO2	FMO3	FMO4	FMO5	FTH1	FTMT	FXN	GC	HAAO	HADH	HADHA	HADHB	HAO1	HAO2	HEPH	HGD	HIF1AN	HMOX1	HMOX2	HPD	HPS3	HSD17B10	HSD17B4	HSD17B7	IDO1	IDO2	IL4I1	KMO	LOX	LOXL2	LPO	LRP2	MAOA	MAOB	MIOX	MSMO1	MT-CO1	MT-CO2	MT-CO3	NOS1	NOS2	NOS3	NSDHL	P4HA1	P4HA2	P4HA3	P4HB	PAH	PAM	PAOX	PCYOX1	PHYH	PIPOX	PLOD1	PLOD2	PLOD3	PNPO	PPOX	PRDX6	PTGS1	PTGS2	PXDN	PXDNL	SARDH	SC5D	SCD	SCD5	SCP2	SLC27A1	SLC27A2	SLC27A3	SLC27A4	SMOX	SOD1	SOD2	SOD3	SQLE	SUOX	TBCB	TDO2	TH	TMLHE	TPH1	TPH2	TYR	TYRP1	XDH
O2-	na	CAT	COX4I1	COX4I2	COX5A	COX5B	COX6A1	COX6A2	COX6B1	COX6B2	COX6C	COX7A1	COX7A2	COX7B	COX7B2	COX7C	COX8A	COX8C	MT-CO1	MT-CO2	MT-CO3	SOD1	SOD2	SOD3
O2-4a-cyclic-tetrahydrobiopterin	na	PCBD1	PCBD2
OAA	na	ACLY	CLYBL	CS	DDO	GOT1	GOT1L1	GOT2	MDH1	MDH1B	MDH2	PC	PCK1	PCK2
Octadecadienoate (N-C18:2)	na	OLAH
Octadecanoyl-ACP (N-C18:0ACP)	na	OLAH
Octadecenoyl Carnitine (Hypothetical, Position Of Double Bond Unknown)	na	CPT1A	CPT1B	CPT1C	CPT2	SLC25A20
Octadecenoyl Coenzyme A	na	ACADVL	CPT1A	CPT1B	CPT1C	CPT2	HADHA
Octadecynoyl-ACP (N-C18:2ACP)	na	OLAH
Octenoyl Carnitine	na	CPT1A	CPT1B	CPT1C
Octenoyl Coenzyme A	na	CPT1A	CPT1B	CPT1C
P-Cresol	na	SULT1A1
P-Cresol Sulfate	na	SULT1A1
P1,P4-bis(5-adenosyl)-tetraphosphate	na	NUDT2
P1,P4-bis(5-guanosyl)-tetraphosphate	na	NUDT2
PA6	na	FUCA1	FUCA2	ST6GAL1	ST6GAL2
PAP	na	AASDHPPT	BPNT1	BPNT2	CHST1	CHST10	CHST11	CHST12	CHST13	CHST14	CHST15	CHST2	CHST3	CHST4	CHST5	CHST6	CHST7	CHST8	CHST9	DSE	GAL3ST1	GAL3ST2	GAL3ST3	GAL3ST4	HS2ST1	HS3ST1	HS3ST2	HS3ST3A1	HS3ST3B1	HS3ST4	HS3ST5	HS3ST6	HS6ST1	HS6ST2	HS6ST3	LIAS	LIPT2	MOCS2	NDST1	NDST2	NDST3	NDST4	SULT1A1	SULT1A2	SULT1A3	SULT1A4	SULT1B1	SULT1C2	SULT1C4	SULT1E1	SULT2A1	SULT2B1	SULT4A1	TPST1	TPST2	UST
PAPS	na	BPNT1	BPNT2	CHST1	CHST10	CHST11	CHST12	CHST13	CHST14	CHST15	CHST2	CHST3	CHST4	CHST5	CHST6	CHST7	CHST8	CHST9	DSE	GAL3ST1	GAL3ST2	GAL3ST3	GAL3ST4	HS2ST1	HS3ST1	HS3ST2	HS3ST3A1	HS3ST3B1	HS3ST4	HS3ST5	HS3ST6	HS6ST1	HS6ST2	HS6ST3	LIAS	LIPT2	MOCS2	NDST1	NDST2	NDST3	NDST4	PAPSS1	PAPSS2	SLC35B2	SULT1A1	SULT1A2	SULT1A3	SULT1A4	SULT1B1	SULT1C2	SULT1C4	SULT1E1	SULT2A1	SULT2B1	SULT4A1	TPST1	TPST2	UST
PC-LD pool	na	ABCA1	ABCB4	ATP10A	AWAT1	AWAT2	BSCL2	CEPT1	CHPT1	CIDEA	DGAT1	DGAT2	FABP4	FITM1	FITM2	JMJD7-PLA2G4B	LCAT	LPCAT1	LPCAT2	LPCAT3	LPCAT4	LRAT	PCTP	PEMT	PLA2G10	PLA2G12A	PLA2G12B	PLA2G1B	PLA2G2A	PLA2G2C	PLA2G2D	PLA2G2E	PLA2G2F	PLA2G3	PLA2G4A	PLA2G4B	PLA2G4C	PLA2G4D	PLA2G4E	PLA2G4F	PLA2G5	PLA2G6	PLAAT3	PLB1	PLD1	PLD2	PLD3	PLD4	PLD6	PLIN1	PLIN2	PLIN3	PLIN4	PPP1CA	PPP1CB	PPP1CC	PRKACA	PRKACB	PRKACG	PTDSS1	RBP1	RBP2	SGMS1	SGMS2
PE-LD pool	na	ABCB4	ATP10A	ATP8A1	BSCL2	CEPT1	CIDEA	FABP1	FABP4	FITM1	FITM2	JMJD7-PLA2G4B	LPCAT1	LPCAT2	LPCAT3	LPCAT4	PEMT	PIGF	PIGG	PIGN	PIGO	PISD	PLA2G10	PLA2G12A	PLA2G12B	PLA2G1B	PLA2G2A	PLA2G2C	PLA2G2D	PLA2G2E	PLA2G2F	PLA2G3	PLA2G4A	PLA2G4B	PLA2G4C	PLA2G4D	PLA2G4E	PLA2G4F	PLA2G5	PLA2G6	PLAAT3	PLB1	PLD1	PLD2	PLD3	PLD4	PLIN1	PLIN2	PLIN3	PLIN4	PPP1CA	PPP1CB	PPP1CC	PRKACA	PRKACB	PRKACG	PTDSS2	SELENOI
PE-NME-LD pool	na	PEMT
PE-PS-LD pool	na	CEPT1	PISD	SELENOI
PEP	na	ENO1	ENO2	ENO3	HCN3	NANS	PCK1	PCK2	PKLR	PKM	SLC25A1	TMEM54
PG-CL pool	na	ABCA3	CRLS1	PTPMT1
PGH3	na	PTGES	PTGES2	PTGES3	PTGS1	PTGS2	TBCB
PGP-CL pool	na	PGS1	PTPMT1
PI pool	na	BSCL2	CDIPT	CIDEA	CTDSPL2	DUSP11	FABP4	FIG4	FITM1	FITM2	HERC3	INPP5F	INPPL1	MDP1	MTM1	MTMR1	MTMR12	MTMR14	MTMR2	MTMR6	MTMR7	MTMR8	NT5C	NT5DC3	NT5M	PHPT1	PI4K2A	PI4K2B	PI4KA	PI4KB	PIGA	PIGC	PIGH	PIGP	PIGQ	PIGY	PIK3C2A	PIK3C2B	PIK3C2G	PIK3C3	PIP5K1A	PIP5K1B	PIP5K1C	PIP5KL1	PLCB1	PLCB2	PLCB3	PLCB4	PLCD1	PLCD3	PLCD4	PLCE1	PLCG1	PLCG2	PLCH1	PLCH2	PLCL1	PLCL2	PLCXD2	PLCZ1	PLD1	PLD2	PLIN1	PLIN2	PLIN3	PLIN4	PLPP6	PLPP7	PLPPR5	PMPCA	PPP1CA	PPP1CB	PPP1CC	PRKACA	PRKACB	PRKACG	PTEN	PTPDC1	PTPRQ	PYURF	SACM1L	SGPP1	SGPP2	TNS2	TPTE2
PNP	na	ACP1	ACP2	ACP3	ACP4	ACP5	ACP6	ALDH1A3	ALDH3B1	ALPG	ALPI	ALPL	ALPP	CYP2E1	PXYLP1	SULT1A1	SULT1A2	SULT1A3	SULT1A4
PPARA	na	PPARA	ANKRD1	CARM1	CHD9	CREBBP	CTSA	CTSB	CTSC	CTSD	CTSE	CTSF	CTSG	CTSH	CTSK	CTSL	CTSO	CTSS	CTSV	CTSW	CTSZ	FABP1	FHL2	GRHL1	HDAC3	HELZ2	LGMN	MED1	NAPSA	NCOA1	NCOA2	NCOA3	NCOA6	NCOR1	NCOR2	NR1D1	RORA	RXRA	SIN3A	SIN3B	SMARCD3	TBL1X	TBL1XR1	TGS1	TPP1
PPE-NME2-LD pool	na	PEMT
PPi	na	AACS	AARS1	AASDH	ACAA1	ACAA2	ACOT1	ACOT2	ACOT4	ACOT7	ACOT8	ACOX1	ACOX3	ACSBG1	ACSBG2	ACSF2	ACSF3	ACSL1	ACSL3	ACSL4	ACSL5	ACSL6	ACSM1	ACSM2A	ACSM2B	ACSM3	ACSM4	ACSM5	ACSS1	ACSS2	ACSS3	ADCY1	ADCY10	ADCY2	ADCY3	ADCY4	ADCY5	ADCY6	ADCY7	ADCY8	ADCY9	AMACR	AMFR	AMIGO3	APRT	ASNS	ASS1	BAAT	BARD1	BIRC6	BRAP	CARNS1	CARS1	CBL	CBLB	CBLC	CBLL1	CBLL2	CCNB1IP1	CDC34	CDS1	CDS2	CHFR	CHURC1-FNTB	CMAS	CNOT4	COASY	COP1	COQ2	DARS1	DECR1	DECR2	DHDDS	DUT	DZIP3	ECHS1	ECI1	ECI2	EPRS1	FANCL	FARSA	FARSB	FDFT1	FDPS	FLAD1	FNTA	FNTB	FPGT	FPGT-TNNI3K	GALT	GARS1	GGPS1	GMPPA	GMPPB	GMPS	GPHN	GUCY1A1	GUCY1A2	GUCY1B1	GUCY2C	GUCY2D	GUCY2F	HACE1	HADH	HADHA	HADHB	HARS1	HECTD1	HECTD2	HECTD3	HECW1	HECW2	HERC1	HERC2	HERC3	HERC4	HLCS	HLTF	HPRT1	HSD17B10	HSD17B4	HUWE1	IARS1	IP6K1	IP6K2	IP6K3	ITCH	ITPA	KARS1	LARS1	LENEP	LHPP	LIPT1	LRSAM1	MARCHF1	MARCHF10	MARCHF11	MARCHF2	MARCHF3	MARCHF4	MARCHF5	MARCHF6	MARCHF7	MARCHF8	MARCHF9	MARS1	MARS2	MAT1A	MAT2A	MAT2B	MDM2	MEIKIN	MGRN1	MIB1	MIB2	MID1	MKRN1	MKRN2	MKRN3	MOCS1	MTPAP	MUL1	MYBBP1A	MYCBP2	MYLIP	NADSYN1	NAMPT	NAPRT	NARS1	NEDD4	NEDD4L	NEURL1	NEURL1B	NHLRC1	NMNAT1	NMNAT2	NMNAT3	NPR1	NPR2	NRF1	PAPOLA	PAPOLB	PAPOLG	PAPSS1	PAPSS2	PCYT1A	PCYT1B	PCYT2	PDSS1	PDSS2	PJA1	PJA2	POLA1	POLA2	POLB	POLD1	POLD2	POLD3	POLD4	POLE	POLE2	POLE3	POLE4	POLG	POLG2	POLH	POLI	POLK	POLL	POLM	POLN	POLQ	POLR1A	POLR1B	POLR1C	POLR1D	POLR1E	POLR1H	POLR2A	POLR2B	POLR2C	POLR2D	POLR2E	POLR2F	POLR2G	POLR2H	POLR2I	POLR2J	POLR2K	POLR2L	POLR3A	POLR3B	POLR3C	POLR3D	POLR3E	POLR3F	POLR3G	POLR3GL	POLR3H	POLR3K	POLRMT	PPA1	PPA2	PPAT	PPCS	PPIP5K1	PPIP5K2	PRKN	PRUNE1	QARS1	QPRT	RAD18	RAG1	RARS1	RBBP6	RCHY1	RCL1	REV3L	RFC5	RFWD3	RING1	RNF103	RNF115	RNF123	RNF125	RNF126	RNF128	RNF13	RNF130	RNF133	RNF138	RNF139	RNF14	RNF144A	RNF144B	RNF146	RNF149	RNF152	RNF167	RNF180	RNF182	RNF185	RNF187	RNF19A	RNF19B	RNF2	RNF20	RNF216	RNF217	RNF25	RNF31	RNF40	RNF41	RNF5	RNF8	RNGTT	RTCA	SAE1	SARS1	SH3RF1	SH3RF2	SH3RF3	SHPRH	SIAH1	SIAH2	SLC27A1	SLC27A2	SLC27A3	SLC27A4	SLC27A5	SLC27A6	SMURF1	SMURF2	STUB1	SYVN1	TARS1	TENT2	TENT4A	TNNI3K	TOPORS	TRAF7	TRIM11	TRIM32	TRIM33	TRIM5	TRIM63	TRIP12	TRIT1	TTC3	TUT1	TUT4	TUT7	UAP1	UAP1L1	UBA1	UBA2	UBA3	UBA6	UBA7	UBE2A	UBE2B	UBE2C	UBE2D1	UBE2D2	UBE2D3	UBE2D4	UBE2E1	UBE2E2	UBE2E3	UBE2F	UBE2G1	UBE2G2	UBE2H	UBE2I	UBE2J1	UBE2J2	UBE2K	UBE2L3	UBE2L6	UBE2M	UBE2N	UBE2NL	UBE2O	UBE2Q1	UBE2Q2	UBE2QL1	UBE2R2	UBE2S	UBE2T	UBE2U	UBE2W	UBE2Z	UBE3A	UBE3B	UBE3C	UBE4A	UBE4B	UBR1	UBR2	UBR3	UBR4	UBR5	UBR7	UGP2	UHRF1	UHRF2	UMPS	UPRT	VARS1	WARS1	WWP1	WWP2	YARS1	ZNRF1	ZNRF2	ZSWIM2
PRPP	na	APRT	HPRT1	NAMPT	NAPRT	PPAT	PRPS1	PRPS1L1	PRPS2	QPRT	UMPS	UPRT
PS-LD pool	na	ABCA1	ATP10A	ATP8A1	BSCL2	CIDEA	FABP4	FITM1	FITM2	PISD	PLD1	PLD2	PLD3	PLD4	PLIN1	PLIN2	PLIN3	PLIN4	PPP1CA	PPP1CB	PPP1CC	PRKACA	PRKACB	PRKACG	PTDSS1	PTDSS2
Phenylalanyl-Asparaginyl-Methionine	na	SLC15A1	SLC15A2
Phenylalanyl-Aspartate	na	SLC15A1	SLC15A2
Phenylalanyl-Glutaminyl-Phenylalanine	na	SLC15A1	SLC15A2
Phenylalanyl-Leucine	na	SLC15A1	SLC15A2
Phenylalanyl-Leucyl-Aspartate	na	SLC15A1	SLC15A2
Phenylalanyl-Leucyl-Histidine	na	SLC15A1	SLC15A2
Phenylalanyl-Lysyl-Alanine	na	SLC15A1	SLC15A2
Phenylalanyl-Lysyl-Proline	na	SLC15A1	SLC15A2
Phenylalanyl-Phenylalanine	na	SLC15A1	SLC15A2
Phenylalanyl-Phenylalaninyl-Asparagine	na	SLC15A1	SLC15A2
Phenylalanyl-Phenylalaninyl-Threonine	na	SLC15A1	SLC15A2
Phenylalanyl-Prolyl-Arginine	na	SLC15A1	SLC15A2
Phenylalanyl-Seryl-Tryptophan	na	SLC15A1	SLC15A2
Phenylalanyl-Threonyl-Lysine	na	SLC15A1	SLC15A2
Phenylalanyl-Tryptophanyl-Leucine	na	SLC15A1	SLC15A2
Phenylalanyl-Tyrosine	na	SLC15A1	SLC15A2
Phenylalanyl-Tyrosinyl-Glutamine	na	SLC15A1	SLC15A2
Phenylalanyl-Tyrosinyl-Lysine	na	SLC15A1	SLC15A2
Phosphatidyl-N-Dimethylethanolamine	na	PEMT
Phosphatidyl-N-Methylethanolamine	na	PEMT
Phytanate	na	ACOT2	SLC27A2
Phytoceramide	na	DEGS2
Phytosphingosine-1-Phosphate	na	SPHK1
Pi	na	PNP	ABCA1	ABCA3	ABCA4	ABCA8	ABCB1	ABCB11	ABCB4	ABCB6	ABCC1	ABCC11	ABCC2	ABCC3	ABCC4	ABCC5	ABCD1	ABCD2	ABCD3	ABCG1	ABCG2	ABCG5	ABCG8	ACACA	ACACB	ACLY	ACP1	ACP2	ACP3	ACP4	ACP5	ACP6	ACP7	ACSS2	ACYP1	ACYP2	ADSS1	ADSS2	ALB	ALDH18A1	ALDH1A3	ALDH3B1	ALG10	ALPG	ALPI	ALPL	ALPP	AMIGO3	AP1G1	APOB	APOC1	APOC2	APOC3	APOE	ASB12	ATP10A	ATP11A	ATP11C	ATP12A	ATP1A1	ATP1A2	ATP1A3	ATP1A4	ATP1B1	ATP1B2	ATP1B3	ATP1B4	ATP2A1	ATP2A2	ATP2A3	ATP2B1	ATP2B2	ATP2B3	ATP2B4	ATP2C1	ATP2C2	ATP4A	ATP4B	ATP5F1A	ATP5F1B	ATP5F1C	ATP5F1D	ATP5F1E	ATP5MC1	ATP5MC2	ATP5MC3	ATP5ME	ATP5MF	ATP5MG	ATP5MJ	ATP5MK	ATP5PB	ATP5PD	ATP5PF	ATP5PO	ATP6AP1	ATP6V0A1	ATP6V0A2	ATP6V0A4	ATP6V0B	ATP6V0C	ATP6V0D1	ATP6V0D2	ATP6V0E1	ATP6V1A	ATP6V1B1	ATP6V1B2	ATP6V1C1	ATP6V1C2	ATP6V1D	ATP6V1E1	ATP6V1E2	ATP6V1F	ATP6V1G1	ATP6V1G2	ATP6V1G3	ATP6V1H	ATP8A1	ATP8B1	ATP8B2	AUH	BCAP31	BMP1	BPGM	BPNT1	BPNT2	BRPF1	CA1	CA12	CA13	CA14	CA2	CA3	CA4	CA5A	CA5B	CA6	CA7	CA8	CA9	CAD	CANT1	CPS1	CTDSPL2	CTPS1	CTPS2	CTSA	CTSB	CTSC	CTSD	CTSE	CTSF	CTSG	CTSH	CTSK	CTSL	CTSO	CTSS	CTSV	CTSW	CTSZ	DCTPP1	DLX4	DNM1	DNM1L	DNM2	DNM3	DOLPP1	DUSP11	DUSP9	DUT	EEF1A1	EEF1A2	EEF2	EFL1	ENOPH1	ENTPD1	ENTPD2	ENTPD3	ENTPD4	ENTPD5	ENTPD6	ENTPD8	ETNPPL	F2	FBP1	FBP2	FGA	FIG4	FPGS	FXYD2	G6PC1	G6PC2	G6PC3	GAPDH	GAPDHS	GART	GCLC	GCLM	GFM1	GFM2	GLB1	GLB1L	GLUL	GMPPA	GMPPB	GSS	HACD1	HACD2	IDH3G	IMPA1	IMPA2	INPP1	INPP4A	INPP4B	INPP5A	INPP5B	INPP5D	INPP5E	INPP5F	INPP5J	INPP5K	INPPL1	IP6K1	IP6K2	IP6K3	IPMK	KLHL23	L1CAM	LCT	LGMN	LGSN	LHPP	LPIN1	LPIN2	LPIN3	MAT1A	MAT2A	MAT2B	MCCC1	MCCC2	MDP1	MINPP1	MT-ATP6	MT-ATP8	MTAP	MTHFD1	MTHFD1L	MTHFD2	MTHFD2L	MTHFS	MTM1	MTMR1	MTMR12	MTMR14	MTMR2	MTMR6	MTMR7	MTMR8	MTPAP	MVD	NAE1	NANP	NANS	NAPSA	NT5C	NT5C1A	NT5C1B	NT5C1B-RDH14	NT5C2	NT5C3A	NT5C3B	NT5DC3	NT5E	NT5M	NTPCR	NUDT10	NUDT11	NUDT3	NUDT4	OCRL	OPLAH	OTC	OXSM	PAICS	PAPOLA	PAPOLB	PAPOLG	PC	PCCA	PCCB	PDP1	PDP2	PDXP	PDZD4	PFAS	PFKFB1	PFKFB2	PFKFB3	PFKFB4	PGP	PHOSPHO1	PHOSPHO2	PHPT1	PHYKPL	PIP4P1	PIP4P2	PLG	PLPP1	PLPP2	PLPP3	PLPP4	PLPP5	PLPP6	PLPP7	PLPPR2	PLPPR3	PLPPR4	PLPPR5	PLXNB3	PMPCA	PNCK	PNKP	POLR1A	POLR1B	POLR1C	POLR1D	POLR1E	POLR1H	POLR2A	POLR2B	POLR2C	POLR2D	POLR2E	POLR2F	POLR2G	POLR2H	POLR2I	POLR2J	POLR2K	POLR2L	POLR3A	POLR3B	POLR3C	POLR3D	POLR3E	POLR3F	POLR3G	POLR3GL	POLR3H	POLR3K	POLRMT	PPA1	PPA2	PPIP5K1	PPIP5K2	PRUNE1	PSPH	PTEN	PTPDC1	PTPMT1	PTPRQ	PXYLP1	PYGB	PYGL	PYGM	RALBP1	RBAK	RNF123	RNGTT	SACM1L	SEPHS1	SEPHS2	SERPINA1	SERPINA3	SGPP1	SGPP2	SH3BP1	SLC17A1	SLC17A2	SLC17A3	SLC17A4	SLC17A6	SLC17A7	SLC17A8	SLC18A1	SLC18A2	SLC18A3	SLC20A1	SLC20A2	SLC23A1	SLC23A2	SLC25A10	SLC25A19	SLC25A3	SLC27A1	SLC27A2	SLC27A3	SLC27A4	SLC27A5	SLC27A6	SLC32A1	SLC34A1	SLC34A2	SLC34A3	SLC37A1	SLC37A4	SLC51A	SLC51B	SLC52A1	SLC52A2	SLC52A3	SLC5A1	SLC5A6	SLC6A8	SRPK3	SSR4	SUCLA2	SUCLG1	SUCLG2	SYNJ1	SYNJ2	TCIRG1	TENT2	TFRC	THNSL1	THTPA	TIGAR	TMPPE	TNS2	TPP1	TPTE2	TTL	TTLL10	TUFM	TUT1	TUT4	TUT7	TYMP	UPP1	UPP2	VPS29
Pristanoyl Coenzyme A	na	ABCD3	ACAA1	ACOT2	ACOX3	EHHADH	HSD17B4	SLC27A2
Prolyl-Arginyl-Aspartate	na	SLC15A1	SLC15A2
Prolyl-Arginyl-Cysteine	na	SLC15A1	SLC15A2
Prolyl-Asparaginyl-Cysteine	na	SLC15A1	SLC15A2
Prolyl-Cysteine	na	SLC15A1	SLC15A2
Prolyl-Glutamatsyl-Lysine	na	SLC15A1	SLC15A2
Prolyl-Glutaminyl-Proline	na	SLC15A1	SLC15A2
Prolyl-Histidine	na	SLC15A1	SLC15A2
Prolyl-Histidyl-Tyrosine	na	SLC15A1	SLC15A2
Prolyl-Leucyl-Arginine	na	SLC15A1	SLC15A2
Prolyl-Lysyl-Proline	na	SLC15A1	SLC15A2
Prolyl-Phenylalanine	na	SLC15A1	SLC15A2
Prolyl-Prolyl-Arginine	na	SLC15A1	SLC15A2
Prolyl-Prolyl-Proline	na	SLC15A1	SLC15A2
Prolyl-Tryptophanyl-Lysine	na	SLC15A1	SLC15A2
Prolyl-Tryptophanyl-Threonine	na	SLC15A1	SLC15A2
Prolyl-Valyl-Glutamine	na	SLC15A1	SLC15A2
Propionyl-Glycine	na	GLYAT
Protein-Linked Serine Or Threonine Residue (O-Glycosylation Site)	na	GALNT1	GALNT10	GALNT11	GALNT12	GALNT13	GALNT14	GALNT15	GALNT2	GALNT3	GALNT4	GALNT5	GALNT6	GALNT7	GALNT8	GALNT9	NAGA
R-carboxy ibuprofen	na	CYP2C9
RNA	na	AAAS	AHCTF1	ATRIP	DDX19B	GLE1	MTPAP	NDC1	NUP107	NUP133	NUP153	NUP155	NUP160	NUP188	NUP205	NUP210	NUP214	NUP35	NUP37	NUP42	NUP43	NUP50	NUP54	NUP58	NUP62	NUP85	NUP88	NUP93	NUP98	PAPOLA	PAPOLB	PAPOLG	POLR1A	POLR1B	POLR1C	POLR1D	POLR1E	POLR1H	POLR2A	POLR2B	POLR2C	POLR2D	POLR2E	POLR2F	POLR2G	POLR2H	POLR2I	POLR2J	POLR2K	POLR2L	POLR3A	POLR3B	POLR3C	POLR3D	POLR3E	POLR3F	POLR3G	POLR3GL	POLR3H	POLR3K	POLRMT	POM121	RAD1	RAD9A	RAE1	RANBP2	SEC13	SEH1L	TENT2	TPR	TREX1	TREX2	TUT1	TUT4	TUT7
RNA-3-terminal-phosphate	na	RCL1	RTCA
RNA-terminal-2,3-cyclic-phosphate	na	RCL1	RTCA
Rac-5,6-Epoxy-Retinoate	na	UGT1A1
S-(1,2-dichlorovinyl)glutathione	na	GSTA1	GSTA2	GSTA3	GSTA4	GSTA5	GSTK1	GSTM1	GSTM2	GSTM3	GSTM4	GSTM5	GSTO1	GSTO2	GSTP1	GSTT2	MGST1	MGST2	MGST3
S-(11-OH-9-deoxy-delta9,12-PGD2)-glutathione	na	AKR1C3
S-(11-hydroxy-9-deoxy-delta12-PGD2)-glutathione	na	AKR1C3
S-(2,2-dichloro-1-hydroxy)ethyl glutathione	na	GSTA1	GSTA2	GSTA3	GSTA4	GSTA5	GSTK1	GSTM1	GSTM2	GSTM3	GSTM4	GSTM5	GSTO1	GSTO2	GSTP1	GSTT2	MGST1	MGST2	MGST3
S-(2-chloroacetyl)glutathione	na	GSTA1	GSTA2	GSTA3	GSTA4	GSTA5	GSTK1	GSTM1	GSTM2	GSTM3	GSTM4	GSTM5	GSTO1	GSTO2	GSTP1	GSTT2	MGST1	MGST2	MGST3
S-(2-methylbutanoyl)-dihydrolipoamide	na	BCKDHA	BCKDHB	DBT	TMEM91
S-(2-methylpropanoyl)-dihydrolipoamide	na	BCKDHA	BCKDHB	DBT	TMEM91
S-(3-methylbutanoyl)-dihydrolipoamide	na	BCKDHA	BCKDHB	DBT	TMEM91
S-(9-deoxy-delta12-PGD2)-glutathione	na	AKR1C3	GSTA1	GSTA2	GSTA3	GSTA4	GSTA5	GSTK1	GSTM1	GSTM2	GSTM3	GSTM4	GSTM5	GSTO1	GSTO2	GSTP1	GSTT2	GSTT2B	GSTZ1	HPGDS	MGST1	MGST2	MGST3	PTGES
S-(9-deoxy-delta9,12-PGD2)-glutathione	na	AKR1C3	GSTA1	GSTA2	GSTA3	GSTA4	GSTA5	GSTK1	GSTM1	GSTM2	GSTM3	GSTM4	GSTM5	GSTO1	GSTO2	GSTP1	GSTT2	GSTT2B	GSTZ1	HPGDS	MGST1	MGST2	MGST3	PTGES
S-(PGA1)-glutathione	na	GSTA1	GSTA2	GSTA3	GSTA4	GSTA5	GSTK1	GSTM1	GSTM2	GSTM3	GSTM4	GSTM5	GSTO1	GSTO2	GSTP1	GSTT2	GSTT2B	GSTZ1	HPGDS	MGST1	MGST2	MGST3	PTGES
S-(PGA2)-glutathione	na	GSTA1	GSTA2	GSTA3	GSTA4	GSTA5	GSTK1	GSTM1	GSTM2	GSTM3	GSTM4	GSTM5	GSTO1	GSTO2	GSTP1	GSTT2	GSTT2B	GSTZ1	HPGDS	MGST1	MGST2	MGST3	PTGES
S-(PGJ2)-glutathione	na	AKR1C3	GSTA1	GSTA2	GSTA3	GSTA4	GSTA5	GSTK1	GSTM1	GSTM2	GSTM3	GSTM4	GSTM5	GSTO1	GSTO2	GSTP1	GSTT2	GSTT2B	GSTZ1	HPGDS	MGST1	MGST2	MGST3	PTGES
S-(formylmethyl)glutathione	na	GSTA1	GSTA2	GSTA3	GSTA4	GSTA5	GSTK1	GSTM1	GSTM2	GSTM3	GSTM4	GSTM5	GSTO1	GSTO2	GSTP1	GSTT2	MGST1	MGST2	MGST3
S-[2-carboxy-1-(1H-imidazol-4-yl)ethyl]-3-thiolactate	na	ACER3	ACY3	MACROD1	MACROD2	NAAA	NTAN1	NTAQ1	OARD1	SIRT1	SIRT2	SIRT3	SIRT5	SIRT6	SIRT7
S-[2-carboxy-1-(1H-imidazol-4-yl)ethyl]-L-cysteine	na	ACER3	ACY3	ELOVL1	ELOVL2	ELOVL3	ELOVL4	ELOVL5	ELOVL6	ELOVL7	MACROD1	MACROD2	NAAA	NTAN1	NTAQ1	OARD1	SIRT1	SIRT2	SIRT3	SIRT5	SIRT6	SIRT7
S-[2-carboxy-1-(1H-imidazol-4-yl)ethyl]glutathione	na	ACER3	ACY3	ARID4B	COX10	DHDDS	MACROD1	MACROD2	NAAA	NTAN1	NTAQ1	OARD1	SIRT1	SIRT2	SIRT3	SIRT5	SIRT6	SIRT7	TRMT12	UBIAD1
S-acetyldihydrolipoamide	na	DLAT	DLD	PDHA1	PDHA2	PDHB
S-adenosylmethioninamine	na	AMD1	SMS	SRM
S-aminomethyldihydrolipoamide	na	AMT	DLD	GCSH	GLDC
S-aminomethyldihydrolipoylprotein	na	AMT	DLD	GCSH	GLDC
S-carboxy ibuprofen	na	CYP2C9	UGT1A3	UGT1A9	UGT2B7
S-carboxy ibuprofen glucuronide	na	UGT1A3	UGT1A9	UGT2B7
S-farnesyl-protein	na	CHURC1-FNTB	FNTA	FNTB	ZMPSTE24
S-glutaryldihydrolipoamide	na	DHTKD1	DLST	OGDH	OGDHL
S-glutathionyl-2-4-dinitrobenzene	na	ABCC5	SLC7A9	SLCO1A2	SLCO1B1	SLCO1B3
S-glutathionyl-ethacrynic acid	na	ABCC5	SLC7A9	SLCO1A2	SLCO1B1	SLCO1B3
S-methyl-5-thio-D-ribulose-1-phosphate	na	APIP	MRI1
S-palmitoylprotein	na	EGFL8	PPT1	PPT2
S-succinyldihydrolipoamide	na	DHTKD1	DLST	OGDH	OGDHL
SAH	na	AHCY	AHCYL1	AHCYL2	ALDH1A3	ALDH3A1	ALDH3B1	ALDH3B2	ALKBH8	AS3MT	ASH1L	ASMT	BCDIN3D	BUD23	CARM1	CMTR1	CMTR2	COMT	COMTD1	COQ3	COQ5	CSKMT	CYP27A1	CYP2C19	CYP2C8	CYP2C9	CYP3A4	DMGDH	DNMT1	DNMT3A	DNMT3B	DNMT3L	DOT1L	DPH5	ECE2	EEF1AKMT1	EEF1AKMT2	EEF1AKMT3	EEF1AKNMT	EHMT1	EHMT2	EMG1	ETFBKMT	EZH1	EZH2	FBL	FBLL1	FTSJ1	FTSJ3	GAMT	GNMT	HEMK1	HNMT	ICMT	INMT	KMT2A	KMT2B	KMT2C	KMT2D	KMT2E	KMT5A	KMT5B	KMT5C	LCMT1	LCMT2	LRTOMT	MEPCE	METTL1	METTL14	METTL15	METTL16	METTL17	METTL18	METTL21A	METTL21C	METTL22	METTL23	METTL2A	METTL2B	METTL3	METTL4	METTL5	METTL6	METTL7A	METTL7B	METTL8	MRM1	MRM2	MRM3	MTRR	N6AMT1	NDUFAF5	NNMT	NOP2	NSD1	NSD2	NSD3	NSUN3	NSUN4	NSUN5	NSUN6	NSUN7	PCMT1	PEMT	PNMT	PRMT1	PRMT2	PRMT3	PRMT5	PRMT6	PRMT7	PRMT8	PRMT9	RNMT	RRP8	SARDH	SETD1A	SETD1B	SETD2	SETD6	SETD7	SETDB1	SETDB2	SETMAR	SLC25A26	SMYD2	SMYD3	SUV39H1	SUV39H2	TARBP1	TFB1M	TFB2M	TGS1	TPMT	TRDMT1	TRMT1	TRMT10A	TRMT10B	TRMT10C	TRMT11	TRMT13	TRMT1L	TRMT9B	TRMU	TYW3	UGT1A1	UGT1A6	UGT1A9	VCPKMT
SAICAR	na	ADSL	PAICS	TNRC6B
SAM	na	ALDH1A3	ALDH3A1	ALDH3B1	ALDH3B2	ALKBH8	AMD1	AS3MT	ASH1L	ASMT	BCDIN3D	BUD23	CARM1	CMTR1	CMTR2	COMT	COMTD1	COQ3	COQ5	CSKMT	CYP27A1	CYP2C19	CYP2C8	CYP2C9	CYP3A4	DMGDH	DNMT1	DNMT3A	DNMT3B	DNMT3L	DOT1L	DPH5	ECE2	EEF1AKMT1	EEF1AKMT2	EEF1AKMT3	EEF1AKNMT	EHMT1	EHMT2	EMG1	ETFBKMT	EZH1	EZH2	FBL	FBLL1	FTSJ1	FTSJ3	GAMT	GNMT	HEMK1	HNMT	ICMT	INMT	KMT2A	KMT2B	KMT2C	KMT2D	KMT2E	KMT5A	KMT5B	KMT5C	LCMT1	LCMT2	LIAS	LIPT2	LRTOMT	MAT1A	MAT2A	MAT2B	MEPCE	METTL1	METTL14	METTL15	METTL16	METTL17	METTL18	METTL21A	METTL21C	METTL22	METTL23	METTL2A	METTL2B	METTL3	METTL4	METTL5	METTL6	METTL7A	METTL7B	METTL8	MRM1	MRM2	MRM3	MTRR	N6AMT1	NDUFAF5	NNMT	NOP2	NSD1	NSD2	NSD3	NSUN3	NSUN4	NSUN5	NSUN6	NSUN7	PCMT1	PEMT	PNMT	PRMT1	PRMT2	PRMT3	PRMT5	PRMT6	PRMT7	PRMT8	PRMT9	RNMT	RRP8	SARDH	SETD1A	SETD1B	SETD2	SETD6	SETD7	SETDB1	SETDB2	SETMAR	SLC25A26	SMYD2	SMYD3	SUV39H1	SUV39H2	TARBP1	TFB1M	TFB2M	TGS1	TPMT	TRDMT1	TRMT1	TRMT10A	TRMT10B	TRMT10C	TRMT11	TRMT13	TRMT1L	TRMT9B	TRMU	TYW3	UGT1A1	UGT1A6	UGT1A9	VCPKMT
SM pool	na	ABCB1	ABCC1	BSCL2	CIDEA	ENPP7	FABP4	FITM1	FITM2	PLIN1	PLIN2	PLIN3	PLIN4	PPP1CA	PPP1CB	PPP1CC	PRKACA	PRKACB	PRKACG	SGMS1	SGMS2	SMPD1	SMPD2	SMPD3	SMPD4
STAR	na	STAR	CTSA	CTSB	CTSC	CTSD	CTSE	CTSF	CTSG	CTSH	CTSK	CTSL	CTSO	CTSS	CTSV	CTSW	CTSZ	LGMN	NAPSA	STARD10	STARD13	STARD4	STARD5	STARD6	STARD7	STARD8	STARD9	TPP1
Sebacicacid	na	ACOT8	ADH5	ALDH3A2
Sebacoyl Carnitine	na	CPT1A	CPT1B	CPT1C	CROT	SLC25A20
Sebacoyl Coenzyme A	na	ACAA1	ACOT8	ACOX1	CPT1A	CPT1B	CPT1C	CROT	ECH1	EHHADH	HSD17B4
Seryl-Arginyl-Alanine	na	SLC15A1	SLC15A2
Seryl-Arginyl-Tryptophan	na	SLC15A1	SLC15A2
Seryl-Cysteinyl-Arginine	na	SLC15A1	SLC15A2
Seryl-Glycyl-Glutamate	na	SLC15A1	SLC15A2
Seryl-Lysyl-Histidine	na	SLC15A1	SLC15A2
Seryl-Phenylalanyl-Lysine	na	SLC15A1	SLC15A2
Seryl-Tryptophanyl-Histidine	na	SLC15A1	SLC15A2
Sm (D18:0/24:0), Sphingomyelin	na	ABCB1	ABCC1
Sm (D18:0/24:1), Sphingomyelin	na	ABCB1	ABCC1
Sm (D18:0/25:0), Sphingomyelin	na	ABCB1	ABCC1
Sm (D18:1/14:0), Sphingomyelin	na	ABCB1	ABCC1
Sm (D18:1/15:0), Sphingomyelin	na	ABCB1	ABCC1
Sm (D18:1/16:0), Sphingomyelin	na	ABCB1	ABCC1
Sm (D18:1/16:1), Sphingomyelin	na	ABCB1	ABCC1
Sm (D18:1/17:0), Sphingomyelin	na	ABCB1	ABCC1
Sm (D18:1/18:0), Sphingomyelin	na	ABCB1	ABCC1
Sm (D18:1/18:1), Sphingomyelin	na	ABCB1	ABCC1
Sm (D18:1/20:0), Sphingomyelin	na	ABCB1	ABCC1
Sm (D18:1/20:1), Sphingomyelin	na	ABCB1	ABCC1
Sm (D18:1/21:0), Sphingomyelin	na	ABCB1	ABCC1
Sm (D18:1/22:0), Sphingomyelin	na	ABCB1	ABCC1
Sm (D18:1/22:1), Sphingomyelin	na	ABCB1	ABCC1
Sm (D18:1/23:0), Sphingomyelin	na	ABCB1	ABCC1
Stearoyl-ACP	na	FASN	OLAH
Suberic Acid	na	ACOT8
Suberyl Carnitine	na	CPT1A	CPT1B	CPT1C	CROT	SLC25A20
Suberyl Coenzyme A	na	ACAA1	ACOT8	ACOX1	CPT1A	CPT1B	CPT1C	CROT	ECH1	EHHADH	GLYAT	HSD17B4
Suberyl-Glycine	na	GLYAT
Succinyl Carnitine	na	CPT1A	CPT1B	CPT1C	CROT	SLC25A20
T-antigen	na	A4GNT	C1GALT1	C1GALT1C1	GCNT1	GCNT3	GCNT4	ST3GAL1	ST3GAL2	ST3GAL4
TAG epoxide	na	CYP1A1	CYP1B1	CYP2C18	CYP2C19	CYP2C8	CYP2C9	CYP3A4	CYP3A43	CYP3A5	CYP3A7	CYP3A7-CYP3A51P
TAG-LD pool	na	AADAC	BSCL2	CEL	CIDEA	DAGLA	DAGLB	DGAT1	DGAT2	FABP4	FITM1	FITM2	LIPC	LIPE	LIPF	LIPG	MOGAT1	MOGAT2	MOGAT3	PLIN1	PLIN2	PLIN3	PLIN4	PNLIP	PNLIPRP1	PNLIPRP2	PNLIPRP3	PNPLA2	PNPLA3	PNPLA4	PPP1CA	PPP1CB	PPP1CC	PRKACA	PRKACB	PRKACG
TAG-VLDL pool	na	ABHD12	ABHD6	GPIHBP1	HSPG2	LPL	MGLL	SDC1
TAG-chylomicron pool	na	ABHD12	ABHD6	GPIHBP1	HSPG2	LPL	MGLL	SDC1
THF	na	ALDH1L1	ALDH1L2	AMT	ATIC	DHFR	DHFR2	DLD	FPGS	FTCD	GART	GCSH	GGH	GLDC	HNMT	MTFMT	MTHFD1	MTHFD1L	MTHFD2	MTHFD2L	MTR	SARDH	SHMT1	SHMT2	SLC19A1
THF-hexaglutamate	na	FPGS	GGH
TRH	na	TRHDE
Tacrolimus	na	ABCB1	CYP3A4	CYP3A5
Taurochenodeoxycholic acid 3-sulfate	na	ABCC2	ABCC3	ABCC4	ABCG2	SLCO1B1	SLCO1B3	SULT2A1
Taurocholic acid 3-sulfate	na	ABCC2	ABCC3	ABCC4	ABCG2	SLCO1B1	SLCO1B3	SULT2A1
Taurodeoxycholic acid 3-sulfate	na	ABCC2	ABCC3	ABCC4	ABCG2	SLCO1B1	SLCO1B3	SULT2A1
Taurohyocholic acid; N-(3alpha,6alpha,7alpha-Trihydroxy-5beta-cholan-24-oyl)taurine	na	ABCB11	ABCC2	ABCC3	CYP3A4	SLC10A1	SLC10A2	SLC51A	SLC51B	SLCO1B1	SLCO1B3
Tauroursodeoxycholic acid 3-sulfate	na	ABCC2	ABCC3	ABCC4	ABCG2	SLCO1B1	SLCO1B3	SULT2A1
Tetracosa-9,12,15,18,21-All-Cis-Pentaenoyl Coenzyme A	na	ELOVL1
Tetracosa-9,12,15,18-All-Cis-Tetraenoyl Coenzyme A	na	ELOVL1
Tetradecadienoyl Carnitine	na	CPT1A	CPT1B	CPT1C
Tetradecadienoyl Coenzyme A	na	CPT1A	CPT1B	CPT1C
Tetradecanedioyl Coenzyme A	na	ACAA1	ACOX1	EHHADH	HSD17B4
Tetradecenoyl Carnitine	na	CPT1A	CPT1B	CPT1C
Tetradecenoyl Coenzyme A	na	CPT1A	CPT1B	CPT1C
Tetradecenoyl Coenzyme A (N-C14:1)	na	ACOT1	FADS2
Threonyl-Arginyl-Tyrosine	na	SLC15A1	SLC15A2
Threonyl-Asparaginyl-Tyrosine	na	SLC15A1	SLC15A2
Threonyl-Glutaminyl-Glutamate	na	SLC15A1	SLC15A2
Threonyl-Glutaminyl-Tyrosine	na	SLC15A1	SLC15A2
Threonyl-Histidinyl-Histidine	na	SLC15A1	SLC15A2
Threonyl-Isoleucyl-Arginine	na	SLC15A1	SLC15A2
Threonyl-Methionyl-Arginine	na	SLC15A1	SLC15A2
Threonyl-Phenylalanyl-Arginine	na	SLC15A1	SLC15A2
Threonyl-Seryl-Arginine	na	SLC15A1	SLC15A2
Threonyl-Threonyl-Arginine	na	SLC15A1	SLC15A2
Threonyl-Tyrosyl-Methionine	na	SLC15A1	SLC15A2
Tiglyl Carnitine	na	CPT1A	CPT1B	CPT1C
Tiglyl Glycine	na	GLYAT
Tn-antigen	na	B3GNT6	C1GALT1	C1GALT1C1	GALNT1	GALNT10	GALNT11	GALNT12	GALNT13	GALNT14	GALNT15	GALNT16	GALNT17	GALNT18	GALNT2	GALNT3	GALNT4	GALNT5	GALNT6	GALNT7	GALNT8	GALNT9	GALNTL5	GALNTL6	GCNT1	GCNT3	GCNT4	NAGA	POC1B-GALNT4	ST6GALNAC1
Torasemide	na	CYP2C9	SLC22A6
Torasemide-M1	na	CYP2C9
Torasemide-M5	na	CYP2C9
Trans,Cis,Cis-2,11,14-Eicosatrienoic Acid	na	ACOT1	ACOT11	ACOT13	ACOT7
Trans,Cis-2,9-Octadecadienoyl Coenzyme A	na	ELOVL1
Trans,Cis-Dodeca-2,5-Dienoyl Coenzyme A	na	ACADL	ACADM	ACADSB	ACOX1	ACOX3	ECHS1	EHHADH	HADHA	HADHB
Trans-2-Cis,Cis-4,8-Tetradecatrienoyl Coenzyme A	na	DECR1	ECH1
Trans-2-Cis-8-Tetradecadienoyl Coenzyme A	na	ECHS1	ECI1	ECI2	EHHADH	HADHA	HADHB
Trans-3-Cis-8-Tetradecadienoyl Coenzyme A	na	DECR1	ECI1	ECI2	EHHADH
Trans-Delta-2-Heptadecanoic Acid	na	ACOT13	ACOT2	ACOT7	ACOT8	UCP1
Trans-Delta-2-Heptadecanoyl Coenzyme A	na	ACADL	ACOT13	ACOT2	ACOT7	ACOT8
Trans2,6Dodecadienoyl Coenzyme A	na	ACAA2	ECHS1	ECI1	HADH
Trans3,6Dodecadienoyl Coenzyme A	na	ACADVL	ECI1	HADHA	HADHB
Trans4Decenoyl Coenzyme A	na	ACAA2	ACADM	ECHS1	HADH
Trans5,8Tetradecadienoyl Coenzyme A	na	ACADVL	HADHA	HADHB
Trans7,10-Hexadecadienoyl Coenzyme A	na	ACADVL	ACOT13	ACOT2	ACOT7	ACOT8	HADHA	HADHB
Tryptophanyl-Alanyl-Proline	na	SLC15A1	SLC15A2
Tryptophanyl-Arginyl-Alanine	na	SLC15A1	SLC15A2
Tryptophanyl-Aspartyl-Aspartate	na	SLC15A1	SLC15A2
Tryptophanyl-Glutaminyl-Glutamine	na	SLC15A1	SLC15A2
Tryptophanyl-Glutamyl-Glycine	na	SLC15A1	SLC15A2
Tryptophanyl-Glutamyl-Leucine	na	SLC15A1	SLC15A2
Tryptophanyl-Glutamyl-Proline	na	SLC15A1	SLC15A2
Tryptophanyl-Glutamyl-Tyrosine	na	SLC15A1	SLC15A2
Tryptophanyl-Glycyl-Aspartate	na	SLC15A1	SLC15A2
Tryptophanyl-Glycyl-Leucine	na	SLC15A1	SLC15A2
Tryptophanyl-Glycyl-Phenylalanine	na	SLC15A1	SLC15A2
Tryptophanyl-Glycyl-Valine	na	SLC15A1	SLC15A2
Tryptophanyl-Histidyl-Methionine	na	SLC15A1	SLC15A2
Tryptophanyl-Isoleucyl-Lysine	na	SLC15A1	SLC15A2
Tryptophanyl-Isoleucyl-Tryptophan	na	SLC15A1	SLC15A2
Tryptophanyl-Leucyl-Valine	na	SLC15A1	SLC15A2
Tryptophanyl-Lysine	na	SLC15A1	SLC15A2
Tryptophanyl-Methionyl-Arginine	na	SLC15A1	SLC15A2
Tryptophanyl-Methionyl-Valine	na	SLC15A1	SLC15A2
Tryptophanyl-Phenylalanine	na	SLC15A1	SLC15A2
Tryptophanyl-Prolyl-Glycine	na	SLC15A1	SLC15A2
Tryptophanyl-Prolyl-Leucine	na	SLC15A1	SLC15A2
Tryptophanyl-Prolyl-Valine	na	SLC15A1	SLC15A2
Tryptophanyl-Seryl-Tyrosine	na	SLC15A1	SLC15A2
Tryptophanyl-Threonyl-Glutamate	na	SLC15A1	SLC15A2
Tryptophanyl-Threonyl-Isoleucine	na	SLC15A1	SLC15A2
Tryptophanyl-Threonyl-Tyrosine	na	SLC15A1	SLC15A2
Tryptophanyl-Tyrosyl-Glutamine	na	SLC15A1	SLC15A2
Tryptophanyl-Tyrosyl-Tyrosine	na	SLC15A1	SLC15A2
Tryptophanyl-Valyl-Aspartate	na	SLC15A1	SLC15A2
Tyrosyl-Alanine	na	SLC15A1	SLC15A2
Tyrosyl-Alaninyl-Phenylalanine	na	SLC15A1	SLC15A2
Tyrosyl-Arginyl-Glutamate	na	SLC15A1	SLC15A2
Tyrosyl-Arginyl-Serine	na	SLC15A1	SLC15A2
Tyrosyl-Aspartyl-Arginine	na	SLC15A1	SLC15A2
Tyrosyl-Cysteinyl-Glycine	na	SLC15A1	SLC15A2
Tyrosyl-Cysteinyl-Threonine	na	SLC15A1	SLC15A2
Tyrosyl-Glutamate	na	SLC15A1	SLC15A2
Tyrosyl-Leucyl-Arginine	na	SLC15A1	SLC15A2
Tyrosyl-Phenylalanyl-Tyrosine	na	SLC15A1	SLC15A2
Tyrosyl-Threonine	na	SLC15A1	SLC15A2
Tyrosyl-Tryptophanyl-Phenylalanine	na	SLC15A1	SLC15A2
Tyrosyl-Tyrosine	na	SLC15A1	SLC15A2
Tyrosyl-Valyl-Methionine	na	SLC15A1	SLC15A2
UDP	na	A4GALT	A4GNT	ABO	AK9	ALG13	ALG14	ALG1L	ALG1L2	ALG5	B3GALNT1	B3GALNT2	B3GALT1	B3GALT2	B3GALT4	B3GALT5	B3GALT6	B3GAT1	B3GAT2	B3GAT3	B3GLCT	B3GNT2	B3GNT3	B3GNT4	B3GNT5	B3GNT6	B3GNT7	B3GNT8	B3GNT9	B3GNTL1	B4GALNT1	B4GALNT2	B4GALNT3	B4GALNT4	B4GALT1	B4GALT2	B4GALT3	B4GALT4	B4GALT5	B4GALT6	B4GALT7	B4GAT1	C1GALT1	C1GALT1C1	CANT1	CFAP410	CHPF	CHPF2	CHSY1	CHSY3	CMPK1	CMPK2	COLGALT1	COLGALT2	CSGALNACT1	CSGALNACT2	DCK	ENTPD1	ENTPD2	ENTPD3	ENTPD4	ENTPD5	ENTPD6	ENTPD8	EXT1	EXT2	EXTL1	EXTL2	EXTL3	FUT10	FUT11	FUT4	FUT7	FUT9	GALNT1	GALNT10	GALNT11	GALNT12	GALNT13	GALNT14	GALNT15	GALNT16	GALNT17	GALNT18	GALNT2	GALNT3	GALNT4	GALNT5	GALNT6	GALNT7	GALNT8	GALNT9	GALNTL5	GALNTL6	GBGT1	GCNT1	GCNT2	GCNT3	GCNT4	GCNT7	GLT6D1	GLT8D1	GLT8D2	GNE	GYG1	GYG2	GYS1	GYS2	HAS1	HAS2	HAS3	HERC3	LALBA	MGAT1	MGAT2	MGAT3	MGAT4A	MGAT4B	MGAT4C	MGAT4D	MGAT5	MGAT5B	MTPAP	NAGA	NME1	NME1-NME2	NME2	NME3	NME4	NME5	NME6	NME7	OGT	PAPOLA	PAPOLB	PAPOLG	PFKL	PFKM	PFKP	PIGA	PIGB	PIGC	PIGH	PIGM	PIGP	PIGQ	PIGV	PIGY	PIGZ	PKLR	PKM	PLOD3	POC1B-GALNT4	POGLUT1	POLR1A	POLR1B	POLR1C	POLR1D	POLR1E	POLR1H	POLR2A	POLR2B	POLR2C	POLR2D	POLR2E	POLR2F	POLR2G	POLR2H	POLR2I	POLR2J	POLR2K	POLR2L	POLR3A	POLR3B	POLR3C	POLR3D	POLR3E	POLR3F	POLR3G	POLR3GL	POLR3H	POLR3K	POLRMT	POMGNT1	PPP1R3B	PPP1R3C	PYURF	RRM1	RRM2	RRM2B	ST8SIA1	STT3A	STT3B	TENT2	TUT1	TUT4	TUT7	TXN	TXN2	UGCG	UGGT1	UGGT2	UGT1A1	UGT1A10	UGT1A3	UGT1A4	UGT1A5	UGT1A6	UGT1A7	UGT1A8	UGT1A9	UGT2A1	UGT2A3	UGT2B10	UGT2B11	UGT2B15	UGT2B17	UGT2B28	UGT2B4	UGT2B7	UGT3A1	UGT3A2	UGT8	UXS1	XYLT1	XYLT2
UDP-N-acetyl-D-galactosamine	na	ABO	B3GALNT1	B4GALNT1	CSGALNACT1	CSGALNACT2	GALE	GALNT1	GALNT10	GALNT11	GALNT12	GALNT13	GALNT14	GALNT15	GALNT16	GALNT17	GALNT18	GALNT2	GALNT3	GALNT4	GALNT5	GALNT6	GALNT7	GALNT8	GALNT9	GALNTL5	GALNTL6	GBGT1	NAGA	POC1B-GALNT4	SLC35A2	SLC35D1	ST8SIA1
UDP-N-acetylglucosamine	na	A4GNT	ALG13	ALG14	B3GNT2	B3GNT3	B3GNT4	B3GNT5	B3GNT6	B3GNT7	B3GNT8	B3GNTL1	B4GAT1	CHPF	CHSY1	CHSY3	CSGALNACT1	CSGALNACT2	DPAGT1	EXT1	EXT2	EXTL1	EXTL2	EXTL3	GALE	GCNT1	GCNT2	GCNT3	GCNT4	GNE	GNPTAB	HAS1	HAS2	HAS3	HERC3	MGAT1	MGAT2	MGAT3	MGAT4A	MGAT4B	MGAT4C	MGAT5	PIGA	PIGC	PIGH	PIGP	PIGQ	PIGY	PYURF	SLC35D2	UAP1	UAP1L1
UDP-galactose	na	A4GALT	A4GNT	ABO	ALG1L	ALG1L2	B3GALNT2	B3GALT1	B3GALT2	B3GALT4	B3GALT5	B3GALT6	B3GLCT	B3GNT2	B3GNT3	B3GNT4	B3GNT5	B3GNT6	B3GNT7	B3GNT8	B3GNT9	B3GNTL1	B4GALNT2	B4GALNT3	B4GALNT4	B4GALT1	B4GALT2	B4GALT3	B4GALT4	B4GALT5	B4GALT6	B4GALT7	C1GALT1	C1GALT1C1	COLGALT1	COLGALT2	FUT10	FUT11	FUT4	FUT7	FUT9	GALE	GALNT7	GALNTL5	GALT	GBGT1	GCNT7	GLT6D1	GLT8D1	GLT8D2	LALBA	MGAT4D	MGAT5B	OGT	PIGB	PIGM	PIGV	PIGZ	PLOD3	POGLUT1	POMGNT1	SLC35A2	SLC35A3	SLC35B4	SLC35D2	STT3A	STT3B	UGGT1	UGGT2	UGT8
UDP-glucose	na	ALG5	ENPP1	ENPP3	GALE	GALT	GYG1	GYG2	GYS1	GYS2	NUDT14	PLOD3	PPP1R3B	PPP1R3C	SLC35A3	SLC35B4	SLC35D2	UGCG	UGDH	UGP2
UDP-glucuronate	na	ALG5	B3GAT1	B3GAT2	B3GAT3	CHPF	CHPF2	CHSY1	CHSY3	CSGALNACT1	CSGALNACT2	EXT1	EXT2	HAS1	HAS2	HAS3	SLC35D1	UGDH	UGT1A1	UGT1A10	UGT1A3	UGT1A4	UGT1A5	UGT1A6	UGT1A7	UGT1A8	UGT1A9	UGT2A1	UGT2A3	UGT2B10	UGT2B11	UGT2B15	UGT2B17	UGT2B28	UGT2B4	UGT2B7	UGT3A1	UGT3A2	UXS1
UDP-xylose	na	SLC35B4	UXS1	XYLT1	XYLT2
UMP	na	ALG5	ATRIP	CANT1	CMPK1	CMPK2	DPAGT1	ENPP1	ENPP3	ENTPD1	ENTPD2	ENTPD3	ENTPD4	ENTPD5	ENTPD6	ENTPD8	GNPTAB	ITPA	NT5C	NT5C1A	NT5C1B	NT5C1B-RDH14	NT5C2	NT5C3A	NT5C3B	NT5E	NT5M	NUDT14	RAD1	RAD9A	SLC35A2	SLC35A3	SLC35B4	SLC35D1	SLC35D2	TREX1	TREX2	UCK1	UCK2	UCKL1	UMPS	UPRT
UTP	na	AK9	CFAP410	CMPK1	CTPS1	CTPS2	DCK	ENTPD1	ENTPD3	ENTPD8	GALT	ITPA	LENG9	MTPAP	NME1	NME1-NME2	NME2	NME3	NME4	NME5	NME6	NME7	NUP107	NUP133	NUP153	NUP155	NUP160	NUP188	NUP205	NUP210	NUP210L	NUP214	NUP35	NUP37	NUP42	NUP43	NUP50	NUP54	NUP58	NUP62	NUP62CL	NUP85	NUP88	NUP93	NUP98	PAPOLA	PAPOLB	PAPOLG	PFKL	PFKM	PFKP	PKLR	PKM	POLR1A	POLR1B	POLR1C	POLR1D	POLR1E	POLR1H	POLR2A	POLR2B	POLR2C	POLR2D	POLR2E	POLR2F	POLR2G	POLR2H	POLR2I	POLR2J	POLR2K	POLR2L	POLR3A	POLR3B	POLR3C	POLR3D	POLR3E	POLR3F	POLR3G	POLR3GL	POLR3H	POLR3K	POLRMT	RANBP2	RRM1	RRM2	RRM2B	TENT2	TUT1	TUT4	TUT7	TXN	TXN2	UAP1	UAP1L1	UGP2
Ursocholic acid; 3alpha,7beta,12alpha-Trihydroxy-5beta-cholan-24-oic acid; 3alpha,7beta,12alpha-Trihydroxy-5beta-cholanic acid; 7beta-Hydroxyisocholic acid; 7-Epicholic acid	na	ABCB11	ABCC2	ABCC3	ABCC4	SLC10A1	SLC10A2	SLC51A	SLC51B	SLCO1B1	SLCO1B3
Ursodeoxycholic acid 3-sulfate	na	ABCC2	ABCC3	ABCC4	ABCG2	SLCO1B1	SLCO1B3	SULT2A1
Ursodeoxycholyl Coenzyme A	na	BAAT
V3(NeuAc)2-Gb5Cer	na	ST8SIA1
V3Fuc,III3Fuc-nLc6Cer	na	FUT3	FUT4	FUT5	FUT6	FUT9
V3Fuc-nLc6Cer	na	FUT3	FUT4	FUT5	FUT6	FUT9
VI2Fuc-nLc6	na	ABO	FUT1	FUT2	FUT3	FUT4	FUT5	FUT6	FUT9
VI3NeuAc-nLc6Cer	na	ST3GAL6
VLDL	na	ABHD12	ABHD6	GPIHBP1	HSPG2	LPL	MGLL	SDC1
VLDL remnant	na	ABHD12	ABHD6	GPIHBP1	HSPG2	LDLR	LPL	MGLL	SDC1
Valyl-Arginyl-Glycine	na	SLC15A1	SLC15A2
Valyl-Histidyl-Asparagine	na	SLC15A1	SLC15A2
Valyl-Leucyl-Phenylalanine	na	SLC15A1	SLC15A2
Valyl-Lysyl-Tyrosine	na	SLC15A1	SLC15A2
Valyl-Phenylalanyl-Arginine	na	SLC15A1	SLC15A2
Valyl-Prolyl-Tryptophan	na	SLC15A1	SLC15A2
Valyl-Seryl-Arginine	na	SLC15A1	SLC15A2
Valyl-Tryptophanyl-Phenylalanine	na	SLC15A1	SLC15A2
Valyl-Tryptophanyl-Valine	na	SLC15A1	SLC15A2
Valyl-Valine	na	SLC15A1	SLC15A2
Vanilpyruvic Acid	na	GPT	GPT2
W-Hydroxydecanoicacid	na	ADH5	ALDH3A2	CYP4F2	CYP4F3
W-Hydroxydocosanoicacid	na	ADH5	ALDH3A2	CYP4F2	CYP4F3
XTP	na	ITPA
Xyl-L-Ser-[protein]	na	B4GALT7	XYLT1	XYLT2
Zymosterol Intermediate 2	na	HSD17B4	MSMO1	NSDHL
[ACP]	na	AASDHPPT	FASN	LIPT2	MCAT	OLAH	OXSM
[apotransferin]	na	CTSA	CTSB	CTSC	CTSD	CTSE	CTSF	CTSG	CTSH	CTSK	CTSL	CTSO	CTSS	CTSV	CTSW	CTSZ	LGMN	NAPSA	TFRC	TPP1
[beta-adrenergic-receptor]	na	GRK2	GRK3
[methionine synthase]-cob(II)alamin	na	MTRR
[methionine synthase]-methylcob(I)alamin	na	MTRR
[myosin light chain]	na	MYLK	MYLK2	MYLK3	MYLK4	OBSL1
[myosin light chain]-phosphate	na	MYLK	MYLK2	MYLK3	MYLK4	OBSL1
[phosphorylase A]	na	CALM1	CALM2	CALM3	PHKA1	PHKA2	PHKB	PHKG1	PHKG2
[phosphorylase B]	na	CALM1	CALM2	CALM3	PHKA1	PHKA2	PHKB	PHKG1	PHKG2
[protein C terminal]-S-farnesyl-L-cysteine	na	ICMT	ZMPSTE24
[protein C terminal]-S-farnesyl-L-cysteine-methyl ester	na	ICMT
[protein]	na	ART1	ART3	ART4	ART5	ATE1	SEC11A	SEC11C	SIRT6	SPCS1	SPCS2	SPCS3
[protein]-L-arginine	na	ADPRH	ART1	ART3	ART4	ART5	PADI1	PADI2	PADI3	PADI4	PADI6	SIRT6
[protein]-L-asparagine	na	AGA	DAD1	DDOST	RPN1	RPN2	STT3A	STT3B	TUSC3
[protein]-L-citrulline	na	PADI1	PADI2	PADI3	PADI4	PADI6
[protein]-L-cysteine	na	CHURC1-FNTB	EGFL8	FNTA	FNTB	MGMT	PPT1	PPT2
[protein]-L-glutamine	na	F13A1	F13B	TGM1	TGM2	TGM3	TGM4	TGM5	TGM6	TGM7
[protein]-L-isoaspartate	na	PCMT1
[protein]-L-isoaspartate-methyl ester	na	PCMT1
[protein]-L-lysine	na	AMFR	ASH1L	BARD1	BIRC6	BRAP	CBL	CBLB	CBLC	CBLL1	CBLL2	CCNB1IP1	CDC34	CERCAM	CHFR	CNOT4	COP1	DOT1L	DZIP3	EHMT1	EHMT2	EZH1	EZH2	FANCL	HACE1	HECTD1	HECTD2	HECTD3	HECW1	HECW2	HERC1	HERC2	HERC3	HERC4	HLTF	HUWE1	ITCH	KMT2A	KMT2B	KMT2C	KMT2D	KMT2E	KMT5A	KMT5B	KMT5C	LRSAM1	MARCHF1	MARCHF10	MARCHF11	MARCHF2	MARCHF3	MARCHF4	MARCHF5	MARCHF6	MARCHF7	MARCHF8	MARCHF9	MDM2	MGRN1	MIB1	MIB2	MID1	MKRN1	MKRN2	MKRN3	MUL1	MYCBP2	MYLIP	NEDD4	NEDD4L	NEURL1	NEURL1B	NHLRC1	NRF1	NSD1	NSD2	NSD3	PJA1	PJA2	PLOD1	PLOD2	PLOD3	PRKN	RAD18	RAG1	RBBP6	RCHY1	RFWD3	RING1	RNF103	RNF115	RNF123	RNF125	RNF126	RNF128	RNF13	RNF130	RNF133	RNF138	RNF139	RNF14	RNF144A	RNF144B	RNF146	RNF149	RNF152	RNF167	RNF180	RNF182	RNF185	RNF187	RNF19A	RNF19B	RNF2	RNF20	RNF216	RNF217	RNF25	RNF31	RNF40	RNF41	RNF5	RNF8	SAE1	SETD1A	SETD1B	SETD2	SETD7	SETDB1	SETDB2	SETMAR	SH3RF1	SH3RF2	SH3RF3	SHPRH	SIAH1	SIAH2	SMURF1	SMURF2	SMYD3	STUB1	SUV39H1	SUV39H2	SYVN1	TOPORS	TRAF7	TRIM11	TRIM32	TRIM33	TRIM5	TRIM63	TRIP12	TTC3	UBA1	UBA2	UBA3	UBA6	UBA7	UBE2A	UBE2B	UBE2C	UBE2D1	UBE2D2	UBE2D3	UBE2D4	UBE2E1	UBE2E2	UBE2E3	UBE2F	UBE2G1	UBE2G2	UBE2H	UBE2I	UBE2J1	UBE2J2	UBE2K	UBE2L3	UBE2L6	UBE2M	UBE2N	UBE2NL	UBE2O	UBE2Q1	UBE2Q2	UBE2QL1	UBE2R2	UBE2S	UBE2T	UBE2U	UBE2W	UBE2Z	UBE3A	UBE3B	UBE3C	UBE4A	UBE4B	UBR1	UBR2	UBR3	UBR4	UBR5	UBR7	UHRF1	UHRF2	WWP1	WWP2	ZNRF1	ZNRF2	ZSWIM2
[protein]-L-serine	na	GALNT1	GALNT10	GALNT11	GALNT12	GALNT13	GALNT14	GALNT15	GALNT16	GALNT17	GALNT18	GALNT2	GALNT3	GALNT4	GALNT5	GALNT6	GALNT7	GALNT8	GALNT9	GALNTL5	GALNTL6	HPSE	HPSE2	NAGA	POC1B-GALNT4	POMT1	POMT2	XYLT1	XYLT2
[protein]-L-tyrosine	na	TPST1	TPST2
[protein]-N-ubiquityllysine	na	AMFR	BARD1	BIRC6	BRAP	CBL	CBLB	CBLC	CBLL1	CBLL2	CCNB1IP1	CDC34	CHFR	CNOT4	COP1	DZIP3	FANCL	HACE1	HECTD1	HECTD2	HECTD3	HECW1	HECW2	HERC1	HERC2	HERC3	HERC4	HLTF	HUWE1	ITCH	LRSAM1	MARCHF1	MARCHF10	MARCHF11	MARCHF2	MARCHF3	MARCHF4	MARCHF5	MARCHF6	MARCHF7	MARCHF8	MARCHF9	MDM2	MGRN1	MIB1	MIB2	MID1	MKRN1	MKRN2	MKRN3	MUL1	MYCBP2	MYLIP	NEDD4	NEDD4L	NEURL1	NEURL1B	NHLRC1	NRF1	PJA1	PJA2	PRKN	RAD18	RAG1	RBBP6	RCHY1	RFWD3	RING1	RNF103	RNF115	RNF123	RNF125	RNF126	RNF128	RNF13	RNF130	RNF133	RNF138	RNF139	RNF14	RNF144A	RNF144B	RNF146	RNF149	RNF152	RNF167	RNF180	RNF182	RNF185	RNF187	RNF19A	RNF19B	RNF2	RNF20	RNF216	RNF217	RNF25	RNF31	RNF40	RNF41	RNF5	RNF8	SAE1	SH3RF1	SH3RF2	SH3RF3	SHPRH	SIAH1	SIAH2	SMURF1	SMURF2	STUB1	SYVN1	TOPORS	TRAF7	TRIM11	TRIM32	TRIM33	TRIM5	TRIM63	TRIP12	TTC3	UBA1	UBA2	UBA3	UBA6	UBA7	UBE2A	UBE2B	UBE2C	UBE2D1	UBE2D2	UBE2D3	UBE2D4	UBE2E1	UBE2E2	UBE2E3	UBE2F	UBE2G1	UBE2G2	UBE2H	UBE2I	UBE2J1	UBE2J2	UBE2K	UBE2L3	UBE2L6	UBE2M	UBE2N	UBE2NL	UBE2O	UBE2Q1	UBE2Q2	UBE2QL1	UBE2R2	UBE2S	UBE2T	UBE2U	UBE2W	UBE2Z	UBE3A	UBE3B	UBE3C	UBE4A	UBE4B	UBR1	UBR2	UBR3	UBR4	UBR5	UBR7	UHRF1	UHRF2	WWP1	WWP2	ZNRF1	ZNRF2	ZSWIM2
[protein]-N5-alkylglutamine	na	F13A1	F13B	TGM1	TGM2	TGM3	TGM4	TGM5	TGM6	TGM7
[protein]-N6,N6,N6-trimethyl-L-lysine	na	ASH1L	DOT1L	EHMT1	EHMT2	EZH1	EZH2	KMT2A	KMT2B	KMT2C	KMT2D	KMT2E	KMT5A	KMT5B	KMT5C	NSD1	NSD2	NSD3	SEC11A	SEC11C	SETD1A	SETD1B	SETD2	SETD7	SETDB1	SETDB2	SETMAR	SMYD3	SPCS1	SPCS2	SPCS3	SUV39H1	SUV39H2
[protein]-N6,N6-dimethyl-L-lysine	na	ASH1L	DOT1L	EHMT1	EHMT2	EZH1	EZH2	KMT2A	KMT2B	KMT2C	KMT2D	KMT2E	KMT5A	KMT5B	KMT5C	NSD1	NSD2	NSD3	SETD1A	SETD1B	SETD2	SETD7	SETDB1	SETDB2	SETMAR	SMYD3	SUV39H1	SUV39H2
[protein]-N6-(dihydrolipoyl)lysine	na	DLD
[protein]-N6-(lipoyl)lysine	na	DLD	LIAS	LIPT1	LIPT2
[protein]-N6-(octanoyl)lysine	na	LIAS	LIPT2
[protein]-N6-methyl-L-lysine	na	ASH1L	DOT1L	EHMT1	EHMT2	KMT2A	KMT2B	KMT2C	KMT2D	KMT2E	KMT5A	KMT5B	KMT5C	NSD1	NSD2	NSD3	SETD1A	SETD1B	SETD2	SETD7	SETDB1	SETDB2	SETMAR	SMYD3	SUV39H1	SUV39H2
[protein]-S-methyl-L-cysteine	na	MGMT
[protein]-omega-N-(ADP-D-ribosyl)-L-arginine	na	ADPRH	ART1	ART3	ART4	ART5	SIRT6
[protein]-tyrosine-O-sulfate	na	TPST1	TPST2
[pyruvate dehydrogenase (acetyl transferring)]	na	PDK1	PDK2	PDK3	PDK4	PDP1	PDP2
[pyruvate dehydrogenase (acetyl transferring)]-phosphate	na	PDK1	PDK2	PDK3	PDK4	PDP1	PDP2
acetaldehyde	na	ADH1A	ADH1B	ADH1C	ADH4	ADH5	ADH6	ADH7	ADHFE1	AKR1A1	ALDH1A3	ALDH1B1	ALDH2	ALDH3A1	ALDH3A2	ALDH3B1	ALDH3B2	ALDH7A1	ALDH9A1	CAT	CYP17A1	CYP2E1	DERA	ETNPPL	ZADH2
acetamidopropanal	na	PAOX	SMOX
acetaminophen-glutathione-conjugate	na	ABCC3
acetaminophen-mercapturate-conjugate/N-acetyl-cysteine-acetaminophen	na	ABCC3
acetaminophen/paracetamol	na	ABCB1	ABCC3	CYP2A6	CYP2E1	SULT1A1	UGT1A1	UGT1A6	UGT1A9
acetanilide	na	NAT1	NAT2
acetate	na	ABHD14A-ACY1	ACER3	ACHE	ACOT12	ACOT8	ACSS1	ACSS2	ACSS3	ACY1	ACY3	ALDH1A3	ALDH1B1	ALDH2	ALDH3A1	ALDH3A2	ALDH3B1	ALDH3B2	ALDH7A1	ALDH9A1	AMDHD2	ASPA	ASPG	BCHE	BCO2	CEMP1	CLYBL	CYP11B1	CYP11B2	CYP17A1	MACROD1	MACROD2	NAAA	NDST1	NDST2	NDST3	NDST4	NTAN1	NTAQ1	OARD1	PAFAH1B1	PAFAH1B2	PAFAH1B3	PAFAH2	PIGL	PLA2G7	SIAE	SIRT1	SIRT2	SIRT3	SIRT5	SIRT6	SIRT7	SLC16A1	SLC16A12	SLC16A13	SLC16A3	SLC16A4	SLC16A5	SLC16A6	SLC16A7	SLC16A8	SLC16A9
acetoacetate	na	AACS	BDH1	BDH2	FAH	HMGCL	HMGCLL1	OXCT1	OXCT2	SLC16A1	SLC16A3	SLC16A4	SLC16A5	SLC16A6	SLC16A7	SLC16A8
acetoacetyl-CoA	na	AACS	ACAA1	ACAT1	ACAT2	EHHADH	HADH	HADHA	HMGCS1	HMGCS2	HSD17B10	HSD17B4	OXCT1	OXCT2
acetoacetyl-[ACP]	na	FASN	OXSM
acetone	na	CYP2E1	SLC16A1	SLC16A3	SLC16A7
acetyl adenylate	na	ACSS2
acetyl-CoA	na	AANAT	AASDH	ACAA1	ACAA2	ACACA	ACACB	ACAD9	ACADL	ACADM	ACADS	ACADVL	ACAT1	ACAT2	ACLY	ACOT1	ACOT12	ACOT2	ACOT4	ACOT7	ACOT8	ACOX1	ACOX3	ACSF2	ACSF3	ACSS1	ACSS2	ACSS3	ALDH6A1	AMACR	BAAT	CDY1	CDY1B	CDY2A	CDY2B	CHAT	CLOCK	CPT1A	CPT1B	CPT1C	CPT2	CRAT	CREBBP	CS	CYP2C9	DECR1	DECR2	DGAT2L6	DLAT	DLD	ECHS1	ECI1	ECI2	EHHADH	ELOVL1	ELOVL2	ELOVL3	ELOVL4	ELOVL5	ELOVL6	ELOVL7	ELP3	EP300	ESCO1	ESCO2	FASN	GCAT	GLYATL3	GNPNAT1	GTF3C4	HADH	HADHA	HADHB	HAT1	HGSNAT	HHAT	HMGCL	HMGCLL1	HMGCS1	HMGCS2	HSD17B10	HSD17B4	KAT2A	KAT2B	KAT5	KAT6A	KAT6B	KAT7	KAT8	LCLAT1	LIPT1	LPCAT1	LPCAT2	LPCAT3	LPCAT4	LPGAT1	MBOAT1	MBOAT2	MBOAT4	MBOAT7	MLYCD	MYO5B	NAA10	NAA11	NAA15	NAA20	NAA30	NAA40	NAA50	NAA60	NAA80	NAGS	NAT1	NAT10	NAT14	NAT16	NAT2	NAT8	NAT8L	NAT9	NCOA1	NCOA3	OGA	PDHA1	PDHA2	PDHB	PDHX	PLA2G15	PLAAT2	PNPLA3	PORCN	SAT1	SAT2	SATL1	SH3GLB1	SLC27A1	SLC27A2	SLC27A3	SLC27A4	SLC33A1	YKT6	ZDHHC1	ZDHHC11	ZDHHC11B	ZDHHC12	ZDHHC13	ZDHHC14	ZDHHC15	ZDHHC16	ZDHHC17	ZDHHC18	ZDHHC19	ZDHHC2	ZDHHC20	ZDHHC21	ZDHHC22	ZDHHC23	ZDHHC24	ZDHHC3	ZDHHC4	ZDHHC5	ZDHHC6	ZDHHC7	ZDHHC8	ZDHHC9
acetyl-[ACP]	na	FASN	OXSM
acetylcarnosine	na	NAA10	NAA11	NAA15	NAA20	NAA30	NAA60
acetylcholine	na	ACHE	BCHE	CHAT	SLC18A3	SLC22A1	SLC22A2	SLC22A3	SLC7A9	SLCO1A2	SLCO1B3
acgalfuc12gal14acglcgalgluside heparan sulfate	na	ABO	B3GNT3
acgalfucgalacglcgal14acglcgalgluside heparan sulfate	na	ABO	B3GNT3
acid metabolite of nifedipine	na	CYP3A4	CYP3A5
acngalacglcgalgluside heparan sulfate	na	FUT3	ST3GAL3	ST3GAL4
acrylyl-CoA	na	ACAD10	ACAD11	ACAD8	ACAD9	ACADM	ACADS	ACADSB	ECHS1	EHHADH	HADHA
activated methyl group	na	ALDH1A3	ALDH3A1	ALDH3B1	ALDH3B2
activation-ppara	na	PPARA	ABCA1	ABCB4	ACACA	ACADM	ACOX1	ACSL1	AGT	ALAS1	ANGPTL4	ANKRD1	APOA1	APOA2	APOA5	CARM1	CBX1	CCN2	CD36	CHD9	CIDEA	CPT1A	CPT2	CREBBP	CYP1A1	CYP4A11	CYP7A1	DGAT1	EHHADH	FABP1	FADS1	FADS2	FAS	FASN	FDFT1	FHL2	G0S2	GLIPR1	GPD1	GRHL1	HDAC3	HELZ2	HMGCR	HMGCS1	HMGCS2	LPL	ME1	MED1	MTTP	NCOA1	NCOA2	NCOA3	NCOA6	NCOR1	NCOR2	NPAS2	NR1D1	PDIA2	PDK4	PEX11A	PLIN1	PLIN2	PLTP	PNPLA2	RGL1	RORA	RXRA	SCD	SIN3A	SIN3B	SLC27A1	SLC27A4	SMARCD3	SREBF1	SULT2A1	TBL1X	TBL1XR1	TGS1	TIAM2	TNFRSF21	TRIB3	TXNRD1	UGT1A9	UGT2B4
acyl-CoA pool	na	ABHD5	ACER1	ACER2	AGPAT1	AGPAT2	AGPAT3	AGPAT4	AGPAT5	ASAH1	ASAH2	CERS1	CERS2	CERS3	CERS4	CERS5	CERS6	DGAT1	DGAT2	FAR1	FAR2	GNPAT	GPAM	GPAT2	GPAT3	GPAT4	LCLAT1	LPCAT1	LPCAT2	LPCAT3	LPCAT4	MBOAT1	MBOAT2	MOGAT1	MOGAT2	MOGAT3
acyl-CoA-bile-PC pool	na	ABHD5	AGPAT1	AGPAT2	AGPAT3	AGPAT4	AGPAT5	LCLAT1	MBOAT1	MBOAT2
acylglycerone-phosphate	na	AGPS	AKR1A1	GNPAT
adenine	na	PNP	APRT	MTAP	SLC29A2	SLC29A3	TYMP
adenosine	na	PNP	ACP2	ACP3	ACP5	ACP6	ADA	ADA2	ADK	AHCY	AHCYL1	AHCYL2	DCK	FASN	NT5C	NT5C1A	NT5C1B	NT5C1B-RDH14	NT5C2	NT5C3A	NT5C3B	NT5E	NT5M	RBAK	SLC28A1	SLC28A2	SLC28A3	SLC29A1	SLC29A2	SLC29A3	SLC29A4
adenylated molybdopterin	na	GPHN
adenylosuccinate	na	ADSL	ADSS1	ADSS2	TNRC6B
adenylyl sulfate	na	BPNT1	BPNT2	PAPSS1	PAPSS2
adenylylselenate	na	PAPSS1	PAPSS2
adrenaline	na	COMT	LRTOMT	MAOA	MAOB	PNMT	SLC18A1	SLC18A2	SLC22A1	SLC22A2	SLC29A4
adrenic acid	na	ABCA1	ACOT1	ACOT2	ACOT4	ACOT6	ACOT7	ACSBG1	ACSBG2	ACSL1	ACSL3	ACSL4	ACSL5	ACSL6	BAAT	CD36	CEL	FABP1	FABP12	FABP2	FABP3	FABP4	FABP5	FABP6	FABP7	FABP9	LIPA	MEIKIN	SLC27A1	SLC27A2	SLC27A3	SLC27A4	SLC27A6
adrenochrome	na	CRYZ	GSTA1	GSTA2	GSTA3	GSTA4	GSTA5	GSTK1	GSTM1	GSTM2	GSTM3	GSTM4	GSTM5	GSTO1	GSTO2	GSTP1	GSTT2	GSTT2B	GSTZ1	HPGDS	MGST1	MGST2	MGST3
adrenochrome-O-semiquinone	na	CRYZ
aflatoxin B1	na	CYP1A1	CYP1A2	CYP1B1	CYP2C18	CYP2C19	CYP2C8	CYP2C9	CYP3A4	CYP3A43	CYP3A5	CYP3A7	CYP3A7-CYP3A51P
aflatoxin B1 dialdehyde	na	AKR7A2	AKR7A3
aflatoxin B1 diol	na	EPHX1
aflatoxin B1-endo-8,9-epoxide	na	CYP1A2
aflatoxin B1-exo-8,9-epoxide	na	CYP1A1	CYP1B1	CYP2C18	CYP2C19	CYP2C8	CYP2C9	CYP3A4	CYP3A43	CYP3A5	CYP3A7	CYP3A7-CYP3A51P	EPHX1	GSTA1	GSTA2	GSTA3	GSTA4	GSTA5	GSTK1	GSTM1	GSTM2	GSTM3	GSTM4	GSTM5	GSTO1	GSTO2	GSTP1	GSTT2	MGST1	MGST2	MGST3
aflatoxin B1-exo-8,9-epoxide-GSH	na	GSTA1	GSTA2	GSTA3	GSTA4	GSTA5	GSTK1	GSTM1	GSTM2	GSTM3	GSTM4	GSTM5	GSTO1	GSTO2	GSTP1	GSTT2	MGST1	MGST2	MGST3
aflatoxin M1	na	CYP1A1	CYP1A2	CYP1B1	CYP2C18	CYP2C19	CYP2C8	CYP2C9	CYP3A4	CYP3A43	CYP3A5	CYP3A7
aflatoxin M1-8,9-epoxide	na	CYP1A1	CYP1B1	CYP2C18	CYP2C19	CYP2C8	CYP2C9	CYP3A4	CYP3A43	CYP3A5	CYP3A7
aflatoxin Q1	na	CYP1A1	CYP1B1	CYP2C18	CYP2C19	CYP2C8	CYP2C9	CYP3A4	CYP3A43	CYP3A5	CYP3A7
agmatine	na	AGMAT	AZIN2	SLC22A2
alanine	na	AADAT	AARS1	ABHD14A-ACY1	ACY1	AGXT	AGXT2	ALB	CLTRN	CNDP1	CNDP2	CTSA	CTSB	CTSC	CTSD	CTSE	CTSF	CTSG	CTSH	CTSK	CTSL	CTSO	CTSS	CTSV	CTSW	CTSZ	GGACT	GGCT	GGT1	GGT2	GGT5	GGT6	GGT7	GGTLC1	GGTLC2	GGTLC3	GPT	GPT2	HACD1	HACD2	KLK1	KLK2	KYAT1	KYAT3	KYNU	LGMN	NAGS	NAPSA	PGLYRP1	PGLYRP2	PGLYRP3	PGLYRP4	PLPBP	SCLY	SFXN1	SLC1A4	SLC1A5	SLC36A1	SLC36A2	SLC36A3	SLC36A4	SLC38A1	SLC38A2	SLC38A3	SLC38A4	SLC38A5	SLC3A1	SLC3A2	SLC43A1	SLC43A2	SLC6A14	SLC6A15	SLC6A18	SLC6A19	SLC6A9	SLC7A1	SLC7A10	SLC7A2	SLC7A3	SLC7A5	SLC7A6	SLC7A7	SLC7A8	SLC7A9	TPP1
albumin	na	ALB	CTSA	CTSB	CTSC	CTSD	CTSE	CTSF	CTSG	CTSH	CTSK	CTSL	CTSO	CTSS	CTSV	CTSW	CTSZ	LGMN	NAPSA	TPP1
aldosterone	na	CYP11B2
alkyl-glycerone-3-phosphate	na	AGPS	AKR1A1
alkylamine	na	F13A1	F13B	TGM1	TGM2	TGM3	TGM4	TGM5	TGM6	TGM7
all-trans-decaprenyl-diphosphate	na	COQ2	PDSS1	PDSS2
allantoate	na	ALLC
allantoin	na	URAD
allopregnanolone	na	ABCB1	AKR1C4	CYP21A2
allopurinol	na	AOX1	SLC22A7	SLC28A1	SLC28A2	SLC28A3	XDH
alloxan	na	EPX	LPO	MPO	PRDX6	PXDN	PXDNL
alpha tubulin	na	BRPF1	TTL	TTLL10
alpha-(1,2-dihydroxyethyl)-1,2,3,4-tetrahydro-7-hydroxy-9-methoxy-3,4-dioxocyclopenta[c][1]benzopyran-6-acetaldehyde	na	AKR7A2	AKR7A3
alpha-CEHC-glucuronide	na	GUSB	KL	UGT1A1	UGT1A10	UGT1A3	UGT1A4	UGT1A5	UGT1A6	UGT1A7	UGT1A8	UGT1A9	UGT2A1	UGT2A3	UGT2B10	UGT2B11	UGT2B15	UGT2B17	UGT2B28	UGT2B4	UGT2B7	UGT3A1	UGT3A2
alpha-D-galactose-1-phosphate	na	GALK1	GALK2	GALT
alpha-D-mannosyl-beta-D-mannosyl-diacetylchitobiosyldiphosphodolichol	na	ALG2
alpha-GalNAc-globoside	na	GBGT1	NAGA
alpha-[3-[(hydroxymethyl)nitrosoamino]propyl]-3-pyridinemethanol	na	CYP2A13
alpha-hydroxyisocaproic acid	na	ADH5	AKR1B10	AKR1B15	AKR1C1	AKR1C4	BDH2	CBR4	CTBP1	DHRS2	HSD11B1L	HSD11B2	HSD17B11	HSD17B14	HSD17B8	HSD3B7	HTATIP2	MDH1B	RDH10	RDH12	RDH13	RDH14	SDR16C5	SDR42E1	SDR42E2	SDR9C7	WWOX
alpha-muricholic acid	na	ABCB11	ABCC3
alpha-pinene-oxide	na	CYP2C19	CYP2C9
alpha-tocopherol	na	ABCA1	CYP4F11	CYP4F2	CYP4F22	CYP4F3	CYP4F8	NPC1L1	SCARB1
alpha-tocotrienol	na	CYP4F11	CYP4F2	CYP4F22	CYP4F3	CYP4F8
aminoacetone	na	AOC3
aminochrome-O-semiquinone	na	CRYZ
anandamide	na	FAAH
androstenediol	na	HSD3B1	HSD3B2
androsterone	na	AKR1C1	AKR1C2	AKR1C3	AKR1C4	HSD17B7	STS	UGT1A1	UGT1A10	UGT1A8	UGT2B17	UGT2B28	UGT2B7
androsterone sulfate	na	STS
androsterone-glucuronide	na	ABCC1	UGT1A1	UGT1A10	UGT1A8	UGT2B17	UGT2B28	UGT2B7
anhydroretinol	na	RPP14	SCARF2
aniline	na	NAT1	NAT2
anthranilate	na	AFMID	KYNU
antichymotrypsin	na	CTSA	CTSB	CTSC	CTSD	CTSE	CTSF	CTSG	CTSH	CTSK	CTSL	CTSO	CTSS	CTSV	CTSW	CTSZ	LGMN	NAPSA	SERPINA3	TPP1
antipyrine	na	CYP2C18
antitrypsin	na	CTSA	CTSB	CTSC	CTSD	CTSE	CTSF	CTSG	CTSH	CTSK	CTSL	CTSO	CTSS	CTSV	CTSW	CTSZ	LGMN	NAPSA	SERPINA1	TPP1
apelin-(1-12)	na	ACE2
apelin-13	na	ACE2
apo-[ACP]	na	AASDHPPT
apoA1	na	BMP1	CTSA	CTSB	CTSC	CTSD	CTSE	CTSF	CTSG	CTSH	CTSK	CTSL	CTSO	CTSS	CTSV	CTSW	CTSZ	LGMN	LIPT1	LIPT2	NAPSA	TPP1
apoB100	na	APOB	CTSA	CTSB	CTSC	CTSD	CTSE	CTSF	CTSG	CTSH	CTSK	CTSL	CTSO	CTSS	CTSV	CTSW	CTSZ	LGMN	NAPSA	TPP1
apoB48	na	CTSA	CTSB	CTSC	CTSD	CTSE	CTSF	CTSG	CTSH	CTSK	CTSL	CTSO	CTSS	CTSV	CTSW	CTSZ	LGMN	NAPSA	TPP1
apoC-lys	na	HLCS
apoC-lys_btn	na	ACACA	ACACB	HLCS
apoC1	na	APOC1
apoC2	na	APOC2
apoC3	na	APOC3
apoE	na	APOE	CTSA	CTSB	CTSC	CTSD	CTSE	CTSF	CTSG	CTSH	CTSK	CTSL	CTSO	CTSS	CTSV	CTSW	CTSZ	LGMN	NAPSA	TPP1
apocytochrome-C	na	CTSA	CTSB	CTSC	CTSD	CTSE	CTSF	CTSG	CTSH	CTSK	CTSL	CTSO	CTSS	CTSV	CTSW	CTSZ	HCCS	LGMN	NAPSA	TPP1
apppA	na	FHIT
arachidonate	na	ABCA1	ABCD1	ACOT1	ACOT2	ACOT4	ACOT6	ACOT7	ACSBG1	ACSBG2	ACSL1	ACSL3	ACSL4	ACSL5	ACSL6	ALOX12	ALOX12B	ALOX15	ALOX15B	ALOX5	BAAT	CD36	CEL	CYP19A1	CYP1A1	CYP1A2	CYP1B1	CYP2A13	CYP2A6	CYP2A7	CYP2B6	CYP2C18	CYP2C19	CYP2C8	CYP2C9	CYP2D6	CYP2E1	CYP2F1	CYP2J2	CYP2S1	CYP2U1	CYP3A4	CYP3A43	CYP3A5	CYP3A7	CYP3A7-CYP3A51P	CYP4A11	CYP4A22	CYP4B1	CYP4F11	CYP4F12	CYP4F8	CYP4X1	CYP4Z1	EGFL8	FAAH	FABP1	FABP12	FABP2	FABP3	FABP4	FABP5	FABP6	FABP7	FABP9	LIPA	MEIKIN	PPT1	PPT2	PTGS1	PTGS2	SLC27A1	SLC27A2	SLC27A3	SLC27A4	SLC27A6	SLCO1B1	SLCO2A1
arachidonyl-CoA	na	ABCD1	ACAA1	ACAD9	ACADL	ACADM	ACADS	ACADVL	ACOT1	ACOT2	ACOT4	ACOT6	ACOT7	ACOX1	ACOX3	ACSBG1	ACSBG2	ACSL1	ACSL3	ACSL4	ACSL5	ACSL6	BAAT	BCAP31	CPT1A	CPT1B	CPT1C	CPT2	CRAT	DUSP9	EGFL8	EHHADH	ELOVL1	ELOVL2	ELOVL3	ELOVL4	ELOVL5	ELOVL6	ELOVL7	FADS1	FADS2	FADS3	GLYAT	GLYATL1	GLYATL2	GPAM	GPAT2	GPAT3	GPAT4	HSD17B4	IDH3G	L1CAM	MEIKIN	PDZD4	PLXNB3	PNCK	PPT1	PPT2	SLC27A1	SLC27A2	SLC27A4	SLC6A8	SOAT1	SOAT2	SRPK3	SSR4
arachidonyl-carnitine	na	CPT1A	CPT1B	CPT1C	CPT2	CRAT	SLC22A1	SLC22A4	SLC22A5	SLC22A9	SLC25A20	SLC25A29
arginine	na	ADPRH	ALB	ARG1	ARG2	ASL	AZIN2	CLTRN	CRCP	CTSA	CTSB	CTSC	CTSD	CTSE	CTSF	CTSG	CTSH	CTSK	CTSL	CTSO	CTSS	CTSV	CTSW	CTSZ	GATM	HACD1	HACD2	LGMN	NAPSA	NOS1	NOS2	NOS3	RARS1	SLC25A15	SLC25A2	SLC36A1	SLC38A4	SLC3A1	SLC3A2	SLC6A14	SLC6A18	SLC6A9	SLC7A1	SLC7A2	SLC7A3	SLC7A5	SLC7A6	SLC7A7	SLC7A9	TPP1
argininosuccinate	na	ASL	ASS1	CRCP
arsenite	na	AS3MT
ascorbate	na	CYBRD1	DBH	GLRX	GLRX2	PAM	SLC23A1	SLC23A2
asparagine	na	ABCA1	ACY3	ALB	ASNS	ASPA	ASPG	ASRGL1	CLTRN	CTSA	CTSB	CTSC	CTSD	CTSE	CTSF	CTSG	CTSH	CTSK	CTSL	CTSO	CTSS	CTSV	CTSW	CTSZ	HACD1	HACD2	LGMN	NAGS	NAPSA	NARS1	SLC1A4	SLC1A5	SLC36A1	SLC38A1	SLC38A2	SLC38A3	SLC38A4	SLC38A5	SLC3A1	SLC3A2	SLC43A1	SLC43A2	SLC6A14	SLC6A15	SLC6A18	SLC7A1	SLC7A2	SLC7A3	SLC7A5	SLC7A6	SLC7A7	SLC7A8	SLC7A9	TPP1
aspartate	na	ACY3	ADSS1	ADSS2	AGA	ALB	ASNS	ASPA	ASPG	ASRGL1	ASS1	CAD	CTSA	CTSB	CTSC	CTSD	CTSE	CTSF	CTSG	CTSH	CTSK	CTSL	CTSO	CTSS	CTSV	CTSW	CTSZ	DARS1	FH	GAD1	GAD2	GOT1	GOT1L1	GOT2	HACD1	HACD2	LGMN	NAPSA	NAT8L	PAICS	SLC1A1	SLC1A2	SLC1A3	SLC1A4	SLC1A6	SLC1A7	SLC25A12	SLC25A13	SLC25A20	SLC36A1	TPP1
atorvastatin-acid	na	ABCB1	CYP2C8	CYP3A4	CYP3A5	PON3	SLC16A1	SLCO2B1	UGT1A1	UGT1A3	UGT1A4	UGT1A8	UGT1A9	UGT2B7
atorvastatin-acyl-glucuronide / G2	na	UGT1A1	UGT1A3	UGT1A4	UGT1A8	UGT2B7
atorvastatin-ether-glucuronide -G1	na	UGT1A3	UGT1A4	UGT1A9
atorvastatin-lactone	na	ABCB1	CYP3A4	CYP3A5	PON3	SLCO1B1	SLCO2B1	UGT1A1	UGT1A3	UGT1A4	UGT1A8	UGT2B7
atorvastatin-lactone-ether-glucuronide / G3	na	UGT1A1	UGT1A3	UGT1A4	UGT1A8	UGT2B7
behenic acid	na	ABCA1	ACOT1	ACOT2	ACOT4	ACOT6	ACOT7	ACOT8	ACSBG1	ACSBG2	ACSL1	ACSL3	ACSL4	ACSL5	ACSL6	BAAT	CD36	CEL	CYP4F2	CYP4F3	FABP1	FABP12	FABP2	FABP3	FABP4	FABP5	FABP6	FABP7	FABP9	LIPA	MEIKIN	SLC27A1	SLC27A2	SLC27A3	SLC27A4	SLC27A6
benzo[a]pyrene	na	CYP19A1	CYP1A1	CYP1A2	CYP1B1	CYP2A13	CYP2A6	CYP2A7	CYP2B6	CYP2C18	CYP2C19	CYP2C8	CYP2C9	CYP2D6	CYP2E1	CYP2F1	CYP2J2	CYP2S1	CYP3A4	CYP3A43	CYP3A5	CYP3A7	CYP3A7-CYP3A51P	CYP4B1	CYP4F11	CYP4F12	CYP4F8	CYP4X1	CYP4Z1
benzo[a]pyrene-4,5-oxide	na	CYP1A1	CYP1B1	CYP2C18	CYP2C19	CYP2C8	CYP2C9	CYP3A4	CYP3A43	CYP3A5	CYP3A7	CYP3A7-CYP3A51P	EPHX1	EPHX2	GSTA1	GSTA2	GSTA3	GSTA4	GSTA5	GSTK1	GSTM1	GSTM2	GSTM3	GSTM4	GSTM5	GSTO1	GSTO2	GSTP1	GSTT2	MGST1	MGST2	MGST3
benzo[a]pyrene-7,8-dihydrodiol-9,10-oxide	na	CYP1A1	CYP1B1	CYP2C18	CYP2C19	CYP2C8	CYP2C9	CYP3A4	CYP3A43	CYP3A5	CYP3A7	CYP3A7-CYP3A51P
benzo[a]pyrene-7,8-diol	na	CYP1A1	CYP1B1	CYP2C18	CYP2C19	CYP2C8	CYP2C9	CYP3A4	CYP3A43	CYP3A5	CYP3A7	CYP3A7-CYP3A51P	EPHX1	GSTA1	GSTA2	GSTA3	GSTA4	GSTA5	GSTK1	GSTM1	GSTM2	GSTM3	GSTM4	GSTM5	GSTO1	GSTO2	GSTP1	GSTT2	MGST1	MGST2	MGST3
benzo[a]pyrene-7,8-oxide	na	CYP1A1	CYP1B1	CYP2C18	CYP2C19	CYP2C8	CYP2C9	CYP3A4	CYP3A43	CYP3A5	CYP3A7	CYP3A7-CYP3A51P	EPHX1
benzo[a]pyrene-9,10-oxide	na	CYP1A1	CYP1B1	CYP2C18	CYP2C19	CYP2C8	CYP2C9	CYP3A4	CYP3A43	CYP3A5	CYP3A7	CYP3A7-CYP3A51P	EPHX1	EPHX2
benzoate	na	CES1	CES2	CES3	CES5A
beta-1,4-mannose-N-acetylglucosamine	na	MAN2B1	MAN2B2	MAN2C1	MANBA
beta-D-glucose	na	GALM
beta-D-mannosyldiacetylchitobiosyldiphosphodolichol	na	ALG1	ALG2
beta-GalNAc-globoside	na	B3GNT3
beta-alanine	na	ABAT	ALDH1B1	ALDH2	ALDH3A2	ALDH4A1	ALDH7A1	ALDH9A1	CARNS1	CNDP1	CNDP2	GAD1	GAD2	SLC32A1	SLC36A1	SLC6A12	SLC6A14	SLC6A6	SLC6A9	UPB1
beta-carboline	na	ALKBH8	BCDIN3D	BUD23	CARM1	CMTR2	COMTD1	COQ5	CSKMT	ECE2	EEF1AKMT1	EEF1AKMT2	EEF1AKMT3	EEF1AKNMT	EHMT1	EHMT2	EMG1	ETFBKMT	FBL	FBLL1	FTSJ1	FTSJ3	HEMK1	KMT5A	LCMT1	LCMT2	MEPCE	METTL14	METTL15	METTL16	METTL17	METTL18	METTL21A	METTL21C	METTL22	METTL23	METTL2A	METTL2B	METTL4	METTL5	METTL6	METTL7A	METTL7B	METTL8	MRM1	MRM2	MRM3	N6AMT1	NDUFAF5	NOP2	NSUN3	NSUN4	NSUN5	NSUN6	NSUN7	PRMT1	PRMT2	PRMT3	PRMT5	PRMT6	PRMT7	PRMT8	PRMT9	RRP8	SETD6	SMYD2	TARBP1	TFB1M	TFB2M	TGS1	TRMT10A	TRMT10B	TRMT10C	TRMT11	TRMT13	TRMT9B	TYW3	VCPKMT
beta-carotene	na	BCO1
beta-casomorphin	na	ACE2
beta-casomorphin (1-6)	na	ACE2
beta-hydroxy-beta-methylbutyrate	na	ALOX12B	ALOXE3	IDO2
beta-muricholic acid	na	ABCB11	ABCC3
betaine	na	ALDH7A1	BHMT	BHMT2	SLC6A12
betaine_aldehyde	na	ALDH7A1	CHDH
bile-PC pool	na	ABCB4	CEPT1	CHPT1
bilirubin	na	BLVRA	BLVRB	CP	SLCO1A2	SLCO1B1	SLCO1B3	UGT1A1	UGT1A10	UGT1A3	UGT1A4	UGT1A5	UGT1A6	UGT1A7	UGT1A8	UGT1A9	UGT2A1	UGT2A3	UGT2B10	UGT2B11	UGT2B15	UGT2B17	UGT2B28	UGT2B4	UGT2B7	UGT3A1	UGT3A2
bilirubin-bisglucuronoside	na	ABCC1	ABCC2	ABCC3	SLC22A10	SLCO1B1	UGT1A1	UGT1A10	UGT1A3	UGT1A4	UGT1A5	UGT1A6	UGT1A7	UGT1A8	UGT1A9	UGT2A1	UGT2A3	UGT2B10	UGT2B11	UGT2B15	UGT2B17	UGT2B28	UGT2B4	UGT2B7	UGT3A1	UGT3A2
bilirubin-monoglucuronoside	na	ABCC1	ABCC2	SLC22A10	SLCO1B1	SLCO1B3	UGT1A8
biliverdin	na	BLVRA	BLVRB	HMOX1	HMOX2
biocytin	na	BTD
biotin	na	BTD	HLCS	SLC16A1	SLC19A3	SLC5A6
biotinyl-5-AMP	na	HLCS
bromobenzene	na	CYP1A1	CYP1B1	CYP2C18	CYP2C19	CYP2C8	CYP2C9	CYP3A4	CYP3A43	CYP3A5	CYP3A7	CYP3A7-CYP3A51P
bromobenzene-2,3-dihydrodiol	na	EPHX1
bromobenzene-2,3-oxide	na	CYP1A1	CYP1B1	CYP2C18	CYP2C19	CYP2C8	CYP2C9	CYP3A4	CYP3A43	CYP3A5	CYP3A7	CYP3A7-CYP3A51P	EPHX1	GSTA1	GSTA2	GSTA3	GSTA4	GSTA5	GSTK1	GSTM1	GSTM2	GSTM3	GSTM4	GSTM5	GSTO1	GSTO2	GSTP1	GSTT2	MGST1	MGST2	MGST3
bromobenzene-3,4-dihydrodiol	na	EPHX1
bromobenzene-3,4-oxide	na	CYP1A1	CYP1B1	CYP2C18	CYP2C19	CYP2C8	CYP2C9	CYP3A4	CYP3A43	CYP3A5	CYP3A7	CYP3A7-CYP3A51P	EPHX1	GSTA1	GSTA2	GSTA3	GSTA4	GSTA5	GSTK1	GSTM1	GSTM2	GSTM3	GSTM4	GSTM5	GSTO1	GSTO2	GSTP1	GSTT2	MGST1	MGST2	MGST3
bufotenine	na	INMT
but-2-enoyl-[ACP]	na	FASN	MECR	PECR
butyrate	na	ACSM1	ACSM2A	ACSM2B	ACSM3	ACSM4	ACSM5	CD36	FABP1	FABP12	FABP2	FABP3	FABP4	FABP5	FABP6	FABP7	FABP9	SLC16A1	SLC16A3	SLC16A4	SLC16A5	SLC16A6	SLC16A7	SLC16A8	SLC27A1	SLC27A3	SLC27A4	SLC27A6	SLC5A8
butyryl-CoA	na	ACAA1	ACAA2	ACAD10	ACAD11	ACAD8	ACAD9	ACADM	ACADS	ACADSB	ACOX1	ACOX3	ACSM1	ACSM2A	ACSM2B	ACSM3	ACSM4	ACSM5	AGPAT3	AGPAT4	CPT1A	CPT1B	CPT1C	CPT2	CRAT	CROT	ECHS1	EGFR	EHHADH	ELOVL2	ELOVL5	ELOVL6	ESCO1	ESCO2	HADH	HADHA	HADHB	HSD17B4	HYAL3	LPCAT3	LPCAT4	LPGAT1	MBOAT2	MBOAT7	MYO5B	OXSM	PNPLA3	SLC33A1	TAZ
butyryl-[ACP]	na	FASN	MECR	OXSM	PECR
cAMP	na	ABCC11	ABCC4	ABCC5	ADCY1	ADCY10	ADCY2	ADCY3	ADCY4	ADCY5	ADCY6	ADCY7	ADCY8	ADCY9	GUCY1A1	GUCY1A2	GUCY1B1	GUCY2C	GUCY2D	GUCY2F	IL18BP	NPR1	NPR2	PDE10A	PDE11A	PDE1A	PDE1B	PDE1C	PDE2A	PDE3A	PDE3B	PDE4A	PDE4B	PDE4C	PDE4D	PDE5A	PDE6A	PDE6B	PDE6C	PDE6D	PDE6G	PDE6H	PDE7A	PDE7B	PDE8A	PDE8B	PDE9A
cGMP	na	ABCC11	ABCC4	ABCC5	ADCY1	ADCY10	ADCY2	ADCY3	ADCY4	ADCY5	ADCY6	ADCY7	ADCY8	ADCY9	GUCY1A1	GUCY1A2	GUCY1B1	GUCY2C	GUCY2D	GUCY2F	IL18BP	NPR1	NPR2	PDE10A	PDE11A	PDE1A	PDE1B	PDE1C	PDE2A	PDE3A	PDE3B	PDE4A	PDE4B	PDE4C	PDE4D	PDE5A	PDE6A	PDE6B	PDE6C	PDE6D	PDE6G	PDE6H	PDE7A	PDE7B	PDE8A	PDE8B	PDE9A
cPMP	na	MOCS1	MOCS2
caffeate	na	TYR
calcidiol	na	COQ6	CUBN	CYP24A1	CYP27A1	CYP27B1	CYP2E1	CYP2R1	CYP4V2	GC	LRP2
calcitetrol	na	COQ6	CYP24A1	CYP2E1	CYP4V2
calcitriol	na	CD36	CUBN	CYP24A1	CYP27B1	GC	LRP2	NPC1L1	SCARB1
calcitroic acid	na	CYP24A1
carbamoyl-phosphate	na	CAD	CPS1	G6PC1	G6PC2	G6PC3	OTC
carbonate	na	CA1	CA12	CA13	CA14	CA2	CA3	CA4	CA5A	CA5B	CA6	CA7	CA8	CA9	NAE1
carboxybiotin-carboxyl-carrier	na	ACACA	ACACB
carnosine	na	CARNS1	CNDP1	CNDP2	NAA10	NAA11	NAA15	NAA20	NAA30	NAA60	SLC15A1	SLC15A3	SLC15A4
ceramide pool	na	ACER1	ACER2	ASAH1	ASAH2	CERK	CERS1	CERS2	CERS3	CERS4	CERS5	CERS6	CERT1	CSNK1G2	DEGS1	DEGS2	ENPP7	GALC	GBA	GBA2	GBA3	LPIN1	LPIN2	LPIN3	PLPP1	PLPP2	PLPP3	PLPP4	PLPP5	PLPPR2	PLPPR3	PLPPR4	PPM1L	PRKD1	SAPCD1	SGMS1	SGMS2	SMPD1	SMPD2	SMPD3	SMPD4	UGCG	UGT8	VAPA	VAPB
ceramide-1P pool	na	CERK	LPIN1	LPIN2	LPIN3	PLPP1	PLPP2	PLPP3	PLPP4	PLPP5	PLPPR2	PLPPR3	PLPPR4
cerivastatin	na	ABCB1	ABCG2	CYP2C8	CYP3A4	SLCO1B1
cerivastatin-M1	na	ABCG2	CYP2C8	CYP3A4	GUSB	UGT1A1	UGT1A3
cerivastatin-M1-glucuronide	na	GUSB	UGT1A1	UGT1A3
cerivastatin-M23	na	ABCG2	CYP2C8	CYP3A4	GUSB	UGT1A1	UGT1A3
cerivastatin-M23-glucuronide	na	GUSB	UGT1A1	UGT1A3
cerivastatin-M24	na	ABCG2	CYP2C8	CYP3A4
cerotic acid	na	ABCA1	ACOT1	ACOT2	ACOT4	ACOT6	ACOT7	ACSBG1	ACSBG2	ACSL1	ACSL3	ACSL4	ACSL5	ACSL6	BAAT	CD36	CEL	FABP1	FABP12	FABP2	FABP3	FABP4	FABP5	FABP6	FABP7	FABP9	LIPA	MEIKIN	SLC27A1	SLC27A2	SLC27A3	SLC27A4	SLC27A6
chenodeoxycholoyl-CoA	na	ACAA1	ACOT1	ACOT2	ACOT4	ACOT6	ACOT7	BAAT	MYO5B	SCP2	SLC27A2	SLC27A5
chenodiol	na	ABCC1	ABCC2	ACOT1	ACOT2	ACOT4	ACOT6	ACOT7	BAAT	SLC10A1	SLC10A2	SLC27A2	SLC27A5	SLC7A9	SLCO1A2	SLCO1B3	STS	SULT2A1
chitin	na	CHI3L1	CHIA	CHIT1	MANSC1
chitin(n-1)	na	CHI3L1	CHIA	CHIT1	MANSC1
chitin-component	na	CHI3L1	CHIA	CHIT1	MANSC1
chitobiose	na	CHIA	CHIT1	HEXA	HEXB	HEXD
chloral	na	CYP1A1	CYP1B1	CYP2C18	CYP2C19	CYP2C8	CYP2C9	CYP3A4	CYP3A43	CYP3A5	CYP3A7	CYP3A7-CYP3A51P
chloral hydrate	na	ADH1A	ADH1B	ADH1C	ADH4	ADH5	ADH6	ADH7	ADHFE1	ALDH1A3	ALDH3A1	ALDH3B1	ALDH3B2
chloride	na	CELSR3	CLTRN	EPX	LPO	MPO	PRDX6	PXDN	PXDNL	SLC12A1	SLC12A2	SLC12A3	SLC12A4	SLC12A5	SLC12A6	SLC12A7	SLC26A2	SLC26A3	SLC26A4	SLC26A6	SLC26A7	SLC26A8	SLC26A9	SLC4A1	SLC4A10	SLC4A2	SLC4A3	SLC4A8	SLC4A9	SLC5A7	SLC6A1	SLC6A11	SLC6A12	SLC6A13	SLC6A14	SLC6A18	SLC6A20	SLC6A5	SLC6A6	SLC6A7	SLC6A9
chloroacetyl chloride	na	CYP1A1	CYP1B1	CYP2C18	CYP2C19	CYP2C8	CYP2C9	CYP3A4	CYP3A43	CYP3A5	CYP3A7	CYP3A7-CYP3A51P	GSTA1	GSTA2	GSTA3	GSTA4	GSTA5	GSTK1	GSTM1	GSTM2	GSTM3	GSTM4	GSTM5	GSTO1	GSTO2	GSTP1	GSTT2	MGST1	MGST2	MGST3
cholate	na	ABCB11	ABCC3	ACOT8	CYP3A4	CYP7A1	SLC10A1	SLC10A2	SLC27A2	SLC27A5	SLC7A9	SLCO1A2	SLCO1B1	SLCO1B3	SULT2A1	UGT2A1
cholest-5-ene-3beta,7alpha,24(S)-triol	na	CYP39A1	HSD3B7
cholest-5-ene-3beta,7alpha,25-triol	na	CYP7B1	HSD3B7
cholest-5-ene-3beta,7alpha,27-triol	na	CYP27A1	CYP2E1	CYP7B1	HSD3B7
cholestenol	na	DHCR24	EBP	HSD17B7
cholesterol	na	STAR	ABCA1	ABCG1	ABCG5	ABCG8	BSCL2	CEL	CH25H	CIDEA	COQ6	CYP11A1	CYP27A1	CYP2E1	CYP46A1	CYP4V2	CYP7A1	DHCR24	DHCR7	FABP4	FITM1	FITM2	HDLBP	LCAT	LIPA	LPL	NPC1	NPC1L1	PLIN1	PLIN2	PLIN3	PLIN4	PPP1CA	PPP1CB	PPP1CC	PRKACA	PRKACB	PRKACG	SOAT1	SOAT2	STARD10	STARD13	STARD3	STARD4	STARD5	STARD6	STARD7	STARD8	STARD9	STS	SULT1A3	SULT2B1
cholesterol-STAR	na	STAR	STARD10	STARD13	STARD4	STARD5	STARD6	STARD7	STARD8	STARD9
cholesterol-ester pool	na	BSCL2	CIDEA	FABP4	FITM1	FITM2	LCAT	LPL	PLIN1	PLIN2	PLIN3	PLIN4	PPP1CA	PPP1CB	PPP1CC	PRKACA	PRKACB	PRKACG	SCARB1
cholesterol-ester-10,13,16,19-docosa	na	CEL	LIPA	SOAT1	SOAT2
cholesterol-ester-10,13,16-docosa	na	CEL	LIPA	SOAT1	SOAT2
cholesterol-ester-10-hepta	na	CEL	LIPA	SOAT1	SOAT2
cholesterol-ester-11,14,17-eico	na	CEL	LIPA	SOAT1	SOAT2
cholesterol-ester-11,14-eicosa	na	CEL	LIPA	SOAT1	SOAT2
cholesterol-ester-11-docose	na	CEL	LIPA	SOAT1	SOAT2
cholesterol-ester-11-eico	na	CEL	LIPA	SOAT1	SOAT2
cholesterol-ester-12,15,18,21-tetracosa	na	CEL	LIPA	SOAT1	SOAT2
cholesterol-ester-13,16,19-doco	na	CEL	LIPA	SOAT1	SOAT2
cholesterol-ester-13,16-docosa	na	CEL	LIPA	SOAT1	SOAT2
cholesterol-ester-13-docose	na	CEL	LIPA	SOAT1	SOAT2
cholesterol-ester-13-eicose	na	CEL	LIPA	SOAT1	SOAT2
cholesterol-ester-13-octade	na	CEL	LIPA	SOAT1	SOAT2
cholesterol-ester-15-tetra	na	CEL	LIPA	SOAT1	SOAT2
cholesterol-ester-4,7,10,13,16,19-doco	na	CEL	LIPA	SOAT1	SOAT2
cholesterol-ester-4,7,10,13,16-docosa	na	CEL	LIPA	SOAT1	SOAT2
cholesterol-ester-5,8,11,14,17-eico	na	CEL	LIPA	SOAT1	SOAT2
cholesterol-ester-5,8,11-eico	na	CEL	LIPA	SOAT1	SOAT2
cholesterol-ester-5-tetra	na	CEL	LIPA	SOAT1	SOAT2
cholesterol-ester-6,9,12,15,18,21-tetra	na	CEL	LIPA	SOAT1	SOAT2
cholesterol-ester-6,9,12,15,18-tetraco	na	CEL	LIPA	SOAT1	SOAT2
cholesterol-ester-6,9,12,15-octa	na	CEL	LIPA	SOAT1	SOAT2
cholesterol-ester-6,9-octa	na	CEL	LIPA	SOAT1	SOAT2
cholesterol-ester-7,10,13,16,19-docosa	na	CEL	LIPA	SOAT1	SOAT2
cholesterol-ester-7,10,13,16-docosa	na	CEL	LIPA	SOAT1	SOAT2
cholesterol-ester-7-hexa	na	CEL	LIPA	SOAT1	SOAT2
cholesterol-ester-7-octade	na	CEL	LIPA	SOAT1	SOAT2
cholesterol-ester-7-tetrade	na	CEL	LIPA	SOAT1	SOAT2
cholesterol-ester-8,11,14,17-eico	na	CEL	LIPA	SOAT1	SOAT2
cholesterol-ester-8,11-eico	na	CEL	LIPA	SOAT1	SOAT2
cholesterol-ester-9,12,15,18,21-tetra	na	CEL	LIPA	SOAT1	SOAT2
cholesterol-ester-9,12,15,18-tetraco	na	CEL	LIPA	SOAT1	SOAT2
cholesterol-ester-9-eicose	na	CEL	LIPA	SOAT1	SOAT2
cholesterol-ester-9-heptade	na	CEL	LIPA	SOAT1	SOAT2
cholesterol-ester-9-octa	na	CEL	LIPA	SOAT1	SOAT2
cholesterol-ester-9-tetrade	na	CEL	LIPA	SOAT1	SOAT2
cholesterol-ester-arach	na	CEL	LIPA	SOAT1	SOAT2
cholesterol-ester-cis-vac	na	CEL	LIPA	SOAT1	SOAT2
cholesterol-ester-dihomo-gamma	na	CEL	LIPA	SOAT1	SOAT2
cholesterol-ester-docosa	na	CEL	LIPA	SOAT1	SOAT2
cholesterol-ester-eico	na	CEL	LIPA	SOAT1	SOAT2
cholesterol-ester-gamma-lin	na	CEL	LIPA	SOAT1	SOAT2
cholesterol-ester-heneico	na	CEL	LIPA	SOAT1	SOAT2
cholesterol-ester-hepta	na	CEL	LIPA	SOAT1	SOAT2
cholesterol-ester-hexacosa	na	CEL	LIPA	SOAT1	SOAT2
cholesterol-ester-hexecose	na	CEL	LIPA	SOAT1	SOAT2
cholesterol-ester-laur	na	CEL	LIPA	SOAT1	SOAT2
cholesterol-ester-lin	na	CEL	LIPA	SOAT1	SOAT2
cholesterol-ester-linolen	na	CEL	LIPA	SOAT1	SOAT2
cholesterol-ester-myrist	na	CEL	LIPA	SOAT1	SOAT2
cholesterol-ester-nanode	na	CEL	LIPA	SOAT1	SOAT2
cholesterol-ester-ol	na	CEL	LIPA	SOAT1	SOAT2
cholesterol-ester-palm	na	CEL	LIPA	SOAT1	SOAT2
cholesterol-ester-palmn	na	CEL	LIPA	SOAT1	SOAT2
cholesterol-ester-penta	na	CEL	LIPA	SOAT1	SOAT2
cholesterol-ester-stea	na	CEL	LIPA	SOAT1	SOAT2
cholesterol-ester-tetraco	na	CEL	LIPA	SOAT1	SOAT2
cholesterol-ester-trico	na	CEL	LIPA	SOAT1	SOAT2
cholesterol-ester-tridec	na	CEL	LIPA	SOAT1	SOAT2
cholesterol-sulfate	na	STS	SULT1A3	SULT2B1
choline	na	ACHE	BCHE	CHAT	CHDH	CHKA	CHKB	GPCPD1	PHOSPHO1	PLD1	PLD2	PLD3	PLD4	PLD6	PTDSS1	SLC22A1	SLC22A2	SLC22A5	SLC44A1	SLC44A2	SLC44A3	SLC44A4	SLC44A5	SLC5A7
choloyl-CoA	na	ABCD1	ACAA1	ACOT8	BAAT	BCAP31	DBI	DUSP9	IDH3G	L1CAM	MYO5B	PDZD4	PLXNB3	PNCK	SCP2	SLC27A2	SLC27A5	SLC6A8	SRPK3	SSR4
chondroitin sulfate A (GalNAc4S-GlcA) and B (IdoA2S-GalNAc4S), precursor 2	na	CHPF	CHPF2	CHSY1	CHSY3	CSGALNACT1	CSGALNACT2
chondroitin sulfate A (GalNAc4S-GlcA) and B (IdoA2S-GalNAc4S), precursor 3	na	CHPF	CHST11	CHST12	CHST13	CHST14	CHSY1	CHSY3	CSGALNACT1	CSGALNACT2
chondroitin sulfate A (GalNAc4S-GlcA) proteoglycan	na	CHST11	CHST12	CHST13	CHST14	SLC29A2
chondroitin sulfate A (GalNAc4S-GlcA), B (IdoA2S-GalNAc4S), and E (GalNAc4,6diS-GlcA), precursor 1	na	CHPF	CHPF2	CHST11	CHST12	CHST13	CHST14	CHST7	CHSY1	CHSY3
chondroitin sulfate A (GalNAc4S-GlcA), degradation product 1	na	ARSB	HEXA	HEXB	HEXD
chondroitin sulfate A (GalNAc4S-GlcA), degradation product 2	na	GUSB	HEXA	HEXB	HEXD	HYAL1	HYAL2	HYAL3	HYAL4	KL	SPAM1
chondroitin sulfate A (GalNAc4S-GlcA), degradation product 3	na	ARSB	GUSB	IDUA	KL
chondroitin sulfate A (GalNAc4S-GlcA), degradation product 4	na	ARSB	HEXA	HEXB	HEXD	HYAL1	HYAL2	HYAL3	HYAL4	SPAM1
chondroitin sulfate A (GalNAc4S-GlcA), degradation product 5	na	HEXA	HEXB	HEXD	HYAL1	HYAL2	HYAL3	HYAL4	SPAM1
chondroitin sulfate A (GalNAc4S-GlcA), free chain	na	ARSB	HEXA	HEXB	HEXD	HYAL1	HYAL2	HYAL3	HYAL4	SPAM1
chondroitin sulfate B (IdoA2S-GalNAc4S), precursor 4	na	CHST11	CHST12	CHST13	CHST14
chondroitin sulfate B (IdoA2S-GalNAc4s), precursor 5	na	CHST11	CHST12	CHST13	CHST14	DSE	UST
chondroitin sulfate B - dermatan sulfate (IdoA2S-GalNAc4S) proteoglycan	na	DSE	UST
chondroitin sulfate B - dermatan sulfate (IdoA2S-GalNAc4S), degradation product 1	na	ARSB	HEXA	HEXB	HEXD
chondroitin sulfate B - dermatan sulfate (IdoA2S-GalNAc4S), degradation product 2	na	HEXA	HEXB	HEXD	HYAL1	HYAL2	HYAL3	HYAL4	IDS	SPAM1
chondroitin sulfate B - dermatan sulfate (IdoA2S-GalNAc4S), degradation product 3	na	IDS	IDUA
chondroitin sulfate B - dermatan sulfate (IdoA2S-GalNAc4S), free chain	na	ARSB	HEXA	HEXB	HEXD	HYAL1	HYAL2	HYAL3	HYAL4	SPAM1
chondroitin sulfate C (GalNAc6S-GlcA) and D (GlcNAc6S-GlcA2S), precursor 1	na	CHPF	CHPF2	CHST15	CHST3	CHST7	CHSY1	CHSY3	UST
chondroitin sulfate C (GalNAc6S-GlcA) proteoglycan	na	CHST15	CHST3	CHST7
chondroitin sulfate C (GalNAc6S-GlcA), degradation product 1	na	CTSA	GALNS	GLB1	HEXA	HEXB	HEXD	NEU1
chondroitin sulfate C (GalNAc6S-GlcA), degradation product 2	na	GUSB	HEXA	HEXB	HEXD	KL
chondroitin sulfate C (GalNAc6S-GlcA), degradation product 3	na	CTSA	GALNS	GLB1	GUSB	HEXA	HEXB	HEXD	KL	NEU1
chondroitin sulfate C (GalNAc6S-GlcA), degradation product 4	na	CTSA	GALNS	GLB1	HEXA	HEXB	HEXD	NEU1
chondroitin sulfate C (GalNAc6S-GlcA), degradation product 5	na	HEXA	HEXB	HEXD
chondroitin sulfate C (GalNAc6S-GlcA), free chain	na	CTSA	GALNS	GLB1	HEXA	HEXB	HEXD	NEU1
chondroitin sulfate C (GalNAc6S-GlcA), precursor 2	na	CHPF	CHPF2	CHSY1	CHSY3	CSGALNACT1	CSGALNACT2
chondroitin sulfate C (GalNAc6S-GlcA), precursor 3	na	CHPF	CHST15	CHST3	CHST7	CHSY1	CHSY3	CSGALNACT1	CSGALNACT2
chondroitin sulfate D (GlcNAc6S-GlcA2S) precursor 2	na	CHPF	CHPF2	CHSY1	CHSY3	UST
chondroitin sulfate D (GlcNAc6S-GlcA2S) proteoglycan	na	UST
chondroitin sulfate D (GlcNAc6S-GlcA2S), degradation product 1	na	CTSA	GALNS	GLB1	HEXA	HEXB	HEXD	NEU1
chondroitin sulfate D (GlcNAc6S-GlcA2S), degradation product 2	na	HEXA	HEXB	HEXD
chondroitin sulfate D (GlcNAc6S-GlcA2S), degradation product 3	na	GUSB	KL
chondroitin sulfate D (GlcNAc6S-GlcA2S), degradation product 4	na	CTSA	GALNS	GLB1	GUSB	HEXA	HEXB	HEXD	KL	NEU1
chondroitin sulfate D (GlcNAc6S-GlcA2S), degradation product 5	na	CTSA	GALNS	GLB1	HEXA	HEXB	HEXD	NEU1
chondroitin sulfate D (GlcNAc6S-GlcA2S), degradation product 6	na	HEXA	HEXB	HEXD
chondroitin sulfate D (GlcNAc6S-GlcA2S), free chain	na	CTSA	GALNS	GLB1	HEXA	HEXB	HEXD	NEU1
chondroitin sulfate D (GlcNAc6S-GlcA2S), precursor 3	na	CHPF	CHPF2	CHSY1	CHSY3	CSGALNACT1	CSGALNACT2
chondroitin sulfate D (GlcNAc6S-GlcA2S), precursor 4	na	CHPF	CHST15	CHST3	CHST7	CHSY1	CHSY3	CSGALNACT1	CSGALNACT2
chondroitin sulfate D (GlcNAc6S-GlcA2S), precursor 5	na	CHST15	CHST3	CHST7	UST
chondroitin sulfate E (GalNAc4,6diS-GlcA) proteoglycan	na	CHST7
chondroitin sulfate E (GalNAc4,6diS-GlcA), degradation product 1	na	ARSB	CTSA	GALNS	GLB1	NEU1
chondroitin sulfate E (GalNAc4,6diS-GlcA), degradation product 2	na	CTSA	GALNS	GLB1	HEXA	HEXB	HEXD	NEU1
chondroitin sulfate E (GalNAc4,6diS-GlcA), degradation product 3	na	GUSB	HEXA	HEXB	HEXD	HYAL1	HYAL2	HYAL3	HYAL4	KL	SPAM1
chondroitin sulfate E (GalNAc4,6diS-GlcA), degradation product 4	na	ARSB	GUSB	HEXA	HEXB	HEXD	KL
chondroitin sulfate E (GalNAc4,6diS-GlcA), degradation product 5	na	ARSB	CTSA	GALNS	GLB1	HYAL1	HYAL2	HYAL3	HYAL4	SPAM1
chondroitin sulfate E (GalNAc4,6diS-GlcA), degradation product 6	na	CTSA	GALNS	GLB1	HEXA	HEXB	HEXD	HYAL1	HYAL2	HYAL3	HYAL4	SPAM1
chondroitin sulfate E (GalNAc4,6diS-GlcA), degradation product 7	na	HEXA	HEXB	HEXD
chondroitin sulfate E (GalNAc4,6diS-GlcA), free chain	na	ARSB	HEXA	HEXB	HEXD	HYAL1	HYAL2	HYAL3	HYAL4	SPAM1
chondroitin sulfate E (GalNAc4,6diS-GlcA), precursor 2	na	CHPF	CHPF2	CHST7	CHSY1	CHSY3
chondroitin sulfate E (GalNAc4,6diS-GlcA), precursor 3	na	CHPF	CHPF2	CHSY1	CHSY3	CSGALNACT1	CSGALNACT2
chondroitin sulfate E (GalNAc4,6diS-GlcA), precursor 4	na	CHPF	CHST11	CHST12	CHST13	CHST14	CHST15	CHST3	CHST7	CHSY1	CHSY3	CSGALNACT1	CSGALNACT2
chondroitin sulfate E (GalNAc4,6diS-GlcA), precursor 5a	na	CHST11	CHST12	CHST13	CHST14	CHST7
chondroitin sulfate E (GalNAc4,6diS-GlcA), precursor 5b	na	CHST15	CHST3	CHST7
chondroitin sulfate precursor (GalNAc-GlcA-(Gal)2-Xyl-L-Ser (protein))	na	CHST11	CHST12	CHST13	CHST14	CHST15	CHST3	CHST7	CSGALNACT1	CSGALNACT2
chylomicron	na	ABHD12	ABHD6	GPIHBP1	HSPG2	LPL	MGLL	SDC1
chylomicron remnant	na	ABHD12	ABHD6	GPIHBP1	HSPG2	LDLR	LPL	MGLL	SDC1
cimetidine	na	SLC22A6	SLC22A7	SLC22A8
cinnavalininate	na	CAT
cis,cis-3,6-dodecadienoyl-CoA	na	ACAA1	ACAA2	ECH1	ECI1	ECI2	EHHADH	HADHA	HADHB	MYO5B
cis,cis-myristo-5,8-dienoyl-CoA	na	ACAA1	ACAA2	ACAD9	ACADL	ACADM	ACADVL	ACOX1	ACOX3	HADHA	HADHB	MYO5B
cis,cis-palmito-7,10-dienoyl-CoA	na	ACAA1	ACAA2	ACAD9	ACADL	ACADM	ACADVL	ACOX1	ACOX3	HADHA	HADHB	MYO5B
cis-(3S)-hydroxytetradec-5-enoyl-CoA	na	ACAA1	ECHS1	ECI1	ECI2	EHHADH	HADH	HADHA	HSD17B10	HSD17B4
cis-(3S)-hydroxytetradec-7-enoyl-CoA	na	ACAA1	ECHS1	ECI1	ECI2	EHHADH	HADH	HADHA	HSD17B10	HSD17B4
cis-2-hydroxycinnamate	na	GBA3
cis-2-methyl-5-isopropylhexa-2,5-dienoyl-CoA	na	AUH	ECH1	EHHADH
cis-aconitate	na	ACO1	ACO2	SLC25A1
cis-beta-D-glucosyl-2-hydroxycinnamate	na	GBA3
cis-cetoleic acid	na	ABCA1	ACOT1	ACOT2	ACOT4	ACOT6	ACOT7	ACSBG1	ACSBG2	ACSL1	ACSL3	ACSL4	ACSL5	ACSL6	BAAT	CD36	CEL	FABP1	FABP12	FABP2	FABP3	FABP4	FABP5	FABP6	FABP7	FABP9	LIPA	MEIKIN	SLC27A1	SLC27A2	SLC27A3	SLC27A4	SLC27A6
cis-erucic acid	na	ABCA1	ACOT1	ACOT2	ACOT4	ACOT6	ACOT7	ACSBG1	ACSBG2	ACSL1	ACSL3	ACSL4	ACSL5	ACSL6	BAAT	CD36	CEL	FABP1	FABP12	FABP2	FABP3	FABP4	FABP5	FABP6	FABP7	FABP9	LIPA	MEIKIN	SLC27A1	SLC27A2	SLC27A3	SLC27A4	SLC27A5	SLC27A6
cis-gondoic acid	na	ABCA1	ACOT1	ACOT2	ACOT4	ACOT6	ACOT7	ACSBG1	ACSBG2	ACSL1	ACSL3	ACSL4	ACSL5	ACSL6	BAAT	CD36	CEL	FABP1	FABP12	FABP2	FABP3	FABP4	FABP5	FABP6	FABP7	FABP9	LIPA	MEIKIN	SLC27A1	SLC27A2	SLC27A3	SLC27A4	SLC27A5	SLC27A6
cis-vaccenic acid	na	ABCA1	ACOT1	ACOT2	ACOT4	ACOT6	ACOT7	ACSBG1	ACSBG2	ACSL1	ACSL3	ACSL4	ACSL5	ACSL6	BAAT	CD36	CEL	FABP1	FABP12	FABP2	FABP3	FABP4	FABP5	FABP6	FABP7	FABP9	LIPA	MEIKIN	SLC27A1	SLC27A2	SLC27A3	SLC27A4	SLC27A5	SLC27A6
cis-vaccenoyl-CoA	na	ACAA1	ACAA2	ACAD9	ACADL	ACADM	ACADVL	ACOT1	ACOT2	ACOT4	ACOT6	ACOT7	ACOX1	ACOX3	ACSBG1	ACSBG2	ACSL1	ACSL3	ACSL4	ACSL5	ACSL6	BAAT	CPT1A	CPT1B	CPT1C	CPT2	CRAT	ELOVL1	ELOVL2	ELOVL3	ELOVL4	ELOVL5	ELOVL6	ELOVL7	GPAM	GPAT2	GPAT3	GPAT4	HADHA	HADHB	MEIKIN	MYO5B	SCD	SCD5	SLC27A2	SOAT1	SOAT2
citrate	na	ACLY	ACO1	ACO2	CLYBL	CS	IREB2	SLC13A2	SLC13A3	SLC13A5	SLC25A1	SLC7A6
citrulline	na	ASS1	DDAH1	DDAH2	NOS1	NOS2	NOS3	OTC	SFXN3	SLC25A15	SLC25A2	SLC3A1	SLC7A2	SLC7A5	SLC7A6	SLC7A9
cob(I)alamin	na	MMAA	MMAB
cob(II)alamin	na	MMAA	MMAB
cobamide-coenzyme	na	AMN	CBLIF	CUBN	MMAA	MMAB
cocaine	na	CES1	CES2	CES3	CES5A
coproporphyrin I	na	ABCC2	SLCO1B1	SLCO1B3
coproporphyrin III	na	ABCB6	ABCC2	SLCO1B1	SLCO1B3	SLCO2B1
coproporphyrinogen I	na	UROD
coproporphyrinogen III	na	CPOX	UROD
core 2	na	A4GNT	GCNT1	GCNT3	GCNT4	ST3GAL1	ST3GAL2	ST3GAL4
core 3	na	B3GNT6	GCNT3
core 4	na	B3GNT6	B4GALT1	B4GALT2	B4GALT3	B4GALT5	GCNT3
core 6	na	CTSA	GALNS	GCNT1	GLB1	NEU1
corticosterone	na	CYP11B1	CYP11B2	CYP21A2
cortisol	na	BCO2	CYP11B1	CYP11B2	CYP17A1	CYP21A2	HSD11B1	HSD11B2	HSD3B1	HSD3B2
cortisone	na	HSD11B1	HSD11B2
coumarin	na	CYP2A13	CYP2A6	CYP2A7
creatine	na	CKB	CKM	CKMT1A	CKMT1B	CKMT2	GAMT	SLC6A8
creatine-phosphate	na	CKB	CKM	CKMT1A	CKMT1B	CKMT2
creatinine	na	SLC22A2	SLC47A1	SLC47A2
crotonyl-CoA	na	ACAD10	ACAD11	ACAD8	ACAD9	ACADM	ACADS	ACADSB	ACOX1	ACOX3	ECHDC2	ECHS1	ECI1	ECI2	EHHADH	GCDH	HADHA
cyclosporine	na	ABCB1	CYP3A4	CYP3A5
cys-gly	na	ANPEP	GGT1	GGT2	GGT5	GGT6	GGT7	GGTLC1	GGTLC2	GGTLC3	LAP3	NPEPPS	SLC15A1	SLC15A2
cysteamine	na	ADO	VNN1	VNN2
cysteine	na	ABCA1	ALB	ANPEP	ATG9B	CARS1	CBS	CDO1	CLTRN	CTH	CTSA	CTSB	CTSC	CTSD	CTSE	CTSF	CTSG	CTSH	CTSK	CTSL	CTSO	CTSS	CTSV	CTSW	CTSZ	GCLC	GCLM	GGACT	GGCT	GOT1	GOT2	HACD1	HACD2	LAP3	LGMN	NAGS	NAPSA	NPEPPS	PCYOX1	PPCS	SLC1A4	SLC1A5	SLC36A1	SLC38A4	SLC38A5	SLC3A1	SLC3A2	SLC43A1	SLC43A2	SLC6A14	SLC6A15	SLC6A18	SLC6A19	SLC6A9	SLC7A1	SLC7A10	SLC7A11	SLC7A2	SLC7A3	SLC7A5	SLC7A6	SLC7A7	SLC7A8	SLC7A9	TPP1	TXNRD1	TXNRD2	TXNRD3
cystine	na	ATG9B	CTH	SLC3A1	SLC3A2	SLC7A11	SLC7A6	SLC7A9	TXNRD1	TXNRD2	TXNRD3
cytidine	na	ACP3	AICDA	APOBEC4	CDA	FAM20B	FGGY	FN3K	FN3KRP	NOL9	NT5C	NT5C1A	NT5C1B	NT5C1B-RDH14	NT5C2	NT5C3A	NT5C3B	NT5E	NT5M	RBAK	SLC28A1	SLC28A3	SLC29A1	SLC29A2	SLC29A3	UCK1	UCK2	UCKL1
cytochrome-C	na	HCCS
cytosine	na	SLC29A2
dADP	na	ACAD8	ACAD9	ACADM	ACADVL	ACOX3	AK1	AK2	AK3	AK4	AK5	AK6	AK7	AK8	AK9	CMPK1	DTYMK	HK1	HK2	HK3	HKDC1	NME1	NME1-NME2	NME2	NME3	NME4	NME5	NME6	NME7	PKLR	PKM	RRM1	RRM2	RRM2B	SLC25A19	TXN	TXN2
dAMP	na	ACAD8	ACAD9	ACADM	ACADVL	ACOX3	ACP2	ACP3	ADA	AK1	AK2	AK3	AK4	AK5	AK6	AK7	AK8	AK9	ATRIP	NT5C	NT5C1A	NT5C1B	NT5C1B-RDH14	NT5C2	NT5C3A	NT5C3B	NT5E	NT5M	RAD1	RAD9A	RBAK	TREX1	TREX2
dATP	na	AK5	CMPK1	DTYMK	HK1	HK2	HK3	HKDC1	MYBBP1A	NME1	NME1-NME2	NME2	NME3	NME4	NME5	NME6	NME7	PKLR	PKM	POLA1	POLA2	POLB	POLD1	POLD2	POLD3	POLD4	POLE	POLE2	POLE3	POLE4	POLG	POLG2	POLH	POLI	POLK	POLL	POLM	POLN	POLQ	REV3L	RFC5	RRM1	RRM2	RRM2B	SLC25A19	TENT4A	TXN	TXN2
dCDP	na	AK5	AK9	CMPK1	DCTPP1	NME1	NME1-NME2	NME2	NME3	NME4	NME5	NME6	NME7	RRM1	RRM2	RRM2B	SLC25A19	TXN	TXN2
dCMP	na	ACP2	ACP3	AK5	ATRIP	CMPK1	DCK	DCTD	DCTPP1	NT5C	NT5C1A	NT5C1B	NT5C1B-RDH14	NT5C2	NT5C3A	NT5C3B	NT5E	NT5M	RAD1	RAD9A	RBAK	TREX1	TREX2
dCTP	na	AK9	CMPK1	MYBBP1A	NME1	NME1-NME2	NME2	NME3	NME4	NME5	NME6	NME7	POLA1	POLA2	POLB	POLD1	POLD2	POLD3	POLD4	POLE	POLE2	POLE3	POLE4	POLG	POLG2	POLH	POLI	POLK	POLL	POLM	POLN	POLQ	REV3L	RFC5	RRM1	RRM2	RRM2B	SLC25A19	TENT4A	TXN	TXN2
dGDP	na	CMPK1	GUK1	NME1	NME1-NME2	NME2	NME3	NME4	NME5	NME6	NME7	PKLR	PKM	RRM1	RRM2	RRM2B	SLC25A19	TK1	TK2	TXN	TXN2
dGMP	na	ACP2	ACP3	ATRIP	DGUOK	GUK1	ITPA	NT5C	NT5C1A	NT5C1B	NT5C1B-RDH14	NT5C2	NT5C3A	NT5C3B	NT5E	NT5M	RAD1	RAD9A	RBAK	TREX1	TREX2
dGTP	na	CMPK1	ITPA	MYBBP1A	NME1	NME1-NME2	NME2	NME3	NME4	NME5	NME6	NME7	PKLR	PKM	POLA1	POLA2	POLB	POLD1	POLD2	POLD3	POLD4	POLE	POLE2	POLE3	POLE4	POLG	POLG2	POLH	POLI	POLK	POLL	POLM	POLN	POLQ	REV3L	RFC5	RRM1	RRM2	RRM2B	SLC25A19	TENT4A	TK1	TK2	TXN	TXN2
dIDP	na	AK9	NME1	NME1-NME2	NME2	NME3	NME4	NME5	NME6	NME7
dIMP	na	ITPA	NT5C
dITP	na	AK9	ITPA	NME1	NME1-NME2	NME2	NME3	NME4	NME5	NME6	NME7
dTDP	na	AK9	DTYMK	ENTPD1	ENTPD3	ENTPD8	NME1	NME1-NME2	NME2	NME3	NME4	NME5	NME6	NME7	PKLR	PKM	SLC25A19
dTDP-galactose	na	GALE
dTDP-glucose	na	GALE	TGDS
dTMP	na	ACP3	ATRIP	DTYMK	ENTPD1	ENTPD3	ENTPD8	NT5C	NT5C1A	NT5C1B	NT5C1B-RDH14	NT5C2	NT5C3A	NT5C3B	NT5E	NT5M	RAD1	RAD9A	RBAK	TK1	TK2	TREX1	TREX2	TYMS
dTTP	na	AK9	ENTPD1	ENTPD3	ENTPD8	MYBBP1A	NME1	NME1-NME2	NME2	NME3	NME4	NME5	NME6	NME7	PKLR	PKM	POLA1	POLA2	POLB	POLD1	POLD2	POLD3	POLD4	POLE	POLE2	POLE3	POLE4	POLG	POLG2	POLH	POLI	POLK	POLL	POLM	POLN	POLQ	REV3L	RFC5	SLC25A19	TENT4A
dUDP	na	DTYMK	DUT	NME1	NME1-NME2	NME2	NME3	NME4	NME5	NME6	NME7	RRM1	RRM2	RRM2B	SLC25A19	TXN	TXN2	UCK1	UCK2	UCKL1
dUMP	na	DCTD	DTYMK	DUT	ITPA	NT5C	NT5M	TK1	TK2	TYMS
dUTP	na	DUT	ITPA	NME1	NME1-NME2	NME2	NME3	NME4	NME5	NME6	NME7	RRM1	RRM2	RRM2B	SLC25A19	TXN	TXN2	UCK1	UCK2	UCKL1
de-Fuc form of PA6	na	AGA	FUCA1	FUCA2
de-Fuc form of PA6 (wo peptide linkage)	na	AGA	ENGASE
de-Fuc, GlcNAc removed PA6 (wo peptide linkage)	na	CTSA	ENGASE	GLB1	NEU1	NEU2	NEU3	NEU4
deamido-NAD	na	ENPP1	ENPP3	NADSYN1	NMNAT1	NMNAT2	NMNAT3	NUDT12
debrisoquin	na	CYP2C19	CYP2C9	SLC22A2
decanoic acid	na	ABCA1	ACSM1	ACSM2A	ACSM2B	ACSM3	ACSM4	ACSM5	CD36	CYP4F2	CYP4F3	FABP1	FABP12	FABP2	FABP3	FABP4	FABP5	FABP6	FABP7	FABP9	SLC27A1	SLC27A3	SLC27A4	SLC27A6
decanoyl-CoA	na	ACAA1	ACAA2	ACAD9	ACADM	ACOX1	ACOX3	ACSM1	ACSM2A	ACSM2B	ACSM3	ACSM4	ACSM5	CPT1A	CPT1B	CPT1C	ECHS1	EHHADH	HADH	HADHA	HADHB	HSD17B4	MECR	MYO5B	PECR
decanoyl-[ACP]	na	FASN	OXSM
dehydroalanine	na	SDS	SDSL	SRR	SULT1A3	TPO
dehydroascorbic acid	na	CYBRD1	DBH	GLRX	GLRX2	PAM	SLC2A1	SLC2A3	SLC2A4
dehydrocholic acid	na	ABCB11	ABCC3	SLC10A1
dehydrodolichol-diphosphate	na	DHDDS
dehydroepiandrosterone	na	BCO2	CYP17A1	HSD3B1	HSD3B2	STS	SULT1E1
dehydroepiandrosterone sulfate	na	ABCC11	SLC22A11	SLC22A7	SLCO1A2	SLCO1B1	SLCO1B3	SLCO2B1	STS	SULT1E1
dehydrospermidine	na	DHPS
delta-12-prostaglandin J2	na	GSTA1	GSTA2	GSTA3	GSTA4	GSTA5	GSTK1	GSTM1	GSTM2	GSTM3	GSTM4	GSTM5	GSTO1	GSTO2	GSTP1	GSTT2	GSTT2B	GSTZ1	HPGDS	MGST1	MGST2	MGST3	PTGES
delta2-THA-CoA	na	ACOX1	ACOX3	ECI1	ECI2	EHHADH	HADHA
dem2emgacpail_prot heparan sulfate	na	PGAP1
deoxy-fluvastatin-dinor	na	ACAA1	ACOX1	EHHADH	HSD17B4
deoxyadenosine	na	PNP	ACP2	ACP3	ADA	ADA2	NT5C	NT5C1A	NT5C1B	NT5C1B-RDH14	NT5C2	NT5C3A	NT5C3B	NT5E	NT5M	RBAK	SLC28A1	SLC28A3	SLC29A1	SLC29A2	TYMP
deoxycholoyl-CoA	na	BAAT	SLC27A2	SLC27A5
deoxycytidine	na	ACP2	ACP3	AICDA	CDA	DCK	NT5C	NT5C1A	NT5C1B	NT5C1B-RDH14	NT5C2	NT5C3A	NT5C3B	NT5E	NT5M	RBAK	SLC28A1	SLC28A3	SLC29A1	SLC29A2
deoxyguanosine	na	PNP	ACP2	ACP3	DGUOK	NT5C	NT5C1A	NT5C1B	NT5C1B-RDH14	NT5C2	NT5C3A	NT5C3B	NT5E	NT5M	RBAK	SLC28A2	SLC28A3	SLC29A1	SLC29A2	TYMP
deoxyhypusine	na	DHPS
deoxyinosine	na	PNP	ADA	ADA2	NT5C	SLC28A2	SLC28A3	SLC29A1	SLC29A2	TYMP
deoxyribose	na	BABAM2	RBKS
deoxyuridine	na	AICDA	CDA	NT5C	NT5M	SLC28A1	SLC28A2	SLC28A3	SLC29A1	SLC29A2	TK1	TK2	UPP1	UPP2
dephospho-CoA	na	ACP2	COASY	ENPP1	ENPP3
des-isoproylpropionic-acid-fluvastatin-CoA	na	ACAA1	ACOX1	CYP2C9	EHHADH	HSD17B4
desacyl dehydro-pravastatin	na	ABCB11	ABCC2	ABCG2	CYP3A4
desmosterol	na	DHCR24	DHCR7
detyrosinated alpha-tubulin	na	BRPF1	TTL	TTLL10
dextrin	na	EIF4EBP3	KANSL3	MGAM	PRRT2	SAP130	SETD5	SI
dextrin(n-1)	na	EIF4EBP3	KANSL3	MGAM	PRRT2	SAP130	SETD5	SI
dgpi_prot heparan sulfate	na	PGAP1
digalactosylceramide	na	A4GNT	ALG1L	ALG1L2	B3GALNT2	B3GALT1	B3GALT2	B3GALT5	B3GLCT	B3GNT2	B3GNT3	B3GNT4	B3GNT5	B3GNT6	B3GNT7	B3GNT8	B3GNT9	B3GNTL1	B4GALNT2	B4GALNT3	B4GALNT4	B4GALT1	B4GALT2	B4GALT3	B4GALT4	B4GALT5	B4GALT6	B4GALT7	FUT10	FUT11	FUT4	FUT7	FUT9	GAL3ST1	GALNT7	GALNTL5	GBGT1	GCNT7	GLA	GLT6D1	GLT8D1	GLT8D2	MGAT4D	MGAT5B	OGT	PIGB	PIGM	PIGV	PIGZ	POGLUT1	POMGNT1	STT3A	STT3B	UGGT1	UGGT2
digalactosylceramidesulfate	na	ABCB1	ABCC1	GAL3ST1
dihomo-gamma-linolenate	na	ABCA1	ACOT1	ACOT2	ACOT4	ACOT6	ACOT7	ACSBG1	ACSBG2	ACSL1	ACSL3	ACSL4	ACSL5	ACSL6	ALOX15	ALOX15B	BAAT	CD36	CEL	FABP1	FABP12	FABP2	FABP3	FABP4	FABP5	FABP6	FABP7	FABP9	LIPA	MEIKIN	PTGS1	PTGS2	SLC27A1	SLC27A2	SLC27A3	SLC27A4	SLC27A6
dihomo-gamma-linolenoyl-CoA	na	ACAD9	ACADL	ACADM	ACADS	ACADVL	ACOT1	ACOT2	ACOT4	ACOT6	ACOT7	ACSBG1	ACSBG2	ACSL1	ACSL3	ACSL4	ACSL5	ACSL6	BAAT	CPT1A	CPT1B	CPT1C	CPT2	CRAT	ELOVL1	ELOVL2	ELOVL3	ELOVL4	ELOVL5	ELOVL6	ELOVL7	FADS1	FADS2	FADS3	GPAM	GPAT2	GPAT3	GPAT4	MEIKIN	SLC27A2	SOAT1	SOAT2	TECR	TECRL
dihydrobiopterin	na	PAH	PCBD1	PCBD2	QDPR	TH	TPH1	TPH2
dihydroceramide pool	na	ACER1	ACER2	ACER3	ASAH1	ASAH2	CERS1	CERS2	CERS3	CERS4	CERS5	CERS6	DEGS1	DEGS2
dihydrofolate	na	DHFR	DHFR2	FPGS	GGH	TYMS
dihydrolipoamide	na	AMT	DBT	DLAT	DLD	DLST	GCSH	GLDC	PDHA1	PDHA2	PDHB
dihydrolipoate	na	DLD
dihydrolipoylprotein	na	AMT	DLD	GCSH	GLDC
dihydroneopterin	na	ALPG	ALPI	ALPL	ALPP
dihydrothymine	na	DPYD	DPYS
dimethylallyl-PP	na	FDPS	GGPS1	IDI1	IDI2	TRIT1
dimethylamine	na	DDAH1	DDAH2
dimethylglycine	na	BHMT	BHMT2	DMGDH	PDPR	SARDH
diphospho-myo-inositol-polyphosphate	na	NUDT10	NUDT11	NUDT3	NUDT4
disialyl-T antigen	na	ST6GALNAC1
disialylgalactosylgloboside	na	ST8SIA1
dithiothreitol	na	SCLY	VKORC1
docosahexaenoylcarnitine	na	CPT1A	CPT1B	CPT1C	CPT2	CRAT	SLC22A1	SLC22A4	SLC22A5	SLC22A9	SLC25A20	SLC25A29
docosanoyl-CoA	na	ABCD1	ABCD2	ACAA1	ACAD9	ACADL	ACADM	ACADVL	ACOT1	ACOT2	ACOT4	ACOT6	ACOT7	ACOT8	ACOX1	ACOX3	ACSBG1	ACSBG2	ACSL1	ACSL3	ACSL4	ACSL5	ACSL6	BAAT	CINP	CPT1A	CPT1B	CPT1C	CPT2	CRAT	EHHADH	ELOVL1	ELOVL2	ELOVL3	ELOVL4	ELOVL5	ELOVL6	ELOVL7	GPAM	GPAT2	GPAT3	GPAT4	HIRIP3	HSD17B4	MEIKIN	MYO5B	SLC27A2	SOAT1	SOAT2	TECR	TECRL
docosanoylcarnitine	na	CPT1A	CPT1B	CPT1C	CPT2	CRAT	SLC22A1	SLC22A4	SLC22A5	SLC22A9	SLC25A20	SLC25A29
docosenoylcarnitine	na	CPT1A	CPT1B	CPT1C	CPT2	CRAT	SLC22A1	SLC22A4	SLC22A5	SLC22A9	SLC25A20	SLC25A29
docosenoylcarnitine(11)	na	CPT1A	CPT1B	CPT1C	CPT2	CRAT	SLC22A1	SLC22A4	SLC22A5	SLC22A9	SLC25A20	SLC25A29
dodecanoyl-[ACP]	na	FASN	OLAH	OXSM
dodecanoylcarnitine	na	CPT1A	CPT1B	CPT1C	CPT2	CRAT	SLC22A1	SLC22A4	SLC22A5	SLC22A9	SLC25A20	SLC25A29
dolichol	na	ALG10	DOLK
dolichyl-D-glucosyl-phosphate	na	ALG10	ALG10B	ALG5	ALG6	ALG8
dolichyl-diphosphate	na	DAD1	DDOST	DOLPP1	RPN1	RPN2	STT3A	STT3B	TUSC3
dolichyl-phosphate	na	ALG10	ALG10B	ALG12	ALG3	ALG5	ALG6	ALG8	ALG9	DOLK	DOLPP1	DPAGT1	DPM1	DPM2	DPM3	PIGB	PIGM	PIGV	PIGX	PIGZ	POMT1	POMT2
dolichyl-phosphate-D-mannose	na	ALG12	ALG3	ALG9	DPM1	DPM2	DPM3	PIGB	PIGM	PIGV	PIGX	PIGZ	POMT1	POMT2
dopachrome-O-semiquinone	na	CRYZ
dopamine	na	AOC1	AOC2	AOC3	CHPF	CHSY1	CHSY3	COMT	CSGALNACT1	CSGALNACT2	DBH	DDC	EPX	LPO	LRTOMT	MAOA	MAOB	MPO	PRDX6	PXDN	PXDNL	SLC18A1	SLC18A2	SLC22A1	SLC22A2	SLC22A3	SLC29A4	SLC6A2	SLC6A3	SLC7A9	SLCO1A2	SLCO1B3	SULT1A1	SULT1A2	SULT1A3	SULT1A4	TYR
dopamine-3-O-sulfate	na	SULT1A1	SULT1A2	SULT1A3	SULT1A4
dopamine-O-quinone	na	EPX	GSTA1	GSTA2	GSTA3	GSTA4	GSTA5	GSTK1	GSTM1	GSTM2	GSTM3	GSTM4	GSTM5	GSTO1	GSTO2	GSTP1	GSTT2	GSTT2B	GSTZ1	HPGDS	LPO	MGST1	MGST2	MGST3	MPO	PRDX6	PXDN	PXDNL	TPO	TYR
dopaminochrome	na	CRYZ	EPX	GSTA1	GSTA2	GSTA3	GSTA4	GSTA5	GSTK1	GSTM1	GSTM2	GSTM3	GSTM4	GSTM5	GSTO1	GSTO2	GSTP1	GSTT2	GSTT2B	GSTZ1	HPGDS	LPO	MGST1	MGST2	MGST3	MPO	PRDX6	TPO	TYR
dynorphin A-(1-5)	na	THOP1
dynorphin A-(1-8)	na	THOP1
dynorphin A-(6-8)	na	THOP1
ebastine	na	CYP4F12
ecgonine	na	AADAC
ecgonine-methyl ester	na	AADAC	CES1	CES2	CES3	CES5A
edaravone	na	CYP2C18
eicosa-(2E,8Z,11Z,14Z,17Z)-pentaenoyl-CoA	na	ELOVL1	HACD1	HACD2	HACD3	HACD4	HIGD2A	TECR	TECRL
eicosadienoylcarnitine	na	CPT1A	CPT1B	CPT1C	CPT2	CRAT	SLC22A1	SLC22A4	SLC22A5	SLC22A9	SLC25A20	SLC25A29
eicosanoate	na	ABCA1	ACOT1	ACOT2	ACOT4	ACOT6	ACOT7	ACOT8	ACSBG1	ACSBG2	ACSL1	ACSL3	ACSL4	ACSL5	ACSL6	BAAT	CD36	CEL	FABP1	FABP12	FABP2	FABP3	FABP4	FABP5	FABP6	FABP7	FABP9	LIPA	MEIKIN	SLC27A1	SLC27A2	SLC27A3	SLC27A4	SLC27A6
eicosanoyl-CoA	na	ACAA1	ACAA2	ACAD9	ACADL	ACADM	ACADS	ACADVL	ACOT1	ACOT2	ACOT4	ACOT6	ACOT7	ACOT8	ACOX1	ACOX3	ACSBG1	ACSBG2	ACSL1	ACSL3	ACSL4	ACSL5	ACSL6	BAAT	CPT1A	CPT1B	CPT1C	CPT2	CRAT	EHHADH	ELOVL1	ELOVL2	ELOVL3	ELOVL4	ELOVL5	ELOVL6	ELOVL7	GPAM	GPAT2	GPAT3	GPAT4	HADHA	HADHB	HSD17B4	LOXL2	MEIKIN	MYO5B	SLC27A2	SOAT1	SOAT2	TECR	TECRL
eicosanoylcarnitine	na	CPT1A	CPT1B	CPT1C	CPT2	CRAT	SLC22A1	SLC22A4	SLC22A5	SLC22A9	SLC25A20	SLC25A29
eicosatrienoylcarnitine	na	CPT1A	CPT1B	CPT1C	CPT2	CRAT	SLC22A1	SLC22A4	SLC22A5	SLC22A9	SLC25A20	SLC25A29
eicosenoylcarnitine(11)	na	CPT1A	CPT1B	CPT1C	CPT2	CRAT	SLC22A1	SLC22A4	SLC22A5	SLC22A9	SLC25A20	SLC25A29
eicosenoylcarnitine(7)	na	CPT1A	CPT1B	CPT1C	CPT2	CRAT	SLC22A1	SLC22A4	SLC22A5	SLC22A9	SLC25A20	SLC25A29
eicosenoylcarnitine(9)	na	CPT1A	CPT1B	CPT1C	CPT2	CRAT	SLC22A1	SLC22A4	SLC22A5	SLC22A9	SLC25A20	SLC25A29
elaidate	na	ABCA1	ACOT1	ACOT2	ACOT4	ACOT6	ACOT7	ACSBG1	ACSBG2	ACSL1	ACSL3	ACSL4	ACSL5	ACSL6	BAAT	CD36	CEL	FABP1	FABP12	FABP2	FABP3	FABP4	FABP5	FABP6	FABP7	FABP9	LIPA	MEIKIN	SLC27A1	SLC27A2	SLC27A3	SLC27A4	SLC27A6
em2emgacpail heparan sulfate	na	GPAA1	PIGF	PIGG	PIGK	PIGN	PIGO	PIGS	PIGT	PIGU	PIGZ
em2emgacpail_prot heparan sulfate	na	GPAA1	PGAP1	PIGK	PIGS	PIGT	PIGU
em3gacpail heparan sulfate	na	PIGF	PIGG	PIGN	PIGO
emem2gacpail heparan sulfate	na	PIGF	PIGG	PIGN
emgacpail heparan sulfate	na	PIGN	PIGV
erythrose-4-phosphate	na	ALDOA	ALDOB	ALDOC	TALDO1	TKT	TKTL1	TKTL2
estradiol-17beta	na	CYP19A1	CYP1A1	CYP1A2	CYP1B1	CYP2A13	CYP2A6	CYP2A7	CYP2B6	CYP2C18	CYP2C19	CYP2C8	CYP2C9	CYP2D6	CYP2E1	CYP2F1	CYP2J2	CYP2S1	CYP2U1	CYP3A4	CYP3A43	CYP3A5	CYP3A7	CYP3A7-CYP3A51P	CYP4B1	CYP4F11	CYP4F12	CYP4F8	CYP4X1	CYP4Z1	HSD17B1	HSD17B11	HSD17B12	HSD17B2	HSD17B6	HSD17B7	HSD17B8	UGT1A1	UGT1A10	UGT1A3	UGT1A4	UGT1A5	UGT1A6	UGT1A7	UGT1A8	UGT1A9	UGT2A1	UGT2A3	UGT2B10	UGT2B11	UGT2B15	UGT2B17	UGT2B28	UGT2B4	UGT2B7	UGT3A1	UGT3A2
estradiol-17beta 3-glucuronide	na	ABCA8	ABCC4	SLCO1A2	SLCO1B1	SLCO1B3	SLCO1C1	SLCO4A1	UGT1A1	UGT1A10	UGT1A3	UGT1A4	UGT1A5	UGT1A6	UGT1A7	UGT1A8	UGT1A9	UGT2A1	UGT2A3	UGT2B10	UGT2B11	UGT2B15	UGT2B17	UGT2B28	UGT2B4	UGT2B7	UGT3A1	UGT3A2
estriol	na	UGT1A1	UGT1A10	UGT1A8	UGT2B28	UGT2B4
estrone	na	ARSD	ARSL	CYP19A1	CYP1A1	CYP1A2	CYP1B1	CYP2A13	CYP2A6	CYP2A7	CYP2B6	CYP2C18	CYP2C19	CYP2C8	CYP2C9	CYP2D6	CYP2E1	CYP2F1	CYP2J2	CYP2S1	CYP2U1	CYP3A4	CYP3A43	CYP3A5	CYP3A7	CYP3A7-CYP3A51P	CYP4B1	CYP4F11	CYP4F12	CYP4F8	CYP4X1	CYP4Z1	HSD17B1	HSD17B11	HSD17B12	HSD17B2	HSD17B6	HSD17B7	HSD17B8	STS	SULT1A1	SULT1A3	SULT1E1	UGT1A1	UGT1A10	UGT1A8
estrone 3-sulfate	na	ABCA8	ABCC11	ARSD	ARSL	SLC10A1	SLC10A2	SLC22A11	SLC22A7	SLCO1A2	SLCO1B1	SLCO1B3	SLCO1C1	SLCO2B1	SLCO3A1	SLCO4A1	STS	SULT1A1	SULT1A3	SULT1E1
estrone-2,3-quinone	na	GSTA1	GSTA2	GSTA3	GSTA4	GSTA5	GSTK1	GSTM1	GSTM2	GSTM3	GSTM4	GSTM5	GSTO1	GSTO2	GSTP1	GSTT2	GSTT2B	GSTZ1	HPGDS	MGST1	MGST2	MGST3
estrone-2,3-semiquinone	na	EPX	LPO	MPO	PRDX6	TPO
estrone-3,4-quinone	na	GSTA1	GSTA2	GSTA3	GSTA4	GSTA5	GSTK1	GSTM1	GSTM2	GSTM3	GSTM4	GSTM5	GSTO1	GSTO2	GSTP1	GSTT2	GSTT2B	GSTZ1	HPGDS	MGST1	MGST2	MGST3
estrone-3,4-semiquinone	na	EPX	LPO	MPO	PRDX6	TPO
estrone-glucuronide	na	ABCC3	UGT1A1	UGT1A10	UGT1A8
ethanol	na	ADH1A	ADH1B	ADH1C	ADH4	ADH5	ADH6	ADH7	ADHFE1	AKR1A1	CAT	CYP2E1	ZADH2
ethanolamine	na	CHKA	CHKB	ENPP2	ETNK1	ETNK2	FAAH	GPCPD1	PHOSPHO1	PLD1	PLD2	PLD3	PLD4	PTDSS2
ethanolamine-phosphate	na	CHKA	CHKB	CYP27A1	ENPP6	ETNK1	ETNK2	ETNPPL	PCYT2	PHOSPHO1	SGPL1
etiocholan-3alpha-ol-17-one 3-glucuronide	na	ABCC1	UGT1A1	UGT1A10	UGT1A8
etiocholanolone	na	ABCB1	UGT1A1	UGT1A10	UGT1A8
farnesyl-PP	na	CHURC1-FNTB	FDFT1	FDPS	FNTA	FNTB	GGPS1	PDSS1	PDSS2
farnesylcysteine	na	PCYOX1
fatty acid pool	na	AADAC	ABHD12	ABHD6	ACER1	ACER2	ACER3	AGPS	AOAH	ASAH1	ASAH2	ASPG	BSCL2	CEL	CES1	CES2	CES3	CES5A	CIDEA	CLC	CLCF1	DAGLA	DAGLB	FABP4	FITM1	FITM2	JMJD7-PLA2G4B	LGALS13	LIPC	LIPE	LIPF	LIPG	LYPLA1	LYPLA2	MGLL	PLA2G10	PLA2G12A	PLA2G12B	PLA2G15	PLA2G1B	PLA2G2A	PLA2G2C	PLA2G2D	PLA2G2E	PLA2G2F	PLA2G3	PLA2G4A	PLA2G4B	PLA2G4C	PLA2G4D	PLA2G4E	PLA2G4F	PLA2G5	PLA2G6	PLAAT3	PLB1	PLIN1	PLIN2	PLIN3	PLIN4	PNLIP	PNLIPRP1	PNLIPRP2	PNLIPRP3	PNPLA2	PNPLA3	PNPLA4	PNPLA6	PNPLA7	PNPLA8	PPP1CA	PPP1CB	PPP1CC	PRKACA	PRKACB	PRKACG	RBP4	RPE65
fatty acid-VLDL pool	na	ABHD12	ABHD6	LPL	MGLL
fatty acid-chylomicron pool	na	AADAC	ABHD12	ABHD6	CEL	DAGLA	DAGLB	LIPC	LIPE	LIPF	LIPG	LPL	MGLL	PNLIP	PNLIPRP1	PNLIPRP2	PNLIPRP3	PNPLA2	PNPLA3	PNPLA4
fatty acid-ligands	na	PPARA	ANKRD1	CARM1	CHD9	CREBBP	FABP1	FHL2	GRHL1	HDAC3	HELZ2	MED1	NCOA1	NCOA2	NCOA3	NCOA6	NCOR1	NCOR2	NR1D1	RORA	RXRA	SIN3A	SIN3B	SMARCD3	TBL1X	TBL1XR1	TGS1
ferricytochrome B5	na	CYB5R1	CYB5R2	CYB5R3	CYB5R4	CYB5RL	SCD	SCD5
ferricytochrome C	na	COX4I1	COX4I2	COX5A	COX5B	COX6A1	COX6A2	COX6B1	COX6B2	COX6C	COX7A1	COX7A2	COX7B	COX7B2	COX7C	COX8A	COX8C	CYB5D1	CYC1	LDHD	MT-CO1	MT-CO2	MT-CO3	MT-CYB	POR	SUOX	UQCR10	UQCR11	UQCRB	UQCRC1	UQCRC2	UQCRFS1	UQCRH	UQCRQ
ferrocytochrome B5	na	CYB5R1	CYB5R2	CYB5R3	CYB5R4	CYB5RL	SCD	SCD5
ferrocytochrome C	na	COX4I1	COX4I2	COX5A	COX5B	COX6A1	COX6A2	COX6B1	COX6B2	COX6C	COX7A1	COX7A2	COX7B	COX7B2	COX7C	COX8A	COX8C	CYB5D1	CYC1	LDHD	MT-CO1	MT-CO2	MT-CO3	MT-CYB	POR	SUOX	UQCR10	UQCR11	UQCRB	UQCRC1	UQCRC2	UQCRFS1	UQCRH	UQCRQ
fibrinogen	na	CTSA	CTSB	CTSC	CTSD	CTSE	CTSF	CTSG	CTSH	CTSK	CTSL	CTSO	CTSS	CTSV	CTSW	CTSZ	FGA	LGMN	NAPSA	TPP1
fluvastatin	na	ACAA1	ACOX1	CYP2C8	CYP2C9	CYP2D6	CYP3A4	EHHADH	HSD17B4	SLCO2B1
fluvastatin-CoA form	na	ACAA1	ACOX1	CYP2C9	EHHADH	HSD17B4
fn2m2masn	na	B4GALT1	B4GALT2	B4GALT3	B4GALT5	FUT8
folate	na	ABCB4	ABCC1	ABCC11	ABCC2	ABCC4	ABCC5	ABCG2	DHFR	DHFR2	FOLR1	FOLR2	FOLR3	SLC19A1	SLC22A11	SLC22A6	SLC22A7	SLC22A8	SLC46A1	SLCO1A2	SLCO1B1
formaldehyde	na	ADH1A	ADH1B	ADH1C	ADH4	ADH5	ADH6	ADH7	ADHFE1	AOC1	AOC2	AOC3	CAT	CYP3A4	DMGDH	EPX	HMGCL	LPO	MPO	PDPR	PIPOX	PRDX6	PXDN	PXDNL	SARDH	TPO	ZADH2
formamidopyrimidine nucleoside triphosphate	na	GCH1
formate	na	ADI1	AFMID	ALDH1L1	ALDH1L2	CYP19A1	CYP1A1	CYP1A2	CYP1B1	CYP2A13	CYP2A6	CYP2A7	CYP2B6	CYP2C18	CYP2C19	CYP2C8	CYP2C9	CYP2D6	CYP2E1	CYP2F1	CYP2J2	CYP2S1	CYP2U1	CYP3A4	CYP3A43	CYP3A5	CYP3A7	CYP3A7-CYP3A51P	CYP4B1	CYP4F11	CYP4F12	CYP4F8	CYP4X1	CYP4Z1	CYP51A1	ESD	GCH1	MTHFD1	MTHFD1L	MTHFD2	MTHFD2L	PDF	SLC16A1	SLC16A3	SLC16A4	SLC16A5	SLC16A6	SLC16A7	SLC16A8	SLC19A1	SLC26A4	SLC26A6
formyl-5-hydroxykynurenamine	na	IDO1	IDO2
formyl-CoA	na	ALDH3A2	HACL1	KRTAP11-1
formyl-L-methionyl-peptide	na	PDF
formyl-N-acetyl-5-methoxykynurenamine	na	IDO1	IDO2
formylanthranilate	na	AFMID	KYNU
formylglutathione	na	ADH1A	ADH1B	ADH1C	ADH4	ADH5	ADH6	ADH7	ADHFE1	ESD
fructose	na	AMY1A	AMY1B	AMY1C	AMY2A	AMY2B	FAM20B	FGGY	FN3K	FN3KRP	GAA	GANC	HK1	HK2	HK3	HKDC1	KHK	LYZL1	MGAM	NOL9	SI	SLC2A11	SLC2A2	SLC2A5	SLC2A7	SLC2A8	SLC2A9	SLC5A9	SORD
fructose-1,6-bisphosphate	na	ALDOA	ALDOB	ALDOC	CFAP410	FBP1	FBP2	PFKL	PFKM	PFKP
fructose-1-phosphate	na	ALDOA	ALDOB	ALDOC	KHK
fructose-2,6-bisphosphate	na	DLX4	PFKFB1	PFKFB2	PFKFB3	PFKFB4	TIGAR
fructose-3-phosphate	na	FAM20B	FGGY	FN3K	FN3KRP	NOL9
fructose-6-phosphate	na	CFAP410	DLX4	FBP1	FBP2	GFPT1	GFPT2	GNPDA1	GNPDA2	GPI	HK1	HK2	HK3	HKDC1	MPI	PFKFB1	PFKFB2	PFKFB3	PFKFB4	PFKL	PFKM	PFKP	TALDO1	TIGAR	TKT	TKTL1	TKTL2
fructoseglycine	na	FAM20B	FGGY	FN3K	FN3KRP	NOL9
fructoseglycine-ketone-3-phosphate	na	FAM20B	FGGY	FN3K	FN3KRP	NOL9
fructoselysine-3-phosphate	na	FAM20B	FGGY	FN3K	FN3KRP	NOL9
fuc-3-isoLM1	na	FUT3	FUT5	FUT6
fuc-Lc4Cer	na	FUT3	FUT5	FUT6
fucacgalfucgalacglcgalgluside heparan sulfate	na	FUT3	FUT5	FUT6
fucfuc132galacglcgal14acglcgalgluside heparan sulfate	na	FUT9
fucfucfucgalacglc13galacglcgal14acglcgalgluside heparan sulfate	na	FUT9
fucfucfucgalacglcgal14acglcgalgluside heparan sulfate	na	FUT9
fucfucgalacglc13galacglcgal14acglcgalgluside heparan sulfate	na	FUT9
fucfucgalacglcgal14acglcgalgluside heparan sulfate	na	FUT9
fucfucgalacglcgalacglcgal14acglcgalgluside heparan sulfate	na	ABO	FUT1
fucgalacgalfucgalacglcgal14acglcgalgluside heparan sulfate	na	ABO	FUT1	FUT2
fucgalacglc13galacglcgal14acglcgalgluside heparan sulfate	na	FUT9
fucgalfucgalacglcgalgluside heparan sulfate	na	FUT3	FUT5	FUT6
fucosyl-galactosylgloboside	na	FUT1	FUT2
fumarate	na	ADSL	ASL	CRCP	FAH	FH	SDHA	SDHB	SDHC	SDHD	SLC25A10	SLC25A11	TNRC6B
fumarylacetoacetate	na	FAH	GSTZ1
gal-glcnac-gal-globoside	na	B3GNT3
galacgalfuc12gal14acglcgalgluside heparan sulfate	na	B3GNT3	FUT1	FUT2
galacgalfucgalacglcgal14acglcgalgluside heparan sulfate	na	B3GNT3	FUT1	FUT2
galactitol	na	AKR1B1	AKR1B10
galactose	na	GM2A	AKR1B1	AKR1B10	CTSA	FAM227B	GALC	GALK1	GALK2	GALNS	GLA	GLB1	GLB1L	HEXA	HEXB	HEXD	LCT	NEU1	PSAP	RPL36A	SLC2A1	SLC2A10	SLC2A2	SLC2A3	SLC2A8	SLC5A1	SLC5A9	TMPPE
galactose-1-phosphate	na	FAM227B	GALK1	GALK2	GALT
galactosylgloboside	na	B3GALT5	B3GNT3	FUT1	FUT2	ST3GAL1	ST3GAL2	ST3GAL4
galactosylglycerol	na	GLA	GLB1	RPL36A
galfuc12gal14acglcgalgluside heparan sulfate	na	ABO
galfucgalacglcgal14acglcgalgluside heparan sulfate	na	ABO
galgalfucfucgalacglcgalacglcgal14acglcgalgluside heparan sulfate	na	ABO
galgalgalthcrm heparan sulfate	na	B3GNT3
galgalthcrm heparan sulfate	na	B3GNT3
galthcrm heparan sulfate	na	B3GNT3
gamma-CEHC-glucuronide	na	GUSB	KL	UGT1A1	UGT1A10	UGT1A3	UGT1A4	UGT1A5	UGT1A6	UGT1A7	UGT1A8	UGT1A9	UGT2A1	UGT2A3	UGT2B10	UGT2B11	UGT2B15	UGT2B17	UGT2B28	UGT2B4	UGT2B7	UGT3A1	UGT3A2
gamma-L-glutamyl-L-alanine	na	GGT1	GGT2	GGT5	GGT6	GGT7	GGTLC2	GGTLC3
gamma-L-glutamyl-L-alpha-aminobutyrate	na	GGACT	GGCT
gamma-butyrobetaine	na	ALDH9A1	BBOX1
gamma-carboxyethyl-hydroxychroman	na	AASDH	ACAA1	ACAA2	ACOT1	ACOT2	ACOT4	ACOT7	ACOT8	ACOX1	ACOX3	ACSF2	ACSF3	AMACR	BAAT	ECHS1	GUSB	HADH	HADHA	HADHB	HSD17B10	HSD17B4	KL	SLC27A1	SLC27A2	SLC27A3	SLC27A4	UGT1A1	UGT1A10	UGT1A3	UGT1A4	UGT1A5	UGT1A6	UGT1A7	UGT1A8	UGT1A9	UGT2A1	UGT2A3	UGT2B10	UGT2B11	UGT2B15	UGT2B17	UGT2B28	UGT2B4	UGT2B7	UGT3A1	UGT3A2
gamma-glutamyl-3-aminopropiononitrile	na	GGT1	GGT2	GGT5	GGT6	GGT7	GGTLC2	GGTLC3
gamma-glutamyl-beta-cyanoalanine	na	GGT1	GGT2	GGT5	GGT6	GGT7	GGTLC2	GGTLC3
gamma-glutamyl-cysteine	na	GCLC	GCLM	GGACT	GGCT	GSS
gamma-glutamylglutathione	na	GGACT	GGCT
gamma-linolenate	na	ABCA1	ACOT1	ACOT2	ACOT4	ACOT6	ACOT7	ACSBG1	ACSBG2	ACSL1	ACSL3	ACSL4	ACSL5	ACSL6	BAAT	CD36	CEL	FABP1	FABP12	FABP2	FABP3	FABP4	FABP5	FABP6	FABP7	FABP9	LIPA	MEIKIN	SLC27A1	SLC27A2	SLC27A3	SLC27A4	SLC27A6
gamma-linolenoyl-CoA	na	ACAA1	ACAD9	ACADL	ACADM	ACADS	ACADVL	ACOT1	ACOT2	ACOT4	ACOT6	ACOT7	ACOX1	ACOX3	ACSBG1	ACSBG2	ACSL1	ACSL3	ACSL4	ACSL5	ACSL6	BAAT	CPT1A	CPT1B	CPT1C	CPT2	CRAT	EHHADH	ELOVL1	ELOVL2	ELOVL3	ELOVL4	ELOVL5	ELOVL6	ELOVL7	FADS1	FADS2	FADS3	GPAM	GPAT2	GPAT3	GPAT4	HADHA	HADHB	HSD17B4	MEIKIN	SLC27A2	SOAT1	SOAT2
gamma-linolenoylcarnitine	na	CPT1A	CPT1B	CPT1C	CPT2	CRAT	SLC22A1	SLC22A4	SLC22A5	SLC22A9	SLC25A20	SLC25A29
gamma-tocopherol	na	CYP4F11	CYP4F2	CYP4F22	CYP4F3	CYP4F8
gamma-tocotrienol	na	CYP4F11	CYP4F2	CYP4F22	CYP4F3	CYP4F8
gentisate aldehyde	na	AOX1
geranyl-PP	na	FDPS	GGPS1
glcnac-alpha-1,4-core 1	na	A4GNT
glcnac-alpha-1,4-core 2	na	A4GNT
glcnac-gal-globoside	na	B3GNT3
globin	na	HMOX1	HMOX2
globo-H	na	FUT1	FUT2
globoside	na	B3GALNT1	B3GALT5	B3GNT3	GBGT1	HEXA	HEXB	HEXD	NAGA
globotriaosylceramide	na	A4GALT	B3GALNT1	B3GNT3	GLA	HEXA	HEXB	HEXD	PSAP
glucono-1,5-lactone-6-phosphate	na	G6PD	H6PD	PGLS
glucosamine	na	GCK	HK1	HK2	HK3	HKDC1	SLC2A1	SLC2A2	SLC2A4
glucosamine-6-phosphate	na	AMDHD2	CEMP1	GCK	GFPT1	GFPT2	GNPDA1	GNPDA2	GNPNAT1	HK1	HK2	HK3	HKDC1
glucosaminyl-acylphosphatidylinositol	na	PIGM	PIGW	PIGX
glucose	na	ADPGK	AGL	AKR1B1	AKR1B10	AMY1A	AMY1B	AMY1C	AMY2A	AMY2B	B4GALT1	B4GALT2	CAPN3	EIF4EBP3	G6PC1	G6PC2	G6PC3	GAA	GALC	GALM	GANAB	GANC	GBA	GBA2	GBA3	GCK	GLB1	GLB1L	HK1	HK2	HK3	HKDC1	KANSL3	LALBA	LCT	LYZL1	MGAM	MOGS	PGGHG	PRRT2	SAP130	SAPCD1	SETD5	SI	SLC2A1	SLC2A10	SLC2A11	SLC2A12	SLC2A14	SLC2A2	SLC2A3	SLC2A4	SLC2A5	SLC2A6	SLC2A7	SLC2A8	SLC2A9	SLC3A1	SLC3A2	SLC5A1	SLC5A10	SLC5A11	SLC5A12	SLC5A2	SLC5A9	SLC7A9	TMPPE	TREH
glucose-1,6-bisphosphate	na	PGM2L1
glucose-1-phosphate	na	ADPRM	ENPP1	ENPP3	GALT	NUDT14	NUDT5	NUDT9	PGM1	PGM2	PGM2L1	PGM5	PYGB	PYGL	PYGM	UGP2
glucose-6-phosphate	na	ADPGK	G6PC1	G6PC2	G6PC3	G6PD	GCK	GPI	H6PD	HK1	HK2	HK3	HKDC1	ISYNA1	PGLS	PGM1	PGM2	PGM5	SLC37A4
glucosyl-(alpha-D-mannosyl)6-beta-D-mannosyl-diacetylchitobiosyl-L-asparagine (protein)	na	MAN1A1	MAN1A2	MAN1B1	MAN1C1
glucosyl-(alpha-D-mannosyl)7-beta-D-mannosyl-diacetylchitobiosyl-L-asparagine, isoform B (protein)	na	MAN1A1	MAN1A2	MAN1B1	MAN1C1
glucosyl-(alpha-D-mannosyl)7-beta-D-mannosyl-diacetylchitobiosyl-L-asparagine, isoform C (protein)	na	MAN1A1	MAN1A2	MAN1B1	MAN1C1
glucosylceramide pool	na	A4GNT	ALG1L	ALG1L2	B3GALNT2	B3GALT1	B3GALT2	B3GALT5	B3GLCT	B3GNT2	B3GNT3	B3GNT4	B3GNT5	B3GNT6	B3GNT7	B3GNT8	B3GNT9	B3GNTL1	B4GALNT2	B4GALNT3	B4GALNT4	B4GALT1	B4GALT2	B4GALT3	B4GALT4	B4GALT5	B4GALT6	B4GALT7	CERT1	FUT10	FUT11	FUT4	FUT7	FUT9	GALNT7	GALNTL5	GBA	GBA2	GBA3	GBGT1	GCNT7	GLB1	GLB1L	GLT6D1	GLT8D1	GLT8D2	GLTP	LCT	MGAT4D	MGAT5B	OGT	PIGB	PIGM	PIGV	PIGZ	POGLUT1	POMGNT1	SAPCD1	STT3A	STT3B	TMPPE	UGCG	UGGT1	UGGT2
glucuronate	na	AKR1A1	GUSB	KL	MIOX	SLC17A5	UXS1
glucuronide-conjugate of 3-methoxy-acetaminophen	na	UGT1A1	UGT1A6	UGT1A9
glutamate	na	AADAT	AASS	ABAT	ACER3	ACY3	AGXT2	ALB	ALDH18A1	ALDH4A1	ASNS	BCAT1	BCAT2	CAD	CLTRN	CTPS1	CTPS2	CTSA	CTSB	CTSC	CTSD	CTSE	CTSF	CTSG	CTSH	CTSK	CTSL	CTSO	CTSS	CTSV	CTSW	CTSZ	EPRS1	FPGS	FTCD	GAD1	GAD2	GCLC	GCLM	GFPT1	GFPT2	GGH	GGT1	GGT2	GGT5	GGT6	GGT7	GGTLC1	GGTLC2	GGTLC3	GLS	GLS2	GLUD1	GLUD2	GLUL	GMPS	GOT1	GOT1L1	GOT2	GPT	GPT2	HACD1	HACD2	KYAT1	KYAT3	LGMN	LGSN	MACROD1	MACROD2	NAAA	NADSYN1	NAGS	NAPSA	NTAN1	NTAQ1	OARD1	OAT	OPLAH	PFAS	PPAT	PSAT1	SCCPDH	SIRT1	SIRT2	SIRT3	SIRT5	SIRT6	SIRT7	SLC17A6	SLC17A7	SLC17A8	SLC1A1	SLC1A2	SLC1A3	SLC1A4	SLC1A6	SLC1A7	SLC22A7	SLC25A12	SLC25A13	SLC25A18	SLC25A20	SLC25A22	SLC36A1	SLC3A2	SLC6A18	SLC6A19	SLC7A11	TAT	TPP1
glutamine	na	AADAT	ALB	ASNS	CAD	CLTRN	CTPS1	CTPS2	CTSA	CTSB	CTSC	CTSD	CTSE	CTSF	CTSG	CTSH	CTSK	CTSL	CTSO	CTSS	CTSV	CTSW	CTSZ	GFPT1	GFPT2	GLS	GLS2	GLUL	GMPS	HACD1	HACD2	KYAT1	KYAT3	LGMN	LGSN	NADSYN1	NAPSA	PFAS	PPAT	QARS1	SLC1A4	SLC1A5	SLC36A1	SLC38A1	SLC38A2	SLC38A3	SLC38A4	SLC38A5	SLC3A1	SLC3A2	SLC43A1	SLC43A2	SLC6A14	SLC6A15	SLC6A18	SLC6A19	SLC7A1	SLC7A10	SLC7A2	SLC7A3	SLC7A5	SLC7A6	SLC7A7	SLC7A8	SLC7A9	TPP1
glutamyl-5-phosphate	na	ALDH18A1
glutaryl-CoA	na	CPT1A	CPT1B	CPT1C	DBI	DLD	DLST	GCDH	OGDH
glutathione episulfonium ion	na	GSTA1	GSTA2	GSTA3	GSTA4	GSTA5	GSTK1	GSTM1	GSTM2	GSTM3	GSTM4	GSTM5	GSTO1	GSTO2	GSTP1	GSTT2	GSTT2B	MGST1	MGST2	MGST3
glutathionyl-3-hydroxykynurenine glucoside	na	GSTA1	GSTA2	GSTA3	GSTA4	GSTA5	GSTK1	GSTM1	GSTM2	GSTM3	GSTM4	GSTM5	GSTO1	GSTO2	GSTP1	GSTT2	GSTT2B	GSTZ1	HPGDS	MGST1	MGST2	MGST3
glutathionyl-leukotriene C4	na	ABCC5	SLC7A9	SLCO1A2	SLCO1B1	SLCO1B3
glyceraldehyde	na	ADH1A	ADH1B	ADH1C	ADH4	ADH5	ADH6	ADH7	AKR1A1	AKR1B1	AKR1B10	ALDH1B1	ALDH2	ALDH3A2	ALDH7A1	ALDH9A1	ALDOA	ALDOB	ALDOC
glycerate	na	ALDH1B1	ALDH2	ALDH3A2	ALDH7A1	ALDH9A1	GLYCTK	GRHPR
glycerol	na	ABHD12	ABHD6	ADH1A	ADH1B	ADH1C	ADH4	ADH5	ADH6	ADH7	AKR1A1	AKR1B1	AKR1B10	ANXA3	AQP10	AQP3	AQP7	AQP9	ENPP6	FAAH	GDPD2	GK	GK2	GK3P	GK5	GLA	GLB1	MGLL	RPL36A
glycerone	na	ALPG	ALPI	ALPL	ALPP	TKFC
glycinamide	na	PREP
glycine	na	ACER3	ACY3	AGXT	AGXT2	ALAS1	ALAS2	ALB	AMT	ANPEP	BAAT	CNDP1	CNDP2	CPNE7	CTSA	CTSB	CTSC	CTSD	CTSE	CTSF	CTSG	CTSH	CTSK	CTSL	CTSO	CTSS	CTSV	CTSW	CTSZ	DAO	DLD	DPEP1	DPEP2	DPEP3	GARS1	GART	GATM	GCAT	GCSH	GLDC	GLYAT	GLYATL1	GLYATL2	GNMT	GSS	HACD1	HACD2	KLK1	KLK2	LAP3	LGMN	MACROD1	MACROD2	NAAA	NAPSA	NPEPPS	NTAN1	NTAQ1	OARD1	PEPD	PIPOX	SARDH	SHMT1	SHMT2	SIRT1	SIRT2	SIRT3	SIRT5	SIRT6	SIRT7	SLC25A38	SLC32A1	SLC36A1	SLC36A2	SLC36A3	SLC36A4	SLC38A1	SLC38A2	SLC38A4	SLC38A5	SLC3A1	SLC3A2	SLC43A1	SLC43A2	SLC6A14	SLC6A18	SLC6A19	SLC6A5	SLC6A9	SLC7A1	SLC7A10	SLC7A2	SLC7A3	SLC7A5	SLC7A6	SLC7A7	SLC7A8	SLC7A9	TPP1
glycochenodeoxycholate	na	ABCB11	ABCC3	ABCC4	BAAT	SLC10A1	SLC10A2	SLC51A	SLC51B	SULT2A1
glycocholate	na	ABCB11	ABCC11	ABCC3	ABCC4	BAAT	SLC10A1	SLC10A2	SLC51A	SLC51B	SLC7A9	SLCO1A2	SLCO1B1	SLCO1B3	SULT2A1
glycodehydrocholic acid	na	ABCB11	ABCC3
glycodeoxycholate	na	SULT2A1
glycogen	na	GYS1	GYS2	PPP1R3B	PPP1R3C
glycogenin	na	GYG1	GYG2	HACD1	HACD2	PYGB	PYGL	PYGM
glycogenin G11	na	GBE1	GYG1	GYG2	GYS1	GYS2
glycogenin G4G4	na	AGL	PYGB	PYGL	PYGM
glycogenin G4G7	na	AMY1A	AMY1B	AMY1C	AMY2A	AMY2B	GBE1	PYGB	PYGL	PYGM	SLC3A1	SLC3A2	SLC7A9
glycogenin G7	na	AGL	PYGB	PYGL	PYGM
glycogenin G7G1	na	AGL
glycogenin G8	na	GYG1	GYG2	GYS1	GYS2
glycohyocholic acid	na	ABCB11	ABCC3
glycohyodeoxycholic acid	na	ABCB11	ABCC3
glycolaldehyde	na	ALDH1A3	ALDH1B1	ALDH2	ALDH3A1	ALDH3A2	ALDH3B1	ALDH3B2	ALDH7A1	ALDH9A1	ALDOA	ALDOB	ALDOC
glycolate	na	ALDH1A3	ALDH1B1	ALDH2	ALDH3A1	ALDH3A2	ALDH3B1	ALDH3B2	ALDH7A1	ALDH9A1	GRHPR	HAO1	HAO2	PGP
glycolipid	na	FUT3	FUT5	FUT6	FUT9
glycolithocholate	na	BAAT	SLC10A1	SLC10A2	SLCO1A2	SLCO1B3	STS	SULT2A1
glycophosphatidylinositol-(GPI)-anchored-protein-precursor	na	GPAA1	PIGK	PIGS	PIGT	PIGU
glycoprotein-N-acetyl-D-glucosaminyl-phospho-D-mannose	na	NAGPA
glycoprotein-phospho-D-mannose	na	NAGPA
glycoursodeoxycholate	na	ABCB11	ABCC11	ABCC3	BAAT	SLC10A1	SLC10A2	SLCO1A2	SLCO1B3	SULT2A1
glycyl-tRNA(gly)	na	ALB	APOB	APOC1	APOC2	APOC3	APOE	BMP1	F2	FGA	GARS1	PLG	SERPINA1	SERPINA3	TFRC
glycylpeptide	na	NMT1	NMT2
glyoxalate	na	AGXT	AGXT2	DAO	GRHPR	HAO1	HAO2	HOGA1	LDHAL6A	LDHAL6B	LDHB	LDHC	LDHD	UEVLD
gpi heparan sulfate	na	GPAA1	PIGF	PIGG	PIGK	PIGN	PIGS	PIGT	PIGU	PIGZ
gpi_prot heparan sulfate	na	GPAA1	PGAP1	PIGK	PIGS	PIGT	PIGU
gpi_sig	na	GPAA1	PIGK	PIGS	PIGT	PIGU
guanidine	na	SLC22A1	SLC22A3	SLC47A1	SLC47A2
guanidinoacetate	na	GAMT	GATM
guanine	na	PNP	GDA	HPRT1	QTRT1	QTRT2	SLC29A2	TYMP
guanosine	na	PNP	ACP3	NT5C	NT5C1A	NT5C1B	NT5C1B-RDH14	NT5C2	NT5C3A	NT5C3B	NT5E	NT5M	RBAK	SLC28A2	SLC28A3	SLC29A1	SLC29A2	SLC29A3
haptoglobin	na	CTSA	CTSB	CTSC	CTSD	CTSE	CTSF	CTSG	CTSH	CTSK	CTSL	CTSO	CTSS	CTSV	CTSW	CTSZ	LGMN	NAPSA	TPP1
harman	na	ALKBH8	BCDIN3D	BUD23	CARM1	CMTR2	COMTD1	COQ5	CSKMT	ECE2	EEF1AKMT1	EEF1AKMT2	EEF1AKMT3	EEF1AKNMT	EHMT1	EHMT2	EMG1	ETFBKMT	FBL	FBLL1	FTSJ1	FTSJ3	HEMK1	KMT5A	LCMT1	LCMT2	MEPCE	METTL14	METTL15	METTL16	METTL17	METTL18	METTL21A	METTL21C	METTL22	METTL23	METTL2A	METTL2B	METTL4	METTL5	METTL6	METTL7A	METTL7B	METTL8	MRM1	MRM2	MRM3	N6AMT1	NDUFAF5	NOP2	NSUN3	NSUN4	NSUN5	NSUN6	NSUN7	PRMT1	PRMT2	PRMT3	PRMT5	PRMT6	PRMT7	PRMT8	PRMT9	RRP8	SETD6	SMYD2	TARBP1	TFB1M	TFB2M	TGS1	TRMT10A	TRMT10B	TRMT10C	TRMT11	TRMT13	TRMT9B	TYW3	VCPKMT
heme	na	ABCB6	ABCG2	FECH	HCCS	HMOX1	HMOX2	SLC46A1
hemoglobin	na	HMOX1	HMOX2
heneicosanoyl-CoA	na	ACAD9	ACADL	ACADM	ACADVL	ACOT1	ACOT2	ACOT4	ACOT6	ACOT7	ACSBG1	ACSBG2	ACSL1	ACSL3	ACSL4	ACSL5	ACSL6	BAAT	CPT1A	CPT1B	CPT1C	CPT2	CRAT	ELOVL1	ELOVL2	ELOVL3	ELOVL4	ELOVL5	ELOVL6	ELOVL7	GPAM	GPAT2	GPAT3	GPAT4	MEIKIN	SLC27A2	SOAT1	SOAT2	TECR	TECRL
heneicosanoylcarnitine	na	CPT1A	CPT1B	CPT1C	CPT2	CRAT	SLC22A1	SLC22A4	SLC22A5	SLC22A9	SLC25A20	SLC25A29
henicosanoic acid	na	ABCA1	ACOT1	ACOT2	ACOT4	ACOT6	ACOT7	ACSBG1	ACSBG2	ACSL1	ACSL3	ACSL4	ACSL5	ACSL6	BAAT	CD36	CEL	FABP1	FABP12	FABP2	FABP3	FABP4	FABP5	FABP6	FABP7	FABP9	LIPA	MEIKIN	SLC27A1	SLC27A2	SLC27A3	SLC27A4	SLC27A6
heparan sulfate proteoglycan	na	HPSE	HPSE2	HS3ST1	HS3ST3A1	HS3ST3B1	HS3ST4	HS3ST5	HS3ST6
heparan sulfate, degradation product 1	na	GNS	SGSH
heparan sulfate, degradation product 10	na	GUSB	KL
heparan sulfate, degradation product 11	na	GNS
heparan sulfate, degradation product 12	na	GNS	SGSH
heparan sulfate, degradation product 13	na	HGSNAT	SGSH
heparan sulfate, degradation product 14	na	HGSNAT	NAGLU
heparan sulfate, degradation product 15	na	IDS	NAGLU
heparan sulfate, degradation product 16	na	IDS	IDUA
heparan sulfate, degradation product 17	na	IDUA
heparan sulfate, degradation product 18	na	SGSH
heparan sulfate, degradation product 19	na	HGSNAT	SGSH
heparan sulfate, degradation product 2	na	HGSNAT	SGSH
heparan sulfate, degradation product 20	na	HGSNAT	NAGLU
heparan sulfate, degradation product 21	na	IDS	NAGLU
heparan sulfate, degradation product 22	na	IDS	IDUA
heparan sulfate, degradation product 23	na	IDUA
heparan sulfate, degradation product 24	na	NAGLU
heparan sulfate, degradation product 25	na	NAGLU
heparan sulfate, degradation product 3	na	HGSNAT	NAGLU
heparan sulfate, degradation product 4	na	IDUA	NAGLU
heparan sulfate, degradation product 5	na	GNS	IDUA
heparan sulfate, degradation product 6	na	GNS	SGSH
heparan sulfate, degradation product 7	na	HGSNAT	SGSH
heparan sulfate, degradation product 8	na	HGSNAT	NAGLU
heparan sulfate, degradation product 9	na	GUSB	KL	NAGLU
heparan sulfate, free chain	na	GNS	HPSE	HPSE2
heparan sulfate, precursor 1	na	EXT1	EXT2	EXTL2	EXTL3
heparan sulfate, precursor 10	na	GLCE	NDST1	NDST2	NDST3	NDST4
heparan sulfate, precursor 11	na	GLCE	HS2ST1
heparan sulfate, precursor 12	na	HS2ST1	HS6ST1	HS6ST2	HS6ST3
heparan sulfate, precursor 13	na	HS3ST1	HS3ST4	HS3ST5	HS6ST1	HS6ST2	HS6ST3
heparan sulfate, precursor 14	na	HS3ST1	HS3ST2	HS3ST4	HS3ST5
heparan sulfate, precursor 15	na	HS3ST1	HS3ST2	HS3ST3A1	HS3ST3B1	HS3ST4	HS3ST5	HS3ST6
heparan sulfate, precursor 2	na	EXT1	EXT2	EXTL1	EXTL3
heparan sulfate, precursor 3	na	EXT1	EXT2	EXTL1	EXTL3
heparan sulfate, precursor 4	na	EXT1	EXT2	EXTL1	EXTL3
heparan sulfate, precursor 5	na	EXT1	EXT2	EXTL1	EXTL3
heparan sulfate, precursor 6	na	EXT1	EXT2	EXTL1	EXTL3
heparan sulfate, precursor 7	na	EXT1	EXT2	EXTL1	EXTL3
heparan sulfate, precursor 8	na	EXT1	EXT2	EXTL1	EXTL3
heparan sulfate, precursor 9	na	EXT1	EXT2	EXTL1	EXTL3	NDST1	NDST2	NDST3	NDST4
hepoxilin A3	na	CYP4F11	CYP4F2	CYP4F22	CYP4F3	CYP4F8	EPHX1	EPHX2	GPX1	GPX2	GPX3	GPX4	GPX5	GPX6	GPX7	GPX8	GSTA1	GSTA2	GSTA3	GSTA4	GSTA5	GSTK1	GSTM1	GSTM2	GSTM3	GSTM4	GSTM5	GSTO1	GSTO2	GSTP1	GSTT2	GSTT2B	GSTZ1	HPGDS	MGST1	MGST2	MGST3	PRDX6	PTGES
hepoxilin A3-c	na	GSTA1	GSTA2	GSTA3	GSTA4	GSTA5	GSTK1	GSTM1	GSTM2	GSTM3	GSTM4	GSTM5	GSTO1	GSTO2	GSTP1	GSTT2	GSTT2B	GSTZ1	HPGDS	MGST1	MGST2	MGST3	PTGES
heptadecanoyl-CoA	na	ACAA2	ACAD9	ACADL	ACADM	ACADVL	ACOT1	ACOT2	ACOT4	ACOT6	ACOT7	ACSBG1	ACSBG2	ACSL1	ACSL3	ACSL4	ACSL5	ACSL6	BAAT	CPT1A	CPT1B	CPT1C	CPT2	CRAT	ELOVL1	ELOVL2	ELOVL3	ELOVL4	ELOVL5	ELOVL6	ELOVL7	GPAM	GPAT2	GPAT3	GPAT4	HADHA	HADHB	MEIKIN	SCD	SCD5	SLC27A2	SOAT1	SOAT2
heptadecanoyl-[ACP]	na	FASN	OLAH
heptadecanoylcarnitine	na	CPT1A	CPT1B	CPT1C	CPT2	CRAT	SLC22A1	SLC22A4	SLC22A5	SLC22A9	SLC25A20	SLC25A29
heptadecenoylcarnitine(7)	na	CPT1A	CPT1B	CPT1C	CPT2	CRAT	SLC22A1	SLC22A4	SLC22A5	SLC22A9	SLC25A20	SLC25A29
heptadecenoylcarnitine(8)	na	CPT1A	CPT1B	CPT1C	CPT2	CRAT	SLC22A1	SLC22A4	SLC22A5	SLC22A9	SLC25A20	SLC25A29
heptaglutamyl-folate(DHF)	na	FPGS	GGH
heptaglutamyl-folate(THF)	na	FPGS	GGH
heptanoyl-CoA	na	ACAA2	ACAD9	ACADM	ACSM1	ACSM2A	ACSM2B	ACSM3	ACSM4	ACSM5	ECHS1	HADH	HADHA	HADHB
heptanoyl-[ACP]	na	FASN
heptylic acid	na	ACSM1	ACSM2A	ACSM2B	ACSM3	ACSM4	ACSM5	CD36	FABP1	FABP12	FABP2	FABP3	FABP4	FABP5	FABP6	FABP7	FABP9	SLC27A1	SLC27A3	SLC27A4	SLC27A6
hexacosanoyl-CoA	na	ABCD1	ACAA1	ACOT1	ACOT2	ACOT4	ACOT6	ACOT7	ACOX1	ACOX3	ACSBG1	ACSBG2	ACSL1	ACSL3	ACSL4	ACSL5	ACSL6	BAAT	CPT1A	CPT1B	CPT1C	CPT2	CRAT	EHHADH	GPAM	GPAT2	GPAT3	GPAT4	HSD17B4	MEIKIN	SLC27A2	SOAT1	SOAT2	TECR	TECRL
hexacosanoylcarnitine	na	CPT1A	CPT1B	CPT1C	CPT2	CRAT	SLC22A5	SLC25A20
hexacosenoyl-CoA	na	ABCD1	ACOT1	ACOT2	ACOT4	ACOT6	ACOT7	ACOX1	ACOX3	ACSBG1	ACSBG2	ACSL1	ACSL3	ACSL4	ACSL5	ACSL6	BAAT	CPT1A	CPT1B	CPT1C	CRAT	GPAM	GPAT2	GPAT3	GPAT4	MEIKIN	SLC27A2	SOAT1	SOAT2	TECR	TECRL
hexacosenoylcarnitine	na	CPT1A	CPT1B	CPT1C	CRAT	SLC22A5
hexadecanal	na	SGPL1
hexadecanol	na	FAR1	FAR2	GNPAT
hexadecanoyl-[ACP]	na	FASN	OLAH	OXSM
hexadecenal	na	SGPL1
hexadecenoylcarnitine(9)	na	CPT1A	CPT1B	CPT1C	CPT2	CRAT	SLC1A5	SLC22A1	SLC22A4	SLC22A5	SLC22A9	SLC25A20	SLC25A29
hexaglutamyl-folate(DHF)	na	FPGS	GGH
hexaglutamyl-folate(THF)	na	FPGS	GGH
hexanoic acid	na	ACSM1	ACSM2A	ACSM2B	ACSM3	ACSM4	ACSM5	CD36	FABP1	FABP12	FABP2	FABP3	FABP4	FABP5	FABP6	FABP7	FABP9	SLC27A1	SLC27A3	SLC27A4	SLC27A6
hexanoyl-CoA	na	ACAA1	ACAA2	ACADM	ACADSB	ACOX1	ACOX3	ACSM1	ACSM2A	ACSM2B	ACSM3	ACSM4	ACSM5	CPT1A	CPT1B	CPT1C	CROT	DBI	ECHS1	EHHADH	GLYAT	HADH	HADHA	HADHB	HSD17B4	MECR	MYO5B	PECR
hexanoyl-[ACP]	na	FASN	OXSM
hippurate	na	COMT	LRTOMT
histamine	na	AOC1	AOC2	AOC3	DDC	HDC	HNMT	SLC18A1	SLC18A2	SLC22A1	SLC22A2	SLC22A3	SLCO1A2	SLCO1B3
histidine	na	ALB	CARNS1	CNDP1	CNDP2	CTSA	CTSB	CTSC	CTSD	CTSE	CTSF	CTSG	CTSH	CTSK	CTSL	CTSO	CTSS	CTSV	CTSW	CTSZ	DDC	HACD1	HACD2	HAL	HARS1	HDC	LGMN	NAPSA	SLC15A3	SLC15A4	SLC25A15	SLC25A2	SLC36A1	SLC38A2	SLC38A3	SLC38A4	SLC38A5	SLC3A1	SLC3A2	SLC43A1	SLC43A2	SLC6A14	SLC6A9	SLC7A1	SLC7A2	SLC7A3	SLC7A5	SLC7A6	SLC7A7	SLC7A8	SLC7A9	TPP1
histidyl-prolinamide	na	TRHDE
histone-L-lysine	na	ASH1L	CDY1	CDY1B	CDY2A	CDY2B	CLOCK	CREBBP	DOT1L	EHMT1	EHMT2	ELP3	EP300	EZH1	EZH2	GTF3C4	HAT1	KAT2A	KAT2B	KAT5	KAT6A	KAT6B	KAT7	KAT8	KMT2A	KMT2B	KMT2C	KMT2D	KMT2E	KMT5A	KMT5B	KMT5C	NCOA1	NCOA3	NSD1	NSD2	NSD3	OGA	SETD1A	SETD1B	SETD2	SETD7	SETDB1	SETDB2	SETMAR	SMYD3	SUV39H1	SUV39H2
histone-N6-acetyl-L-lysine	na	CDY1	CDY1B	CDY2A	CDY2B	CLOCK	CREBBP	ELP3	EP300	GTF3C4	HAT1	KAT2A	KAT2B	KAT5	KAT6A	KAT6B	KAT7	KAT8	NCOA1	NCOA3	OGA
histone-N6-methyl-L-lysine	na	ASH1L	DOT1L	EHMT1	EHMT2	EZH1	EZH2	KMT2A	KMT2B	KMT2C	KMT2D	KMT2E	KMT5A	KMT5B	KMT5C	NSD1	NSD2	NSD3	SETD1A	SETD1B	SETD2	SETD7	SETDB1	SETDB2	SETMAR	SMYD3	SUV39H1	SUV39H2
homocarnosine	na	CARNS1	CNDP1	CNDP2
homocysteine	na	AHCY	AHCYL1	AHCYL2	BHMT	BHMT2	CBS	MTR	PON1	PON2	PON3
homocysteine-thiolactone	na	PON1	PON2	PON3
homogentisate	na	HGD	HPD
homoserine	na	ABCA1	SLC3A1	SLC43A1	SLC7A1	SLC7A2	SLC7A3	SLC7A5	SLC7A6	SLC7A9
homovanillate	na	ALDH1A3	ALDH3A1	ALDH3B1	ALDH3B2	COMT	LRTOMT	SLC22A8
hordenine	na	TYR
hyaluronan biosynthesis, precursor 1	na	GUSB	HAS1	HAS2	HAS3	HEXA	HEXB	HEXD
hyaluronan degradation product 1	na	GUSB	HEXA	HEXB	HEXD	KL
hyaluronate	na	GUSB	HAS1	HAS2	HAS3	KL
hydracrylate	na	DHCR24	HIBCH
hydrobromic acid	na	CYP2E1	GSTA1	GSTA2	GSTA3	GSTA4	GSTA5	GSTK1	GSTM1	GSTM2	GSTM3	GSTM4	GSTM5	GSTO1	GSTO2	GSTP1	GSTT2	GSTT2B	MGST1	MGST2	MGST3
hydrochloride	na	GSTA1	GSTA2	GSTA3	GSTA4	GSTA5	GSTK1	GSTM1	GSTM2	GSTM3	GSTM4	GSTM5	GSTO1	GSTO2	GSTP1	GSTT2	MGST1	MGST2	MGST3
hydrogen-cyanide	na	MPST	TST
hydroiodic acid	na	TPO
hydroxide	na	CYP1A1	CYP1A2	CYP1B1	SLC19A1	SLC22A11	SLC26A6
hydroxy metabolite of nifedipine	na	CYP3A4	CYP3A5
hydroxy-nifedipine	na	CYP3A4
hydroxyacetone	na	AKR1A1	AKR1B1	AKR7A2	CYP2E1
hydroxylated-ebastine	na	CYP4F12
hydroxymethylbilane	na	HMBS	UROS
hydroxymethylglutathione	na	ADH5	HMGCL
hydroxypyruvate	na	AGXT	GRHPR	HYI	LDHA	LDHAL6A	LDHAL6B	LDHB	LDHC	LDHD
hyocholic acid	na	ABCB11	ABCC3	SLC10A1
hyodeoxycholate	na	CYP3A4	UGT1A3	UGT2A1	UGT2A3	UGT2B4	UGT2B7
hypochlorite	na	EPX	LPO	MPO	PRDX6	PXDN	PXDNL
hypotaurine	na	ADO	CSAD	FMO1	GAD1	GAD2
hypothiocyanite	na	BCKDHA	BCKDHB	DLD	EPX	LPO	MPO	PRDX6	PXDN	PXDNL	TMEM91
hypoxanthine	na	PNP	HPRT1	SLC29A2	SLC29A3	TYMP	XDH
ibuprofen acyl glucuronide	na	UGT1A3	UGT1A9	UGT2B7
ibuprofen-CoA-R form	na	ACSL1	AMACR
ibuprofen-CoA-S form	na	ACOT11	ACOT2	ACOT4	ACOT8	AMACR
ibuprofen-R	na	ACSL1	CYP2C19	CYP2C8	CYP2C9	CYP3A4
ibuprofen-S	na	ACOT11	ACOT2	ACOT4	ACOT8	CYP2C19	CYP2C8	CYP2C9	CYP3A4	UGT1A3	UGT1A9	UGT2B7
imidazole-4-acetaldehyde	na	ALDH1B1	ALDH2	ALDH3A2	ALDH7A1	ALDH9A1	AOC1	AOC2	AOC3
imidazole-4-acetate	na	ALDH1B1	ALDH2	ALDH3A2	ALDH7A1	ALDH9A1
indole-3-acetaldehyde	na	ALDH1B1	ALDH2	ALDH3A2	ALDH7A1	ALDH9A1	AOC1	MAOA	MAOB
indole-5,6-quinone	na	TYR
indoleacetate	na	ALDH1B1	ALDH2	ALDH3A2	ALDH7A1	ALDH9A1	COMT	FAAH2	LRTOMT
inosine	na	PNP	ACP3	ADA	ADA2	FASN	NT5C	NT5C1A	NT5C1B	NT5C1B-RDH14	NT5C2	NT5C3A	NT5C3B	NT5E	NT5M	RBAK	SLC28A2	SLC28A3	SLC29A1	SLC29A2	SLC29A3
inositol	na	BPNT2	CDIPT	GDE1	IMPA1	IMPA2	MIOX	PLD1	PLD2	SLC2A13	SLC5A11	SLC5A3
inositol-1,3-bisphosphate	na	MTM1
inositol-1-phosphate	na	ANXA3	BPNT2	GDPD2	IMPA1	IMPA2	ISYNA1	MTM1	PLCB1	PLCB2	PLCB3	PLCB4	PLCD1	PLCD3	PLCD4	PLCE1	PLCG1	PLCG2	PLCH1	PLCH2	PLCL1	PLCL2	PLCXD2	PLCZ1
insulin-(SS)	na	P4HB	PDIA2	PDIA3	PDIA4	PDIA5	PDIA6	TMX3
iodide	na	DIO1	DIO2	DIO3	SLC26A4	SLC5A5	SLC5A8	TPO
iodine	na	TPO
iso-nLc8Cer	na	B3GNT3	FUT1	FUT2
isobutyryl-CoA	na	ACAA2	ACADS	ACADSB	BCKDHA	BCKDHB	DBT	GLYAT	GLYATL1	GLYATL2	HADHA	HADHB	TMEM91
isobutyrylglycine	na	GLYAT	GLYATL1	GLYATL2
isocaproic-aldehyde	na	AKR1B1	AKR1B10	CYP11A1
isocitrate	na	ACO1	ACO2	HIF1A	IDH1	IDH2	IDH3A	IDH3B	IDH3G	IREB2	SLC25A1
isoleucine	na	ABCA1	ACE2	ALB	BCAT1	BCAT2	CLTRN	CTSA	CTSB	CTSC	CTSD	CTSE	CTSF	CTSG	CTSH	CTSK	CTSL	CTSO	CTSS	CTSV	CTSW	CTSZ	HACD1	HACD2	IARS1	LGMN	NAPSA	SLC36A1	SLC3A1	SLC3A2	SLC43A1	SLC43A2	SLC6A14	SLC6A15	SLC6A18	SLC6A19	SLC6A9	SLC7A1	SLC7A2	SLC7A3	SLC7A5	SLC7A6	SLC7A7	SLC7A8	SLC7A9	TPP1
isomaltose	na	SI
isopentenyl-pPP	na	DHDDS	FDPS	GGPS1	IDI1	IDI2	MVD	PDSS1	PDSS2
isoputreanine	na	ALDH8A1	FAR1	FAR2
isovaleryl-CoA	na	ACADSB	BCKDHA	BCKDHB	CPT1A	CPT1B	CPT1C	DBI	DBT	GLYAT	GLYATL1	GLYATL2	IVD	TMEM91
isovalerylglycine	na	GLYAT	GLYATL1	GLYATL2	SLC6A5
itaconate	na	SUCLA2	SUCLG1	SUCLG2
itaconyl-CoA	na	SUCLA2	SUCLG1	SUCLG2
keratan sulfate I	na	CHST1	CHST3	CHST7	FUCA1	FUCA2
keratan sulfate I biosynthesis, precursor 1	na	B3GNT2	B3GNT3	B3GNT4	B3GNT7	B3GNT8	B3GNTL1	B4GAT1	ST3GAL3	ST3GAL4
keratan sulfate I biosynthesis, precursor 10	na	B3GNT2	B3GNT3	B3GNT4	B3GNT7	B3GNT8	B3GNTL1	B4GAT1	CHST2	CHST4	CHST5	CHST6
keratan sulfate I biosynthesis, precursor 11	na	B4GALT1	B4GALT2	B4GALT3	B4GALT5	CHST2	CHST4	CHST5	CHST6
keratan sulfate I biosynthesis, precursor 12	na	B3GNT2	B3GNT3	B3GNT4	B3GNT7	B3GNT8	B3GNTL1	B4GALT1	B4GALT2	B4GALT3	B4GALT5	B4GAT1
keratan sulfate I biosynthesis, precursor 13	na	B3GNT2	B3GNT3	B3GNT4	B3GNT7	B3GNT8	B3GNTL1	B4GAT1	CHST2	CHST4	CHST5	CHST6
keratan sulfate I biosynthesis, precursor 14	na	B4GALT1	B4GALT2	B4GALT3	B4GALT5	CHST2	CHST4	CHST5	CHST6
keratan sulfate I biosynthesis, precursor 15	na	B3GNT2	B3GNT3	B3GNT4	B3GNT7	B3GNT8	B3GNTL1	B4GALT1	B4GALT2	B4GALT3	B4GALT5	B4GAT1
keratan sulfate I biosynthesis, precursor 16	na	B3GNT2	B3GNT3	B3GNT4	B3GNT7	B3GNT8	B3GNTL1	B4GAT1	CHST2	CHST4	CHST5	CHST6
keratan sulfate I biosynthesis, precursor 17	na	B4GALT1	B4GALT2	B4GALT3	B4GALT5	CHST2	CHST4	CHST5	CHST6
keratan sulfate I biosynthesis, precursor 18	na	B3GNT2	B3GNT3	B3GNT4	B3GNT7	B3GNT8	B3GNTL1	B4GALT1	B4GALT2	B4GALT3	B4GALT5	B4GAT1
keratan sulfate I biosynthesis, precursor 19	na	B3GNT2	B3GNT3	B3GNT4	B3GNT7	B3GNT8	B3GNTL1	B4GAT1	CHST2	CHST4	CHST5	CHST6
keratan sulfate I biosynthesis, precursor 2	na	B3GNT2	B3GNT3	B3GNT4	B3GNT7	B3GNT8	B3GNTL1	B4GALT1	B4GALT2	B4GALT3	B4GALT5	B4GAT1
keratan sulfate I biosynthesis, precursor 20	na	B4GALT1	B4GALT2	B4GALT3	B4GALT5	CHST2	CHST4	CHST5	CHST6
keratan sulfate I biosynthesis, precursor 21	na	B3GNT2	B3GNT3	B3GNT4	B3GNT7	B3GNT8	B3GNTL1	B4GALT1	B4GALT2	B4GALT3	B4GALT5	B4GAT1
keratan sulfate I biosynthesis, precursor 22	na	B3GNT2	B3GNT3	B3GNT4	B3GNT7	B3GNT8	B3GNTL1	B4GAT1	CHST2	CHST4	CHST5	CHST6
keratan sulfate I biosynthesis, precursor 23	na	B4GALT1	B4GALT2	B4GALT3	B4GALT5	CHST2	CHST4	CHST5	CHST6
keratan sulfate I biosynthesis, precursor 24	na	B3GNT2	B3GNT3	B3GNT4	B3GNT7	B3GNT8	B3GNTL1	B4GALT1	B4GALT2	B4GALT3	B4GALT5	B4GAT1
keratan sulfate I biosynthesis, precursor 25	na	B3GNT2	B3GNT3	B3GNT4	B3GNT7	B3GNT8	B3GNTL1	B4GAT1	CHST2	CHST4	CHST5	CHST6
keratan sulfate I biosynthesis, precursor 26	na	B4GALT1	B4GALT2	B4GALT3	B4GALT5	CHST2	CHST4	CHST5	CHST6
keratan sulfate I biosynthesis, precursor 27	na	B3GNT2	B3GNT3	B3GNT4	B3GNT7	B3GNT8	B3GNTL1	B4GALT1	B4GALT2	B4GALT3	B4GALT5	B4GAT1
keratan sulfate I biosynthesis, precursor 28	na	B3GNT2	B3GNT3	B3GNT4	B3GNT7	B3GNT8	B3GNTL1	B4GAT1	CHST2	CHST4	CHST5	CHST6
keratan sulfate I biosynthesis, precursor 29	na	B4GALT1	B4GALT2	B4GALT3	B4GALT5	CHST2	CHST4	CHST5	CHST6
keratan sulfate I biosynthesis, precursor 3	na	B3GNT2	B3GNT3	B3GNT4	B3GNT7	B3GNT8	B3GNTL1	B4GALT1	B4GALT2	B4GALT3	B4GALT5	B4GAT1
keratan sulfate I biosynthesis, precursor 30	na	B3GNT2	B3GNT3	B3GNT4	B3GNT7	B3GNT8	B3GNTL1	B4GALT1	B4GALT2	B4GALT3	B4GALT5	B4GAT1
keratan sulfate I biosynthesis, precursor 31	na	B3GNT2	B3GNT3	B3GNT4	B3GNT7	B3GNT8	B3GNTL1	B4GAT1	CHST2	CHST4	CHST5	CHST6
keratan sulfate I biosynthesis, precursor 32	na	B4GALT1	B4GALT2	B4GALT3	B4GALT5	CHST2	CHST4	CHST5	CHST6
keratan sulfate I biosynthesis, precursor 33	na	B3GNT2	B3GNT3	B3GNT4	B3GNT7	B3GNT8	B3GNTL1	B4GALT1	B4GALT2	B4GALT3	B4GALT5	B4GAT1
keratan sulfate I biosynthesis, precursor 34	na	B3GNT2	B3GNT3	B3GNT4	B3GNT7	B3GNT8	B3GNTL1	B4GAT1	CHST2	CHST4	CHST5	CHST6
keratan sulfate I biosynthesis, precursor 35	na	B4GALT1	B4GALT2	B4GALT3	B4GALT5	CHST2	CHST4	CHST5	CHST6
keratan sulfate I biosynthesis, precursor 36	na	B4GALT1	B4GALT2	B4GALT3	B4GALT5	CHST1	CHST3	CHST7
keratan sulfate I biosynthesis, precursor 4	na	B3GNT2	B3GNT3	B3GNT4	B3GNT7	B3GNT8	B3GNTL1	B4GAT1	CHST2	CHST4	CHST5	CHST6
keratan sulfate I biosynthesis, precursor 5	na	B4GALT1	B4GALT2	B4GALT3	B4GALT5	CHST2	CHST4	CHST5	CHST6
keratan sulfate I biosynthesis, precursor 6	na	B3GNT2	B3GNT3	B3GNT4	B3GNT7	B3GNT8	B3GNTL1	B4GALT1	B4GALT2	B4GALT3	B4GALT5	B4GAT1
keratan sulfate I biosynthesis, precursor 7	na	B3GNT2	B3GNT3	B3GNT4	B3GNT7	B3GNT8	B3GNTL1	B4GAT1	CHST2	CHST4	CHST5	CHST6
keratan sulfate I biosynthesis, precursor 8	na	B4GALT1	B4GALT2	B4GALT3	B4GALT5	CHST2	CHST4	CHST5	CHST6
keratan sulfate I biosynthesis, precursor 9	na	B3GNT2	B3GNT3	B3GNT4	B3GNT7	B3GNT8	B3GNTL1	B4GALT1	B4GALT2	B4GALT3	B4GALT5	B4GAT1
keratan sulfate I, degradation product 1	na	AGA	FUCA1	FUCA2
keratan sulfate I, degradation product 10	na	GNS	HEXA	HEXB	HEXD
keratan sulfate I, degradation product 11	na	CTSA	GALNS	GLB1	HEXA	HEXB	HEXD	NEU1
keratan sulfate I, degradation product 12	na	CTSA	GALNS	GLB1	GNS	HEXA	HEXB	HEXD	NEU1
keratan sulfate I, degradation product 13	na	GNS	HEXA	HEXB	HEXD
keratan sulfate I, degradation product 14	na	CTSA	GALNS	GLB1	HEXA	HEXB	HEXD	NEU1
keratan sulfate I, degradation product 15	na	CTSA	GALNS	GLB1	GNS	HEXA	HEXB	HEXD	NEU1
keratan sulfate I, degradation product 16	na	GNS	HEXA	HEXB	HEXD
keratan sulfate I, degradation product 17	na	CTSA	GALNS	GLB1	HEXA	HEXB	HEXD	NEU1
keratan sulfate I, degradation product 18	na	CTSA	GALNS	GLB1	GNS	HEXA	HEXB	HEXD	NEU1
keratan sulfate I, degradation product 19	na	GNS	HEXA	HEXB	HEXD
keratan sulfate I, degradation product 2	na	AGA	ENGASE
keratan sulfate I, degradation product 20	na	CTSA	GALNS	GLB1	HEXA	HEXB	HEXD	NEU1
keratan sulfate I, degradation product 21	na	CTSA	GALNS	GLB1	GNS	HEXA	HEXB	HEXD	NEU1
keratan sulfate I, degradation product 22	na	GNS	HEXA	HEXB	HEXD
keratan sulfate I, degradation product 23	na	CTSA	GALNS	GLB1	HEXA	HEXB	HEXD	NEU1
keratan sulfate I, degradation product 24	na	CTSA	GALNS	GLB1	GNS	HEXA	HEXB	HEXD	NEU1
keratan sulfate I, degradation product 25	na	GNS	HEXA	HEXB	HEXD
keratan sulfate I, degradation product 26	na	CTSA	GALNS	GLB1	HEXA	HEXB	HEXD	NEU1
keratan sulfate I, degradation product 27	na	CTSA	GALNS	GLB1	GNS	HEXA	HEXB	HEXD	NEU1
keratan sulfate I, degradation product 28	na	GNS	HEXA	HEXB	HEXD
keratan sulfate I, degradation product 29	na	CTSA	GALNS	GLB1	HEXA	HEXB	HEXD	NEU1
keratan sulfate I, degradation product 3	na	CTSA	ENGASE	GALNS	GLB1	NEU1
keratan sulfate I, degradation product 30	na	CTSA	GALNS	GLB1	GNS	HEXA	HEXB	HEXD	NEU1
keratan sulfate I, degradation product 31	na	GNS	HEXA	HEXB	HEXD
keratan sulfate I, degradation product 32	na	CTSA	GALNS	GLB1	HEXA	HEXB	HEXD	NEU1
keratan sulfate I, degradation product 33	na	CTSA	GALNS	GLB1	GNS	HEXA	HEXB	HEXD	NEU1
keratan sulfate I, degradation product 34	na	GNS	HEXA	HEXB	HEXD
keratan sulfate I, degradation product 35	na	CTSA	GALNS	GLB1	HEXA	HEXB	HEXD	NEU1
keratan sulfate I, degradation product 36	na	CTSA	GALNS	GLB1	GNS	HEXA	HEXB	HEXD	NEU1
keratan sulfate I, degradation product 37	na	GNS	HEXA	HEXB	HEXD
keratan sulfate I, degradation product 38	na	CTSA	GALNS	GLB1	HEXA	HEXB	HEXD	NEU1
keratan sulfate I, degradation product 39	na	CTSA	GALNS	GLB1	HEXA	HEXB	HEXD	NEU1
keratan sulfate I, degradation product 4	na	CTSA	GALNS	GLB1	NEU1
keratan sulfate I, degradation product 40	na	CTSA	GALNS	GLB1	HEXA	HEXB	HEXD	NEU1
keratan sulfate I, degradation product 41	na	CTSA	GALNS	GLB1	HEXA	HEXB	HEXD	NEU1
keratan sulfate I, degradation product 5	na	CTSA	GALNS	GLB1	NEU1
keratan sulfate I, degradation product 6	na	CTSA	GALNS	GLB1	GNS	HEXA	HEXB	HEXD	NEU1
keratan sulfate I, degradation product 7	na	GNS	HEXA	HEXB	HEXD
keratan sulfate I, degradation product 8	na	CTSA	GALNS	GLB1	HEXA	HEXB	HEXD	NEU1
keratan sulfate I, degradation product 9	na	CTSA	GALNS	GLB1	GNS	HEXA	HEXB	HEXD	NEU1
keratan sulfate II (core 2-linked)	na	CHST1	CHST3	CHST7	CTSA	GALNS	GLB1	NEU1
keratan sulfate II (core 2-linked), degradation product 1	na	CTSA	GALNS	GLB1	NEU1
keratan sulfate II (core 2-linked), degradation product 2	na	CTSA	GALNS	GLB1	NEU1
keratan sulfate II (core 2-linked), degradation product 3	na	CTSA	GALNS	GLB1	GNS	HEXA	HEXB	HEXD	NEU1
keratan sulfate II (core 2-linked), degradation product 4	na	GNS	HEXA	HEXB	HEXD
keratan sulfate II (core 2-linked), degradation product 5	na	CTSA	GALNS	GLB1	HEXA	HEXB	HEXD	NEU1
keratan sulfate II (core 2-linked), degradation product 6	na	CTSA	GALNS	GLB1	GNS	HEXA	HEXB	HEXD	NEU1
keratan sulfate II (core 2-linked), degradation product 7	na	GNS	HEXA	HEXB	HEXD
keratan sulfate II (core 2-linked), degradation product 8	na	CTSA	GALNS	GLB1	HEXA	HEXB	HEXD	NEU1
keratan sulfate II (core 2-linked), degradation product 9	na	CTSA	GALNS	GLB1	HEXA	HEXB	HEXD	NEU1
keratan sulfate II (core 4-linked)	na	CHST1	CHST3	CHST7	CTSA	GALNS	GLB1	NEU1
keratan sulfate II (core 4-linked), biosynthesis, precursor 1	na	B4GALT1	B4GALT2	B4GALT3	B4GALT5	ST3GAL1	ST3GAL2	ST3GAL4
keratan sulfate II (core 4-linked), biosynthesis, precursor 10	na	B4GALT1	B4GALT2	B4GALT3	B4GALT5	CHST1	CHST3	CHST7
keratan sulfate II (core 4-linked), biosynthesis, precursor 2	na	B3GNT2	B3GNT3	B3GNT4	B3GNT7	B3GNT8	B3GNTL1	B4GAT1	ST3GAL1	ST3GAL2	ST3GAL4
keratan sulfate II (core 4-linked), biosynthesis, precursor 3	na	B3GNT2	B3GNT3	B3GNT4	B3GNT7	B3GNT8	B3GNTL1	B4GALT1	B4GALT2	B4GALT3	B4GALT5	B4GAT1
keratan sulfate II (core 4-linked), biosynthesis, precursor 4	na	B3GNT2	B3GNT3	B3GNT4	B3GNT7	B3GNT8	B3GNTL1	B4GALT1	B4GALT2	B4GALT3	B4GALT5	B4GAT1
keratan sulfate II (core 4-linked), biosynthesis, precursor 5	na	B3GNT2	B3GNT3	B3GNT4	B3GNT7	B3GNT8	B3GNTL1	B4GAT1	CHST2	CHST4	CHST5	CHST6
keratan sulfate II (core 4-linked), biosynthesis, precursor 6	na	B4GALT1	B4GALT2	B4GALT3	B4GALT5	CHST2	CHST4	CHST5	CHST6
keratan sulfate II (core 4-linked), biosynthesis, precursor 7	na	B3GNT2	B3GNT3	B3GNT4	B3GNT7	B3GNT8	B3GNTL1	B4GALT1	B4GALT2	B4GALT3	B4GALT5	B4GAT1
keratan sulfate II (core 4-linked), biosynthesis, precursor 8	na	B3GNT2	B3GNT3	B3GNT4	B3GNT7	B3GNT8	B3GNTL1	B4GAT1	CHST2	CHST4	CHST5	CHST6
keratan sulfate II (core 4-linked), biosynthesis, precursor 9	na	B4GALT1	B4GALT2	B4GALT3	B4GALT5	CHST2	CHST4	CHST5	CHST6
keratan sulfate II (core 4-linked), degradation product 1	na	CTSA	GALNS	GLB1	NEU1
keratan sulfate II (core 4-linked), degradation product 2	na	CTSA	GALNS	GLB1	NEU1
keratan sulfate II (core 4-linked), degradation product 3	na	CTSA	GALNS	GLB1	GNS	HEXA	HEXB	HEXD	NEU1
keratan sulfate II (core 4-linked), degradation product 4	na	GNS	HEXA	HEXB	HEXD
keratan sulfate II biosynthesis, precursor 1	na	B4GALT1	B4GALT2	B4GALT3	B4GALT5	ST3GAL1	ST3GAL2	ST3GAL4
keratan sulfate II biosynthesis, precursor 10	na	B4GALT1	B4GALT2	B4GALT3	B4GALT5	CHST1	CHST3	CHST7
keratan sulfate II biosynthesis, precursor 2	na	B3GNT2	B3GNT3	B3GNT4	B3GNT7	B3GNT8	B3GNTL1	B4GALT1	B4GALT2	B4GALT3	B4GALT5	B4GAT1
keratan sulfate II biosynthesis, precursor 3	na	B3GNT2	B3GNT3	B3GNT4	B3GNT7	B3GNT8	B3GNTL1	B4GALT1	B4GALT2	B4GALT3	B4GALT5	B4GAT1
keratan sulfate II biosynthesis, precursor 4	na	B3GNT2	B3GNT3	B3GNT4	B3GNT7	B3GNT8	B3GNTL1	B4GALT1	B4GALT2	B4GALT3	B4GALT5	B4GAT1
keratan sulfate II biosynthesis, precursor 5	na	B3GNT2	B3GNT3	B3GNT4	B3GNT7	B3GNT8	B3GNTL1	B4GAT1	CHST2	CHST4	CHST5	CHST6
keratan sulfate II biosynthesis, precursor 6	na	B4GALT1	B4GALT2	B4GALT3	B4GALT5	CHST2	CHST4	CHST5	CHST6
keratan sulfate II biosynthesis, precursor 7	na	B3GNT2	B3GNT3	B3GNT4	B3GNT7	B3GNT8	B3GNTL1	B4GALT1	B4GALT2	B4GALT3	B4GALT5	B4GAT1
keratan sulfate II biosynthesis, precursor 8	na	B3GNT2	B3GNT3	B3GNT4	B3GNT7	B3GNT8	B3GNTL1	B4GAT1	CHST2	CHST4	CHST5	CHST6
keratan sulfate II biosynthesis, precursor 9	na	B4GALT1	B4GALT2	B4GALT3	B4GALT5	CHST2	CHST4	CHST5	CHST6
kinetensin	na	CMA1	CPA1	CPA2	CPA3	CPA5	CPA6	TPSAB1	TPSB2	TPSD1
kinetensin 1-3	na	TPSAB1	TPSB2	TPSD1
kinetensin 1-7	na	CMA1
kinetensin 1-8	na	CPA1	CPA2	CPA3	CPA5	CPA6
kinetensin 4-8	na	TPSAB1	TPSB2	TPSD1
kynurenine	na	AADAT	AFMID	KMO	KYAT1	KYAT3	KYNU	SLC43A1	SLC43A2	SLC7A8
l2fn2m2masn	na	B4GALT1	B4GALT2	B4GALT3	B4GALT5	ST3GAL3	ST3GAL4	ST6GAL1	ST6GAL2
l2n2m2mn	na	CTSA	GALNS	GLB1	NEU1	NEU2	NEU3	NEU4
lactaldehyde	na	ADH1A	ADH1B	ADH1C	ADH4	ADH5	ADH6	ADH7	ADHFE1	AKR1B1	AKR1B10	ALDH1A3	ALDH1B1	ALDH2	ALDH3A1	ALDH3A2	ALDH3B1	ALDH3B2	ALDH7A1	ALDH9A1	ZADH2
lacto-N-fucopentaosyl-III-ceramide	na	FUT9
lactoneotetraosylceramide	na	B3GNT2	B3GNT3	FUT1	FUT2	FUT9	ST3GAL6
lactose	na	B4GALT1	B4GALT2	GLB1	GLB1L	LALBA	LCT	TMPPE
lactose-6-phosphate	na	GLB1	GLB1L	LCT	TMPPE
lactosylceramide sulfate	na	GAL3ST1
lanosterol	na	CYP4F8	CYP51A1	DHCR24	LSS
lathosterol	na	CYP7A1	DHCR24	EBP	SC5D
lauric acid	na	ABCA1	ACOT1	ACOT2	ACOT4	ACOT6	ACOT7	ACSBG1	ACSBG2	ACSL1	ACSL3	ACSL4	ACSL5	ACSL6	AP1G1	BAAT	CA1	CA12	CA13	CA14	CA2	CA3	CA4	CA5A	CA5B	CA6	CA7	CA8	CA9	CD36	CEL	CYP4A11	CYP4A22	FABP1	FABP12	FABP2	FABP3	FABP4	FABP5	FABP6	FABP7	FABP9	FASN	LIPA	MEIKIN	NAE1	OLAH	SLC27A1	SLC27A2	SLC27A3	SLC27A4	SLC27A6
lauroyl-CoA	na	ACAA1	ACAA2	ACAD9	ACADL	ACADM	ACADVL	ACOT1	ACOT2	ACOT4	ACOT6	ACOT7	ACOX1	ACOX3	ACSBG1	ACSBG2	ACSL1	ACSL3	ACSL4	ACSL5	ACSL6	BAAT	CPT1A	CPT1B	CPT1C	CPT2	CRAT	ECHS1	EHHADH	GPAM	GPAT2	GPAT3	GPAT4	HADH	HADHA	HADHB	HSD17B4	MECR	MEIKIN	MYO5B	PECR	SLC27A2	SOAT1	SOAT2
lc3Cer	na	B3GALT1	B3GALT2	B3GALT5	B3GNT3	B3GNT5	B4GALT1	B4GALT2	B4GALT3	B4GALT4
lc4Cer	na	B3GALT1	B3GALT2	B3GALT5	FUT1	FUT2	FUT3	FUT5	FUT6	GBGT1	ST3GAL3	ST3GAL4
lepidimoide	na	SLC10A1
leucine	na	ABCA1	ALB	BCAT1	BCAT2	CLTRN	CMA1	CNDP2	CPA1	CPA2	CPA3	CPA5	CPA6	CTSA	CTSB	CTSC	CTSD	CTSE	CTSF	CTSG	CTSH	CTSK	CTSL	CTSO	CTSS	CTSV	CTSW	CTSZ	DPEP1	HACD1	HACD2	LAP3	LARS1	LGMN	NAPSA	SLC36A1	SLC38A1	SLC38A2	SLC38A4	SLC3A1	SLC3A2	SLC43A1	SLC43A2	SLC6A14	SLC6A15	SLC6A18	SLC6A19	SLC6A9	SLC7A1	SLC7A2	SLC7A3	SLC7A5	SLC7A6	SLC7A7	SLC7A8	SLC7A9	TPP1	TPSAB1	TPSB2	TPSD1
leukoaminochrome	na	CRYZ	NQO1
leukotriene A4	na	ALOX12	ALOX5	LTA4H	LTC4S	RNPEP	SLC22A10	SLCO1B1	SLCO2A1
leukotriene A5	na	LTA4H	LTC4S
leukotriene B4	na	ALOX12	ALOX5	CBR1	CBR3	CYP4F11	CYP4F2	CYP4F22	CYP4F3	CYP4F8	DHRS4	LTA4H	RNPEP	SLC22A10	SLCO1B1	SLCO2A1
leukotriene B5	na	CYP4F11	CYP4F2	CYP4F22	CYP4F3	CYP4F8	LTA4H
leukotriene C4	na	ABCA8	ABCC1	GGT1	GGT2	GGT5	GGT6	GGT7	GGTLC1	GGTLC2	GGTLC3	LTC4S	SLCO1B1	SLCO1B3
leukotriene C5	na	GGT1	GGT2	GGT5	GGT6	GGT7	GGTLC2	GGTLC3	LTC4S
leukotriene D5	na	GGT1	GGT2	GGT5	GGT6	GGT7	GGTLC2	GGTLC3
leukotriene E4	na	DGAT2L6	DPEP1	DPEP2	DPEP3	ESCO1	ESCO2	GLYATL3	HHAT	LCLAT1	LIPT1	LPCAT1	LPCAT2	LPCAT3	LPCAT4	LPGAT1	MBOAT1	MBOAT2	MBOAT4	MBOAT7	NAA10	NAA20	NAA40	NAA50	NAA60	NAA80	NAT10	NAT14	NAT16	NAT8	NAT9	PLA2G15	PLAAT2	PNPLA3	PORCN	SATL1	SH3GLB1	SLC22A10	SLCO1B1	YKT6	ZDHHC1	ZDHHC11	ZDHHC11B	ZDHHC12	ZDHHC13	ZDHHC14	ZDHHC15	ZDHHC16	ZDHHC17	ZDHHC18	ZDHHC19	ZDHHC2	ZDHHC20	ZDHHC21	ZDHHC22	ZDHHC23	ZDHHC24	ZDHHC3	ZDHHC4	ZDHHC5	ZDHHC6	ZDHHC7	ZDHHC8	ZDHHC9
leukotriene F4	na	SLC22A10	SLCO1B1	SLCO2A1
lignocerate	na	ABCA1	ACOT1	ACOT2	ACOT4	ACOT6	ACOT7	ACOT8	ACSBG1	ACSBG2	ACSL1	ACSL3	ACSL4	ACSL5	ACSL6	BAAT	CD36	CEL	FABP1	FABP12	FABP2	FABP3	FABP4	FABP5	FABP6	FABP7	FABP9	LIPA	MEIKIN	SLC27A1	SLC27A2	SLC27A3	SLC27A4	SLC27A6
limonene	na	CYP2C19	CYP2C9
linoleate	na	ABCA1	ACOT1	ACOT2	ACOT4	ACOT6	ACOT7	ACSBG1	ACSBG2	ACSL1	ACSL3	ACSL4	ACSL5	ACSL6	ALOX15	ALOX15B	BAAT	CD36	CEL	CYP19A1	CYP1A1	CYP1A2	CYP1B1	CYP2A13	CYP2A6	CYP2A7	CYP2B6	CYP2C18	CYP2C19	CYP2C8	CYP2C9	CYP2D6	CYP2E1	CYP2F1	CYP2J2	CYP2S1	CYP2U1	CYP3A4	CYP3A43	CYP3A5	CYP3A7	CYP4B1	CYP4F11	CYP4F12	CYP4F8	CYP4X1	CYP4Z1	FABP1	FABP12	FABP2	FABP3	FABP4	FABP5	FABP6	FABP7	FABP9	LIPA	MEIKIN	SLC27A1	SLC27A2	SLC27A3	SLC27A4	SLC27A6
linoleic-carnitine	na	CPT1A	CPT1B	CPT1C	CPT2	CRAT	SLC22A1	SLC22A4	SLC22A5	SLC22A9	SLC25A20	SLC25A29
linolenate	na	ABCA1	ACOT1	ACOT2	ACOT4	ACOT6	ACOT7	ACSBG1	ACSBG2	ACSL1	ACSL3	ACSL4	ACSL5	ACSL6	BAAT	CD36	CEL	FABP1	FABP12	FABP2	FABP3	FABP4	FABP5	FABP6	FABP7	FABP9	LIPA	MEIKIN	SLC27A1	SLC27A2	SLC27A3	SLC27A4	SLC27A6
linolenoyl-CoA	na	ACAA1	ACAA2	ACAD9	ACADL	ACADM	ACADS	ACADVL	ACOT1	ACOT2	ACOT4	ACOT6	ACOT7	ACSBG1	ACSBG2	ACSL1	ACSL3	ACSL4	ACSL5	ACSL6	BAAT	CPT1A	CPT1B	CPT1C	CPT2	CRAT	ECHS1	ELOVL1	ELOVL2	ELOVL3	ELOVL4	ELOVL5	ELOVL6	ELOVL7	FADS1	FADS2	FADS3	GPAM	GPAT2	GPAT3	GPAT4	HADH	HADHA	HADHB	HSD17B10	MEIKIN	SLC27A2	SOAT1	SOAT2
linoleoyl-CoA	na	ABCD1	ACAD9	ACADL	ACADM	ACADS	ACADVL	ACOT1	ACOT2	ACOT4	ACOT6	ACOT7	ACOX1	ACOX3	ACSBG1	ACSBG2	ACSL1	ACSL3	ACSL4	ACSL5	ACSL6	BAAT	BCAP31	CPT1A	CPT1B	CPT1C	CPT2	CRAT	DUSP9	ELOVL1	ELOVL2	ELOVL3	ELOVL4	ELOVL5	ELOVL6	ELOVL7	FADS1	FADS2	FADS3	GPAM	GPAT2	GPAT3	GPAT4	HADHA	HADHB	IDH3G	L1CAM	MEIKIN	PDZD4	PLXNB3	PNCK	SLC27A2	SLC27A4	SLC6A8	SOAT1	SOAT2	SRPK3	SSR4
lipid droplet	na	BSCL2	CIDEA	FABP4	FITM1	FITM2	PLIN1	PLIN2	PLIN3	PLIN4	PPP1CA	PPP1CB	PPP1CC	PRKACA	PRKACB	PRKACG
lipoamide	na	AMT	BCKDHA	BCKDHB	DHTKD1	DLD	GCSH	GLDC	OGDH	OGDHL	PDHA1	PDHA2	PDHB	TMEM91
lipoic acid	na	CEL	DLD	LIPA	LIPT1	SLC5A6
lipoxin A4	na	EPHX1	EPHX2	HPGD
lipoxin B4	na	ALOX5	EPHX1	EPHX2
lipoyl-AMP	na	LIPT1
lipoyl-[ACP]	na	LIAS	LIPT2
lipoyllysine	na	CEL	LIPA
lipoylprotein	na	AMT	DLD	GCSH	GLDC
lithocholate	na	ABCB11	ABCC11	ABCC3	BAAT	CYP3A4	CYP8B1	SLC10A1	SLCO1A2	SLCO1B3	SULT2A1	UGT1A3	UGT2A1	UGT2A3	UGT2B7
lovastatin lactone form	na	ABCB1	CYP2C8	CYP3A4	CYP3A5	PON3
lovastatin-hydroxyacid form	na	ABCB1	CYP2C8	CYP3A4	CYP3A5	PON3
lysine	na	AASS	ALB	BTD	CEL	CTSA	CTSB	CTSC	CTSD	CTSE	CTSF	CTSG	CTSH	CTSK	CTSL	CTSO	CTSS	CTSV	CTSW	CTSZ	DHPS	HACD1	HACD2	KARS1	LGMN	LIPA	NAPSA	SLC22A5	SLC25A15	SLC25A2	SLC36A1	SLC38A4	SLC3A1	SLC3A2	SLC6A14	SLC6A9	SLC7A1	SLC7A2	SLC7A3	SLC7A5	SLC7A6	SLC7A7	SLC7A9	TPP1
lysosomal-enzyme-D-mannose	na	GNPTAB
lysosomal-enzyme-N-acetyl-D-glucosaminyl-phospho-D-mannose	na	GNPTAB
lysyl-proline	na	ACE	ACE2
m2emgacpail heparan sulfate	na	PIGB	PIGF	PIGG	PIGN	PIGO	PIGZ
m2gacpail heparan sulfate	na	PIGB	PIGN	PIGV
m3emgacpail heparan sulfate	na	PIGF	PIGG	PIGO	PIGZ
m3gacpail heparan sulfate	na	GPAA1	PIGB	PIGF	PIGG	PIGK	PIGN	PIGO	PIGS	PIGT	PIGU
m3gacpail_prot heparan sulfate	na	GPAA1	PIGK	PIGS	PIGT	PIGU
m7G(5)pppAm	na	METTL3
m7G(5)pppR-RNA	na	CMTR1	RNMT
m7G(5)pppRm-RNA (mRNA containing a 2-O-methylpurine cap)	na	CMTR1
m7G(5)pppm6Am (mRNA containing an N6,2-O-dimethyladenosine cap)	na	METTL3
malate	na	FH	MDH1	MDH1B	MDH2	ME1	ME2	ME3	RWDD2A	SLC25A1	SLC25A10	SLC25A11
malonate	na	SLC25A10
malonic-dialdehyde	na	TBXAS1
malonyl-CoA	na	ACACA	ACACB	CPT1A	CPT1B	CPT1C	CPT2	CRAT	CTSA	ELOVL1	ELOVL2	ELOVL3	ELOVL4	ELOVL5	ELOVL6	ELOVL7	FASN	HIRIP3	LOXL2	MCAT	MLYCD
malonyl-[ACP]	na	FASN	MCAT	OXSM
malonyl-carnitin	na	CPT1A	CPT1B	CPT1C	CPT2	CRAT	SLC22A1	SLC22A4	SLC22A9	SLC25A20	SLC25A29
maltodecaose	na	AMY1A	AMY1B	AMY1C	AMY2A	AMY2B	LYZL1
maltoheptaose	na	AMY1A	AMY1B	AMY1C	AMY2A	AMY2B	LYZL1
maltohexaose	na	AMY1A	AMY1B	AMY1C	AMY2A	AMY2B	LYZL1
maltononaose	na	AMY1A	AMY1B	AMY1C	AMY2A	AMY2B	LYZL1
maltopentaose	na	AMY1A	AMY1B	AMY1C	AMY2A	AMY2B	LYZL1
maltose	na	AMY1A	AMY1B	AMY1C	AMY2A	AMY2B	CAPN3	GAA	GANC	LYZL1	MGAM	SI	SLC2A3
maltotetraose	na	AMY1A	AMY1B	AMY1C	AMY2A	AMY2B	LYZL1
maltotriose	na	AMY1A	AMY1B	AMY1C	AMY2A	AMY2B	GAA	GANC	LYZL1	MGAM
mannose	na	HK1	HK2	HK3	HKDC1	MAN1A1	MAN1A2	MAN1B1	MAN1C1	MAN2A1	MAN2A2	MAN2B1	MAN2B2	MAN2C1	MANBA	SLC2A1	SLC2A2	SLC2A3	SLC5A9
mannose-1-phosphate	na	ADPRM	AMIGO3	FAM20B	FGGY	FN3K	FN3KRP	GMPPA	GMPPB	NOL9	NUDT5	NUDT9	PMM1	PMM2	POLR3H	RNF123
mannose-6-phosphate	na	HK1	HK2	HK3	HKDC1	MPI	NANS	PMM1	PMM2	POLR3H
margaric acid	na	ABCA1	ACOT1	ACOT2	ACOT4	ACOT6	ACOT7	ACSBG1	ACSBG2	ACSL1	ACSL3	ACSL4	ACSL5	ACSL6	BAAT	CD36	CEL	FABP1	FABP12	FABP2	FABP3	FABP4	FABP5	FABP6	FABP7	FABP9	FASN	LIPA	MEIKIN	OLAH	SLC27A1	SLC27A2	SLC27A3	SLC27A4	SLC27A6
mead acid	na	ABCA1	ACOT1	ACOT2	ACOT4	ACOT6	ACOT7	ACSBG1	ACSBG2	ACSL1	ACSL3	ACSL4	ACSL5	ACSL6	BAAT	CD36	CEL	FABP1	FABP12	FABP2	FABP3	FABP4	FABP5	FABP6	FABP7	FABP9	LIPA	MEIKIN	SLC27A1	SLC27A2	SLC27A3	SLC27A4	SLC27A6
melatonin	na	ASMT	CYP1A1	CYP1A2	CYP1B1	CYP2C19	IDO1	IDO2
mem2emgacpail heparan sulfate	na	GPAA1	PIGF	PIGG	PIGK	PIGO	PIGS	PIGT	PIGU	PIGZ
mem2emgacpail_prot heparan sulfate	na	GPAA1	PIGK	PIGS	PIGT	PIGU
memgacpail heparan sulfate	na	PIGB	PIGN	PIGV
mercaptopyruvate	na	GOT1	GOT2	LDHAL6A	LDHAL6B	LDHB	LDHC	MPST	TST	UEVLD
mesaconate	na	SUCLA2	SUCLG1	SUCLG2
mesaconyl-CoA	na	SUCLA2	SUCLG1	SUCLG2
metformin	na	SLC22A1	SLC22A2	SLC47A1	SLC47A2
methacrylyl-CoA	na	ACADS	ACADSB	ECHS1	EHHADH	HADHA
methaneselenol	na	CTH	SCLY
methanol	na	AADAC	ADH1A	ADH1B	ADH1C	ADH4	ADH5	ADH6	ADH7	ADHFE1	CAT	CYP2C18	EPX	LPO	MPO	PRDX6	PXDN	PXDNL	TPO	ZADH2
methionine	na	ABHD14A-ACY1	ACY1	ALB	BHMT	BHMT2	CLTRN	CTSA	CTSB	CTSC	CTSD	CTSE	CTSF	CTSG	CTSH	CTSK	CTSL	CTSO	CTSS	CTSV	CTSW	CTSZ	HACD1	HACD2	IL4I1	LGMN	LIAS	LIPT2	MARS1	MAT1A	MAT2A	MAT2B	MTR	NAGS	NAPSA	SLC22A5	SLC36A1	SLC38A1	SLC38A2	SLC38A4	SLC3A1	SLC3A2	SLC43A1	SLC43A2	SLC6A14	SLC6A15	SLC6A18	SLC6A19	SLC6A9	SLC7A1	SLC7A2	SLC7A3	SLC7A5	SLC7A6	SLC7A7	SLC7A8	SLC7A9	TAT	TPP1
methionyl-peptide	na	PDF
methyl-indole-3-acetate	na	COMT	LRTOMT
methylamine	na	AOC1	AOC2	AOC3	AQP8	MAOA	MAOB	RHBG	RHCG
methylarsonate	na	AS3MT
methylglyoxal	na	AKR1A1	AKR1B1	AKR1B10	AKR7A2	AOC3	AUH	CYP2E1	GLO1	GLOD4	GRHPR	ZADH2
methylimidazole-acetaldehyde	na	ALDH1A3	ALDH3A1	ALDH3B1	ALDH3B2	AOC1	AOC2	AOC3	MAOA	MAOB
methylimidazoleacetic acid	na	ALDH1A3	ALDH3A1	ALDH3B1	ALDH3B2
methylmalonate	na	ALDH1B1	ALDH2	ALDH3A2	ALDH6A1	ALDH7A1	ALDH9A1	AOX1
methylmalonyl-CoA	na	MCEE	MLYCD	PCCA	PCCB
methylthioribose-1p	na	MRI1	MTAP
mgacpail heparan sulfate	na	PIGM	PIGN	PIGV	PIGX
mitooxidized thioredoxin	na	RRM1	RRM2	RRM2B	TXN	TXN2	TXNRD1	TXNRD2	TXNRD3
mitothioredoxin	na	RRM1	RRM2	RRM2B	TXN	TXN2	TXNRD1	TXNRD2	TXNRD3
molybdopterin	na	GPHN	MOCS2
monofucosyllactoisooctaosylceramide	na	FUT1	FUT2
monosialylgalactosylgloboside	na	ST3GAL1	ST3GAL2	ST3GAL4	ST8SIA1
murideoxycholic acid	na	ABCB11	ABCC3
myo-inositol-hexakisphosphate	na	IP6K1	IP6K2	IP6K3	IPPK	NUDT10	NUDT11	NUDT3	NUDT4	PPIP5K1	PPIP5K2
myo-inositol-polyphosphate	na	NUDT10	NUDT11	NUDT3	NUDT4
myristic acid	na	ABCA1	ACOT1	ACOT2	ACOT4	ACOT6	ACOT7	ACSBG1	ACSBG2	ACSL1	ACSL3	ACSL4	ACSL5	ACSL6	BAAT	CD36	CEL	CYP4A11	CYP4A22	FABP1	FABP12	FABP2	FABP3	FABP4	FABP5	FABP6	FABP7	FABP9	FASN	LIPA	MEIKIN	OLAH	SLC27A1	SLC27A2	SLC27A3	SLC27A4	SLC27A6
myristoyl-CoA	na	ACAA1	ACAA2	ACAD9	ACADL	ACADM	ACADS	ACADVL	ACOT1	ACOT2	ACOT4	ACOT6	ACOT7	ACOX1	ACOX3	ACSBG1	ACSBG2	ACSL1	ACSL3	ACSL4	ACSL5	ACSL6	BAAT	CPT1A	CPT1B	CPT1C	CPT2	CRAT	EHHADH	FADS2	GPAM	GPAT2	GPAT3	GPAT4	HADHA	HADHB	HSD17B4	MECR	MEIKIN	MYO5B	NMT1	NMT2	PECR	SCD	SCD5	SLC27A2	SOAT1	SOAT2
n2m2masn	na	FUT8	MGAT2	MGAT3	MGAT4A	MGAT4B	MGAT4C
n2m2mn	na	CTSA	GALNS	GLB1	HEXA	HEXB	HEXD	NEU1
n2m2nm	na	AGA	ENGASE
n2m2nmasn	na	AGA	MGAT3
n2m2nmn	na	ENGASE	HEXA	HEXB	HEXD
n3m2masn	na	MGAT4A	MGAT4B	MGAT4C	MGAT5
n4m2masn	na	MGAT5
nLc5Cer	na	B3GNT2	B3GNT3	B3GNT4	B4GALT1	B4GALT2	B4GALT3	B4GALT4	B4GAT1
nLc5Cer(G00051)	na	FUT1	FUT2	GBGT1
nLc6Cer	na	B3GNT2	B3GNT3	B3GNT4	B4GALT1	B4GALT2	B4GALT3	B4GALT4	B4GAT1	FUT1	FUT2	FUT3	FUT4	FUT5	FUT6	FUT9	GCNT2	ST3GAL6
nLc7Cer	na	B3GNT2	B3GNT3	B3GNT4	B4GAT1
nLc8Cer	na	B3GNT3	FUT3	FUT4	FUT5	FUT6	FUT9
naphthalene	na	CYP1A1	CYP1B1	CYP2C18	CYP2C19	CYP2C8	CYP2C9	CYP3A4	CYP3A43	CYP3A5	CYP3A7	CYP3A7-CYP3A51P
naphthalene-1,2-diol	na	AKR1C1	AKR1C2	AKR1C3	AKR1C4	DHDH
neocasomorphin	na	ACE2
neocasomorphin (1-5)	na	ACE2
nervonic acid	na	ABCA1	ACOT1	ACOT2	ACOT4	ACOT6	ACOT7	ACSBG1	ACSBG2	ACSL1	ACSL3	ACSL4	ACSL5	ACSL6	BAAT	CD36	CEL	FABP1	FABP12	FABP2	FABP3	FABP4	FABP5	FABP6	FABP7	FABP9	LIPA	MEIKIN	SLC27A1	SLC27A2	SLC27A3	SLC27A4	SLC27A5	SLC27A6
neungc	na	CMAS
neuromedin B	na	TPP1
neuromedin B(1-3)	na	TPP1
neuromedin B(4-10)	na	TPP1
neuromedin N	na	CPA1	CPA2	CPA3	CPA5	CPA6
neuromedin N(1-4)	na	CPA1	CPA2	CPA3	CPA5	CPA6
neurotensin	na	NLN
neurotensin 1-10	na	NLN
neurotensin 11-13	na	NLN
nicotinamide	na	PNP	ART1	ART3	ART4	ART5	BST1	CD38	NAMPT	NNMT	PARP1	PARP10	PARP11	PARP12	PARP14	PARP15	PARP16	PARP2	PARP3	PARP4	PARP6	PARP8	PARP9	SIRT6	TIPARP	TNKS	TNKS2	ZC3HAV1
nicotinamide D-ribonucleotide	na	ACP3	NAMPT	NMNAT1	NMNAT2	NMNAT3	NMRK1	NMRK2	NT5C	NT5C1A	NT5C1B	NT5C1B-RDH14	NT5C2	NT5C3A	NT5C3B	NT5E	NT5M	NUDT12
nicotinamide ribonucleoside	na	PNP	ACP3	NMRK1	NMRK2	NT5C	NT5C1A	NT5C1B	NT5C1B-RDH14	NT5C2	NT5C3A	NT5C3B	NT5E	NT5M
nicotinate	na	PNP	NAPRT	SLC22A13	SLC5A8
nicotinate D-ribonucleoside	na	PNP	ACP3	NMRK1	NMRK2	NT5C	NT5C1A	NT5C1B	NT5C1B-RDH14	NT5C2	NT5C3A	NT5C3B	NT5E	NT5M	RBAK
nicotinate ribonucleotide	na	ACP3	ENPP1	ENPP3	NAPRT	NMNAT1	NMNAT2	NMNAT3	NMRK1	NMRK2	NT5C	NT5C1A	NT5C1B	NT5C1B-RDH14	NT5C2	NT5C3A	NT5C3B	NT5E	NT5M	NUDT12	QPRT	RBAK
nifedipine	na	CYP3A4
nitrite	na	EPX	LPO	MPO	PRDX6	PXDN	PXDNL
nitryl-chloride	na	EPX	LPO	MPO	PRDX6	PXDN	PXDNL
nm2masn	na	MAN2A1	MAN2A2	MGAT2
nm4masn	na	MAN2A1	MAN2A2	MGAT1
noladin-ether	na	FAAH
nonadecanoyl-CoA	na	ACAA2	ACAD9	ACADL	ACADM	ACADVL	ACOT1	ACOT2	ACOT4	ACOT6	ACOT7	ACSBG1	ACSBG2	ACSL1	ACSL3	ACSL4	ACSL5	ACSL6	BAAT	CPT1A	CPT1B	CPT1C	CPT2	CRAT	ELOVL1	ELOVL2	ELOVL3	ELOVL4	ELOVL5	ELOVL6	ELOVL7	GPAM	GPAT2	GPAT3	GPAT4	HADHA	HADHB	MEIKIN	SLC27A2	SOAT1	SOAT2	TECR	TECRL
nonadecanoylcarnitine	na	CPT1A	CPT1B	CPT1C	CPT2	CRAT	SLC22A1	SLC22A4	SLC22A5	SLC22A9	SLC25A20	SLC25A29
nonadecylic acid	na	ABCA1	ACOT1	ACOT2	ACOT4	ACOT6	ACOT7	ACSBG1	ACSBG2	ACSL1	ACSL3	ACSL4	ACSL5	ACSL6	BAAT	CD36	CEL	FABP1	FABP12	FABP2	FABP3	FABP4	FABP5	FABP6	FABP7	FABP9	LIPA	MEIKIN	SLC27A1	SLC27A2	SLC27A3	SLC27A4	SLC27A6
nonanoic acid	na	ACSM1	ACSM2A	ACSM2B	ACSM3	ACSM4	ACSM5	CD36	FABP1	FABP12	FABP2	FABP3	FABP4	FABP5	FABP6	FABP7	FABP9	SLC27A1	SLC27A3	SLC27A4	SLC27A6
nonanoyl-CoA	na	ACAA2	ACAD9	ACADM	ACSM1	ACSM2A	ACSM2B	ACSM3	ACSM4	ACSM5	ECHS1	HADH	HADHA	HADHB
nonanoyl-[ACP]	na	FASN
noradrenaline	na	COMT	DBH	LRTOMT	MAOA	MAOB	PNMT	SLC18A1	SLC18A2	SLC22A1	SLC22A2	SLC22A3	SLC29A4	SLC6A2	SLC6A3	SLC7A9	SLCO1A2	SLCO1B3	SULT1A3
noradrenochrome	na	CRYZ	GSTA1	GSTA2	GSTA3	GSTA4	GSTA5	GSTK1	GSTM1	GSTM2	GSTM3	GSTM4	GSTM5	GSTO1	GSTO2	GSTP1	GSTT2	GSTT2B	GSTZ1	HPGDS	MGST1	MGST2	MGST3
noradrenochrome-O-semiquinone	na	CRYZ
norepinephrine sulfate	na	SULT1A3
normetanephrine	na	COMT	LRTOMT	MAOA	MAOB
ocosatetraenoylcarnitine	na	CPT1A	CPT1B	CPT1C	CPT2	CRAT	SLC22A1	SLC22A4	SLC22A5	SLC22A9	SLC25A20	SLC25A29
octadecatrienoylcarnitine	na	CPT1A	CPT1B	CPT1C	CPT2	CRAT	SLC22A1	SLC22A4	SLC22A5	SLC22A9	SLC25A20	SLC25A29
octadecenoylcarnitine(11)	na	CPT1A	CPT1B	CPT1C	CPT2	CRAT	SLC22A1	SLC22A4	SLC22A5	SLC22A9	SLC25A20	SLC25A29
octadecenoylcarnitine(5)	na	CPT1A	CPT1B	CPT1C	CPT2	CRAT	SLC22A1	SLC22A4	SLC22A5	SLC22A9	SLC25A20	SLC25A29
octadecenoylcarnitine(7)	na	CPT1A	CPT1B	CPT1C	CPT2	CRAT	SLC22A1	SLC22A4	SLC22A5	SLC22A9	SLC25A20	SLC25A29
octanoic acid	na	ACSM1	ACSM2A	ACSM2B	ACSM3	ACSM4	ACSM5	CD36	FABP1	FABP12	FABP2	FABP3	FABP4	FABP5	FABP6	FABP7	FABP9	SLC27A1	SLC27A3	SLC27A4	SLC27A6
octanoyl-CoA	na	ACAA1	ACAA2	ACAD9	ACADM	ACADS	ACOX1	ACOX3	ACSM1	ACSM2A	ACSM2B	ACSM3	ACSM4	ACSM5	CPT1A	CPT1B	CPT1C	CROT	ECHS1	EHHADH	FASN	HADH	HADHA	HADHB	HSD17B4	MECR	MYO5B	PECR
octanoyl-[ACP]	na	FASN	LIAS	LIPT2	OXSM
oleate	na	ABCA1	ACOT1	ACOT2	ACOT4	ACOT6	ACOT7	ACSBG1	ACSBG2	ACSL1	ACSL3	ACSL4	ACSL5	ACSL6	BAAT	CD36	CEL	FABP1	FABP12	FABP2	FABP3	FABP4	FABP5	FABP6	FABP7	FABP9	LIPA	MEIKIN	OLAH	SLC27A1	SLC27A2	SLC27A3	SLC27A4	SLC27A6
oleoyl-CoA	na	ACAA1	ACAA2	ACAD9	ACADL	ACADM	ACADS	ACADVL	ACOT1	ACOT2	ACOT4	ACOT6	ACOT7	ACOX1	ACOX3	ACSBG1	ACSBG2	ACSL1	ACSL3	ACSL4	ACSL5	ACSL6	BAAT	CPT1A	CPT1B	CPT1C	CPT2	CRAT	EHHADH	ELOVL1	ELOVL2	ELOVL3	ELOVL4	ELOVL5	ELOVL6	ELOVL7	FADS1	FADS2	FADS3	FADS6	GPAM	GPAT2	GPAT3	GPAT4	HADHA	HADHB	HSD17B4	MEIKIN	MYO5B	SCD	SCD5	SLC27A2	SLC27A4	SOAT1	SOAT2
omega-3-arachidonic acid	na	ABCA1	ACOT1	ACOT2	ACOT4	ACOT6	ACOT7	ACSBG1	ACSBG2	ACSL1	ACSL3	ACSL4	ACSL5	ACSL6	BAAT	CD36	CEL	FABP1	FABP12	FABP2	FABP3	FABP4	FABP5	FABP6	FABP7	FABP9	LIPA	MEIKIN	SLC27A1	SLC27A2	SLC27A3	SLC27A4	SLC27A6
omega-COOH-dinor-LTE4-CoA	na	ACAA1	ACOT1	ACOT2	ACOT4	ACOT6	ACOT7	ACOX1	ACOX2	ACOX3	BAAT	MYO5B
omega-COOH-tetranor-LTE3	na	ACOT8	BAAT
omega-COOH-tetranor-LTE3-CoA	na	ACAA1	ACOT8	ACOX1	ACOX3	BAAT	MYO5B
omega-carboxy-trinor-LTB4	na	ACOT1	ACOT2	ACOT4	ACOT6	ACOT7	BAAT
omega-muricholic acid	na	ABCB11	ABCC3	SLC10A1
omeprazole	na	CYP2C19
ornithine	na	ABHD14A-ACY1	ACY1	ARG1	ARG2	GATM	OAT	ODC1	OTC	SLC25A15	SLC25A2	SLC38A4	SLC3A1	SLC7A1	SLC7A2	SLC7A3	SLC7A5	SLC7A6	SLC7A9
orotate	na	DHODH	SLC22A7	UMPS
orotidine-5-phosphate	na	UMPS
oxalate	na	HAO1	HAO2	LDHAL6A	LDHAL6B	LDHB	LDHC	LDHD	SLC25A1	SLC25A10	SLC26A1	SLC26A2	SLC26A3	SLC26A6	UEVLD
oxalosuccinate	na	IDH1	IDH2
oxidized adrenal ferredoxin	na	CYP11A1
oxidized dithiothreitol	na	SCLY	VKORC1
oxidized ferredoxin	na	CYP11B1	CYP11B2	FDXR
oxidized thioredoxin	na	MSRA	RRM1	RRM2	RRM2B	SULT1A3	TXN	TXN2	TXNRD1	TXNRD2	TXNRD3
oxypurinol	na	AOX1	SLC22A7	XDH
oxytocin	na	PREP
oxytocin 1-8	na	PREP
paclitaxel	na	CYP2C8
palmitate	na	ABCA1	ABCD1	ACOT1	ACOT2	ACOT4	ACOT6	ACOT7	ACSBG1	ACSBG2	ACSL1	ACSL3	ACSL4	ACSL5	ACSL6	BAAT	CD36	CEL	CLPS	CYP4A11	CYP4A22	CYP4F2	CYP4F3	EGFL8	FABP1	FABP12	FABP2	FABP3	FABP4	FABP5	FABP6	FABP7	FABP9	FASN	GNPAT	LIPA	MEIKIN	OLAH	PGAP1	PPT1	PPT2	SGPL1	SLC27A1	SLC27A2	SLC27A3	SLC27A4	SLC27A6
palmitolate	na	ABCA1	ACOT1	ACOT2	ACOT4	ACOT6	ACOT7	ACSBG1	ACSBG2	ACSL1	ACSL3	ACSL4	ACSL5	ACSL6	BAAT	CD36	CEL	FABP1	FABP12	FABP2	FABP3	FABP4	FABP5	FABP6	FABP7	FABP9	LIPA	MEIKIN	OLAH	SLC27A1	SLC27A2	SLC27A3	SLC27A4	SLC27A6
palmitoleoyl-CoA	na	ACAA1	ACAA2	ACAD9	ACADL	ACADM	ACADS	ACADVL	ACOT1	ACOT2	ACOT4	ACOT6	ACOT7	ACOX1	ACOX3	ACSBG1	ACSBG2	ACSL1	ACSL3	ACSL4	ACSL5	ACSL6	BAAT	CPT1A	CPT1B	CPT1C	CPT2	CRAT	ELOVL1	ELOVL2	ELOVL4	ELOVL5	ELOVL6	GPAM	GPAT2	GPAT3	GPAT4	HADHA	HADHB	MEIKIN	MYO5B	SCD	SCD5	SLC27A2	SOAT1	SOAT2
palmitoleoyl-carnitine	na	CPT1A	CPT1B	CPT1C	CPT2	CRAT	SLC22A1	SLC22A4	SLC22A5	SLC22A9	SLC25A20	SLC25A29
palmitoyl-CoA	na	ABCD1	ACAA1	ACAA2	ACAD9	ACADL	ACADM	ACADS	ACADVL	ACOT1	ACOT2	ACOT4	ACOT6	ACOT7	ACOX1	ACOX3	ACSBG1	ACSBG2	ACSL1	ACSL3	ACSL4	ACSL5	ACSL6	AWAT1	AWAT2	BAAT	BCAP31	CPT1A	CPT1B	CPT1C	CPT2	CRAT	CTSA	DGAT1	DGAT2	DUSP9	EGFL8	EHHADH	ELOVL1	ELOVL2	ELOVL3	ELOVL4	ELOVL5	ELOVL6	ELOVL7	FABP1	FAR1	FAR2	GNPAT	GPAM	GPAT2	GPAT3	GPAT4	HADHA	HADHB	HSD17B4	IDH3G	L1CAM	LRAT	MECR	MEIKIN	MYO5B	PDZD4	PECR	PIGW	PLXNB3	PNCK	PPT1	PPT2	SCD	SCD5	SLC27A2	SLC27A4	SLC6A8	SOAT1	SOAT2	SPTLC1	SPTLC2	SPTLC3	SRPK3	SSR4
pantetheine	na	GCDH	PANK1	PANK2	PANK3	PANK4	SYCE2	VNN1	VNN2
pantothenate	na	PANK1	PANK2	PANK3	PANK4	SLC5A6	VNN1	VNN2
paragloboside	na	B3GNT2	B3GNT3	B3GNT4	B4GALT1	B4GALT2	B4GALT3	B4GALT4	B4GAT1	FUT1	FUT2	FUT3	FUT4	FUT5	FUT6	FUT9	GBGT1	ST3GAL6
pentadecanoyl-CoA	na	ACAA2	ACAD9	ACADL	ACADM	ACADS	ACADVL	ACOT1	ACOT2	ACOT4	ACOT6	ACOT7	ACSBG1	ACSBG2	ACSL1	ACSL3	ACSL4	ACSL5	ACSL6	BAAT	CPT1A	CPT1B	CPT1C	CPT2	CRAT	GPAM	GPAT2	GPAT3	GPAT4	HADHA	HADHB	MEIKIN	SLC27A2	SOAT1	SOAT2
pentadecanoyl-[ACP]	na	FASN	OLAH
pentadecanoylcarnitine	na	CPT1A	CPT1B	CPT1C	CPT2	CRAT	SLC22A1	SLC22A4	SLC22A5	SLC22A9	SLC25A20	SLC25A29
pentadecylic acid	na	ABCA1	ACOT1	ACOT2	ACOT4	ACOT6	ACOT7	ACSBG1	ACSBG2	ACSL1	ACSL3	ACSL4	ACSL5	ACSL6	BAAT	CD36	CEL	FABP1	FABP12	FABP2	FABP3	FABP4	FABP5	FABP6	FABP7	FABP9	FASN	LIPA	MEIKIN	OLAH	SLC27A1	SLC27A2	SLC27A3	SLC27A4	SLC27A6
pentaglutamyl-folate(DHF)	na	FPGS	GGH
pentaglutamyl-folate(THF)	na	FPGS	GGH
pentanoyl-CoA	na	ACAA2	ACADM	ACADS	ACADSB	ACSM1	ACSM2A	ACSM2B	ACSM3	ACSM4	ACSM5	ECHS1	HADH	HADHA	HADHB
pentanoyl-[ACP]	na	FASN
peptide-2-(3-carboxy-3-aminopropyl)-L-histidine	na	DPH5
peptide-2-[3-carboxy-3-(methylammonio)propyl]-L-histidine	na	DPH5
peptide-3-hydroxy-L-aspartate	na	ASPH	HIF1AN
peptide-L-aspartate	na	ASPH	HIF1AN	NGLY1
peptide-L-methionine	na	MSRA
peptide-L-methionine-(S)-S-oxide	na	MSRA
peptidyl-L-lysyl-peptide	na	LOX	LOXL2
peptidyl-allysyl-peptide	na	LOX	LOXL2
peptidylamidoglycolate	na	PAM
peptidylglycine	na	PAM
peptidylproline-(omega=0)	na	CWC27	FKBP10	FKBP11	FKBP14	FKBP1A	FKBP1B	FKBP2	FKBP3	FKBP4	FKBP5	FKBP6	FKBP7	FKBP8	FKBP9	NKTR	PIN1	PIN4	PPIA	PPIAL4A	PPIAL4C	PPIAL4E	PPIAL4G	PPIB	PPIC	PPID	PPIE	PPIF	PPIG	PPIH	PPIL1	PPIL2	PPIL3	PPIL4	PPIL6	PPWD1
peptidylproline-(omega=180)	na	CWC27	FKBP10	FKBP11	FKBP14	FKBP1A	FKBP1B	FKBP2	FKBP3	FKBP4	FKBP5	FKBP6	FKBP7	FKBP8	FKBP9	NKTR	PIN1	PIN4	PPIA	PPIAL4A	PPIAL4C	PPIAL4E	PPIAL4G	PPIB	PPIC	PPID	PPIE	PPIF	PPIG	PPIH	PPIL1	PPIL2	PPIL3	PPIL4	PPIL6	PPWD1
perillic acid	na	ALDH1B1	ALDH2	ALDH3A2	ALDH7A1	ALDH9A1
perillyl alcohol	na	CYP2C19	CYP2C9
perillyl aldehyde	na	ALDH1B1	ALDH2	ALDH3A2	ALDH7A1	ALDH9A1
phenethylamine	na	AOC1	AOC2	AOC3	DDC	MAOA	MAOB
phenylacetaldehyde	na	ALDH1A3	ALDH3A1	ALDH3B1	ALDH3B2	AOC1	AOC2	AOC3	MAOA	MAOB
phenylacetate	na	ALDH1A3	ALDH3A1	ALDH3B1	ALDH3B2	FAAH2
phenylacetyl-CoA	na	GLYAT
phenylacetylglycine	na	GLYAT
phenylalanine	na	ABCA1	ACE2	ALB	CLTRN	CMA1	CTSA	CTSB	CTSC	CTSD	CTSE	CTSF	CTSG	CTSH	CTSK	CTSL	CTSO	CTSS	CTSV	CTSW	CTSZ	DDC	EPX	FARSA	FARSB	GOT1	GOT2	HACD1	HACD2	LGMN	LPO	NAPSA	PAH	PRDX6	PXDN	PXDNL	SLC16A10	SLC36A1	SLC38A1	SLC38A2	SLC38A4	SLC3A1	SLC3A2	SLC43A1	SLC43A2	SLC6A14	SLC6A18	SLC6A19	SLC7A1	SLC7A2	SLC7A3	SLC7A5	SLC7A6	SLC7A7	SLC7A8	SLC7A9	TAT	TPP1
phenylpyruvate	na	GOT1	GOT2	HPD	MIF	MPC1	MPC2	SLC16A1	SLC16A3	SLC16A7	TAT
phosphatidate-CL pool	na	ABHD5	AGPAT1	AGPAT2	AGPAT3	AGPAT4	AGPAT5	CDS1	CDS2	LCLAT1	MBOAT1	MBOAT2
phosphatidate-LD-PC pool	na	ABHD5	AGPAT1	AGPAT2	AGPAT3	AGPAT4	AGPAT5	LCLAT1	LPIN1	LPIN2	LPIN3	MBOAT1	MBOAT2	PLD1	PLD2	PLD3	PLD4	PLD6	PLPP1	PLPP2	PLPP3	PLPP4	PLPP5	PLPPR2	PLPPR3	PLPPR4
phosphatidate-LD-PE pool	na	ABHD5	AGPAT1	AGPAT2	AGPAT3	AGPAT4	AGPAT5	LCLAT1	LPIN1	LPIN2	LPIN3	MBOAT1	MBOAT2	PLD1	PLD2	PLD3	PLD4	PLPP1	PLPP2	PLPP3	PLPP4	PLPP5	PLPPR2	PLPPR3	PLPPR4
phosphatidate-LD-PI pool	na	ABHD5	AGPAT1	AGPAT2	AGPAT3	AGPAT4	AGPAT5	CDS1	CDS2	GPLD1	LCLAT1	LPIN1	LPIN2	LPIN3	MBOAT1	MBOAT2	PLD1	PLD2	PLPP1	PLPP2	PLPP3	PLPP4	PLPP5	PLPPR2	PLPPR3	PLPPR4
phosphatidate-LD-PS pool	na	ABHD5	AGPAT1	AGPAT2	AGPAT3	AGPAT4	AGPAT5	LCLAT1	LPIN1	LPIN2	LPIN3	MBOAT1	MBOAT2	PLD1	PLD2	PLD3	PLD4	PLPP1	PLPP2	PLPP3	PLPP4	PLPP5	PLPPR2	PLPPR3	PLPPR4
phosphatidate-LD-SM pool	na	ABHD5	AGPAT1	AGPAT2	AGPAT3	AGPAT4	AGPAT5	LCLAT1	LPIN1	LPIN2	LPIN3	MBOAT1	MBOAT2	PLPP1	PLPP2	PLPP3	PLPP4	PLPP5	PLPPR2	PLPPR3	PLPPR4
phosphatidate-LD-TAG pool	na	ABHD5	AGPAT1	AGPAT2	AGPAT3	AGPAT4	AGPAT5	DGKA	DGKB	DGKD	DGKE	DGKG	DGKH	DGKI	DGKK	DGKQ	DGKZ	LCLAT1	LPIN1	LPIN2	LPIN3	MBOAT1	MBOAT2	PLPP1	PLPP2	PLPP3	PLPP4	PLPP5	PLPPR2	PLPPR3	PLPPR4
phosphatidate-bile-PC pool	na	ABHD5	AGPAT1	AGPAT2	AGPAT3	AGPAT4	AGPAT5	LCLAT1	LPIN1	LPIN2	LPIN3	MBOAT1	MBOAT2	PLPP1	PLPP2	PLPP3	PLPP4	PLPP5	PLPPR2	PLPPR3	PLPPR4
phosphatidylinositol-3,4,5-trisphosphate	na	ASB12	CTDSPL2	DUSP11	FIG4	HCST	INPP5D	INPP5F	INPPL1	MDP1	MTMR1	MTMR14	MTMR2	MTMR6	MTMR7	MTMR8	NT5C	NT5DC3	NT5M	PHPT1	PIK3CA	PIK3CB	PIK3CD	PIK3CG	PIK3R1	PIK3R2	PIK3R3	PIK3R5	PIK3R6	PIP4K2A	PIP4K2B	PIP4K2C	PIP5K1A	PIP5K1B	PIP5K1C	PIP5KL1	PLPP6	PLPP7	PLPPR5	PMPCA	PTEN	PTPDC1	PTPRQ	SACM1L	SGPP1	SGPP2	TNS2	TPTE2
phosphatidylinositol-3,5-bisphosphate	na	CTDSPL2	DUSP11	FIG4	INPP5F	INPPL1	MDP1	MTMR1	MTMR14	MTMR2	MTMR6	MTMR7	MTMR8	NT5C	NT5DC3	NT5M	PHPT1	PIK3C2A	PIK3C2B	PIK3C2G	PIK3C3	PIP4K2A	PIP4K2B	PIP4K2C	PIP5K1A	PIP5K1B	PIP5K1C	PIP5KL1	PLPP6	PLPP7	PLPPR5	PMPCA	PTEN	PTPDC1	PTPRQ	SACM1L	SGPP1	SGPP2	TNS2	TPTE2
phosphatidylinositol-4,5-bisphosphate	na	HCST	INPP5B	INPP5E	OCRL	OXSM	PI4KA	PI4KB	PIK3CA	PIK3CB	PIK3CD	PIK3CG	PIK3R1	PIK3R2	PIK3R3	PIK3R5	PIK3R6	PIP4K2A	PIP4K2B	PIP4K2C	PIP4P1	PIP4P2	PIP5K1A	PIP5K1B	PIP5K1C	PIP5KL1	PLCB1	PLCB2	PLCB3	PLCB4	PLCD1	PLCD3	PLCD4	PLCE1	PLCG1	PLCG2	PLCH1	PLCH2	PLCL1	PLCL2	PLCXD2	PLCZ1	PTEN	SYNJ1	SYNJ2	TPTE2
phospho-[beta adrenergic receptor]	na	GRK2	GRK3
phosphocholine	na	CHKA	CHKB	CYP27A1	ENPP6	ENPP7	PCYT1A	PCYT1B	PHOSPHO1	SMPD1	SMPD2	SMPD3	SMPD4
phosphodimethylethanolamine	na	CYP27A1
phosphopantetheine	na	COASY	ENPP1	ENPP3	PANK1	PANK2	PANK3	PANK4	PPCDC
phosphorhodopsin	na	GRK1	GRK7
phylloquinol	na	NQO1
phylloquinone	na	NQO1
physeteric acid	na	ABCA1	ACOT1	ACOT2	ACOT4	ACOT6	ACOT7	ACSBG1	ACSBG2	ACSL1	ACSL3	ACSL4	ACSL5	ACSL6	BAAT	CD36	CEL	FABP1	FABP12	FABP2	FABP3	FABP4	FABP5	FABP6	FABP7	FABP9	LIPA	MEIKIN	SLC27A1	SLC27A2	SLC27A3	SLC27A4	SLC27A6
phytanic acid	na	SLC27A2
phytanoyl-CoA	na	ABCD3	ACOT2	PHYH	SCP2	SLC27A2
phytoceramide pool	na	ACER1	ACER2	ACER3	ASAH1	ASAH2	DEGS1	DEGS2
phytosphingosine	na	ACER1	ACER2	ACER3	ASAH1	ASAH2	SPHK1
pitavastatin	na	ABCG2	CYP2C8	CYP2C9	CYP3A4	PON3	SLCO1A2	SLCO2B1	UGT1A1	UGT1A3	UGT1A4	UGT1A6	UGT2B7
pitavastatin-M13	na	CYP2C8	CYP2C9
pitavastatin-M3	na	ABCG2	CYP3A4
pitavastatin-glucuronide	na	UGT1A1	UGT1A3	UGT1A4	UGT1A6	UGT2B7
pitavastatin-lactone	na	PON3
plasminogen	na	CTSA	CTSB	CTSC	CTSD	CTSE	CTSF	CTSG	CTSH	CTSK	CTSL	CTSO	CTSS	CTSV	CTSW	CTSZ	LGMN	NAPSA	PLG	TPP1
polynucleotide	na	PNKP	RNGTT
porphobilinogen	na	ALAD	HMBS
pravastatin	na	ABCC2	ABCG2	CYP3A4	CYP4F2	CYP4F3	SLCO2B1
pravastatin glucuronide	na	ABCB11	ABCC2	ABCG2
pregn-5-ene-3,20-dione	na	HSD3B1	HSD3B2
pregn-5-ene-3,20-dione-17-ol	na	HSD3B1	HSD3B2
pregnenolone	na	ABCB1	CYP11A1	CYP17A1	CYP21A2	CYP7B1	HSD3B1	HSD3B2	STS	SULT2B1
pregnenolone sulfate	na	ABCB1	STS	SULT2B1
presqualene-PP	na	FDFT1
pristanic acid	na	ACOT2	ACSL1	ACSL3	ACSL4	ACSL5	ACSL6	ALDH3A2	HACL1	SLC27A2
procollagen-5-hydroxy-L-lysine	na	CERCAM	COLGALT1	COLGALT2	PLOD1	PLOD2	PLOD3
procollagen-L-lysine	na	PLOD1	PLOD2	PLOD3
progesterone	na	AKR1C1	CYP11B1	CYP11B2	CYP17A1	CYP21A2	HSD3B1	HSD3B2	SRD5A1	SRD5A2	SRD5A3
proline	na	ABCA1	ALB	CLTRN	CTSA	CTSB	CTSC	CTSD	CTSE	CTSF	CTSG	CTSH	CTSK	CTSL	CTSO	CTSS	CTSV	CTSW	CTSZ	EPRS1	HACD1	HACD2	LEFTY1	LGMN	NAPSA	P4HA1	P4HA2	P4HA3	P4HB	PEPD	PRODH	PRODH2	PYCR1	PYCR2	PYCR3	SLC1A4	SLC36A1	SLC36A2	SLC36A3	SLC36A4	SLC38A1	SLC38A2	SLC38A4	SLC3A1	SLC43A1	SLC43A2	SLC6A15	SLC6A20	SLC6A7	SLC7A1	SLC7A2	SLC7A3	SLC7A5	SLC7A6	SLC7A7	SLC7A8	SLC7A9	TPP1
propane-1,2-diol	na	ADH1A	ADH1B	ADH1C	ADH4	ADH5	ADH6	ADH7	ADHFE1	AKR1A1	AKR1B1	AKR1B10	AKR7A2	ZADH2
propanoate	na	ACOT1	ACOT2	ACOT4	ACOT6	ACOT7	ACOT9	ACSS1	ACSS2	ACSS3	BAAT	SLC16A1	SLC16A3	SLC16A4	SLC16A5	SLC16A6	SLC16A7	SLC16A8	SLC5A8
propanoyl-CoA	na	AASDH	ABCD1	ACAA1	ACAA2	ACAD10	ACAD11	ACAD8	ACAD9	ACADM	ACADS	ACADSB	ACAT1	ACOT1	ACOT2	ACOT4	ACOT6	ACOT7	ACOT8	ACOT9	ACOX1	ACOX3	ACSF2	ACSF3	ACSS1	ACSS2	ACSS3	ALDH6A1	AMACR	BAAT	BCAP31	BCKDHA	BCKDHB	CPT1A	CPT1B	CPT1C	CPT2	CRAT	DBT	DLD	DUSP9	ECHS1	EHHADH	FASN	GLYAT	HADH	HADHA	HADHB	HSD17B10	HSD17B4	IDH3G	L1CAM	MLYCD	MYO5B	PCCA	PCCB	PDZD4	PLXNB3	PNCK	SCP2	SLC27A1	SLC27A2	SLC27A3	SLC27A4	SLC6A8	SRPK3	SSR4
propanoyl-[ACP]	na	FASN
propinol adenylate	na	ACSS1	ACSS2	ACSS3
prostaglandin A1	na	GSTA1	GSTA2	GSTA3	GSTA4	GSTA5	GSTK1	GSTM1	GSTM2	GSTM3	GSTM4	GSTM5	GSTO1	GSTO2	GSTP1	GSTT2	GSTT2B	GSTZ1	HPGDS	MGST1	MGST2	MGST3	PTGES	RPP14	SCARF2	SLC22A10	SLCO1B1	SLCO2A1
prostaglandin A2	na	GSTA1	GSTA2	GSTA3	GSTA4	GSTA5	GSTK1	GSTM1	GSTM2	GSTM3	GSTM4	GSTM5	GSTO1	GSTO2	GSTP1	GSTT2	GSTT2B	GSTZ1	HPGDS	MGST1	MGST2	MGST3	PTGES	RPP14	SCARF2	SLCO1B1	SLCO2A1
prostaglandin B1	na	SLC22A10	SLCO1B1	SLCO2A1
prostaglandin B2	na	SLC22A10	SLCO1B1	SLCO2A1
prostaglandin C1	na	SLC22A10	SLCO1B1	SLCO2A1
prostaglandin C2	na	SLC22A10	SLCO1B1	SLCO2A1
prostaglandin D1	na	SLC22A10	SLCO1B1	SLCO2A1
prostaglandin D2	na	AKR1C3	HPGDS	PTGDS	SLCO1B1	SLCO2A1
prostaglandin D3	na	SLC22A10	SLCO1B1	SLCO2A1
prostaglandin E1	na	ABCC4	CBR1	CBR3	DHRS4	PTGES	PTGES2	PTGES3	RPP14	SCARF2	SLCO1B1	SLCO2A1	SLCO3A1
prostaglandin E2	na	ABCC4	AKR1C3	CBR1	CBR3	DHRS4	PTGES	PTGES2	PTGES3	RPP14	SCARF2	SLC22A1	SLC22A2	SLC22A3	SLCO1A2	SLCO1B3	SLCO2A1	SLCO3A1	SLCO4A1
prostaglandin E3	na	PTGES	PTGES2	PTGES3	SLCO1B1	SLCO2A1
prostaglandin F1alpha	na	SLC22A10	SLCO1B1	SLCO2A1
prostaglandin F2alpha	na	AKR1C3	CBR1	CBR3	DHRS4	HPGD	SLC22A1	SLC22A2	SLC22A3	SLCO1B1	SLCO2A1
prostaglandin F2beta	na	SLC22A10	SLCO1B1	SLCO2A1
prostaglandin G1	na	PTGS1	PTGS2
prostaglandin G2	na	PTGS1	PTGS2	SLC22A10	SLCO1B1	SLCO2A1
prostaglandin H1	na	PTGES	PTGES2	PTGES3	PTGS1	PTGS2
prostaglandin H2	na	AKR1C3	HPGDS	PTGDS	PTGES	PTGES2	PTGES3	PTGIS	PTGS1	PTGS2	SLC22A10	SLCO1B1	SLCO2A1	TBXAS1
prostaglandin I2	na	PTGIS	SLC22A10	SLCO1B1	SLCO2A1
prostaglandin J2	na	AKR1C3	GSTA1	GSTA2	GSTA3	GSTA4	GSTA5	GSTK1	GSTM1	GSTM2	GSTM3	GSTM4	GSTM5	GSTO1	GSTO2	GSTP1	GSTT2	GSTT2B	GSTZ1	HPGDS	MGST1	MGST2	MGST3	PTGES
prostaglandin-PGE2-glyceryl ester	na	HPGD
protein N terminal	na	ZMPSTE24
prothrombin	na	CTSA	CTSB	CTSC	CTSD	CTSE	CTSF	CTSG	CTSH	CTSK	CTSL	CTSO	CTSS	CTSV	CTSW	CTSZ	F2	LGMN	NAPSA	TPP1
protoporphyrin	na	ABCB6	ABCG2	FECH	PPOX
protoporphyrinogen IX	na	ABCB6	CPOX	PPOX
provitamin D3	na	CYP27A1	CYP7A1	DHCR7	SC5D
pseudouridine-5-phosphate	na	RPUSD4
psychosine	na	GAL3ST1	GALC
psychosine sulfate	na	GAL3ST1
putreanine	na	ALDH8A1	FAR1	FAR2
putrescine	na	AGMAT	AOC1	AOC2	AOC3	ODC1	PAOX	SAT1	SAT2	SLC3A2	SLC7A7	SMOX	SRM
pyridoxal	na	AOX1	KLHL23	PDXK	PDXP	PHOSPHO2	PNPO	SH3BP1
pyridoxal-phosphate	na	KLHL23	PDXK	PDXP	PHOSPHO2	PNPO	SCLY	SH3BP1
pyridoxamine	na	PDXK	PDXP	PHOSPHO2	PNPO
pyridoxamine-phosphate	na	PDXK	PDXP	PHOSPHO2	PNPO
pyridoxine	na	PDXK	PDXP	PHOSPHO2	PNPO
pyridoxine-phosphate	na	PDXK	PDXP	PHOSPHO2	PNPO	SCLY
pyruvate	na	AADAT	AGXT	AGXT2	CTH	CYB5D1	DAO	DLAT	DLD	GPT	GPT2	HCN3	HOGA1	KYAT1	KYAT3	LDHA	LDHAL6A	LDHAL6B	LDHB	LDHC	LDHD	ME1	ME2	ME3	MPC1	MPC1L	MPC2	MPST	NPL	PC	PDHA1	PDHA2	PDHB	PDHX	PKLR	PKM	RWDD2A	SCLY	SDS	SDSL	SLC16A1	SLC16A3	SLC16A4	SLC16A5	SLC16A6	SLC16A7	SLC16A8	SLC5A8	SRR	TMEM54	TST	UEVLD	ZADH2
queuine	na	QTRT1	QTRT2
quinidine	na	SLC22A18
quinolinate	na	QPRT	SLC22A6
quinonoid dihydrobiopterin	na	PCBD1	PCBD2	SLC29A1	SLC29A2
rac-4-hydroxy-4-O-(beta-D-glucuronide)-all-trans-retinoate	na	UGT1A1	UGT1A10	UGT1A3	UGT1A4	UGT1A5	UGT1A6	UGT1A7	UGT1A8	UGT1A9	UGT2A1	UGT2A3	UGT2B10	UGT2B11	UGT2B15	UGT2B17	UGT2B28	UGT2B4	UGT2B7	UGT3A1	UGT3A2
rac-4-hydroxy-4-O-(beta-D-glucuronide)-all-trans-retinyl-acetate	na	UGT1A1	UGT1A10	UGT1A3	UGT1A4	UGT1A5	UGT1A6	UGT1A7	UGT1A8	UGT1A9	UGT2A1	UGT2A3	UGT2B10	UGT2B11	UGT2B15	UGT2B17	UGT2B28	UGT2B4	UGT2B7	UGT3A1	UGT3A2
rac-5,6-epoxy-retinoyl-beta-D-glucuronide	na	UGT1A1	UGT1A10	UGT1A3	UGT1A4	UGT1A5	UGT1A6	UGT1A7	UGT1A8	UGT1A9	UGT2A1	UGT2A3	UGT2B10	UGT2B11	UGT2B15	UGT2B17	UGT2B28	UGT2B4	UGT2B7	UGT3A1	UGT3A2
reduced adrenal ferredoxin	na	CYP11A1
reduced ferredoxin	na	CYP11B1	CYP11B2	FDXR
reduced vitamin K	na	NQO1	NQO2
retinal	na	ABCA4	ADH1A	ADH1B	ADH1C	ADH4	ADH5	ADH6	ADH7	ADHFE1	ALDH1A1	ALDH1A2	BCO1	CYP1A2	DHRS3	DHRS9	HSD17B6	RBP1	RBP2	RDH10	RDH11	RDH12	RDH5	RDH8	SDR16C5
retinoate	na	ALDH1A1	ALDH1A2	CYP19A1	CYP1A1	CYP1A2	CYP1B1	CYP26A1	CYP2A13	CYP2A6	CYP2A7	CYP2B6	CYP2C18	CYP2C19	CYP2C8	CYP2C9	CYP2D6	CYP2E1	CYP2F1	CYP2J2	CYP2S1	CYP2U1	CYP3A4	CYP3A43	CYP3A5	CYP3A7	CYP4B1	CYP4F11	CYP4F12	CYP4F8	CYP4X1	CYP4Z1	GSTM1	SLC16A1	SLC16A3	SLC16A4	SLC16A5	SLC16A6	SLC16A7	SLC16A8	UGT1A1	UGT1A10	UGT1A8
retinol	na	AADAC	ADH1A	ADH1B	ADH1C	ADH4	ADH5	ADH6	ADH7	ADHFE1	AWAT1	AWAT2	CEL	CES1	CES2	CES3	CES5A	CLPS	CYP26A1	CYP26B1	DAGLA	DAGLB	DGAT1	DGAT2	DHRS3	DHRS9	HSD17B6	LIPC	LIPE	LIPF	LIPG	LRAT	PNLIP	PNLIPRP1	PNLIPRP2	PNLIPRP3	PNPLA2	PNPLA3	PNPLA4	RBP1	RBP2	RBP4	RDH10	RDH11	RDH12	RDH5	RDH8	RPP14	SCARF2	SDR16C5	STRA6
retinoyl-glucuronide	na	UGT1A1	UGT1A10	UGT1A8
retinyl palmitate	na	CLPS
retinyl-ester	na	AADAC	AWAT1	AWAT2	CEL	CES1	CES2	CES3	CES5A	DAGLA	DAGLB	DGAT1	DGAT2	LIPC	LIPE	LIPF	LIPG	LRAT	PNLIP	PNLIPRP1	PNLIPRP2	PNLIPRP3	PNPLA2	PNPLA3	PNPLA4	RBP1	RBP2	RBP4	RPE65
reverse triiodthyronine	na	DIO1	DIO2	SLCO1A2	SLCO1B1	SLCO1B3	SLCO1C1	SLCO4A1	STS	SULT1B1	SULT1C2	UGT1A1	UGT1A10	UGT1A3	UGT1A4	UGT1A5	UGT1A6	UGT1A7	UGT1A8	UGT1A9	UGT2A1	UGT2A3	UGT2B10	UGT2B11	UGT2B15	UGT2B17	UGT2B28	UGT2B4	UGT2B7	UGT3A1	UGT3A2
rhodopsin	na	GRK1	GRK7
ribitol	na	ALDH1A3	ALDH3A1	ALDH3B1	ALDH3B2
riboflavin	na	ACP1	ACP3	ACP4	ACP5	ACP6	ACP7	ALPI	PXYLP1	RFK	SLC52A1	SLC52A2	SLC52A3
ribose	na	ALDH1A3	ALDH3A1	ALDH3B1	ALDH3B2	BABAM2	RBKS
ribose-1-phosphate	na	PNP	PGM1	PGM2	UPP1	UPP2
ribose-5-phosphate	na	ADPRM	BABAM2	NUDT5	NUDT9	PGM1	PGM2	PRPS1	PRPS1L1	PRPS2	RBKS	RPIA	RPUSD4	TKT	TKTL1	TKTL2	TRPM2
ribulose-5-phosphate	na	PGD	RBKS	RPE	RPEL1	RPIA
rosuvastatin	na	ABCG2	CYP2C19	CYP2C9	PON3	SLCO1A2	SLCO2B1
rosuvastatin-5S-lactone	na	ABCG2	PON3
saccharopine	na	AASS	SCCPDH
salsoline	na	COMT	LRTOMT
salsoline-1-carboxylate	na	COMT	LRTOMT
salsolinol	na	ALKBH8	BCDIN3D	BUD23	CARM1	CMTR2	COMT	COMTD1	COQ5	CSKMT	ECE2	EEF1AKMT1	EEF1AKMT2	EEF1AKMT3	EEF1AKNMT	EHMT1	EHMT2	EMG1	ETFBKMT	FBL	FBLL1	FTSJ1	FTSJ3	HEMK1	KMT5A	LCMT1	LCMT2	LRTOMT	MEPCE	METTL14	METTL15	METTL16	METTL17	METTL18	METTL21A	METTL21C	METTL22	METTL23	METTL2A	METTL2B	METTL4	METTL5	METTL6	METTL7A	METTL7B	METTL8	MRM1	MRM2	MRM3	N6AMT1	NDUFAF5	NOP2	NSUN3	NSUN4	NSUN5	NSUN6	NSUN7	PRMT1	PRMT2	PRMT3	PRMT5	PRMT6	PRMT7	PRMT8	PRMT9	RRP8	SETD6	SLC22A2	SMYD2	TARBP1	TFB1M	TFB2M	TGS1	TRMT10A	TRMT10B	TRMT10C	TRMT11	TRMT13	TRMT9B	TYW3	VCPKMT
salsolinol-1-carboxylate	na	COMT	DDC	LRTOMT
sarcosine	na	DMGDH	GNMT	PDPR	PIPOX	SARDH	TPP1
se-adenosyl-L-selenohomocysteine	na	AHCY	AHCYL1	AHCYL2	DNMT1	DNMT3A	DNMT3B	DNMT3L	TRDMT1
se-adenosylselenomethionine	na	DNMT1	DNMT3A	DNMT3B	DNMT3L	MAT1A	MAT2A	MAT2B	TRDMT1
se-methyl-L-selenocysteine	na	SCLY
sedoheptulose	na	KHK	SHPK
sedoheptulose-1,7-bisphosphate	na	ALDOA	ALDOB	ALDOC	PFKL	PFKM	PFKP
sedoheptulose-1-phosphate	na	KHK
sedoheptulose-7-phosphate	na	PFKL	PFKM	PFKP	SHPK	TALDO1	TKT	TKTL1	TKTL2
selenate	na	PAPSS1	PAPSS2	SLC13A1
selenide	na	SCLY	SEPHS1	SEPHS2	TXNRD1	TXNRD2	TXNRD3
selenite	na	TXNRD1	TXNRD2	TXNRD3
selenocystathionine	na	CBS	CTH
selenocysteine	na	CTH	SCLY
selenohomocysteine	na	AHCY	AHCYL1	AHCYL2	CBS	MTR
selenomethionine	na	ACE2	CLTRN	CTH	FMO1	FMO2	FMO3	FMO4	FMO5	MARS1	MARS2	MAT1A	MAT2A	MAT2B	MTR	SLC22A5	SLC38A1	SLC38A2	SLC6A14	SLC6A19
selenomethionine-se-oxide	na	FMO1	FMO2	FMO3	FMO4	FMO5
selenomethionyl-tRNA(met)	na	MARS1	MARS2
selenophosphate	na	SEPHS1	SEPHS2
serine	na	AGXT	ALB	CBS	CLTRN	CTSA	CTSB	CTSC	CTSD	CTSE	CTSF	CTSG	CTSH	CTSK	CTSL	CTSO	CTSS	CTSV	CTSW	CTSZ	HACD1	HACD2	LGMN	NAPSA	PLD1	PLD2	PLD3	PLD4	PSPH	PTDSS1	PTDSS2	SARS1	SDS	SDSL	SFXN1	SFXN3	SHMT1	SHMT2	SLC1A4	SLC1A5	SLC36A1	SLC36A2	SLC36A3	SLC36A4	SLC38A1	SLC38A2	SLC38A4	SLC38A5	SLC3A1	SLC3A2	SLC43A1	SLC43A2	SLC6A14	SLC6A15	SLC6A18	SLC6A19	SLC6A9	SLC7A1	SLC7A10	SLC7A2	SLC7A3	SLC7A5	SLC7A6	SLC7A7	SLC7A8	SLC7A9	SPTLC1	SPTLC2	SPTLC3	SRR	TPP1	VPS29
serotonin	na	AANAT	DDC	IDO1	IDO2	INMT	MAOA	MAOB	SLC22A1	SLC22A2	SLC22A3	SLC29A4	SLC6A4	SLC7A9	SLCO1A2	SLCO1B3
sialyl(1,3)-sialyl(2,6)-galactosylgloboside	na	ST6GALNAC2
sialyl(2,3)-sialyl(2,6)-galactosylgloboside	na	ST6GALNAC2
sialyl-3-paragloboside	na	FUT4	FUT7	FUT9	ST3GAL6	ST8SIA1	ST8SIA5
sialyl-T antigen	na	ST3GAL1	ST3GAL2	ST3GAL4	ST6GALNAC1
sialyl-Tn antigen	na	ST6GALNAC1
sialyl-galactosylgloboside	na	ST3GAL1	ST3GAL2	ST3GAL4	ST6GALNAC2	ST8SIA1
simvastatin dihydroxy acid form	na	ABCB1	GUSB	PON3	UGT1A1	UGT1A3
simvastatin lactone form	na	ABCB1	CYP2C8	CYP2D6	CYP3A4	CYP3A5	PON3	SLCO1B1
simvastatin-acyl-glucuronide	na	GUSB	UGT1A1	UGT1A3
sn-glycero-3-phospho-1-inositol	na	ANXA3	GDE1	GDPD2
sn-glycerol-3-PC	na	ASPG	CLC	CLCF1	ENPP6	GPCPD1	LGALS13	LYPLA1	LYPLA2	PLA2G15	PLA2G4A	PLB1	PNPLA6	PNPLA7	PNPLA8
sn-glycerol-3-PE	na	ASPG	CLC	CLCF1	GPCPD1	LGALS13	LYPLA1	LYPLA2	PLA2G15	PLA2G4A	PLB1	PNPLA6	PNPLA7	PNPLA8
sn-glycerol-3-phosphate	na	ADPRM	GDE1	GK	GK2	GK3P	GK5	GPAM	GPAT2	GPAT3	GPAT4	GPCPD1	GPD1	GPD1L	GPD2	PGS1	SLC37A1
somatostatin	na	KLK1	KLK2
somatostatin fragment 3-14	na	KLK1	KLK2
sorbitol-3-phosphate	na	FAM20B	FGGY	FN3K	FN3KRP	NOL9
spermic acid 1	na	ALDH8A1	FAR1	FAR2
spermidine	na	AOC1	AOC2	AOC3	DHPS	PAOX	SAT1	SAT2	SLC22A1	SMOX	SMS	SRM
spermidine dialdehyde	na	AOC1	AOC2	AOC3
spermidine monoaldehyde 1	na	ALDH8A1	AOC1	AOC2	AOC3	FAR1	FAR2
spermidine monoaldehyde 2	na	ALDH8A1	AOC1	AOC2	AOC3	FAR1	FAR2
spermine	na	AOC1	AOC2	AOC3	SAT1	SAT2	SLC22A1	SMOX	SMS	SRM
spermine dialdehyde	na	AOC1	AOC2	AOC3
spermine monoaldehyde	na	ALDH8A1	AOC1	AOC2	AOC3	FAR1	FAR2
sphinganine	na	ACER1	ACER2	ACER3	ASAH1	ASAH2	CERS1	CERS2	CERS3	CERS4	CERS5	CERS6	DBP	KDSR	LPIN1	LPIN2	LPIN3	PLPP1	PLPP2	PLPP3	SGPP1	SPHK1	SPHK2
sphinganine-1-phosphate	na	DBP	LPIN1	LPIN2	LPIN3	PLPP1	PLPP2	PLPP3	SGPL1	SGPP1	SPHK1	SPHK2
sphingosine	na	ACER1	ACER2	ASAH1	ASAH2	CERS1	CERS2	CERS3	CERS4	CERS5	CERS6	DBP	ENPP7	GALC	LPIN1	LPIN2	LPIN3	PLPP1	PLPP2	PLPP3	SGPP1	SMPD1	SMPD2	SMPD3	SMPD4	SPHK1	SPHK2
sphingosine-1-phosphate	na	ABCA1	ABCC1	DBP	LPIN1	LPIN2	LPIN3	PLPP1	PLPP2	PLPP3	SGPL1	SGPP1	SPHK1	SPHK2
sphingosylphosphorylcholine	na	ENPP7	SMPD1	SMPD2	SMPD3	SMPD4
squalene	na	FDFT1	SQLE
squalene 2,3-oxide	na	LSS	SQLE
starch structure 1	na	MGAM
starch structure 2	na	MGAM	SI
stearate	na	ABCA1	ACOT1	ACOT2	ACOT4	ACOT6	ACOT7	ACOT8	ACSBG1	ACSBG2	ACSL1	ACSL3	ACSL4	ACSL5	ACSL6	BAAT	CD36	CEL	FABP1	FABP12	FABP2	FABP3	FABP4	FABP5	FABP6	FABP7	FABP9	LIPA	MEIKIN	OLAH	SLC27A1	SLC27A2	SLC27A3	SLC27A4	SLC27A6
stearidonic acid	na	ABCA1	ACOT1	ACOT2	ACOT4	ACOT6	ACOT7	ACSBG1	ACSBG2	ACSL1	ACSL3	ACSL4	ACSL5	ACSL6	BAAT	CD36	CEL	FABP1	FABP12	FABP2	FABP3	FABP4	FABP5	FABP6	FABP7	FABP9	LIPA	MEIKIN	SLC27A1	SLC27A2	SLC27A3	SLC27A4	SLC27A5	SLC27A6
stearoyl-CoA	na	ABCD1	ACAA1	ACAA2	ACAD9	ACADL	ACADM	ACADS	ACADVL	ACOT1	ACOT2	ACOT4	ACOT6	ACOT7	ACOT8	ACOX1	ACOX3	ACSBG1	ACSBG2	ACSL1	ACSL3	ACSL4	ACSL5	ACSL6	ANAPC11	BAAT	CPT1A	CPT1B	CPT1C	CPT2	CRAT	EHHADH	ELOVL1	ELOVL2	ELOVL3	ELOVL4	ELOVL5	ELOVL6	ELOVL7	FADS6	GPAM	GPAT2	GPAT3	GPAT4	HADHA	HADHB	HSD17B4	MEIKIN	MYO5B	SCD	SCD5	SLC27A2	SOAT1	SOAT2	TECR	TECRL
stearoylcarnitine	na	CPT1A	CPT1B	CPT1C	CPT2	CRAT	SLC22A1	SLC22A4	SLC22A5	SLC22A9	SLC25A20	SLC25A29
succinate	na	ACOT4	ACOT8	ALDH5A1	ASPH	BBOX1	CERCAM	HIF1AN	KIAA0319	LDHA	OXCT1	OXCT2	P4HA1	P4HA2	P4HA3	P4HB	PHYH	PLOD1	PLOD2	PLOD3	SDHA	SDHB	SDHC	SDHD	SLC13A2	SLC13A3	SLC25A1	SLC25A10	SUCLA2	SUCLG1	SUCLG2	TMLHE
succinate semialdehyde	na	ABAT	ALDH5A1	KIAA0319	LDHA
succinyl-CoA	na	ACAA1	ACOT4	ACOT8	ACOX1	ALAS1	ALAS2	CPNE7	CPT1A	CPT1B	CPT1C	CROT	DBI	DLD	DLST	EHHADH	HSD17B4	MMUT	OGDH	OXCT1	OXCT2	SUCLA2	SUCLG1	SUCLG2
sucrose	na	GAA	GANC	MGAM	SI
sulfate	na	ARSA	ARSB	ARSD	ARSL	CTSA	GALNS	GLB1	GNS	HEXA	HEXB	HEXD	HYAL1	HYAL2	HYAL3	HYAL4	IDS	NEU1	PAPSS1	PAPSS2	SGSH	SLC13A1	SLC13A4	SLC22A11	SLC22A6	SLC22A7	SLC22A8	SLC25A10	SLC26A1	SLC26A11	SLC26A2	SLC26A3	SLC26A6	SLC26A7	SLC26A8	SLC26A9	SLC4A1	SPAM1	STS	SUOX
sulfatide	na	ARSA	ARSD	ARSL	GAL3ST1
sulfatide galactocerebroside	na	ARSA	GAL3ST1
sulfite	na	CHST10	CHST2	CHST4	CHST5	CHST6	CHST7	CHST8	CHST9	GAL3ST2	GAL3ST3	GAL3ST4	HS2ST1	HS6ST1	HS6ST2	HS6ST3	LPO	MPO	MPST	NDST1	NDST2	NDST3	NDST4	PRDX6	SLC25A10	SULT1A3	SULT1B1	SULT1C2	SULT1C4	SULT4A1	SUOX	TPO	TST	UST
sulfochenodeoxycholate	na	ABCC2	ABCC3	ABCC4	ABCG2	SLC10A1	SLC10A2	SLCO1A2	SLCO1B1	SLCO1B3	STS	SULT2A1
sulfoglycolithocholate	na	SLCO1A2	SLCO1B3	STS	SULT2A1
sulfotaurolithocholate	na	ABCC1	SLC10A6	SLCO1A2	SLCO1B3	SULT2A1
sulphate-conjugate-acetaminophen	na	ABCC3	ABCC4	SULT1A1
tRNA	na	MRPL58	PTRH1	PTRH2	TRIT1
tRNA containing 5-aminomethyl-2-thiouridine	na	TRMU
tRNA containing 5-methylaminomethyl-2-thiouridylate	na	TRMU
tRNA containing 6-isopentenyladenosine	na	TRIT1
tRNA containing N2-methylguanine	na	TRMT1	TRMT11	TRMT1L
tRNA containing N7-methylguanine	na	METTL1
tRNA(ala)	na	AARS1	ALB	APOB	APOC1	APOC2	APOC3	APOE	BMP1	F2	FGA	PLG	SERPINA1	SERPINA3	TFRC
tRNA(arg)	na	ALB	APOB	APOC1	APOC2	APOC3	APOE	ATE1	BMP1	F2	FGA	PLG	RARS1	SERPINA1	SERPINA3	TFRC
tRNA(asn)	na	ALB	APOB	APOC1	APOC2	APOE	BMP1	F2	FGA	NARS1	PLG	SERPINA1	SERPINA3	TFRC
tRNA(asp)	na	ALB	APOB	APOC1	APOC2	APOC3	APOE	BMP1	DARS1	F2	FGA	PLG	SERPINA1	SERPINA3	TFRC
tRNA(cys)	na	ALB	APOB	APOE	CARS1	F2	FGA	PLG	SERPINA1	SERPINA3	TFRC
tRNA(gln)	na	ALB	APOB	APOC1	APOC2	APOC3	APOE	BMP1	F2	FGA	PLG	QARS1	SERPINA1	SERPINA3	TFRC
tRNA(glu)	na	ALB	APOB	APOC1	APOC2	APOC3	APOE	BMP1	EPRS1	F2	FGA	PLG	SERPINA1	SERPINA3	TFRC
tRNA(gly)	na	ALB	APOB	APOC1	APOC2	APOC3	APOE	BMP1	F2	FGA	GARS1	PLG	SERPINA1	SERPINA3	TFRC
tRNA(his)	na	ALB	APOB	APOC3	APOE	BMP1	F2	FGA	HARS1	PLG	SERPINA1	SERPINA3	TFRC
tRNA(ile)	na	ALB	APOB	APOC1	APOC2	APOE	F2	FGA	IARS1	PLG	SERPINA1	SERPINA3	TFRC
tRNA(leu)	na	ALB	APOB	APOC1	APOC2	APOC3	APOE	BMP1	F2	FGA	LARS1	PLG	SERPINA1	SERPINA3	TFRC
tRNA(lys)	na	ALB	APOB	APOC1	APOC2	APOC3	APOE	BMP1	F2	FGA	KARS1	PLG	SERPINA1	SERPINA3	TFRC
tRNA(met)	na	ALB	APOB	APOC1	APOC2	APOC3	APOE	BMP1	F2	FGA	MARS1	MARS2	PLG	SERPINA1	SERPINA3	TFRC
tRNA(phe)	na	ALB	APOB	APOC1	APOC2	APOC3	APOE	BMP1	F2	FARSA	FARSB	FGA	PLG	SERPINA1	SERPINA3	TFRC
tRNA(pro)	na	ALB	APOB	APOC1	APOC2	APOC3	APOE	BMP1	EPRS1	F2	FGA	PLG	SERPINA1	SERPINA3	TFRC
tRNA(ser)	na	ALB	APOB	APOC1	APOC2	APOC3	APOE	BMP1	F2	FGA	PLG	SARS1	SERPINA1	SERPINA3	TFRC
tRNA(thr)	na	ALB	APOB	APOC1	APOC2	APOC3	APOE	BMP1	F2	FGA	PLG	SERPINA1	SERPINA3	TARS1	TFRC
tRNA(trp)	na	ALB	APOB	APOC1	APOC2	APOC3	APOE	BMP1	F2	FGA	PLG	SERPINA1	SERPINA3	TFRC	WARS1
tRNA(tyr)	na	ALB	APOB	APOC2	APOC3	APOE	BMP1	F2	FGA	PLG	SERPINA1	SERPINA3	TFRC	YARS1
tRNA(val)	na	ALB	APOB	APOC1	APOC2	APOC3	APOE	BMP1	F2	FGA	PLG	SERPINA1	SERPINA3	TFRC	VARS1
tRNA-guanine	na	METTL1	QTRT1	QTRT2	TRMT1	TRMT11	TRMT1L
tRNA-pseudouridine	na	PUS1
tRNA-queuine	na	QTRT1	QTRT2
tRNA-uridine	na	PUS1
tagatose-1,6-bisphosphate	na	PFKL	PFKM	PFKP
taurine	na	BAAT	CSAD	FMO1	GAD1	GAD2	SLC36A1	SLC6A6
tauro-alpha-muricholic acid	na	ABCB11	ABCC3
tauro-beta-muricholic acid	na	ABCB11	ABCC3
tauro-hyodeoxycholic acid	na	ABCB11	ABCC3	SLC10A1
tauro-omega-muricholic acid	na	ABCB11	ABCC3
taurochenodeoxycholate	na	ABCB11	ABCC1	ABCC3	ABCC4	BAAT	CYP3A4	SLC10A1	SLC10A2	SLC51A	SLC51B	SLC7A9	SLCO1A2	SLCO1B3	SULT2A1
taurocholate	na	ABCA8	ABCB11	ABCC11	ABCC3	ABCC4	BAAT	SLC10A1	SLC10A2	SLC51A	SLC51B	SLC7A9	SLCO1A2	SLCO1B1	SLCO1B3	SLCO4A1	SULT2A1
taurodehydrocholic acid	na	ABCB11	ABCC3
taurodeoxycholate	na	ABCB11	ABCC11	ABCC3	BAAT	SULT2A1
taurohyocholic acid	na	ABCB11	ABCC3
taurolithocholate	na	BAAT	SLC10A1	SLC10A2	SLCO1A2	SLCO1B3	SULT2A1
tauroursodeoxycholate	na	ABCB11	ABCC11	ABCC3	BAAT	SLC10A1	SLC10A2	SLCO1A2	SLCO1B3	SULT2A1
testosterone	na	AKR1C3	CYP19A1	CYP1A1	CYP1A2	CYP1B1	CYP2A13	CYP2A6	CYP2A7	CYP2B6	CYP2C18	CYP2C19	CYP2C8	CYP2C9	CYP2D6	CYP2E1	CYP2F1	CYP2J2	CYP2S1	CYP2U1	CYP3A4	CYP3A43	CYP3A5	CYP3A7	CYP3A7-CYP3A51P	CYP4B1	CYP4F11	CYP4F12	CYP4F8	CYP4X1	CYP4Z1	HSD17B1	HSD17B11	HSD17B12	HSD17B2	HSD17B3	HSD17B6	HSD17B7	HSD17B8	SRD5A1	SRD5A2	SRD5A3	SULT2A1	UGT1A1	UGT1A10	UGT1A8	UGT2B17	UGT2B28	UGT2B7
testosterone glucuronide	na	ABCC1	UGT1A1	UGT1A10	UGT1A8	UGT2B17	UGT2B28	UGT2B7
testosterone sulfate	na	SULT2A1
tetraHCA	na	CYP27A1	SLC27A2	SLC27A5
tetracosanoyl-CoA	na	ABCD1	ABCD2	ACAA1	ACOT1	ACOT2	ACOT4	ACOT6	ACOT7	ACOT8	ACOX1	ACOX3	ACSBG1	ACSBG2	ACSL1	ACSL3	ACSL4	ACSL5	ACSL6	BAAT	CPT1A	CPT1B	CPT1C	CPT2	CRAT	EHHADH	ELOVL1	ELOVL2	ELOVL3	ELOVL4	ELOVL5	ELOVL6	ELOVL7	GPAM	GPAT2	GPAT3	GPAT4	HSD17B4	MEIKIN	MYO5B	SLC27A1	SLC27A2	SOAT1	SOAT2	TECR	TECRL
tetracosanoylcarnitine	na	CPT1A	CPT1B	CPT1C	CPT2	CRAT	SLC22A5	SLC25A20
tetradecanoyl-[ACP]	na	FASN	OLAH	OXSM
tetradecanoylcarnitine	na	CPT1A	CPT1B	CPT1C	CPT2	CRAT	SLC22A1	SLC22A4	SLC22A5	SLC22A9	SLC25A20	SLC25A29
tetradecenoylcarnitine(5)	na	CPT1A	CPT1B	CPT1C	CPT2	CRAT	SLC22A1	SLC22A4	SLC22A5	SLC22A9	SLC25A20	SLC25A29
tetradecenoylcarnitine(7)	na	CPT1A	CPT1B	CPT1C	CPT2	CRAT	SLC22A1	SLC22A4	SLC22A5	SLC22A9	SLC25A20	SLC25A29
tetradecenoylcarnitine(9)	na	CPT1A	CPT1B	CPT1C	CPT2	CRAT	SLC22A1	SLC22A4	SLC22A5	SLC22A9	SLC25A20	SLC25A29
tetrahydrobiopterin	na	PAH	QDPR	SPR	TH	TPH1	TPH2
tetrahydropteroyltri-L-glutamate	na	MTR
thiamin	na	SLC19A2	SLC19A3	TPK1
thiamin-P	na	NTPCR	SLC19A1
thiamin-PP	na	DHTKD1	NTPCR	OGDH	OGDHL	PDHA1	PDHA2	PDHB	THTPA	TPK1
thiamin-PPP	na	SLC19A1	THTPA	TPK1
thiocyanate	na	BCKDHA	BCKDHB	DLD	EPX	LPO	MPO	MPST	PRDX6	PXDN	PXDNL	TMEM91	TST
thiocysteine	na	CTH
thiol	na	CYLD	OTUD5	PAN2	STAMBP	STAMBPL1	USP1	USP10	USP11	USP12	USP13	USP14	USP15	USP16	USP17L2	USP17L22	USP17L24	USP17L25	USP17L26	USP17L27	USP17L28	USP17L29	USP17L30	USP17L5	USP18	USP19	USP2	USP20	USP21	USP22	USP24	USP25	USP26	USP27X	USP28	USP29	USP3	USP30	USP31	USP32	USP33	USP34	USP35	USP36	USP37	USP38	USP4	USP40	USP41	USP42	USP43	USP44	USP45	USP46	USP47	USP48	USP49	USP5	USP51	USP6	USP7	USP8	USP9X	USP9Y
thiopurine	na	TPMT
thioredoxin	na	MSRA	RRM1	RRM2	RRM2B	SULT1A3	TXN	TXN2	TXNRD1	TXNRD2	TXNRD3
thiosulfate	na	MPST	SLC13A1	SLC25A10	TST
threonine	na	ABCA1	ALB	CTSA	CTSB	CTSC	CTSD	CTSE	CTSF	CTSG	CTSH	CTSK	CTSL	CTSO	CTSS	CTSV	CTSW	CTSZ	HACD1	HACD2	LGMN	NAPSA	SDS	SDSL	SLC1A4	SLC1A5	SLC36A1	SLC38A1	SLC38A2	SLC38A4	SLC3A1	SLC3A2	SLC43A1	SLC43A2	SLC4A5	SLC6A14	SLC6A15	SLC7A1	SLC7A10	SLC7A11	SLC7A2	SLC7A3	SLC7A5	SLC7A6	SLC7A7	SLC7A8	SLC7A9	TARS1	THNSL1	TPP1
thromboxane A2	na	TBXAS1
thromboxane B2	na	SLC22A10	SLCO1B1
thymidine	na	PNP	ACP3	NT5C	NT5C1A	NT5C1B	NT5C1B-RDH14	NT5C2	NT5C3A	NT5C3B	NT5E	NT5M	RBAK	SLC28A1	SLC28A3	SLC29A1	SLC29A2	SLC29A3	TK1	TK2	TYMP
thymine	na	PNP	DPYD	SLC29A2	TYMP
thyroxine	na	DIO1	DIO2	SLC16A2	SLCO1A2	SLCO1B1	SLCO1B3	SLCO1C1	SLCO3A1	SLCO4A1	TPO	UGT1A1	UGT1A10	UGT1A3	UGT1A4	UGT1A5	UGT1A6	UGT1A7	UGT1A8	UGT1A9	UGT2A1	UGT2A3	UGT2B10	UGT2B11	UGT2B15	UGT2B17	UGT2B28	UGT2B4	UGT2B7	UGT3A1	UGT3A2
tiglyl-CoA	na	ACADS	ACADSB	CPT1A	CPT1B	CPT1C	DBI	ECHS1	EHHADH	GLYAT	HADHA	MCCC1	MCCC2
tolbutamide	na	CYP2C9
trans,cis,cis,cis,cis-2,10,13,16,19-docosapentaenoyl-CoA	na	ELOVL1	HACD1	HACD2	HACD3	HACD4	HIGD2A	TECR	TECRL
trans,cis,cis,cis,cis-2,12,15,18,21-tetracosapentaenoyl-CoA	na	ELOVL1	HACD1	HACD2	HACD3	HACD4	HIGD2A	TECR	TECRL
trans,cis,cis,cis-2,10,13,16-docosatetraenoyl-CoA	na	ELOVL1	HACD1	HACD2	HACD3	HACD4	HIGD2A	TECR	TECRL
trans,cis,cis,cis-2,11,14,17-eicosatetraenoyl-CoA	na	HACD1	HACD2	HACD3	HACD4	HIGD2A	TECR	TECRL
trans,cis,cis,cis-2,13,16,19-docosatetraenoyl-CoA	na	HACD1	HACD2	HACD3	HACD4	HIGD2A	TECR	TECRL
trans,cis,cis-2,11,14-eicosatrienoyl-CoA	na	ACOT1	ACOT11	ACOT13	ACOT7	ELOVL1	HACD1	HACD2	HACD3	HACD4	HIGD2A	TECR	TECRL
trans,cis,cis-2,13,16-docasatrienoyl-CoA	na	HACD1	HACD2	HACD3	HACD4	HIGD2A	TECR	TECRL
trans,cis,cis-2,7,10-hexadecatrienoyl-CoA	na	ACAD9	ACADL	ACADM	ACADVL	ACOX1	ACOX3	ECHS1	ECI1	ECI2	EHHADH	HADHA
trans,cis,cis-2,9,12-octadecatrienoyl-CoA	na	ACAD9	ACADL	ACADM	ACADVL	ACOX1	ACOX3	ECHS1	ECI1	ECI2	EHHADH	HADHA
trans,cis-2,11-docosadienoyl-CoA	na	HACD1	HACD2	HACD3	HACD4	HIGD2A	TECR	TECRL
trans,cis-2,11-eicosadienoyl-CoA	na	ACAD9	ACADL	ACADM	ACADVL	ACOX1	ACOX3	ECHS1	ECI1	ECI2	EHHADH	ELOVL1	HACD1	HACD2	HACD3	HACD4	HADHA	HIGD2A	TECR	TECRL
trans,cis-2,13-docosadienoyl-CoA	na	ACAD9	ACADL	ACADM	ACADVL	ACOX1	ACOX3	ECHS1	ECI1	ECI2	EHHADH	ELOVL1	HACD1	HACD2	HACD3	HACD4	HADHA	HIGD2A	TECR	TECRL
trans,cis-2,13-eicosadienoyl-CoA	na	ACAD9	ACADL	ACADM	ACADVL	ACOX1	ACOX3	ECHS1	ECI1	ECI2	EHHADH	HACD1	HACD2	HACD3	HACD4	HADHA	HIGD2A	TECR	TECRL
trans,cis-2,15-tetracosadienoyl-CoA	na	ACOX1	ACOX3	ECI1	ECI2	EHHADH	ELOVL1	HACD1	HACD2	HACD3	HACD4	HADHA	HIGD2A	TECR	TECRL
trans,cis-2,17-hexacosadienoyl-CoA	na	ACOX1	ACOX3	ECI1	ECI2	EHHADH	HACD1	HACD2	HACD3	HACD4	HADHA	HIGD2A	TECR	TECRL
trans,cis-2,8,11-eicosatrienoyl-CoA	na	HACD1	HACD2	HACD3	HACD4	HIGD2A	TECR	TECRL
trans,cis-2,9-eicosadienoyl-CoA	na	HACD1	HACD2	HACD3	HACD4	HIGD2A	TECR	TECRL
trans,cis-hexadeca-2,7-dienoyl-CoA	na	ACAD9	ACADL	ACADM	ACADVL	ACOX1	ACOX3	ECHS1	ECI1	ECI2	EHHADH	HADHA
trans,cis-hexadeca-2,9-dienoyl-CoA	na	ACAD9	ACADL	ACADM	ACADVL	ACOX1	ACOX3	ECHS1	ECI1	ECI2	EHHADH	HADHA
trans,cis-lauro-2,6-dienoyl-CoA	na	ACOX1	ACOX2	ACOX3	ECH1	ECHS1	ECI1	ECI2	EHHADH	HADHA
trans,cis-myristo-2,5-dienoyl-CoA	na	ACAD9	ACADL	ACADM	ACADVL	ACOX1	ACOX3	ECHS1	ECI1	ECI2	EHHADH	HADHA
trans,cis-myristo-2,7-dienoyl-CoA	na	ACAD9	ACADL	ACADM	ACADVL	ACOX1	ACOX3	ECHS1	ECI1	ECI2	EHHADH	HADHA
trans,cis-octadeca-2,11-dienoyl-CoA	na	ACAD9	ACADL	ACADM	ACADVL	ACOX1	ACOX3	ECHS1	ECI1	ECI2	EHHADH	HADHA
trans,cis-octadeca-2,9-dienoyl-CoA	na	ACAD9	ACADL	ACADM	ACADVL	ACOX1	ACOX3	ECHS1	ECI1	ECI2	EHHADH	HADHA
trans,trans,cis-geranyl-geranyl-pp	na	DHDDS	FDPS	GGPS1
trans-2,3-dehydropristanoyl-CoA	na	ACOX1	ACOX3	ECI1	ECI2	EHHADH	HADHA
trans-2-all-cis-6,9,12,15,18-tetracosahexaenoyl-CoA	na	ACOX1	ACOX3	ECI1	ECI2	EHHADH	HADHA
trans-2-cis,cis,cis-8,11,14-eicosatetraenoyl-CoA	na	ACAD9	ACADL	ACADM	ACADVL	ECH1	ECHS1	ECI1	ECI2	EHHADH	ELOVL1	HADHA	TECR	TECRL
trans-2-cis,cis-5,8-tetradecatrienoyl-CoA	na	ACAD9	ACADL	ACADM	ACADVL	ACOX1	ACOX3	ECHS1	ECI1	ECI2	EHHADH	HADHA
trans-2-methyl-5-isopropylhexa-2,5-dienoyl-CoA	na	AUH	ECH1	EHHADH
trans-3,4-dihydro-3,4-dihydroxy-7,12-dimethylbenz[a]anthracene	na	CYP1A1	CYP1B1	CYP2C18	CYP2C19	CYP2C8	CYP2C9	CYP3A4	CYP3A43	CYP3A5	CYP3A7	CYP3A7-CYP3A51P	EPHX1
trans-3-cis-5,8,11,14-eicosapentaenoyl-CoA	na	ECI1	ECI2	EHHADH	HADHA
trans-3-cis-8,11,14-eicosatetraenoyl-CoA	na	DECR1	DECR2	ECH1	ECI1	ECI2	EHHADH	HADHA
trans-3-decenoyl-CoA	na	ACAA2	ACADM	DECR1	DECR2	ECHS1	ECI1	ECI2	EHHADH	HADH	HADHA	HSD17B10
trans-4-hydroxy-L-proline	na	CLTRN	LEFTY1	P4HA1	P4HA2	P4HA3	P4HB	PYCR1	PYCR2	PYCR3	SLC1A4	SLC6A20
trans-5,6-dihydro-5,6-dihydroxy-7,12-dimethylbenz[a]anthracene	na	EPHX1
trehalose	na	PGGHG	TREH
trichloroacetate	na	ALDH1A3	ALDH3A1	ALDH3B1	ALDH3B2	CYP1A1	CYP1B1	CYP2C18	CYP2C19	CYP2C8	CYP2C9	CYP3A4	CYP3A43	CYP3A5	CYP3A7	CYP3A7-CYP3A51P
trichloroethanol	na	ADH1A	ADH1B	ADH1C	ADH4	ADH5	ADH6	ADH7	ADHFE1	CYP1A1	CYP1B1	CYP2C18	CYP2C19	CYP2C8	CYP2C9	CYP3A4	CYP3A43	CYP3A5	CYP3A7	CYP3A7-CYP3A51P	UGT1A1	UGT1A10	UGT1A3	UGT1A4	UGT1A5	UGT1A6	UGT1A7	UGT1A8	UGT1A9	UGT2A1	UGT2A3	UGT2B10	UGT2B11	UGT2B15	UGT2B17	UGT2B28	UGT2B4	UGT2B7	UGT3A1	UGT3A2
trichloroethanol glucuronide	na	UGT1A1	UGT1A10	UGT1A3	UGT1A4	UGT1A5	UGT1A6	UGT1A7	UGT1A8	UGT1A9	UGT2A1	UGT2A3	UGT2B10	UGT2B11	UGT2B15	UGT2B17	UGT2B28	UGT2B4	UGT2B7	UGT3A1	UGT3A2
trichloroethene	na	CYP1A1	CYP1B1	CYP2C18	CYP2C19	CYP2C8	CYP2C9	CYP3A4	CYP3A43	CYP3A5	CYP3A7	CYP3A7-CYP3A51P	GSTA1	GSTA2	GSTA3	GSTA4	GSTA5	GSTK1	GSTM1	GSTM2	GSTM3	GSTM4	GSTM5	GSTO1	GSTO2	GSTP1	GSTT2	MGST1	MGST2	MGST3
tricosanoic acid	na	ABCA1	ACOT1	ACOT2	ACOT4	ACOT6	ACOT7	ACSBG1	ACSBG2	ACSL1	ACSL3	ACSL4	ACSL5	ACSL6	BAAT	CD36	CEL	FABP1	FABP12	FABP2	FABP3	FABP4	FABP5	FABP6	FABP7	FABP9	LIPA	MEIKIN	SLC27A1	SLC27A2	SLC27A3	SLC27A4	SLC27A6
tricosanoyl-CoA	na	ABCD1	ACOT1	ACOT2	ACOT4	ACOT6	ACOT7	ACSBG1	ACSBG2	ACSL1	ACSL3	ACSL4	ACSL5	ACSL6	BAAT	CPT1A	CPT1B	CPT1C	CRAT	GPAM	GPAT2	GPAT3	GPAT4	MEIKIN	SLC27A2	SOAT1	SOAT2	TECR
tricosanoylcarnitine	na	CPT1A	CPT1B	CPT1C	CRAT	SLC22A5
tridecanoyl-CoA	na	ACAA2	ACAD9	ACADL	ACADM	ACADVL	ACOT1	ACOT2	ACOT4	ACOT6	ACOT7	ACSBG1	ACSBG2	ACSL1	ACSL3	ACSL4	ACSL5	ACSL6	BAAT	CPT1A	CPT1B	CPT1C	CPT2	CRAT	GPAM	GPAT2	GPAT3	GPAT4	HADHA	HADHB	MEIKIN	SLC27A2	SOAT1	SOAT2
tridecanoyl-[ACP]	na	FASN	OLAH
tridecanoylcarnitine	na	CPT1A	CPT1B	CPT1C	CPT2	CRAT	SLC22A1	SLC22A4	SLC22A5	SLC22A9	SLC25A20	SLC25A29
tridecylic acid	na	ABCA1	ACOT1	ACOT2	ACOT4	ACOT6	ACOT7	ACSBG1	ACSBG2	ACSL1	ACSL3	ACSL4	ACSL5	ACSL6	BAAT	CD36	CEL	FABP1	FABP12	FABP2	FABP3	FABP4	FABP5	FABP6	FABP7	FABP9	FASN	LIPA	MEIKIN	OLAH	SLC27A1	SLC27A2	SLC27A3	SLC27A4	SLC27A6
triiodothyronine	na	DIO1	DIO2	DIO3	SLC16A2	SLCO1A2	SLCO1B1	SLCO1B3	SLCO1C1	SLCO4A1	SULT1A1	SULT1A2	SULT1A3	SULT1A4	TPO	UGT1A1	UGT1A10	UGT1A3	UGT1A4	UGT1A5	UGT1A6	UGT1A7	UGT1A8	UGT1A9	UGT2A1	UGT2A3	UGT2B10	UGT2B11	UGT2B15	UGT2B17	UGT2B28	UGT2B4	UGT2B7	UGT3A1	UGT3A2
trimethylamine	na	FMO1	FMO2	FMO3	FMO4	FMO5
trimethylamine-N-oxide	na	FMO1	FMO2	FMO3	FMO4	FMO5
triol metabolite of pravastatin	na	ABCB11	ABCC2	ABCG2	CYP3A4
trioxilin A3	na	EPHX1	EPHX2
triphosphate	na	MMAA	MMAB	PTS
tryptamine	na	AOC1	DDC	INMT	MAOA	MAOB	SLC29A4
tryptophan	na	ABCA1	ALB	CLTRN	CTSA	CTSB	CTSC	CTSD	CTSE	CTSF	CTSG	CTSH	CTSK	CTSL	CTSO	CTSS	CTSV	CTSW	CTSZ	DDC	HACD1	HACD2	IDO1	IDO2	LGMN	NAPSA	SLC16A10	SLC36A1	SLC3A1	SLC3A2	SLC43A1	SLC43A2	SLC6A14	SLC6A18	SLC6A19	SLC7A1	SLC7A2	SLC7A3	SLC7A5	SLC7A6	SLC7A7	SLC7A8	SLC7A9	TDO2	TPH1	TPH2	TPP1	WARS1
type I A glycolipid	na	ABO	FUT3	FUT5	FUT6
type I B glycolipid	na	ABO	FUT1	FUT2	FUT3	FUT5	FUT6
type I H glycolipid	na	ABO	FUT1	FUT2	FUT3	FUT5	FUT6
type II A antigen	na	ABO
type II B antigen	na	ABO	FUT1	FUT2
type II H glycolipid	na	ABO	FUT1	FUT2	FUT9
type III A glycolipid	na	ABO
type III H glycolipid	na	ABO	FUT1	FUT2
type IIIAb	na	ABO
tyramine	na	AOC1	AOC2	AOC3	COMT	DDC	INMT	LRTOMT	MAOA	MAOB	SLC22A1	SLC22A2	SLC22A3	SLC29A4	SULT1A1	SULT1A2	SULT1A3	SULT1A4
tyramine-O-sulfate	na	SULT1A1	SULT1A2	SULT1A3	SULT1A4
tyrosine	na	ABCA1	ALB	BRPF1	CLTRN	CTSA	CTSB	CTSC	CTSD	CTSE	CTSF	CTSG	CTSH	CTSK	CTSL	CTSO	CTSS	CTSV	CTSW	CTSZ	DDC	GOT1	GOT2	HACD1	HACD2	IL4I1	LGMN	NAPSA	OCA2	PAH	SLC16A10	SLC36A1	SLC3A1	SLC3A2	SLC43A1	SLC43A2	SLC4A5	SLC6A14	SLC6A18	SLC6A19	SLC7A1	SLC7A2	SLC7A3	SLC7A5	SLC7A6	SLC7A7	SLC7A8	SLC7A9	TAT	TH	TPO	TPP1	TTL	TTLL10	TYR	YARS1
ubiquinol	na	ACADL	ACADM	ACADS	ACADSB	ACADVL	ACOX1	ACOX3	COQ3	CYC1	DHODH	ETFA	ETFB	ETFDH	GCDH	GPD2	IVD	MT-CYB	MT-ND1	MT-ND2	MT-ND3	MT-ND4	MT-ND4L	MT-ND5	MT-ND6	NDUFA1	NDUFA10	NDUFA11	NDUFA12	NDUFA13	NDUFA2	NDUFA3	NDUFA4	NDUFA5	NDUFA6	NDUFA8	NDUFA9	NDUFAB1	NDUFB1	NDUFB10	NDUFB11	NDUFB2	NDUFB3	NDUFB4	NDUFB5	NDUFB6	NDUFB7	NDUFB8	NDUFB9	NDUFC1	NDUFC2	NDUFS1	NDUFS2	NDUFS3	NDUFS4	NDUFS5	NDUFS6	NDUFS7	NDUFS8	NDUFV1	NDUFV2	NDUFV3	PRODH	PRODH2	SDHA	SDHB	SDHC	SDHD	TXNRD1	UQCR10	UQCR11	UQCRB	UQCRC1	UQCRC2	UQCRFS1	UQCRH	UQCRQ
ubiquinone	na	ACADL	ACADM	ACADS	ACADSB	ACADVL	ACOX1	ACOX3	COQ3	CYC1	DHODH	ETFA	ETFB	ETFDH	GCDH	GPD2	IVD	MT-CYB	MT-ND1	MT-ND2	MT-ND3	MT-ND4	MT-ND4L	MT-ND5	MT-ND6	NDUFA1	NDUFA10	NDUFA11	NDUFA12	NDUFA13	NDUFA2	NDUFA3	NDUFA4	NDUFA5	NDUFA6	NDUFA8	NDUFA9	NDUFAB1	NDUFB1	NDUFB10	NDUFB11	NDUFB2	NDUFB3	NDUFB4	NDUFB5	NDUFB6	NDUFB7	NDUFB8	NDUFB9	NDUFC1	NDUFC2	NDUFS1	NDUFS2	NDUFS3	NDUFS4	NDUFS5	NDUFS6	NDUFS7	NDUFS8	NDUFV1	NDUFV2	NDUFV3	PRODH	PRODH2	SDHA	SDHB	SDHC	SDHD	TXNRD1	UQCR10	UQCR11	UQCRB	UQCRC1	UQCRC2	UQCRFS1	UQCRH	UQCRQ
ubiquitin	na	AMFR	BARD1	BIRC6	BRAP	CBL	CBLB	CBLC	CBLL1	CBLL2	CCNB1IP1	CDC34	CHFR	CNOT4	COP1	CYLD	DZIP3	FANCL	HACE1	HECTD1	HECTD2	HECTD3	HECW1	HECW2	HERC1	HERC2	HERC3	HERC4	HLTF	HUWE1	ITCH	LRSAM1	MARCHF1	MARCHF10	MARCHF11	MARCHF2	MARCHF3	MARCHF4	MARCHF5	MARCHF6	MARCHF7	MARCHF8	MARCHF9	MDM2	MGRN1	MIB1	MIB2	MID1	MKRN1	MKRN2	MKRN3	MUL1	MYCBP2	MYLIP	NEDD4	NEDD4L	NEURL1	NEURL1B	NHLRC1	NRF1	OTUD5	PAN2	PJA1	PJA2	PRKN	RAD18	RAG1	RBBP6	RCHY1	RFWD3	RING1	RNF103	RNF115	RNF123	RNF125	RNF126	RNF128	RNF13	RNF130	RNF133	RNF138	RNF139	RNF14	RNF144A	RNF144B	RNF146	RNF149	RNF152	RNF167	RNF180	RNF182	RNF185	RNF187	RNF19A	RNF19B	RNF2	RNF20	RNF216	RNF217	RNF25	RNF31	RNF40	RNF41	RNF5	RNF8	SAE1	SH3RF1	SH3RF2	SH3RF3	SHPRH	SIAH1	SIAH2	SMURF1	SMURF2	STAMBP	STAMBPL1	STUB1	SYVN1	TOPORS	TRAF7	TRIM11	TRIM32	TRIM33	TRIM5	TRIM63	TRIP12	TTC3	UBA1	UBA2	UBA3	UBA6	UBA7	UBE2A	UBE2B	UBE2C	UBE2D1	UBE2D2	UBE2D3	UBE2D4	UBE2E1	UBE2E2	UBE2E3	UBE2F	UBE2G1	UBE2G2	UBE2H	UBE2I	UBE2J1	UBE2J2	UBE2K	UBE2L3	UBE2L6	UBE2M	UBE2N	UBE2NL	UBE2O	UBE2Q1	UBE2Q2	UBE2QL1	UBE2R2	UBE2S	UBE2T	UBE2U	UBE2W	UBE2Z	UBE3A	UBE3B	UBE3C	UBE4A	UBE4B	UBR1	UBR2	UBR3	UBR4	UBR5	UBR7	UHRF1	UHRF2	USP1	USP10	USP11	USP12	USP13	USP14	USP15	USP16	USP17L2	USP17L22	USP17L24	USP17L25	USP17L26	USP17L27	USP17L28	USP17L29	USP17L30	USP17L5	USP18	USP19	USP2	USP20	USP21	USP22	USP24	USP25	USP26	USP27X	USP28	USP29	USP3	USP30	USP31	USP32	USP33	USP34	USP35	USP36	USP37	USP38	USP4	USP40	USP41	USP42	USP43	USP44	USP45	USP46	USP47	USP48	USP49	USP5	USP51	USP6	USP7	USP8	USP9X	USP9Y	WWP1	WWP2	ZNRF1	ZNRF2	ZSWIM2
ubiquitin C terminal thiolester	na	CYLD	OTUD5	PAN2	STAMBP	STAMBPL1	USP1	USP10	USP11	USP12	USP13	USP14	USP15	USP16	USP17L2	USP17L22	USP17L24	USP17L25	USP17L26	USP17L27	USP17L28	USP17L29	USP17L30	USP17L5	USP18	USP19	USP2	USP20	USP21	USP22	USP24	USP25	USP26	USP27X	USP28	USP29	USP3	USP30	USP31	USP32	USP33	USP34	USP35	USP36	USP37	USP38	USP4	USP40	USP41	USP42	USP43	USP44	USP45	USP46	USP47	USP48	USP49	USP5	USP51	USP6	USP7	USP8	USP9X	USP9Y
umbelliferone	na	CYP2A13	CYP2A6	CYP2A7
undecanoyl-CoA	na	ACAA2	ACAD9	ACADM	ACADVL	ACSM1	ACSM2A	ACSM2B	ACSM3	ACSM4	ACSM5	ECHS1	HADH	HADHA	HADHB
undecanoyl-[ACP]	na	FASN
undecylic acid	na	ACSM1	ACSM2A	ACSM2B	ACSM3	ACSM4	ACSM5	CD36	FABP1	FABP12	FABP2	FABP3	FABP4	FABP5	FABP6	FABP7	FABP9	SLC27A1	SLC27A3	SLC27A4	SLC27A6
uracil	na	DPYD	RPUSD4	SLC29A2	UPP1	UPP2	UPRT
urate	na	ABCC4	EPX	LPO	MPO	PRDX6	PXDN	PXDNL	SLC22A12	SLC2A9	XDH
urea	na	AGMAT	ALLC	AQP9	ARG1	ARG2	EPX	LPO	MPO	PRDX6	PXDN	PXDNL	SLC14A1	SLC14A2
ureidoglycolate	na	ALLC
uridine	na	AICDA	APOBEC4	CDA	NT5C	NT5C1A	NT5C1B	NT5C1B-RDH14	NT5C2	NT5C3A	NT5C3B	NT5E	NT5M	SLC28A1	SLC28A2	SLC28A3	SLC29A1	SLC29A2	SLC29A3	UCK1	UCK2	UCKL1	UPP1	UPP2
urocanate	na	ARID4B	COX10	DHDDS	HAL	TRMT12	UBIAD1	UROC1
uroporphyrinogen I	na	UROD
uroporphyrinogen III	na	UROD	UROS
ursodeoxycholate	na	ABCB11	ABCC2	ABCC3	ABCC4	SLC10A1	SLC10A2	SLC51A	SLC51B	SLCO1A2	SLCO1B1	SLCO1B3	SULT2A1
valeric acid	na	ACSM1	ACSM2A	ACSM2B	ACSM3	ACSM4	ACSM5	CD36	FABP1	FABP12	FABP2	FABP3	FABP4	FABP5	FABP6	FABP7	FABP9	SLC27A1	SLC27A3	SLC27A4	SLC27A6
valine	na	ABCA1	ALB	BCAT1	BCAT2	CLTRN	CTSA	CTSB	CTSC	CTSD	CTSE	CTSF	CTSG	CTSH	CTSK	CTSL	CTSO	CTSS	CTSV	CTSW	CTSZ	HACD1	HACD2	LGMN	NAPSA	SLC36A1	SLC3A1	SLC3A2	SLC43A1	SLC43A2	SLC6A14	SLC6A15	SLC6A18	SLC6A19	SLC6A9	SLC7A1	SLC7A2	SLC7A3	SLC7A5	SLC7A6	SLC7A7	SLC7A8	SLC7A9	TPP1	VARS1
vanillylmandelate	na	ALDH1A3	ALDH3A1	ALDH3B1	ALDH3B2	COMT	LRTOMT
vitamin D2	na	CYP27A1
vitamin D3	na	CYP27A1	CYP2E1	CYP2R1	FOSL1
vitamin K	na	NQO1	NQO2	VKORC1
vitamin K epoxide	na	VKORC1
xanthine	na	PNP	GDA	HPRT1	XDH
xanthosine	na	PNP	ACP3	NT5C	NT5C1A	NT5C1B	NT5C1B-RDH14	NT5C2	NT5C3A	NT5C3B	NT5E	NT5M	RBAK
xanthosine-5-phosphate	na	ACP3	GMPS	HPRT1	IMPDH1	IMPDH2	ITPA	NT5C	NT5C1A	NT5C1B	NT5C1B-RDH14	NT5C2	NT5C3A	NT5C3B	NT5E	NT5M	RBAK
xanthurenate	na	AADAT	KYAT1	KYAT3
xanthurenate-8-O-beta-D-glucoside	na	GOT1L1
ximenic acid	na	ABCA1	ACOT1	ACOT2	ACOT4	ACOT6	ACOT7	ACSBG1	ACSBG2	ACSL1	ACSL3	ACSL4	ACSL5	ACSL6	BAAT	CD36	CEL	FABP1	FABP12	FABP2	FABP3	FABP4	FABP5	FABP6	FABP7	FABP9	LIPA	MEIKIN	SLC27A1	SLC27A2	SLC27A3	SLC27A4	SLC27A6
xylitol	na	AKR1B1	AKR1B10	DCXR	MECR	PECR	SORD
zinc	na	SLC11A2	SLC30A1	SLC30A6	SLC30A7	SLC39A1	SLC39A10	SLC39A14	SLC39A2	SLC39A3	SLC39A4	SLC39A5	SLC39A6	SLC39A7	SLC39A8	SLC7A6
zymosterol	na	DHCR24	EBP	HSD17B4	HSD17B7
