# Supplementary material for: Integrated small RNA, mRNA and protein omics reveal a miRNA network orchestrating metabolic maturation of the developing human heart
Source: BMC Genomics. 2023 Nov 23;24:709. doi: 10.1186/s12864-023-09801-8 (PMC10668469; doi:10.1186/s12864-023-09801-8)
Supplement: Supplementary file 17 — Additional file 17. Small RNA-seq expression profiles of uni-mapped genes annotated with COMPSRA. [file 12864_2023_9801_MOESM17_ESM.csv]

	1_DEL13080_R1_17to51__circRNA.txt	2_DEL13080_R1_17to51__circRNA.txt	3_DEL13080_R1_17to51__circRNA.txt	4_DEL13080_R1_17to51__circRNA.txt	5_DEL13080_R1_17to51__circRNA.txt	6_DEL13080_R1_17to51__circRNA.txt	7_DEL13080_R1_17to51__circRNA.txt	8_DEL13080_R1_17to51__circRNA.txt	9_DEL13080_R1_17to51__circRNA.txt	10_DEL13080_R1_17to51__circRNA.txt	11_DEL13080_R1_17to51__circRNA.txt	12_DEL13080_R1_17to51__circRNA.txt	13_DEL13080_R1_17to51__circRNA.txt	14_DEL13080_R1_17to51__circRNA.txt	15_DEL13080_R1_17to51__circRNA.txt	16_DEL13080_R1_17to51__circRNA.txt	17_DEL13080_R1_17to51__circRNA.txt	18_DEL13080_R1_17to51__circRNA.txt	19_DEL13080_R1_17to51__circRNA.txt	20_DEL13080_R1_17to51__circRNA.txt	21_DEL13080_R1_17to51__circRNA.txt	22_DEL13080_R1_17to51__circRNA.txt	23_DEL13080_R1_17to51__circRNA.txt	24_DEL13080_R1_17to51__circRNA.txt	25_DEL13080_R1_17to51__circRNA.txt	26_DEL13080_R1_17to51__circRNA.txt	27_DEL13080_R1_17to51__circRNA.txt	28_DEL13080_R1_17to51__circRNA.txt	29_DEL13080_R1_17to51__circRNA.txt	30_DEL13080_R1_17to51__circRNA.txt	31_DEL13080_R1_17to51__circRNA.txt	32_DEL13080_R1_17to51__circRNA.txt	33_DEL13080_R1_17to51__circRNA.txt	34_DEL13080_R1_17to51__circRNA.txt	35_DEL13080_R1_17to51__circRNA.txt	36_DEL13080_R1_17to51__circRNA.txt	37_DEL13080_R1_17to51__circRNA.txt	38_DEL13080_R1_17to51__circRNA.txt	39_DEL13080_R1_17to51__circRNA.txt	40_DEL13080_R1_17to51__circRNA.txt
NR_033184	4	0	1	1	0	1	3	1	2	2	3	1	3	4	1	1	5	1	2	1	1	1	0	4	2	2	3	2	0	1	2	1	3	1	2	1	2	4	3	0
NR_033186	0	0	1	0	0	0	0	0	0	1	0	0	0	0	1	0	0	0	1	0	0	0	0	0	0	0	0	0	0	0	0	0	0	1	0	0	0	0	0	0
NM_024068	0	1	0	1	0	0	0	0	0	1	0	0	0	0	0	0	1	1	1	1	0	1	0	3	0	0	1	0	0	0	0	1	0	1	0	2	0	1	0	0
ENST00000279263.7	0	0	0	0	0	0	0	0	0	0	0	0	1	1	1	0	0	0	0	1	0	0	0	1	0	0	0	0	0	0	1	0	1	0	0	0	0	4	0	0
ENST00000409246.1	0	0	0	0	0	0	0	0	0	0	0	0	0	0	0	0	0	0	0	0	0	0	0	1	0	0	0	0	0	0	0	0	0	0	0	0	0	0	0	0
NM_000099	1	0	1	0	1	0	2	0	1	0	0	0	0	0	1	1	0	0	0	0	0	0	1	4	1	4	0	2	0	0	0	0	0	2	1	1	1	2	2	0
NM_012088	0	2	1	0	1	1	1	0	0	1	0	1	0	1	1	1	3	2	1	3	0	0	1	1	0	0	1	2	0	0	0	0	0	0	1	1	0	8	3	0
NM_012086	0	4	2	2	4	1	4	0	2	1	2	0	2	4	2	3	3	2	5	2	1	2	2	4	2	2	4	2	1	3	2	2	3	3	5	5	5	6	4	1
ENST00000333926.5	0	0	0	0	1	0	1	0	0	0	1	0	0	0	0	1	0	1	0	0	0	1	0	0	0	0	0	0	0	0	0	0	1	0	0	0	2	0	0	0
NM_012081	1	1	1	2	2	1	4	1	2	0	1	1	1	3	1	1	1	2	3	1	1	0	1	2	1	1	2	2	4	1	2	0	1	1	1	1	0	4	1	1
TCONS_00004627	0	0	0	1	0	0	2	1	0	0	1	0	0	1	1	0	0	1	0	0	0	0	0	2	1	0	0	0	0	0	1	0	0	1	1	0	0	1	1	2
NM_012082	1	2	44	2	4	1	6	4	2	3	5	19	4	1	1	2	2	2	7	14	3	1	3	2	2	1	2	2	4	2	1	3	1	2	4	15	4	6	5	21
ENST00000325212.6	579	2	3	706	895	683	1	1	1	1	1	592	1	1	1	1	1	2	1	1	2	4	1	4	1	2	1	1	997	1178	714	943	1	1	1	5	1	1	786	404
ENST00000507386.1	0	0	0	0	0	0	0	0	0	0	0	0	0	0	1	0	0	0	0	0	0	0	0	0	0	0	0	0	0	0	0	0	0	0	0	0	0	0	0	0
NM_012079	2	3	6	2	4	2	4	2	4	0	0	1	2	3	0	3	1	1	4	2	0	2	4	7	1	2	1	2	1	1	0	2	2	2	2	5	6	11	5	4
NM_024076	3	1	2	1	2	1	1	1	2	1	2	0	3	6	1	1	1	2	1	2	2	2	1	2	6	1	1	1	1	1	1	1	2	7	1	7	3	4	3	0
ENST00000439374.1	0	0	0	0	1	0	0	0	0	0	0	0	0	0	0	0	0	0	0	0	0	0	0	0	0	0	0	0	0	0	0	0	0	0	0	0	0	0	0	0
NM_024078	0	0	0	2	0	1	1	0	0	1	2	0	1	1	2	1	1	0	1	0	1	0	1	1	0	0	1	1	0	0	0	0	1	0	1	0	0	2	1	0
NM_024077	1	1	2	1	1	0	2	1	4	2	3	4	3	1	2	1	1	1	1	2	1	2	8	1	3	0	2	2	4	1	3	3	7	2	1	2	3	1	1	1
ENST00000469525.1	1	5	3	4	4	5	4	6	3	0	8	5	1	5	10	5	0	5	1	9	9	18	4	4	10	6	3	3	2	4	4	4	11	7	7	6	5	1	4	3
NM_024074	0	0	1	0	1	0	1	0	0	1	0	0	0	0	0	0	0	0	0	0	2	0	0	0	0	2	0	0	2	0	0	0	0	0	0	0	1	8	0	1
NM_000089	6	2	3	7	8	4	1	6	3	3	5	1	6	7	1	5	6	9	2	6	3	2	3	15	7	4	11	5	1	8	3	3	7	18	5	24	3	16	11	2
NM_000088	82	76	199	98	91	57	89	125	64	83	122	53	56	92	151	153	184	117	179	122	168	69	192	243	123	93	101	260	45	64	57	124	238	166	98	198	174	615	321	67
ENST00000499786.4	0	3	4	1	0	0	0	2	2	0	0	0	1	0	0	0	2	3	1	0	1	1	0	2	2	0	0	0	1	2	1	1	0	2	0	0	0	4	1	1
NM_012074	1	0	2	2	0	1	0	0	1	1	0	2	1	3	1	0	1	1	0	2	1	0	0	1	2	1	1	1	1	3	0	2	0	2	1	1	1	3	2	0
NM_012072	2	4	3	13	6	6	8	1	4	2	1	7	2	4	2	2	2	10	2	6	0	2	1	15	3	2	8	3	2	4	1	1	1	8	2	21	2	2	5	1
NM_012073	1	3	3	7	4	1	3	0	2	5	2	0	2	4	1	3	1	3	1	3	1	2	1	11	1	1	1	7	0	5	1	1	2	5	2	6	4	8	5	1
NM_012071	0	2	4	1	0	0	0	0	1	0	0	0	0	1	0	0	0	1	0	0	0	0	1	1	0	0	1	0	0	0	0	1	0	0	0	2	0	3	0	1
NM_001018159	1	0	2	1	1	1	2	1	3	1	1	1	2	1	0	1	1	1	1	1	1	1	0	1	1	2	4	1	1	1	0	1	2	2	1	2	1	1	2	1
ENST00000456398.1	1	0	1	0	0	0	0	0	0	0	0	0	0	0	0	0	0	0	0	0	0	0	0	0	1	0	0	0	1	0	0	0	1	0	1	1	0	0	0	0
NM_000090	11	15	29	14	12	8	17	23	5	16	19	8	16	20	4	27	20	20	19	14	12	13	11	41	16	7	19	20	3	15	13	20	11	41	18	52	27	130	29	8
NM_001130912	1	1	2	1	1	1	2	1	2	1	1	0	1	1	0	3	3	1	1	1	1	1	1	4	1	1	1	4	1	1	2	1	0	1	2	1	2	2	1	0
ENST00000589222.1	1	0	2	1	1	2	2	2	2	1	1	1	1	1	1	1	1	1	1	2	1	0	0	1	1	0	1	1	2	1	1	1	1	2	2	1	1	1	2	0
NM_024081	0	1	0	0	0	0	0	0	0	0	0	0	0	0	1	0	0	0	0	0	0	0	0	0	1	0	0	0	0	0	0	0	0	0	0	0	0	1	0	0
NM_001130913	0	0	0	0	0	0	0	0	0	0	0	0	0	0	0	0	1	2	0	0	0	0	0	1	0	0	0	0	0	0	0	0	0	0	1	0	0	0	0	1
ENST00000595396.1	0	0	0	0	0	0	1	2	0	0	0	0	0	0	0	0	0	0	0	0	0	0	0	0	0	0	0	0	0	0	0	0	0	0	0	0	0	0	0	0
NM_024080	0	0	0	0	0	0	2	0	0	1	2	0	0	1	14	0	0	1	1	1	0	1	0	0	0	1	0	0	0	1	0	1	0	1	0	0	1	0	0	0
ENST00000564903.1	1	0	0	0	0	0	0	0	0	0	0	0	0	0	0	1	0	0	0	0	0	0	0	0	0	0	0	0	0	1	0	0	0	1	0	0	0	1	0	0
ENST00000449862.2	0	0	0	0	1	0	1	1	1	0	0	0	1	0	0	0	1	1	0	1	0	1	0	2	2	0	1	0	0	1	0	2	0	1	0	0	0	1	2	1
ENST00000423485.1	1	2	4	10	1	2	1	3	2	3	1	4	1	1	2	2	1	6	2	9	2	1	1	8	2	1	1	3	1	2	0	5	2	1	5	4	6	6	5	1
NM_013398	0	0	0	0	0	0	0	0	0	0	0	0	0	0	0	0	0	1	0	0	0	0	0	0	1	1	1	0	1	0	0	0	0	0	0	1	0	0	0	0
NM_024086	1	1	2	1	1	1	1	2	1	4	1	2	1	2	2	3	2	2	3	2	2	1	3	2	1	2	2	3	0	0	2	1	2	2	1	1	1	9	1	0
NM_000097	1	1	6	1	4	1	3	0	4	2	3	0	1	4	0	2	2	4	1	4	5	4	1	12	3	7	1	2	1	1	1	2	3	1	4	3	5	11	8	0
NM_024089	0	0	0	0	0	0	1	0	0	0	1	0	0	0	1	0	0	0	1	0	0	0	0	0	0	3	0	0	0	0	0	0	0	0	0	1	0	3	0	0
ENST00000380682.1	0	0	0	0	0	0	0	0	0	0	0	0	1	0	0	0	0	0	0	0	0	0	0	0	0	0	0	0	0	0	1	0	0	0	0	1	0	0	0	0
NM_000094	1	1	1	2	1	1	1	2	1	1	1	1	1	1	1	2	0	3	1	1	2	1	2	2	0	0	1	1	1	2	1	1	1	2	3	2	1	4	1	1
NM_000093	2	2	2	2	1	1	2	1	4	2	1	2	2	1	1	2	2	1	1	1	2	1	1	7	1	2	3	1	1	1	1	1	1	3	1	1	2	4	2	4
NM_000092	2	0	0	0	0	0	0	1	0	0	0	0	0	0	0	1	0	1	0	0	0	0	0	1	0	1	0	0	0	0	0	0	0	1	0	0	0	0	0	0
NM_000091	0	0	0	0	0	0	0	0	0	0	0	0	0	0	0	0	0	0	0	0	0	0	0	0	0	0	0	0	0	0	0	0	0	0	0	0	1	0	0	0
NM_024047	0	1	2	1	1	1	0	1	1	1	2	2	0	0	0	1	1	0	0	0	1	0	1	1	1	2	1	1	0	1	0	0	1	0	1	1	1	1	0	1
NM_052998	0	0	0	0	1	0	1	0	0	0	0	0	0	0	0	0	0	0	0	0	0	0	0	0	0	0	1	0	0	0	0	0	0	0	0	0	1	0	0	0
NM_052997	0	0	0	1	0	0	0	0	0	0	0	0	0	0	0	1	0	1	0	0	0	0	0	0	0	0	0	0	0	0	0	0	0	0	0	0	0	0	0	0
NM_024046	0	0	0	0	0	0	0	0	0	0	0	0	0	0	0	0	0	0	0	0	0	0	0	0	0	0	0	0	0	0	0	0	1	0	0	0	0	0	0	0
NM_052990	0	0	2	3	1	0	1	0	2	0	2	0	1	0	0	2	4	0	1	0	0	1	0	2	1	0	0	4	0	0	0	0	1	3	1	2	0	4	2	0
NM_001104631	0	0	1	2	1	0	0	1	1	1	0	0	1	2	6	3	0	0	0	0	0	0	0	6	1	1	1	1	0	0	0	1	1	2	1	2	0	1	2	0
TCONS_l2_00022101	0	0	0	0	0	0	0	0	0	0	0	0	0	0	0	0	0	0	0	0	0	0	0	0	0	0	0	0	0	0	0	0	0	0	0	1	0	0	0	0
ENST00000361511.4	0	0	0	0	1	0	0	2	0	0	1	0	0	0	1	0	0	0	0	0	1	0	0	0	0	0	0	0	0	0	0	0	1	1	0	0	0	0	0	0
NM_024053	0	0	1	0	1	0	0	0	0	2	0	0	1	0	0	0	0	1	0	1	1	1	1	0	0	0	2	0	0	0	0	0	0	0	1	1	3	2	2	1
ENST00000341861.5	4	1	1	4	2	1	1	2	2	1	1	1	1	2	1	2	3	2	1	3	1	1	1	1	2	3	3	1	0	0	0	1	1	2	3	1	2	2	5	1
NM_024050	0	0	0	0	0	0	0	0	0	1	0	0	0	0	0	1	0	0	0	0	0	0	0	0	0	0	1	0	0	0	0	0	0	0	0	0	1	0	0	0
ENST00000306177.5	1	1	1	3	1	1	1	1	5	0	0	1	0	2	0	2	1	1	1	1	2	0	1	1	0	0	2	2	0	0	2	1	1	1	2	1	2	2	1	0
NM_012090	3	6	7	4	3	1	1	1	3	3	1	2	3	3	1	2	4	5	2	2	1	4	2	9	4	3	6	10	2	1	1	1	3	6	3	1	4	14	5	3
ENST00000353339.3	0	0	1	0	0	0	1	0	0	0	0	0	0	0	0	0	0	0	0	0	0	0	0	0	1	0	0	1	1	0	0	0	1	0	0	1	1	0	0	0
NM_012091	0	0	0	0	0	0	0	0	0	0	0	0	0	0	0	0	0	0	0	0	0	0	0	1	1	0	0	0	0	1	0	0	0	0	0	0	0	0	0	0
ENST00000563228.1	0	0	0	0	0	0	0	0	0	0	0	0	0	0	0	0	0	0	0	0	0	0	0	0	0	0	0	0	0	0	0	0	1	1	0	0	0	0	0	0
NM_052988	0	0	1	0	0	0	0	0	0	0	0	0	1	0	0	0	0	0	0	0	0	0	0	0	0	0	0	1	1	0	0	0	0	0	1	0	1	1	1	1
NM_024057	0	2	1	1	2	1	1	2	1	2	2	1	1	1	1	2	1	1	2	2	0	1	1	1	1	2	1	0	1	1	1	1	3	3	1	1	1	1	2	1
NM_052985	0	1	1	1	1	0	1	1	1	0	3	0	1	1	1	2	1	2	2	1	1	1	0	4	1	0	2	1	1	0	1	0	1	4	1	1	0	1	1	0
ENST00000521492.1	0	0	0	1	0	1	0	0	0	1	0	2	0	0	0	1	0	0	0	0	1	1	1	2	2	0	0	0	0	0	1	0	0	1	0	1	1	0	0	1
ENST00000335953.4	0	0	0	0	0	0	0	0	0	0	0	1	0	0	0	0	0	1	0	0	1	0	0	1	0	0	0	0	0	0	0	0	0	0	0	0	0	0	0	0
NM_012099	0	0	1	0	0	0	0	0	0	0	0	0	0	0	0	0	0	0	0	0	0	0	1	0	0	0	0	0	0	0	0	1	0	0	1	0	1	0	0	1
NM_012096	2	1	2	1	1	1	4	3	2	0	1	1	1	2	1	2	3	1	2	2	0	3	1	6	1	2	3	1	2	1	1	1	1	3	2	3	2	5	4	0
NM_012097	4	1	2	6	3	2	10	3	5	3	4	2	6	4	2	4	7	15	9	6	0	2	1	19	5	5	9	9	1	3	3	3	2	10	6	6	6	14	9	1
ENST00000361897.5	8	8	8	27	8	17	31	44	12	6	8	10	17	22	4	27	7	16	15	4	9	9	8	8	18	19	16	12	13	10	16	11	13	19	11	17	12	9	7	5
NM_012094	1	3	7	1	1	1	2	0	3	1	0	1	2	4	0	1	3	3	2	4	2	5	3	8	4	0	4	3	0	1	4	3	0	2	0	1	5	20	8	1
NR_033191	1	0	0	2	0	0	3	0	0	1	3	1	0	1	0	0	1	0	1	1	1	0	0	0	0	0	1	2	0	0	1	1	1	0	0	1	1	1	0	0
NM_001018139	0	1	3	3	1	0	1	3	1	5	2	1	1	3	0	4	7	5	7	2	1	4	2	9	3	0	4	6	0	1	2	4	1	3	2	1	7	24	18	0
NM_012093	0	1	0	0	0	2	0	2	0	0	1	2	1	0	1	0	1	0	0	0	1	1	0	1	1	1	0	0	0	0	0	0	0	1	0	0	0	0	0	0
NR_033193	0	0	0	0	0	0	0	0	2	1	2	0	0	0	0	1	1	0	1	0	0	1	0	3	0	0	0	0	0	0	0	0	1	1	1	0	1	1	0	0
ENST00000331373.5	0	0	6	0	0	0	1	0	0	1	0	0	0	1	0	1	0	0	1	0	0	2	0	1	1	3	1	1	0	2	0	0	0	0	1	1	2	4	6	0
NM_012089	1	1	2	1	1	1	1	1	3	1	1	0	1	0	1	1	1	1	1	1	1	1	1	1	1	0	1	1	1	1	2	1	1	2	5	0	1	5	3	1
NM_001129908	0	0	0	0	0	0	1	0	1	0	0	0	0	0	0	0	0	0	0	0	0	0	0	0	0	0	0	0	0	0	0	0	0	1	0	0	0	0	0	0
ENST00000334025.2	0	0	0	0	0	0	0	0	0	0	0	0	0	0	0	1	2	0	1	0	0	0	0	0	0	0	0	0	1	0	0	0	0	0	0	0	0	0	0	0
NM_024067	0	1	1	1	1	1	2	0	0	0	1	0	0	1	0	1	1	1	0	0	1	1	1	4	2	1	0	1	2	1	0	0	0	0	1	1	1	1	2	0
NM_024066	2	2	2	1	3	1	1	2	2	4	1	1	1	1	1	1	4	2	1	1	1	5	2	3	1	5	2	1	2	1	1	1	3	5	1	1	2	8	2	1
NM_024060	67	79	89	105	98	40	45	39	26	53	68	44	79	141	35	93	153	257	53	154	72	149	70	700	133	58	125	69	10	87	48	106	32	206	67	273	144	475	240	28
ENST00000308191.6	0	0	0	1	0	0	0	0	0	0	0	0	1	2	0	0	2	0	0	0	0	0	0	0	0	0	0	0	0	0	0	0	1	0	0	0	0	1	0	0
TCONS_00017926	0	0	0	0	0	0	1	0	0	0	0	0	0	1	4	0	0	0	0	0	0	0	0	0	0	2	0	0	0	0	0	0	0	0	0	0	0	1	0	0
NM_024029	2	1	1	0	0	1	2	0	1	1	0	0	2	2	1	2	0	0	2	0	0	1	0	1	0	0	0	1	0	0	1	1	2	1	0	0	1	1	5	0
ENST00000509436.1	0	0	0	0	0	0	0	0	0	0	0	0	0	0	0	0	0	0	0	0	0	0	0	0	0	0	0	1	0	0	0	0	0	0	0	0	0	1	0	1
NM_000059	1	0	6	3	2	1	1	2	0	2	3	1	1	4	1	1	4	3	2	1	2	2	2	5	2	0	1	3	1	2	0	0	0	4	1	1	2	12	3	4
ENST00000358232.6	1	1	3	5	1	1	2	1	0	3	2	1	1	1	5	2	1	2	2	4	2	4	1	4	1	4	4	4	2	1	0	2	3	1	3	5	1	8	6	1
NM_000057	0	0	1	0	1	0	0	0	1	1	1	0	1	2	0	1	2	0	1	0	1	1	0	1	0	1	0	2	0	0	0	1	1	0	2	1	1	1	1	0
NM_000056	6	7	13	12	5	8	14	4	11	7	12	9	11	20	4	15	7	11	16	7	5	3	3	16	11	10	10	10	2	5	5	15	13	11	18	4	11	15	9	10
NM_013375	1	0	2	2	0	1	0	0	0	0	2	0	0	1	4	1	0	0	2	1	2	1	1	0	1	0	0	2	1	1	0	0	0	2	0	1	0	4	2	0
NM_001386	1	35	1	1	1	3	2	1	60	1	1	22	1	1	6	18	32	3	1	28	2	2	1	2	1	17	1	6	25	2	1	22	51	3	40	3	2	2	32	37
NM_052972	0	0	0	0	0	0	0	0	0	0	0	0	0	0	2	0	0	0	0	0	0	0	0	0	0	0	0	1	0	0	0	0	0	0	0	0	0	1	0	0
NM_013374	2	2	6	2	2	2	5	1	3	4	1	1	2	6	2	4	6	5	5	1	3	4	2	4	0	2	3	4	0	0	0	3	4	5	4	3	4	8	9	4
NM_001388	1	1	1	1	0	0	1	0	0	0	0	0	2	1	4	1	1	1	3	0	1	0	1	1	1	2	0	2	0	1	0	0	1	0	1	0	1	6	2	1
NM_013373	2	0	3	1	1	0	0	0	0	1	1	0	4	2	1	1	2	2	0	2	0	0	3	5	0	3	1	4	1	0	0	1	1	1	1	0	1	7	6	0
NM_052970	0	0	0	0	0	1	1	1	0	0	0	0	1	0	0	0	1	0	0	0	0	1	1	0	0	0	0	1	0	0	0	1	0	0	0	1	1	2	2	0
NM_001389	1	0	3	0	2	0	1	1	4	1	4	1	1	3	2	5	2	4	5	1	1	1	1	2	1	1	1	2	1	1	2	0	4	1	2	4	2	9	1	2
ENST00000518129.1	0	0	0	0	0	0	0	0	0	0	0	0	0	0	0	1	0	0	0	0	0	0	0	0	0	0	0	0	0	0	0	0	0	0	0	0	0	2	0	0
ENST00000308824.6	1	0	2	2	1	1	2	4	0	1	2	0	3	0	1	1	1	4	0	2	1	2	1	5	2	1	3	2	1	2	0	1	0	2	3	4	2	4	1	1
NM_013369	0	0	0	0	0	0	0	0	0	0	0	0	0	0	0	0	0	0	0	1	0	0	0	0	0	0	0	0	0	0	0	0	0	0	1	0	0	0	0	0
NM_013367	1	1	4	1	1	1	1	1	2	1	1	1	1	1	1	1	1	0	4	1	1	1	1	2	1	1	2	0	3	1	1	4	3	2	4	2	3	2	6	3
NM_014698	1	1	2	1	2	1	2	0	1	0	1	0	1	2	1	4	1	1	2	2	1	0	3	1	1	1	1	2	0	1	2	1	2	1	1	1	2	6	1	0
NM_013366	1	0	1	1	2	1	1	1	1	2	1	0	0	0	1	1	1	1	0	1	0	1	0	1	1	2	0	1	0	0	1	1	0	1	0	1	0	2	2	1
NM_014697	0	0	0	0	0	0	1	0	1	0	0	0	0	1	2	0	1	0	0	1	0	0	0	1	0	1	0	0	0	1	0	0	1	2	2	0	0	1	0	0
NM_001395	0	0	0	0	0	0	0	0	0	0	0	0	0	0	0	0	0	0	0	0	0	0	0	0	0	0	0	0	0	0	0	0	0	0	1	0	0	0	0	0
NM_001396	1	2	2	3	2	1	2	1	3	0	0	1	2	2	0	1	0	0	1	1	2	1	1	3	2	3	2	1	0	1	0	1	2	0	3	1	3	3	2	1
NM_014696	0	0	0	0	0	1	0	0	0	0	0	0	0	0	0	0	0	0	0	0	0	0	0	0	0	0	0	0	0	0	0	0	0	0	0	0	0	0	0	0
NM_001007471	1	0	1	0	0	1	2	1	0	2	1	1	0	3	2	1	1	2	1	1	1	1	1	1	2	1	2	1	1	1	0	1	1	1	1	0	3	1	2	1
NM_024032	1	1	1	0	0	0	0	0	1	1	0	0	0	0	1	0	0	2	0	0	2	1	0	0	1	1	1	0	0	0	0	0	1	0	0	0	1	2	0	1
NM_024031	1	0	0	0	0	0	0	1	1	0	1	0	0	2	0	1	2	0	2	2	1	0	2	2	1	0	2	2	1	0	0	0	0	0	1	0	1	2	0	1
NM_000064	0	1	0	0	0	0	1	0	0	0	0	2	0	0	0	0	1	1	0	0	0	1	0	0	0	0	0	0	1	0	0	0	1	1	0	1	3	1	0	0
ENST00000310298.4	1	4	14	3	6	4	7	4	4	6	11	6	2	7	4	6	7	8	2	2	2	5	3	9	6	2	4	3	6	4	1	5	2	8	12	8	4	16	6	5
NM_000062	0	0	0	1	1	0	1	0	0	0	0	0	0	0	0	0	1	0	0	0	0	0	0	2	0	0	0	0	0	0	0	0	0	0	1	2	2	3	1	0
NM_000061	0	0	0	1	0	0	0	0	0	0	1	0	0	0	0	0	0	0	0	0	0	0	0	0	0	1	0	0	0	0	0	0	0	0	0	0	0	0	0	0
NM_000060	1	1	0	1	1	0	1	2	2	0	1	1	1	1	1	1	2	1	1	0	1	3	3	0	1	0	0	0	0	2	1	1	0	2	0	5	2	4	2	0
ENST00000040738.5	1	1	2	1	1	1	1	1	2	0	1	1	1	1	1	1	3	1	1	0	0	1	1	1	1	1	0	2	0	0	1	0	2	1	2	1	1	4	1	1
ENST00000453730.2	1	1	1	1	0	0	0	2	1	0	1	0	1	1	0	1	1	0	0	0	0	0	0	2	1	1	1	0	0	0	1	0	1	0	0	2	0	3	0	0
NM_052966	9	2	1	1	2	1	2	1	1	4	3	1	16	14	1	4	11	1	1	17	1	2	6	88	1	1	3	2	10	2	1	2	2	2	1	2	1	5	4	6
ENST00000586606.2	0	1	1	0	1	0	1	0	0	0	0	1	0	1	0	0	0	1	0	0	1	0	0	0	0	0	0	2	1	0	2	0	0	0	1	0	1	2	2	0
NM_001080125	0	0	1	0	0	0	0	0	0	0	1	0	0	0	0	0	0	0	0	0	0	0	0	0	0	0	1	0	0	0	0	0	0	0	0	0	0	0	0	0
TCONS_l2_00011429	0	0	0	0	0	0	0	0	0	0	0	0	0	0	0	0	0	0	0	0	0	0	0	0	0	1	0	0	0	0	0	0	0	0	0	0	0	0	0	0
NM_024036	0	0	8	1	2	0	0	1	0	0	0	0	2	1	0	2	2	1	1	0	1	0	2	15	2	5	2	5	1	0	3	0	0	2	0	1	5	14	3	0
NM_000047	0	0	0	0	0	0	0	0	0	0	0	0	0	0	0	0	0	0	0	0	0	0	0	0	0	0	0	0	0	0	0	0	0	0	0	0	0	0	0	1
NM_000046	1	0	1	0	1	0	1	1	1	2	1	1	1	0	1	2	1	1	2	1	1	1	2	1	1	2	2	4	0	1	0	0	1	1	1	1	1	6	1	0
NM_052964	0	1	0	0	0	0	1	1	0	0	1	0	0	1	3	0	0	0	1	1	0	1	1	3	0	2	1	0	0	0	0	0	0	0	0	0	0	0	1	0
NM_024038	1	4	1	1	0	1	1	1	0	1	1	1	0	2	0	1	3	1	2	1	1	1	3	11	1	0	1	3	0	2	1	3	2	2	1	1	1	11	2	1
ENST00000431443.2	1	1	0	0	0	1	1	0	0	0	1	4	2	3	0	1	0	0	1	0	1	3	0	2	2	2	2	1	3	0	0	0	0	2	3	2	1	0	1	0
NM_052963	0	0	0	1	0	0	0	0	0	0	0	0	2	1	0	0	1	0	0	0	1	0	0	0	0	0	0	0	0	0	0	0	0	1	0	0	0	1	0	0
NM_000044	0	0	1	0	1	0	0	1	0	0	2	0	0	0	2	1	1	0	0	0	1	0	0	1	0	0	0	0	0	1	0	1	0	0	0	0	1	0	0	0
NM_024037	0	0	0	0	0	0	0	0	0	1	0	0	0	0	0	1	0	0	0	0	0	0	0	1	0	1	0	0	0	0	0	0	0	2	0	0	0	0	1	0
NM_001375	0	0	0	0	0	0	0	0	0	0	0	0	0	0	0	0	0	1	1	0	0	0	0	0	0	0	0	0	0	0	0	0	0	0	0	0	1	3	0	0
NM_001376	14	13	2	18	12	2	13	1	1	11	1	2	9	19	5	22	27	2	24	1	1	2	2	2	22	1	1	1	5	9	2	14	9	1	2	1	3	8	2	10
NM_013363	1	0	0	0	1	0	0	0	0	1	0	0	0	0	0	0	0	0	0	0	0	0	0	0	0	0	0	0	0	0	0	0	0	0	1	0	1	1	1	0
NM_052960	0	0	0	0	1	1	0	0	0	0	0	0	0	0	0	0	0	1	2	0	0	0	0	1	0	0	2	0	0	0	0	1	0	0	0	0	0	0	0	0
NM_013362	0	0	0	0	0	0	0	0	0	0	1	0	0	0	0	0	0	2	0	0	0	2	0	0	0	0	0	0	0	1	0	0	0	0	0	0	0	0	0	0
NM_001378	3	3	4	3	3	1	7	1	5	2	11	0	8	7	2	3	7	10	3	4	6	5	3	8	6	4	8	5	4	2	3	4	7	12	7	1	7	11	7	3
NM_013361	1	1	4	0	2	1	2	1	0	1	1	0	0	4	1	0	0	2	1	2	2	2	1	4	1	0	2	1	1	1	1	3	1	5	7	0	2	6	5	0
NM_014691	2	2	4	2	2	1	5	2	2	3	3	2	3	3	1	2	2	2	4	2	3	2	2	2	2	1	3	1	2	3	2	3	4	3	2	2	5	4	3	1
NM_001379	0	0	0	0	0	0	0	0	0	0	0	1	1	0	0	0	1	0	0	0	1	0	0	0	0	0	0	0	1	0	0	0	1	2	0	0	0	3	1	0
NM_001018115	2	1	4	3	5	1	1	1	1	1	1	1	1	2	0	1	2	4	1	2	0	0	2	5	1	0	0	1	1	1	1	0	1	2	1	5	4	1	1	1
TCONS_l2_00023407	0	0	0	0	0	0	0	0	0	0	1	0	0	1	0	0	0	0	0	0	0	0	0	0	1	0	0	0	0	0	0	0	1	0	0	0	0	0	0	0
NM_001380	9	17	29	20	18	11	28	14	36	20	28	19	17	31	37	20	16	27	30	11	14	12	16	38	15	22	27	29	18	14	7	8	22	26	20	16	20	72	47	10
NM_001018113	1	1	1	1	0	1	0	1	1	1	0	0	2	4	1	3	1	1	0	1	1	0	0	0	0	0	2	1	1	1	1	1	2	0	1	1	1	3	3	0
NM_013359	0	1	2	0	0	0	0	0	1	0	0	2	1	1	2	1	0	0	2	2	0	0	2	2	0	0	0	2	1	0	0	1	0	1	1	0	1	2	1	2
NM_014689	1	2	1	1	2	1	2	1	0	1	1	1	1	1	0	1	0	0	1	1	0	1	0	1	0	0	1	0	1	1	0	1	0	1	1	1	2	1	0	1
NM_001018112	0	0	1	0	1	0	1	0	0	0	1	0	0	1	0	1	1	1	1	0	1	2	0	2	0	0	0	2	0	0	1	2	0	1	0	1	2	3	1	0
ENST00000560323.1	0	0	0	0	0	0	0	0	0	0	0	0	0	0	0	0	0	0	0	0	0	0	0	0	0	0	0	0	1	0	0	0	0	0	0	0	0	0	0	0
NM_014688	1	2	7	3	1	0	1	3	2	5	2	2	1	6	1	3	4	2	4	1	1	1	3	1	5	4	2	1	4	1	2	4	1	1	6	2	1	11	2	2
NM_001382	1	0	1	1	1	1	1	1	1	1	0	0	2	0	0	0	1	1	0	2	0	1	3	1	0	0	0	2	0	0	0	0	1	1	0	1	1	6	3	0
NM_001018111	0	1	1	0	1	1	1	1	4	2	3	1	2	0	1	1	2	0	1	0	3	2	3	1	0	2	0	1	0	2	1	3	3	1	2	1	1	1	2	1
ENST00000478458.2	0	0	0	0	0	0	0	1	0	0	0	0	0	0	0	0	0	0	0	0	0	0	0	0	0	0	0	0	0	0	0	0	0	0	0	0	0	0	0	0
NM_001383	0	0	0	0	1	0	2	0	0	0	0	0	0	0	0	0	0	0	0	0	0	0	0	0	0	0	0	0	0	0	0	0	1	0	0	0	0	0	0	0
NM_014686	0	1	1	1	2	1	2	1	0	1	1	1	0	1	1	1	1	1	0	1	1	1	1	2	1	2	1	1	1	1	1	2	1	1	0	2	2	5	2	0
NM_013355	0	0	0	1	0	1	1	1	1	1	1	2	1	0	1	1	1	2	1	2	1	1	1	3	2	0	0	1	2	1	0	4	1	2	0	1	1	7	2	1
NM_001384	0	0	0	0	0	0	0	0	0	0	1	1	0	0	0	1	0	1	0	0	1	2	0	3	1	0	0	0	0	0	0	0	0	0	0	0	0	1	1	0
NM_014685	1	0	1	1	1	1	0	1	0	2	3	0	0	0	0	1	0	0	1	1	0	1	0	1	1	0	1	0	1	0	1	1	0	2	1	0	1	2	1	0
NM_013354	1	2	3	1	1	0	1	2	1	1	1	0	2	1	2	2	1	3	3	1	1	2	1	10	2	1	3	1	1	1	1	0	1	1	2	2	2	5	3	3
ENST00000477593.1	1	1	2	1	2	2	2	2	1	1	1	1	1	4	1	2	1	2	1	0	2	1	1	1	1	1	1	0	1	1	0	1	1	1	1	1	2	2	1	2
NM_000053	1	1	3	1	1	1	4	1	1	1	2	0	1	1	0	1	5	2	1	1	0	2	0	5	1	0	1	1	1	1	1	0	0	2	4	1	2	4	3	0
NM_024042	0	0	2	0	0	0	1	0	1	0	0	0	0	0	0	1	1	2	0	0	1	2	0	3	0	2	2	0	0	1	1	0	0	0	2	1	0	12	6	0
NM_000052	1	0	1	1	1	1	1	1	1	0	3	1	2	1	1	1	2	1	1	1	1	3	2	1	1	2	1	1	1	1	1	1	1	3	1	2	1	2	1	1
NM_024045	0	1	2	2	1	1	1	1	2	2	3	2	1	3	3	1	4	3	2	1	1	1	1	6	1	0	3	3	1	1	1	2	2	3	4	2	1	3	5	2
NM_000051	1	1	2	1	1	1	1	1	3	1	2	2	1	1	1	2	2	1	1	2	1	1	1	1	1	1	1	1	1	3	1	1	1	1	1	1	2	2	4	2
NM_024044	0	0	0	0	0	0	0	1	0	0	0	0	0	0	0	0	0	0	0	0	0	0	0	0	0	0	0	0	0	0	0	0	0	0	1	0	0	0	0	0
NM_000050	1	1	1	1	1	0	1	1	1	2	0	1	0	0	1	1	0	1	1	0	0	0	1	1	1	0	1	1	1	1	1	1	0	1	0	1	1	1	2	1
ENST00000417684.2	0	0	0	0	1	0	0	0	0	0	0	0	0	0	2	0	1	0	1	0	0	0	0	0	0	0	0	0	0	0	1	0	0	0	0	2	0	1	2	0
NM_001007467	1	0	1	1	1	1	1	1	0	0	1	1	2	2	1	1	1	1	1	0	0	1	0	1	1	2	0	1	0	1	0	1	1	1	1	1	1	3	0	0
NM_024040	0	1	0	1	1	0	0	0	1	1	0	0	4	2	0	1	2	3	0	3	1	2	1	6	1	0	1	2	0	1	1	0	0	2	0	3	4	12	1	0
NM_024007	1	1	1	2	2	3	7	1	1	2	4	1	1	3	2	1	1	1	2	2	1	0	3	3	2	4	1	2	3	1	3	1	5	2	1	2	4	3	2	1
NM_052958	0	0	0	0	0	0	0	1	0	1	1	0	0	0	1	0	0	0	0	0	0	0	0	0	0	0	0	0	0	0	1	0	0	0	0	0	0	0	0	0
NM_024006	0	1	4	3	0	2	1	2	2	2	1	0	0	4	3	2	0	2	1	2	0	1	2	3	3	2	2	3	1	3	0	0	0	3	1	0	0	10	3	0
ENST00000553430.1	0	0	1	1	0	0	0	1	0	0	0	0	0	0	0	0	2	0	0	0	0	0	0	0	0	0	0	2	0	0	1	0	0	0	0	0	0	5	0	0
NM_052951	0	1	1	1	0	0	2	1	0	0	1	0	0	0	0	0	0	1	1	0	2	1	0	1	0	1	1	0	0	0	0	0	1	0	2	1	1	3	4	0
NM_013397	4	2	11	2	3	3	1	2	2	1	3	4	0	3	0	2	3	6	3	1	2	2	2	11	3	2	4	2	1	0	3	4	5	4	2	4	5	12	9	1
NM_052950	4	1	1	1	1	1	2	2	2	1	1	2	0	3	1	3	2	5	2	2	3	3	1	1	1	2	1	4	1	2	1	1	2	2	1	1	1	4	1	1
NM_013396	1	2	1	2	2	1	1	1	1	2	6	1	1	1	1	1	1	1	2	1	2	1	1	2	1	1	1	3	2	1	2	2	2	2	4	1	1	4	4	1
NM_013393	2	1	1	1	3	0	1	1	3	0	1	0	1	0	1	1	0	1	0	2	2	1	1	1	0	0	0	3	0	2	1	2	0	2	2	0	5	6	3	0
NM_012062	1	1	3	1	1	1	1	2	2	1	1	1	0	3	2	1	4	1	3	2	1	1	2	4	1	0	1	5	1	2	1	1	1	1	1	3	1	2	1	1
NM_013392	1	1	2	1	1	2	1	1	1	1	3	2	1	1	0	2	1	3	1	4	1	2	1	1	1	4	1	2	1	1	1	1	1	2	3	2	1	1	1	1
NM_013390	2	2	1	1	1	1	1	1	1	1	2	1	2	1	1	3	5	1	2	1	3	2	3	6	3	9	4	3	0	2	1	4	4	1	4	2	3	3	2	1
NR_045196	3829	1	2713	2	2586	4175	8129	3573	1915	1671	3611	3527	7158	11074	982	2	1	6139	2	4424	1474	7528	1	3	7393	5912	7672	2	1	6327	1	1	4819	8822	9297	5383	1	3	1	1254
ENST00000356458.6	0	0	1	0	0	1	1	1	0	0	0	0	0	1	1	0	0	1	0	1	0	0	1	1	0	0	0	0	0	0	0	0	0	0	0	1	0	1	0	1
ENST00000436985.2	2	2	3	18	0	0	9	1	2	0	2	5	4	2	1	2	4	5	1	3	0	0	0	8	0	1	5	2	0	4	0	1	1	8	3	10	1	5	2	0
NM_013389	0	0	0	2	0	0	0	0	0	0	1	0	0	1	1	0	0	0	0	0	0	0	0	1	0	1	0	0	0	0	0	0	0	0	0	1	0	0	0	0
NM_013388	1	1	7	1	1	1	1	1	0	2	1	2	0	2	1	1	1	2	1	1	0	2	2	2	3	2	0	2	2	1	1	0	2	0	1	1	1	5	1	1
NM_001008781	1	1	0	2	0	0	0	1	0	0	1	0	2	0	0	1	2	5	0	0	1	1	0	2	2	0	0	1	0	0	0	0	1	1	0	1	1	6	3	0
NM_000086	0	1	0	0	0	0	0	0	0	0	0	0	1	0	1	1	0	0	0	1	0	0	1	0	1	0	0	0	0	0	0	0	0	0	0	1	2	1	1	1
ENST00000471236.1	0	0	2	0	0	0	1	0	1	0	0	1	0	0	1	0	1	0	1	0	1	0	0	0	1	1	3	2	0	2	0	0	1	0	1	2	2	1	4	0
NM_024011	2	1	5	3	3	3	1	2	5	1	3	0	1	6	0	3	3	1	7	4	2	5	5	9	5	2	5	9	3	2	1	3	4	2	0	2	7	15	7	4
NM_000082	0	0	1	1	1	1	3	0	2	3	2	1	1	1	4	3	3	1	2	1	0	2	2	2	1	0	1	2	0	1	1	1	2	1	1	2	5	5	3	1
NM_000081	1	1	1	1	2	0	5	1	4	3	1	1	1	1	2	1	1	4	1	1	1	1	1	7	1	5	1	1	0	1	1	1	1	1	4	0	1	1	2	0
NM_052947	3	20	51	25	35	7	1	1	23	19	28	2	18	1	22	1	34	44	1	18	33	1	22	2	19	15	1	1	1	27	7	19	1	39	1	1	58	1	3	24
NM_001008778	0	0	0	0	0	0	0	0	0	0	0	0	0	0	0	0	0	0	0	0	0	0	0	0	0	0	0	0	0	0	0	0	0	0	0	0	0	1	0	0
NM_052944	0	0	0	0	0	0	1	0	0	0	0	0	0	0	0	0	0	0	0	0	0	0	0	0	0	0	0	0	0	0	0	0	0	0	0	0	0	0	0	0
NM_052943	0	0	1	0	1	1	0	0	0	0	0	0	1	0	0	1	0	0	1	1	0	0	1	0	0	1	0	0	0	0	1	0	0	0	0	0	2	4	1	1
NM_000069	0	0	0	0	0	0	0	1	0	1	0	0	0	0	1	0	0	1	1	0	0	0	0	0	0	0	0	0	0	0	0	0	0	0	0	0	0	0	0	0
ENST00000263997.5	0	0	1	0	0	0	0	0	0	0	1	0	0	0	0	0	0	1	0	0	0	0	0	0	0	0	0	0	0	1	0	1	1	0	0	0	0	0	0	0
NM_052940	0	0	4	1	0	0	0	3	1	0	0	1	1	0	1	0	2	0	3	1	2	2	1	7	2	0	1	2	0	0	1	1	1	2	0	1	3	8	3	0
NM_024015	0	0	0	0	3	0	0	0	0	0	0	0	0	1	0	0	0	0	0	0	0	0	0	0	0	0	0	0	0	0	0	0	0	0	0	0	0	0	0	0
NM_013386	1	2	2	1	1	2	3	1	1	1	4	1	1	1	3	1	2	1	3	1	1	1	2	1	1	2	3	1	3	1	2	2	1	1	1	2	1	1	2	0
ENST00000603233.1	4	8	15	19	10	7	7	9	16	18	16	5	10	22	4	9	21	6	13	5	11	6	10	15	8	15	19	16	2	5	4	12	15	18	18	10	20	33	21	3
NM_001397	0	0	1	1	0	0	1	0	2	0	1	0	2	0	0	0	0	0	0	0	1	1	0	0	0	0	0	0	0	0	0	0	0	0	0	0	1	3	1	0
NM_001398	1	2	6	3	3	0	2	2	1	7	1	2	3	2	2	8	4	3	5	4	6	6	2	7	1	4	9	2	0	1	3	1	1	3	1	5	9	29	19	1
ENST00000464606.1	1	1	2	4	1	0	1	0	0	0	0	1	0	0	0	0	2	0	1	2	0	5	3	4	1	4	1	1	1	4	1	1	0	0	2	1	3	1	0	1
NM_013382	1	0	1	1	1	1	1	1	0	1	2	1	0	1	2	3	2	1	1	1	1	0	2	2	0	2	1	1	0	0	0	1	1	1	1	1	1	2	1	1
NM_013381	0	0	1	1	1	0	1	1	0	0	1	0	0	1	1	2	0	0	1	0	0	0	0	1	0	0	0	1	1	1	0	1	2	1	0	0	0	0	0	0
TCONS_00013744_GAS5	7369	2045	8239	9596	10304	6859	12666	7625	5078	5125	12116	6645	14753	11171	4944	10057	14217	10932	15116	10094	7760	15114	13541	9994	17967	9753	14372	13061	17357	14704	8447	19611	23485	16559	28679	13067	28095	15891	20029	3099
NM_013379	0	2	7	1	1	1	1	0	1	1	0	0	0	1	0	2	3	2	0	2	2	2	4	1	1	0	1	4	0	1	0	1	1	1	0	1	4	9	2	0
ENST00000472434.1	1	0	1	3	0	1	1	1	2	0	2	0	0	4	1	4	3	2	0	1	0	1	0	8	5	1	2	1	0	4	2	1	2	0	0	3	6	6	3	1
NM_013376	0	3	3	3	1	2	0	3	0	2	4	3	1	1	0	4	3	4	1	2	0	1	0	4	2	1	2	1	1	3	0	1	3	3	5	1	0	3	3	1
NM_000075	0	1	1	3	1	1	1	1	1	1	1	1	2	3	4	2	3	2	1	1	3	1	1	2	1	0	1	2	2	0	1	1	2	3	3	6	4	10	5	1
ENST00000238918.8	0	1	2	1	2	1	1	2	1	1	2	0	0	3	1	1	0	2	5	2	1	1	0	2	2	0	1	0	0	1	0	3	0	1	1	2	0	3	3	0
NM_024022	0	0	0	0	0	0	0	1	0	0	0	0	0	0	0	0	0	0	0	0	0	0	0	0	0	0	0	0	0	0	0	0	0	0	0	0	0	0	0	0
NM_000071	0	0	0	0	0	0	0	0	0	0	0	0	0	0	0	0	0	0	0	0	0	1	0	0	0	0	0	0	0	0	0	0	0	0	0	0	0	0	0	0
NM_000070	0	0	3	0	0	0	0	0	0	0	0	0	0	0	0	4	0	0	1	0	0	1	0	1	0	1	0	3	0	0	0	0	1	1	0	0	3	2	3	0
NM_001006114	0	0	0	0	0	0	0	0	1	0	0	0	0	1	2	0	0	0	0	0	0	0	1	1	0	0	0	1	0	0	0	0	0	0	0	0	0	1	0	0
NM_000018	4	1	1	2	4	1	1	2	1	1	7	3	5	1	0	7	1	1	1	1	3	5	9	4	1	2	7	1	1	2	1	3	2	2	4	1	1	3	2	2
NM_052936	0	0	0	0	0	0	0	0	0	0	0	0	0	0	0	0	0	0	0	0	0	0	0	0	0	0	1	0	0	0	0	0	0	0	0	0	0	0	0	0
NM_000017	0	1	1	1	2	2	1	0	1	1	2	0	0	5	0	0	1	1	1	0	1	0	1	2	1	0	2	0	0	1	2	1	1	2	2	1	2	3	2	1
NM_000016	0	0	0	2	0	1	1	2	1	1	1	0	0	1	0	1	0	1	1	1	0	0	0	1	1	0	1	2	1	1	0	2	0	0	1	0	0	4	0	0
ENST00000480885.1	1	0	5	0	1	1	4	2	1	5	3	2	1	3	0	7	2	4	3	4	1	5	1	3	1	3	5	5	1	2	0	1	3	11	7	0	2	7	2	2
NM_000014	2	8	2	1	5	6	1	2	1	1	2	5	4	1	3	3	2	1	3	4	3	6	3	16	5	2	7	1	3	4	1	1	1	5	1	20	11	6	4	2
NM_015990	0	1	1	2	2	0	3	1	4	2	2	1	2	1	0	1	1	2	1	1	1	3	2	8	2	1	4	3	3	0	2	1	1	1	1	2	3	6	2	1
NM_001006109	0	0	0	0	0	0	0	1	1	1	0	0	1	0	1	1	0	0	1	1	0	1	0	2	0	1	0	2	0	0	1	0	0	0	1	0	1	1	1	0
ENST00000389821.4	1	0	1	1	1	2	0	1	0	0	1	1	2	3	0	0	2	2	0	1	1	1	0	1	0	1	1	1	2	0	1	2	0	1	1	1	2	1	1	0
NM_015993	0	0	0	0	0	0	0	0	0	1	0	0	0	0	0	0	0	0	0	0	0	0	0	0	0	0	0	0	0	0	0	0	0	0	0	0	0	0	0	0
NM_002673	1	2	2	9	1	1	1	2	2	4	3	1	3	2	2	2	2	4	3	2	1	5	2	10	2	1	1	4	0	4	0	2	2	5	4	6	3	9	10	2
NM_014661	4	9	19	19	6	3	10	7	4	5	3	6	9	9	2	16	9	1	3	1	14	9	4	1	12	9	10	10	7	14	10	10	6	11	9	12	13	37	1	2
NM_001343	8	1	3	13	4	5	5	2	3	5	4	2	2	3	1	0	5	8	4	4	2	2	1	7	5	10	5	3	3	1	0	3	3	7	8	17	5	14	8	3
NM_013330	1	1	0	1	2	1	1	1	1	2	0	1	0	1	1	1	0	3	1	1	1	1	1	2	1	0	1	1	1	1	1	0	1	1	1	2	1	4	1	0
NM_014660	2	1	11	1	6	3	6	2	4	6	2	4	3	6	4	4	6	5	8	2	2	5	2	10	8	9	1	5	4	1	4	3	9	2	3	9	6	13	5	9
NM_001344	0	1	4	4	2	4	5	2	0	2	5	1	1	3	0	2	1	2	1	2	1	2	1	4	1	3	3	4	5	2	0	1	1	2	5	4	5	1	1	2
NM_002676	0	0	0	1	0	0	0	0	0	0	0	0	0	0	0	1	0	1	0	0	1	0	0	1	1	1	0	1	0	1	0	0	1	0	0	1	0	2	1	0
NM_001346	1	0	0	1	0	0	0	1	0	3	0	0	0	1	1	1	1	0	0	0	1	0	0	0	0	0	0	0	0	0	0	0	0	0	0	0	0	0	1	0
NM_001347	0	0	0	0	0	0	0	0	0	0	0	0	0	0	0	0	0	0	0	0	0	0	0	0	0	2	0	0	0	0	0	0	0	1	0	0	0	0	0	0
NM_001348	1	2	1	5	1	2	5	2	3	1	3	2	1	1	4	3	2	8	7	2	1	2	2	4	1	4	2	4	3	5	5	1	2	5	4	1	8	2	2	8
NM_000019	2	1	4	2	1	1	2	2	1	1	3	1	1	1	2	1	1	1	1	1	2	1	2	1	2	1	1	1	1	1	1	1	0	1	1	1	1	1	2	1
NM_001349	3	3	3	1	3	3	1	3	4	4	4	1	3	7	3	3	4	3	6	5	1	4	1	5	3	5	5	2	2	1	4	4	1	5	6	10	2	12	8	1
NM_013328	1	4	2	1	1	4	1	2	1	1	1	1	0	1	5	3	4	3	1	0	1	5	1	3	6	0	1	1	1	1	4	1	8	2	1	1	1	4	1	2
ENST00000322213.4	0	0	1	0	1	0	0	0	2	0	2	1	0	1	1	1	0	0	0	0	3	1	0	1	2	0	2	1	0	1	0	0	1	2	0	1	0	1	0	0
NM_013326	1	0	1	1	0	1	2	0	2	1	1	1	1	0	0	0	1	1	1	1	1	0	1	1	1	0	1	2	1	2	0	2	1	0	1	3	0	1	1	0
NM_014657	1	2	1	1	2	1	2	2	1	1	5	1	2	2	2	2	1	4	3	2	3	2	2	8	1	5	2	4	1	1	2	2	6	3	1	1	3	6	2	1
ENST00000459407.1	0	0	0	0	0	0	1	0	0	1	1	0	1	1	2	0	1	2	0	1	1	0	0	1	0	2	0	0	0	0	1	0	0	1	1	0	0	0	2	0
NM_013325	0	1	1	1	0	0	0	0	0	1	0	0	0	1	0	0	2	2	0	2	0	2	0	2	0	0	3	1	1	0	0	0	1	1	1	1	0	6	0	0
ENST00000393452.3	4	1	3	1	0	1	4	2	1	1	3	1	3	4	1	0	4	4	7	3	1	1	0	5	2	3	0	1	0	0	1	2	0	2	3	2	1	5	4	2
NM_014655	0	1	1	0	0	0	1	0	1	0	0	0	0	0	0	1	0	0	0	0	0	1	0	0	1	0	1	1	1	0	0	0	1	0	1	0	1	2	1	0
ENST00000306917.4	0	0	2	1	0	0	0	0	0	0	1	0	0	0	0	0	0	0	0	0	1	0	1	4	1	1	2	0	0	1	1	2	0	0	0	0	1	3	1	0
NM_014654	0	0	17	1	4	0	2	0	0	6	3	0	1	1	1	5	6	4	1	2	0	3	0	5	2	0	1	10	0	1	0	2	0	5	1	3	8	26	17	2
ENST00000377893.2	0	0	0	0	0	0	0	0	1	0	0	0	0	0	0	0	0	1	0	0	0	0	0	0	0	1	0	0	0	0	0	0	0	0	0	0	0	0	0	0
ENST00000563588.1	0	0	0	0	1	0	0	0	1	0	0	0	0	0	0	0	0	0	0	0	0	0	0	0	0	0	0	0	0	0	0	0	0	0	1	0	0	1	0	0
NM_013321	1	0	1	1	2	1	1	0	2	1	1	1	1	1	1	3	2	1	1	2	1	1	1	2	2	0	1	1	2	1	1	0	0	1	1	2	1	2	1	1
NM_014652	0	1	1	1	2	2	2	0	1	1	2	0	0	1	1	1	1	1	1	1	1	2	1	2	1	1	1	3	1	1	1	2	2	1	1	2	2	1	1	0
NM_001352	0	0	0	0	0	0	0	0	0	0	0	0	0	0	0	0	0	0	0	0	0	1	0	2	1	1	0	1	0	1	1	0	0	0	0	1	0	1	0	0
NM_000021	1	2	4	1	1	3	3	2	1	2	1	5	5	2	0	2	3	2	2	2	1	2	2	5	1	1	6	2	1	1	5	3	3	8	2	10	4	8	3	3
NM_015983	0	0	0	1	0	1	1	1	0	0	0	1	1	1	0	0	1	1	0	2	0	1	1	4	2	1	1	1	0	0	0	1	0	1	1	1	1	2	1	0
NM_000020	1	1	0	1	0	0	0	0	1	0	0	0	0	0	0	2	1	0	0	1	1	1	1	1	1	1	1	0	0	0	1	1	0	0	0	1	1	1	1	0
NM_015984	0	0	0	0	0	0	1	0	0	0	0	0	1	1	0	0	0	1	0	0	1	1	0	1	0	0	1	0	0	0	0	1	0	1	0	1	1	1	0	0
NM_015986	1	2	1	1	2	0	1	1	1	2	2	2	3	2	1	1	1	1	1	1	1	1	1	1	1	0	4	1	1	1	0	1	2	2	3	1	1	3	1	1
NM_015989	0	0	0	0	0	0	0	0	1	0	0	0	0	0	0	0	0	0	0	0	0	0	0	0	0	0	0	0	0	0	0	0	0	0	0	0	0	0	0	0
NM_052937	11	15	18	14	1	4	1	8	11	1	1	10	1	1	3	13	1	15	15	11	9	15	5	2	10	15	18	20	3	3	6	6	1	2	26	16	18	1	21	8
NM_013329	1	4	5	5	8	3	5	0	10	2	11	0	0	14	19	5	6	1	4	3	8	4	3	6	1	2	4	10	1	2	2	3	7	4	11	6	8	19	12	10
NM_052925	1	0	0	0	0	0	0	0	0	0	1	0	0	0	0	0	0	0	0	0	0	0	0	0	0	0	0	0	0	0	0	0	0	0	0	0	0	0	0	0
NM_052924	0	0	1	0	0	0	1	8	1	1	0	1	1	0	0	1	0	0	0	0	1	2	0	0	0	0	0	3	0	0	0	1	0	0	0	1	0	0	1	0
ENST00000319914.5	1	1	1	0	1	0	0	0	1	0	0	0	0	1	1	1	1	3	0	0	0	0	1	1	1	1	2	0	0	0	0	1	1	2	2	0	0	3	1	0
NM_052920	0	0	1	0	0	0	0	1	0	0	0	0	0	0	0	0	0	0	0	0	0	0	0	0	0	0	0	0	0	0	0	0	0	0	0	0	0	0	0	0
NM_013320	7	3	5	2	7	8	1	1	1	4	7	1	6	2	1	6	1	11	13	6	5	1	9	5	7	6	1	10	1	11	5	9	10	9	3	1	2	1	8	1
NM_002662	1	2	4	1	4	3	3	1	4	2	4	1	1	8	1	1	5	6	4	1	4	1	1	7	4	1	3	2	2	3	1	3	2	8	8	3	5	7	2	1
ENST00000254321.5	0	0	1	0	0	0	0	0	0	0	0	0	1	0	0	0	0	3	0	0	0	1	0	2	0	0	1	0	0	1	1	0	0	1	0	0	0	0	0	0
NM_002663	1	0	1	0	4	0	1	1	0	1	0	0	1	1	0	3	1	2	0	0	1	0	0	2	1	0	1	1	0	0	0	0	1	0	0	0	1	0	3	1
NM_001332	2	3	4	2	3	1	0	1	5	2	1	0	1	3	2	4	1	3	1	1	3	2	0	3	1	3	3	4	5	2	0	3	1	3	1	0	4	4	4	3
NM_014650	0	1	0	1	0	0	0	0	0	1	0	0	0	0	1	0	0	1	0	0	0	0	0	0	0	0	0	0	0	0	0	1	1	1	0	1	0	0	0	1
NM_003993	0	0	0	0	0	0	0	0	1	0	0	0	0	0	0	0	0	0	0	0	0	0	0	0	0	0	0	0	0	0	0	0	0	0	0	0	0	1	1	0
NM_001081491	1	8	1	1	1	9	8	5	2	1	1	1	2	1	13	1	1	4	1	3	2	3	12	3	2	3	2	2	1	3	1	2	1	1	2	2	1	3	2	4
NM_002664	0	0	0	0	0	0	0	1	0	0	0	0	0	0	1	1	1	0	0	1	0	0	0	1	0	0	0	0	0	1	0	0	1	0	0	1	0	0	0	0
NM_001333	0	0	0	0	0	0	0	0	0	0	0	0	0	0	0	0	0	0	0	0	0	0	0	0	0	0	0	0	0	0	0	0	0	0	0	0	0	2	0	0
NM_003995	1	1	3	1	1	1	2	1	0	0	0	0	0	1	1	1	4	1	3	2	1	2	1	1	1	2	2	2	0	1	0	0	2	3	1	1	2	4	2	1
NM_001081492	0	0	1	0	0	0	0	0	0	1	0	0	0	0	0	0	0	1	1	0	0	0	1	0	0	0	1	0	0	0	0	0	0	0	0	0	0	0	1	0
NM_003998	2	2	2	1	1	1	1	3	3	0	1	4	3	3	1	1	2	1	4	4	3	1	1	1	3	3	2	2	1	1	1	4	4	1	1	1	3	6	1	4
ENST00000359087.4	1	0	2	1	1	1	1	0	3	2	5	1	2	3	0	2	2	4	2	1	1	4	0	4	1	2	5	1	3	2	0	0	2	4	1	2	2	5	3	1
NM_001336	0	0	1	0	2	0	1	0	0	1	1	1	0	0	1	1	0	2	2	2	1	0	1	1	1	0	0	1	0	0	0	1	0	0	1	1	1	3	3	1
NM_002668	0	0	1	1	0	0	2	0	0	1	0	0	1	1	0	0	1	1	1	1	0	1	1	5	1	0	1	5	0	0	1	1	0	0	0	2	2	2	0	0
NM_001338	0	0	1	1	1	1	1	0	2	1	0	0	0	3	1	0	1	1	1	1	1	0	0	1	3	1	2	1	0	1	3	3	0	0	0	3	3	1	1	0
NM_002669	0	0	1	1	0	0	0	0	0	0	1	0	0	0	0	0	0	0	0	0	0	0	0	0	0	0	0	0	0	0	0	0	0	0	0	0	0	2	0	0
NM_003999	0	0	0	0	1	1	1	0	1	0	0	0	0	1	0	0	0	1	0	1	0	0	0	1	0	1	0	0	0	0	0	0	1	0	0	0	1	1	0	0
NM_014648	0	1	2	2	2	1	3	1	2	2	1	0	2	6	1	2	2	2	5	2	1	3	1	9	3	0	1	2	1	2	2	4	5	3	5	1	3	9	4	6
NM_014647	0	1	1	0	0	0	0	0	0	0	0	0	1	0	0	0	0	1	0	0	0	0	0	1	0	3	0	0	0	0	0	1	0	1	0	0	0	0	0	0
NM_014646	4	1	1	1	1	2	1	1	1	1	1	0	1	1	0	1	2	5	1	3	1	1	2	5	2	3	2	2	1	1	0	1	1	4	2	1	2	10	5	1
NM_013314	0	0	0	0	0	0	0	0	0	0	0	0	0	0	0	0	0	0	0	0	0	0	0	0	0	0	0	0	0	0	0	0	0	0	0	0	1	0	0	0
NM_013313	5	4	6	4	2	1	1	4	0	2	1	1	3	2	0	1	5	6	0	2	3	3	3	15	8	3	6	2	1	0	4	2	2	10	2	8	2	11	3	1
NM_014644	4	1	3	6	1	0	3	1	4	2	1	1	4	2	1	1	1	2	1	5	3	1	4	2	2	2	2	5	2	6	3	1	3	1	1	2	11	1	1	2
NM_014643	1	0	2	2	1	0	1	3	6	1	3	2	2	1	4	1	4	3	2	1	1	1	1	5	2	1	1	1	1	2	3	3	3	1	4	1	1	5	4	1
NM_013312	0	0	1	1	1	0	0	0	0	0	3	0	0	0	0	0	0	0	1	0	0	1	0	3	0	0	1	2	0	0	0	0	0	0	0	0	2	2	3	0
ENST00000334635.5	1	1	1	2	1	1	1	1	3	3	2	1	2	4	1	2	2	2	1	0	1	2	2	4	1	5	2	4	1	1	1	1	2	2	1	5	1	1	3	1
NM_015972	1	2	3	4	5	2	0	0	0	2	1	3	3	3	0	3	7	9	2	3	2	1	0	13	4	0	3	1	0	4	2	3	1	6	1	2	7	9	3	1
NM_015973	0	0	0	0	0	0	0	0	0	0	0	0	0	0	0	0	0	0	0	0	1	0	1	0	0	0	0	0	0	0	0	0	0	0	0	1	0	0	2	0
ENST00000336078.4	1	1	2	0	1	1	2	1	0	1	1	0	0	1	1	1	2	2	1	1	1	1	1	4	1	2	2	2	1	1	0	1	2	1	0	1	2	1	2	0
ENST00000599616.1	1	2	2	1	0	1	2	0	0	2	1	1	0	0	0	2	1	0	1	2	3	0	3	2	2	0	1	3	0	3	1	1	0	0	3	1	2	3	2	1
NM_015974	1	0	2	1	0	1	1	0	1	1	1	0	1	1	4	1	1	0	2	3	0	0	1	1	1	1	1	1	0	2	0	0	0	1	1	1	1	1	1	1
NM_015975	0	0	1	4	1	0	2	2	0	2	1	0	2	0	1	1	2	3	0	2	0	1	2	8	2	0	1	0	3	2	0	0	0	3	1	0	1	3	1	3
NM_015976	2	4	2	2	2	1	3	1	3	1	1	1	1	1	1	1	2	3	1	1	2	1	1	3	2	1	1	4	1	1	2	2	1	4	1	1	1	5	2	1
NM_052929	0	0	0	0	0	0	0	0	0	0	0	0	0	1	0	0	0	0	0	0	0	0	1	0	0	1	0	0	0	0	0	0	0	0	0	0	0	3	0	0
NM_052928	0	0	0	2	1	1	1	0	1	1	1	1	0	0	1	2	1	1	0	0	0	0	1	3	1	2	2	0	1	1	3	0	0	0	0	2	0	1	1	0
NM_052927	0	1	5	3	1	1	0	1	3	1	1	0	1	1	1	1	1	1	1	0	3	2	1	8	0	1	3	1	0	1	1	0	2	1	2	2	2	2	1	1
NM_013319	0	2	4	2	2	1	1	0	0	0	1	2	4	1	0	2	2	3	1	1	1	1	4	7	2	2	1	2	0	4	0	0	3	5	3	2	4	10	5	0
NM_013318	1	1	2	1	2	3	3	1	3	1	1	1	3	1	1	1	1	1	4	1	2	1	1	3	1	3	1	2	1	1	1	2	8	1	2	1	1	4	3	1
NM_015979	2	0	1	2	2	0	6	1	2	2	2	3	1	5	2	2	2	1	1	1	1	3	1	2	2	0	0	3	2	1	1	1	1	1	1	5	2	1	1	2
NM_014649	1	1	2	1	2	2	2	1	1	2	3	1	4	1	3	1	2	1	2	4	1	2	1	3	1	2	2	3	4	1	4	1	3	2	4	1	1	1	2	2
ENST00000329542.4	0	0	0	0	0	1	0	0	0	0	0	0	0	0	0	0	0	0	0	0	0	0	0	0	0	0	0	0	0	0	0	0	0	0	0	0	0	0	0	0
ENST00000584770.1	0	0	0	0	0	0	0	1	0	1	0	0	0	0	3	0	1	1	0	0	0	1	1	0	0	1	0	0	0	0	0	0	0	1	0	0	0	0	0	0
NM_000039	0	0	0	0	0	0	0	0	0	0	0	0	1	0	0	1	0	0	0	0	0	1	0	1	0	0	1	0	0	0	0	0	0	1	1	0	0	1	2	0
ENST00000320640.6	4	2	1	4	4	1	3	3	3	4	1	1	4	1	3	1	3	4	1	2	1	1	2	2	1	1	4	5	1	3	2	4	4	8	5	3	5	7	1	2
NM_052911	1	1	3	2	1	1	1	2	1	3	1	1	1	2	0	3	1	1	2	1	3	1	1	1	2	1	1	2	1	2	1	1	1	1	1	2	1	5	1	1
NM_000037	0	0	0	0	0	0	0	0	0	0	0	0	0	0	0	0	0	0	0	0	0	0	0	0	0	0	0	0	0	0	0	0	0	0	0	0	0	1	0	0
NM_000034	2	2	5	1	3	1	1	2	2	4	7	1	4	6	2	2	9	3	6	2	3	7	2	17	6	2	5	7	1	3	3	2	1	10	4	9	9	46	20	2
NM_000033	1	1	0	1	0	0	0	0	1	0	1	0	0	0	0	0	0	0	0	0	0	0	2	1	0	0	0	0	0	0	0	0	0	0	0	0	0	0	1	0
NM_002695	1	1	2	1	1	2	0	1	0	1	2	1	1	2	0	5	1	4	3	0	2	3	1	3	1	2	2	3	0	0	1	3	3	4	2	1	3	15	4	2
NM_013353	0	0	1	1	1	1	1	0	0	0	0	0	1	1	0	1	0	2	0	0	0	0	0	1	0	0	1	0	1	0	0	1	1	1	0	1	0	2	1	0
NM_001365	2	0	0	0	0	1	0	0	1	1	1	0	1	0	0	0	1	1	1	0	0	1	0	1	3	1	0	0	0	2	0	0	0	1	0	0	1	1	0	0
NM_002696	2	3	1	0	2	4	1	0	1	1	2	3	1	5	1	1	1	2	1	1	3	1	1	1	2	1	1	1	1	1	1	2	2	1	1	1	3	2	1	0
NM_014683	3	2	2	3	1	2	1	1	1	1	1	2	1	2	8	2	1	2	1	1	1	1	2	3	3	1	1	2	1	1	4	1	4	2	1	2	1	5	1	2
NM_013352	0	1	5	2	1	0	2	2	1	0	1	1	0	1	1	1	1	1	1	0	1	2	0	2	0	1	1	1	0	0	0	2	3	1	0	2	5	2	3	1
NM_001081461	0	0	1	2	0	0	0	0	2	0	0	1	1	0	0	1	1	1	0	0	1	1	3	3	0	0	2	0	0	0	0	0	0	0	1	0	0	2	0	0
NM_014682	0	0	0	1	0	0	0	1	0	0	1	0	0	0	1	1	0	0	1	0	1	0	1	0	0	0	0	0	0	0	0	0	0	0	0	0	0	0	1	0
NM_014681	0	2	1	1	1	2	2	3	1	2	1	1	1	2	2	1	2	1	2	1	2	1	1	1	1	0	1	1	3	1	1	2	1	0	1	1	3	2	3	1
ENST00000395159.2	0	0	0	0	0	0	0	0	0	0	1	0	0	0	0	0	0	1	0	0	0	0	0	2	1	1	2	0	0	0	0	0	0	0	0	0	0	0	1	0
NM_014680	3	6	1	1	5	1	1	4	2	1	3	2	1	1	2	4	3	13	7	7	7	2	4	2	11	0	5	10	1	6	1	4	2	1	1	10	1	1	24	1
NM_001369	0	0	0	0	0	0	0	0	0	0	0	0	0	0	1	0	0	0	2	0	0	0	0	2	0	0	0	0	0	0	0	1	0	0	0	0	0	1	0	1
NM_001370	0	0	1	0	0	0	1	1	0	0	0	0	0	1	1	0	1	0	0	1	1	0	1	0	0	0	0	0	0	0	1	0	0	0	1	0	1	1	1	1
NM_014677	0	0	0	0	1	0	0	1	0	0	1	0	1	0	1	0	0	0	1	1	0	1	0	0	0	0	0	2	0	0	0	0	0	0	0	0	0	0	0	0
NM_013346	0	0	0	0	0	1	0	0	0	0	0	0	1	0	0	0	1	1	0	0	0	0	1	2	0	0	0	0	1	0	0	1	1	1	0	1	0	2	1	0
NM_014676	7	2	1	2	1	7	17	13	1	3	1	8	13	1	2	1	7	1	11	1	1	2	1	1	2	4	5	5	10	1	11	1	1	10	8	1	2	2	4	3
NM_001373	1	1	2	0	1	0	1	1	1	1	1	1	1	1	1	2	1	1	1	1	1	1	1	1	1	1	1	1	0	0	0	1	1	1	1	1	1	2	1	1
NM_014675	1	1	1	3	0	2	0	1	1	0	3	0	2	1	1	0	2	6	3	1	4	1	1	5	3	1	4	2	1	0	1	0	1	7	2	0	2	3	2	0
NM_014674	0	1	2	0	1	1	0	2	2	0	0	1	1	0	0	0	0	2	1	1	0	1	0	3	1	1	3	1	0	1	3	2	2	1	1	2	3	2	1	0
NM_000042	0	0	0	0	0	0	0	0	0	0	0	0	0	0	0	0	0	0	0	0	0	0	0	0	0	0	0	0	0	0	0	0	0	0	0	0	1	0	0	0
NM_000041	0	2	1	0	1	0	0	0	1	0	0	0	0	0	0	1	2	1	1	1	0	0	0	1	0	0	1	1	0	0	0	0	0	1	0	1	2	5	1	0
NM_000040	0	1	0	0	0	0	0	0	0	0	0	0	0	0	0	0	0	0	0	0	0	0	0	0	0	0	0	0	0	0	0	0	0	0	0	0	0	0	0	0
ENST00000368626.3	0	2	2	0	0	2	3	0	0	1	0	0	1	0	1	0	1	1	0	1	0	1	0	1	4	4	0	0	1	4	0	1	3	2	1	1	0	2	2	0
NM_052917	0	0	1	0	0	0	1	0	0	0	2	0	1	0	1	0	0	0	0	0	0	1	0	1	0	0	0	0	0	0	1	0	0	0	0	0	0	1	1	0
NM_052916	2	11	5	6	3	7	0	4	1	1	2	4	0	5	2	1	2	5	3	5	9	3	6	4	3	1	5	3	6	7	1	3	3	4	2	1	6	3	6	4
NM_001177611	0	0	0	0	0	0	0	0	1	0	0	0	0	0	1	0	1	0	0	0	3	0	0	1	1	0	0	0	0	0	0	0	0	0	0	1	0	0	1	0
NM_000029	0	0	2	0	1	0	1	0	1	0	0	1	0	0	0	1	0	0	0	0	1	1	0	2	2	0	0	0	0	0	0	2	0	1	0	1	2	3	0	0
NM_052903	0	0	1	0	0	0	0	0	0	0	0	0	0	0	0	1	1	0	0	0	0	0	0	1	1	0	0	0	0	0	0	0	0	0	0	0	1	0	1	0
NM_000028	6	11	15	7	8	1	7	2	7	11	8	3	10	16	3	4	8	19	8	5	11	7	3	36	6	9	3	9	1	5	1	9	4	12	13	14	12	25	27	5
NM_052902	1	1	0	2	1	2	2	2	1	0	1	0	0	1	1	1	1	2	0	1	0	0	1	1	0	2	0	1	0	1	0	1	3	1	1	0	0	2	2	1
ENST00000451320.2	0	2	1	1	1	1	1	2	1	2	3	1	1	2	2	2	1	1	1	1	1	1	1	1	1	2	0	1	1	1	1	0	1	2	1	2	1	1	2	2
ENST00000332598.6	0	0	0	0	1	0	0	0	0	0	0	0	0	0	0	0	0	0	1	1	0	0	0	1	0	0	0	0	0	1	0	0	1	1	0	0	0	0	0	0
NM_000026	2	2	1	2	2	1	1	2	1	1	3	0	1	1	1	1	6	4	1	1	3	1	0	4	1	1	1	1	0	1	2	2	2	3	2	3	1	3	5	2
NM_000022	0	0	0	1	0	0	0	0	0	0	0	0	0	0	0	0	0	0	0	0	0	0	0	0	0	0	1	0	0	1	0	0	0	0	0	1	0	0	1	0
NM_014673	1	1	1	0	3	1	5	2	1	1	2	0	2	1	0	1	1	3	2	1	1	1	1	2	1	2	1	2	0	1	1	1	1	1	1	1	1	1	2	3
NM_001353	2	1	2	0	0	0	3	0	1	1	0	1	2	1	0	1	1	1	0	0	1	0	1	2	1	1	1	2	1	0	0	0	1	5	2	1	0	2	1	1
TCONS_l2_00010198	0	0	1	0	0	0	0	0	0	0	0	0	0	1	0	0	0	0	0	0	0	0	0	0	0	0	0	1	0	0	0	0	0	0	0	0	0	0	0	0
NM_013341	0	1	1	0	0	0	1	2	3	1	2	2	1	5	0	1	1	5	1	2	2	1	4	4	1	4	1	1	2	1	0	1	1	1	4	0	1	4	2	1
NM_014672	0	0	1	0	0	0	0	0	0	0	0	0	0	0	0	0	0	0	0	0	0	0	0	0	0	0	0	0	0	0	0	0	0	0	0	0	0	0	0	0
NM_014671	1	1	3	4	1	2	3	1	2	2	4	2	2	1	3	1	5	4	4	4	1	1	1	8	2	2	5	2	1	4	2	1	5	4	2	1	1	7	4	2
ENST00000358602.4	1	1	4	1	3	1	9	2	2	5	3	2	1	6	1	1	4	1	2	1	1	2	1	5	2	7	3	2	1	1	1	2	6	1	5	1	2	1	1	3
NM_002686	0	0	3	0	0	0	0	0	0	0	0	0	0	0	0	0	0	0	1	1	1	0	0	1	0	0	0	1	0	0	0	0	0	0	0	0	0	1	0	0
NM_001355	0	0	0	0	0	1	0	0	0	0	0	0	0	0	0	0	0	0	0	0	0	0	0	3	0	0	0	0	0	0	0	0	0	0	0	0	1	0	0	0
NM_001356	1	2	3	1	2	2	2	1	1	1	4	1	1	3	1	1	1	2	3	4	2	1	1	1	1	1	1	1	1	1	2	3	2	2	3	2	3	1	1	1
NM_002687	1	0	0	0	3	0	0	1	1	1	1	0	0	2	0	1	1	0	0	1	1	0	1	1	2	1	1	1	0	0	1	1	1	1	1	0	1	3	1	1
NM_002689	1	2	2	1	1	0	1	1	1	1	0	1	1	1	0	2	1	1	3	1	2	1	1	2	1	1	1	2	1	1	0	1	1	1	2	0	1	1	4	1
ENST00000553443.1	1	0	0	0	0	1	0	0	0	0	1	0	0	0	4	1	1	0	2	0	0	0	0	0	0	0	0	0	0	0	0	0	1	1	0	0	0	2	0	0
NM_001358	2	2	1	1	2	1	1	1	1	1	2	2	1	2	0	2	1	1	1	1	1	3	1	3	2	0	4	2	1	1	1	1	2	1	1	1	3	6	2	0
NM_001359	7	7	5	2	1	1	4	5	1	5	4	2	7	11	4	2	6	1	1	1	5	8	2	3	1	5	11	2	4	1	2	1	6	1	4	2	3	3	2	4
NM_013339	1	1	3	1	0	0	0	1	3	2	2	0	3	2	2	1	0	1	2	1	2	0	0	2	0	0	1	0	1	0	0	1	2	1	3	0	1	1	3	0
NM_014669	1	2	5	3	2	0	1	1	4	3	5	1	1	1	1	3	2	3	1	1	1	1	1	5	1	1	3	6	0	3	1	3	2	1	2	2	1	2	3	1
NM_013338	0	1	2	1	2	1	1	1	2	1	1	2	1	1	4	0	0	2	1	1	1	1	0	2	2	2	2	1	0	1	0	0	1	1	1	1	1	1	0	1
NM_014668	1	1	4	1	1	0	1	1	1	2	0	2	2	1	2	3	1	1	4	1	1	1	2	1	3	5	1	3	1	1	4	1	1	1	3	1	1	1	1	2
NM_002690	1	2	1	2	0	2	0	1	0	1	1	2	0	1	0	1	2	0	3	1	1	2	1	4	2	0	1	1	1	1	1	1	0	2	1	3	1	4	2	1
NM_013336	3	5	18	4	5	1	10	2	6	5	5	4	8	9	4	6	9	9	10	9	4	6	6	32	3	2	6	13	3	7	2	7	3	13	4	10	22	43	27	2
NM_014667	6	11	38	17	21	8	24	9	18	19	14	8	16	12	8	11	19	13	24	7	6	6	12	24	14	17	30	20	18	7	9	11	26	29	22	14	23	49	33	10
NM_013335	1	1	0	0	0	0	2	0	1	1	1	1	1	0	1	1	0	0	3	0	0	1	1	2	0	2	1	2	2	0	0	0	0	1	2	1	0	4	2	0
NM_002691	0	1	2	0	0	0	1	1	1	1	2	1	1	0	1	3	2	1	1	1	1	0	1	1	0	2	2	1	0	0	0	1	0	2	0	0	2	2	3	3
NM_001360	0	2	4	0	0	0	0	0	0	1	0	1	0	0	1	0	2	0	1	1	1	1	1	2	0	1	1	5	0	0	0	0	0	0	0	1	1	7	4	0
ENST00000400104.3	1	3	6	1	1	1	2	4	2	1	2	1	1	1	1	1	1	1	1	1	3	1	1	1	1	3	1	3	1	1	1	1	1	3	1	1	6	2	1	1
ENST00000476275.1	4	2	5	4	2	1	4	3	2	2	2	0	3	6	1	4	1	2	5	1	2	4	1	9	4	0	3	2	2	1	0	4	0	3	1	4	3	7	3	1
NM_002692	0	0	1	1	2	0	1	1	1	1	0	0	1	1	1	1	0	1	1	1	0	1	1	1	1	0	1	2	0	0	1	2	1	0	1	1	1	1	1	0
NM_013334	0	0	2	0	0	1	1	0	2	0	0	1	0	1	2	1	3	0	0	0	0	0	0	4	0	0	0	1	1	1	0	0	1	1	0	3	1	3	5	1
NM_014665	0	0	2	1	0	0	1	0	0	1	0	0	0	0	0	1	0	0	1	0	0	0	1	2	0	0	3	2	0	1	0	2	1	0	0	1	0	5	1	0
NM_001361	0	0	0	0	0	0	0	0	0	0	0	0	0	1	0	1	0	0	1	1	1	0	0	0	0	0	0	0	0	0	0	0	0	0	0	1	0	0	1	0
NM_002693	6	1	1	2	4	3	1	4	1	5	6	1	1	1	3	5	5	2	3	3	2	1	2	1	5	2	11	2	2	4	3	3	6	2	2	3	4	1	12	1
NM_014663	1	2	1	2	2	1	1	1	1	1	1	1	1	1	0	1	1	2	1	3	2	3	1	1	2	1	1	1	2	1	1	1	1	2	1	1	2	5	1	0
NM_001363	1	1	5	5	4	5	1	1	1	1	1	5	1	1	0	1	2	1	1	1	1	1	4	3	1	2	4	1	1	2	1	4	1	1	1	4	2	2	1	0
NM_013332	0	4	2	2	3	0	1	1	0	2	1	1	2	2	2	4	3	4	0	1	3	0	0	3	1	1	1	0	0	0	0	0	0	3	1	0	2	3	0	0
NM_015994	1	1	2	4	1	0	1	1	1	3	1	1	2	1	3	1	2	2	1	1	0	3	1	2	5	1	1	1	1	1	0	2	1	1	1	2	2	5	3	1
NM_000032	0	1	0	0	0	0	1	0	0	0	0	0	1	1	0	0	2	0	0	0	2	0	0	3	0	0	2	2	0	1	0	0	0	0	0	1	0	0	0	0
NM_015995	1	0	0	0	0	0	0	0	0	0	0	0	1	0	0	1	0	0	1	1	0	1	0	1	0	0	0	0	0	0	0	0	0	0	0	0	0	0	0	0
NM_000031	0	0	0	0	0	0	0	0	0	0	0	0	0	1	0	0	0	0	1	0	0	0	0	2	0	0	1	2	0	0	1	0	0	1	0	1	1	1	2	0
NM_052909	0	2	9	0	3	2	5	1	2	0	3	3	1	4	4	3	6	3	7	0	3	2	3	5	2	3	7	5	3	5	1	2	1	3	4	4	5	5	7	5
NM_000030	0	0	0	0	0	0	0	0	0	0	0	0	0	0	0	0	0	0	0	0	0	0	0	0	0	1	0	0	0	0	0	0	0	0	0	0	0	0	0	0
NM_015997	0	1	0	2	1	0	1	0	0	0	0	0	0	1	2	0	1	0	0	0	0	0	1	1	1	0	0	0	0	0	0	0	0	0	0	1	0	1	1	0
NM_052907	0	0	1	0	0	0	0	1	0	1	1	0	1	0	9	1	0	0	0	1	2	0	0	0	2	0	0	0	0	0	1	0	0	0	0	0	0	3	1	1
NM_015999	2	1	1	3	2	0	0	0	1	0	0	1	1	0	2	4	4	1	1	1	3	2	3	10	1	0	1	3	0	1	1	1	0	2	2	1	1	5	3	2
NM_052906	0	0	1	0	1	0	0	0	0	0	0	0	0	0	0	0	0	0	0	0	0	0	0	0	0	0	0	0	0	0	0	0	0	1	0	0	0	2	0	0
ENST00000435880.2	4	3	2	1	5	0	1	1	1	1	4	1	2	1	2	4	2	8	1	2	1	1	1	13	2	2	1	2	2	3	1	3	3	1	7	5	1	2	2	1
NM_052905	0	1	1	3	1	0	1	1	2	1	1	0	1	1	3	2	2	2	1	0	0	1	0	1	0	2	1	2	1	0	0	1	2	1	1	3	1	2	4	1
ENST00000366933.4	1	0	1	1	1	0	2	1	0	0	1	0	0	1	1	2	1	1	1	0	0	1	0	0	1	4	1	2	2	0	0	0	0	1	1	0	0	1	0	0
NM_052904	0	0	0	1	0	1	1	1	0	0	0	0	8	1	1	0	0	0	1	0	1	0	0	0	0	0	1	1	1	0	0	0	0	0	0	0	1	0	0	0
NM_003969	1	0	4	1	0	1	2	1	1	0	0	0	1	0	1	2	2	0	1	2	2	0	0	2	1	0	1	1	0	0	0	1	0	0	1	0	3	3	1	0
NM_002637	0	0	2	0	1	0	0	1	0	1	2	0	0	1	2	0	1	1	0	1	0	0	0	0	0	1	0	2	2	1	1	0	2	1	3	0	1	0	0	0
NM_003968	1	6	1	1	3	1	1	1	1	3	1	2	3	2	2	3	2	2	1	6	2	5	1	5	2	2	7	3	0	1	1	3	1	3	3	2	1	5	2	1
NM_002639	0	0	0	0	0	0	1	0	0	0	0	0	0	1	3	0	0	0	0	0	0	0	1	0	0	1	0	0	0	1	0	0	1	0	0	0	0	0	1	0
NM_001008727	1	1	1	3	2	0	0	1	0	1	2	0	2	2	1	0	4	3	0	1	3	1	1	6	3	1	2	2	0	0	0	0	1	1	1	1	0	6	2	0
NM_001008726	0	1	0	1	0	0	0	0	0	2	1	0	1	0	1	0	0	1	1	0	0	0	0	1	0	1	0	2	0	1	0	0	1	0	1	2	0	2	2	1
ENST00000392744.4	0	0	1	0	0	0	0	0	0	0	0	0	0	0	0	0	0	0	0	0	0	0	0	0	0	0	0	2	0	0	0	0	0	1	0	0	0	0	1	0
NM_001164273	2	4	5	2	5	1	3	2	4	4	2	1	4	5	2	2	2	5	3	3	1	1	1	10	5	4	3	2	3	5	4	1	2	1	5	3	6	9	7	1
NM_003961	0	0	0	0	0	0	1	0	0	0	0	0	0	0	0	0	0	0	0	1	0	0	0	1	0	1	0	0	0	0	0	0	1	0	0	0	0	0	6	0
NR_045128	0	1	3	0	0	1	0	0	0	1	0	2	0	5	0	2	1	3	4	0	0	1	1	5	3	0	1	4	1	2	0	0	0	0	0	1	5	0	0	1
NM_002630	0	0	0	0	0	0	0	0	0	0	0	0	0	0	0	0	0	0	0	0	0	1	0	0	0	0	0	0	0	0	0	0	0	0	0	0	0	0	0	0
NM_001300	6	1	2	4	5	4	7	5	2	2	5	2	5	6	2	7	10	7	6	4	3	7	7	4	1	3	3	10	4	4	4	6	14	5	12	1	11	7	10	4
NM_002631	1	1	1	1	2	2	1	2	2	1	1	2	1	1	1	2	1	1	1	1	1	1	2	4	1	1	1	1	1	1	1	2	1	1	1	2	1	8	2	1
NR_045129	0	2	1	0	0	0	0	0	0	0	0	1	0	0	0	1	0	0	0	0	0	0	0	1	1	0	1	2	0	0	0	0	0	0	0	1	2	0	0	0
NM_003963	0	0	0	0	0	0	1	0	0	0	0	0	0	0	0	0	0	0	0	0	0	0	0	0	0	0	0	0	0	0	0	0	0	0	0	0	0	0	0	0
ENST00000278198.2	0	0	0	0	0	0	0	1	0	0	0	0	0	0	0	0	0	0	0	0	0	0	0	0	0	1	0	0	0	0	0	0	0	0	0	0	0	0	0	0
NM_001164276	2	3	1	1	2	1	4	3	2	0	1	0	2	2	1	1	1	3	1	1	0	1	3	4	0	1	2	1	1	1	2	0	3	1	2	1	0	5	4	2
NM_002633	4	4	20	8	1	2	12	6	6	7	11	4	5	9	5	9	18	13	6	8	6	9	10	34	16	0	13	10	2	11	5	11	3	17	12	14	19	73	25	2
NM_001164277	2	1	1	1	0	0	0	1	0	0	0	0	0	1	1	0	1	0	0	0	0	1	1	1	1	0	1	1	1	0	2	0	0	0	0	0	1	1	3	1
NM_001303	2	1	1	4	2	1	1	1	1	2	2	2	1	1	1	1	3	5	1	2	1	1	1	8	1	3	1	1	1	1	2	3	1	3	2	2	1	6	4	1
NM_002634	1	2	3	1	2	0	1	1	1	2	0	0	1	4	1	1	0	2	1	0	1	1	2	6	0	0	1	2	0	2	0	1	0	1	1	3	1	4	1	0
NM_001304	3	0	1	1	0	1	1	3	1	3	2	1	1	3	1	3	3	1	2	2	2	4	2	4	1	3	1	2	1	1	1	5	1	2	1	2	5	5	4	2
NM_003966	1	4	1	2	2	1	2	1	1	1	1	28	1	5	3	4	2	1	9	3	1	5	2	12	1	5	5	2	6	2	39	1	1	2	2	1	3	6	3	1
ENST00000393608.1	0	0	0	0	0	0	1	0	0	0	0	0	0	0	0	0	0	0	0	0	0	0	0	0	0	1	0	0	0	0	1	1	0	0	2	0	1	2	2	0
NM_014615	2	1	3	1	2	1	3	0	1	1	2	0	1	2	0	1	1	1	1	2	2	3	1	8	3	4	1	2	1	1	1	1	1	1	2	0	1	3	3	1
NM_015947	0	0	1	1	1	0	2	0	1	0	0	0	1	1	1	1	1	0	1	0	0	1	0	2	0	0	0	0	0	1	0	0	0	0	1	0	0	3	3	0
NM_014614	3	1	3	1	2	1	2	2	1	1	2	1	4	5	2	1	3	3	3	1	2	1	1	4	1	1	2	2	3	1	1	1	2	2	2	1	1	2	1	2
NM_015948	0	0	7	1	1	1	0	1	2	1	0	0	1	1	1	1	1	0	3	0	0	0	0	3	0	1	0	2	1	0	1	1	1	3	1	2	2	1	2	2
NM_014613	3	2	4	6	3	3	4	2	4	4	1	2	3	2	0	2	4	6	5	3	1	1	1	10	4	4	3	7	3	4	7	5	3	1	4	4	7	12	4	2
NM_015949	0	1	3	0	0	0	1	0	2	0	3	0	1	1	0	0	1	0	1	1	1	1	0	1	2	0	1	1	0	0	0	0	0	0	1	1	1	1	2	0
NM_014612	1	1	1	3	1	1	4	1	1	2	1	1	1	4	1	2	3	3	3	5	2	1	1	7	1	7	1	2	3	6	7	1	1	3	1	2	3	1	7	1
TCONS_l2_00010193	0	0	0	0	0	0	0	0	0	0	0	0	0	1	0	0	0	0	0	0	2	0	0	0	1	0	0	0	0	0	0	0	0	0	1	0	0	1	0	0
NM_014611	1	2	2	1	2	2	1	1	2	1	2	1	1	1	2	3	1	1	2	1	1	1	1	4	1	1	2	1	1	2	1	1	1	1	1	2	1	5	4	1
TCONS_l2_00010194	0	0	1	0	1	0	0	0	0	0	0	0	0	1	2	0	1	0	1	0	0	0	0	0	0	0	0	1	0	0	0	0	0	0	0	0	1	1	0	0
ENST00000518476.1	0	0	0	0	0	0	0	0	0	1	0	0	0	1	0	0	0	0	0	0	0	0	0	0	0	1	0	0	0	0	0	0	0	0	0	0	0	0	0	0
NM_001164271	8	3	16	6	7	0	6	2	5	2	8	7	1	12	2	4	4	14	7	7	5	7	5	21	5	6	8	10	5	6	2	6	4	10	4	8	15	21	11	2
NM_003970	0	0	2	0	1	0	1	0	0	0	1	0	1	1	0	1	1	0	1	0	1	0	0	5	0	0	0	0	0	1	0	0	0	0	0	0	1	2	3	0
TCONS_l2_00010197	0	0	1	0	0	0	0	0	0	0	0	0	0	1	0	0	0	0	0	0	0	0	0	0	0	0	0	1	0	0	0	0	0	0	0	0	0	0	0	0
NM_015941	2	2	3	4	2	2	4	1	1	3	5	4	1	5	1	3	4	5	4	1	5	1	0	10	4	2	9	8	3	2	2	3	5	2	13	6	5	12	11	1
NM_015942	0	0	1	1	0	0	0	1	1	1	1	1	1	1	0	1	1	1	1	2	0	0	0	0	1	0	2	1	0	1	1	1	1	0	1	1	1	0	2	0
NM_014619	0	1	0	1	0	1	1	1	1	0	0	2	0	1	1	1	1	0	0	0	0	1	1	0	1	2	0	1	0	0	1	0	1	1	1	0	0	0	1	1
ENST00000371429.3	0	0	1	1	1	0	1	1	1	0	1	0	1	1	0	1	2	1	2	2	1	1	0	4	1	5	2	1	3	1	0	2	1	0	1	1	1	1	1	1
ENST00000354897.3	2	3	3	1	2	0	2	1	3	1	2	4	0	3	0	5	1	9	1	2	1	1	1	8	3	1	3	5	3	1	1	2	2	5	3	3	4	12	4	1
NM_001177634	2	3	7	3	2	0	6	2	2	4	1	1	3	2	4	2	3	1	1	2	1	1	1	10	2	4	10	3	4	1	0	2	3	2	2	3	3	6	4	0
NM_014616	2	1	2	6	1	1	4	4	6	2	2	4	4	9	1	6	3	2	1	1	3	3	4	1	7	1	7	3	1	1	1	7	1	6	8	1	5	1	6	1
NM_015946	0	0	0	0	1	0	0	0	0	0	1	0	0	0	0	0	0	0	0	0	0	0	0	0	0	0	0	0	0	0	0	0	0	0	0	0	0	0	0	1
NM_003958	0	1	0	0	0	0	0	0	1	1	0	0	0	0	1	0	1	0	0	0	0	0	0	1	0	0	1	0	0	0	0	0	0	0	1	0	0	1	1	0
NM_002627	13	21	36	27	21	10	16	9	11	11	12	8	10	20	8	15	29	26	12	24	21	25	20	54	21	9	24	33	12	33	15	14	10	26	27	25	35	143	64	6
ENST00000399820.3	0	1	1	1	0	0	2	1	2	1	0	0	0	1	0	2	1	1	0	2	0	1	0	0	0	1	1	1	0	1	2	0	1	0	1	2	0	1	0	1
ENST00000328834.5	2	1	2	1	1	0	1	1	1	2	1	0	0	1	1	1	5	2	1	1	1	3	1	4	2	1	1	1	1	1	1	2	3	1	1	2	2	3	2	1
ENST00000423112.2	0	0	0	0	0	0	0	0	0	0	0	0	0	0	0	0	0	0	0	0	0	0	0	0	0	1	0	0	0	0	0	0	0	0	0	0	0	0	0	0
NM_002629	1	0	1	0	1	0	1	0	1	0	1	0	4	1	1	1	3	2	2	0	0	1	1	3	0	1	0	1	0	1	0	0	1	0	0	3	2	8	1	0
NM_003959	1	1	1	0	1	1	1	1	1	1	0	1	1	0	0	1	1	1	0	0	2	0	1	1	1	0	0	0	0	1	1	0	0	0	0	1	0	2	1	1
NM_003950	0	0	0	0	0	0	1	0	0	0	0	0	0	0	0	0	0	1	0	0	0	0	0	0	0	0	0	0	0	0	0	0	0	0	0	0	0	0	0	0
ENST00000255189.3	0	0	0	0	0	1	0	0	0	0	0	0	0	0	1	0	0	0	0	0	0	0	0	0	0	3	0	0	0	0	0	0	0	0	0	0	0	1	0	0
ENST00000519065.1	1	1	4	3	3	2	4	3	1	3	1	2	1	2	1	1	3	4	4	4	1	4	1	7	4	2	2	3	3	2	1	0	1	0	2	3	4	5	3	0
NM_003952	0	0	1	2	0	1	0	1	1	0	2	1	0	1	1	0	0	0	1	0	1	2	0	1	0	0	1	1	0	0	0	1	0	0	1	1	1	3	1	1
NM_003951	0	0	1	2	0	0	4	4	1	0	0	0	1	3	0	0	1	0	1	1	0	4	0	2	1	4	1	1	1	0	1	0	1	1	1	1	0	1	1	0
ENST00000361417.2	0	0	0	0	1	0	1	0	0	0	0	0	0	0	0	0	0	0	0	0	0	0	1	0	0	0	0	0	0	1	0	0	0	0	0	0	0	0	2	0
NM_003954	0	0	1	0	1	1	1	1	2	1	1	1	0	2	0	1	0	2	4	0	1	1	1	2	0	1	1	1	1	0	1	1	4	1	1	1	1	2	2	1
NM_003953	0	0	2	0	1	1	1	0	1	1	1	1	1	1	0	1	1	1	1	0	0	0	1	1	1	3	2	1	0	0	1	1	1	2	2	1	2	2	3	0
NM_002624	1	2	2	4	1	2	1	1	1	1	1	1	2	2	1	1	2	4	1	1	1	2	1	1	1	1	1	1	2	7	1	1	1	1	4	3	2	2	2	1
NM_015937	0	0	0	1	1	0	0	0	0	0	0	0	0	0	0	1	0	0	0	0	0	1	0	1	0	0	0	1	0	2	0	0	0	0	0	0	0	2	1	0
NM_014603	0	0	0	0	0	0	0	0	0	0	0	0	0	0	0	0	0	0	0	0	0	0	0	0	0	0	0	0	0	0	0	0	0	0	0	0	1	0	0	0
NM_015938	1	1	2	3	1	1	1	2	1	3	2	2	2	1	0	2	2	1	2	1	2	2	0	2	1	1	1	3	1	2	0	1	1	1	3	5	3	6	1	2
NM_014602	0	2	3	0	1	1	1	1	2	1	1	0	1	1	1	1	1	1	2	1	1	1	1	1	1	2	1	4	1	2	1	1	2	2	1	1	2	6	2	1
NM_014601	2	3	1	2	2	1	5	0	3	0	1	2	0	1	2	2	1	5	2	0	1	1	0	6	1	0	0	1	1	1	2	1	0	3	1	2	6	6	1	2
ENST00000400357.2	1	0	3	0	0	0	1	0	0	0	1	0	1	1	0	1	0	0	0	0	0	0	0	2	1	2	1	1	2	1	0	1	0	3	0	0	0	2	1	0
NM_015939	0	0	1	0	1	0	0	0	1	2	0	0	1	1	1	0	0	0	0	1	0	0	0	0	0	0	1	1	0	0	0	0	0	0	1	0	1	0	1	0
NR_045147	0	0	2	1	1	1	2	0	0	1	2	0	2	2	1	2	1	2	5	0	3	0	1	5	1	0	1	2	0	0	0	0	1	2	3	0	4	4	3	1
NR_033127	1	1	1	1	0	2	1	1	0	1	1	1	1	1	1	1	1	2	4	2	4	0	1	1	2	0	2	2	0	1	1	2	1	5	1	3	1	1	2	1
NM_014608	1	1	1	3	1	3	2	1	1	2	1	1	1	2	1	3	1	3	3	0	2	0	1	4	4	1	1	3	0	1	0	0	2	1	2	3	5	20	5	2
NM_015932	0	0	2	4	1	0	1	0	2	3	1	0	1	2	0	2	1	0	1	2	1	2	1	0	1	0	2	4	1	1	4	0	2	0	0	4	1	6	2	2
NM_014607	1	2	2	3	1	1	2	3	2	2	1	4	2	2	1	2	1	4	1	1	1	1	1	3	1	2	1	2	1	2	1	1	3	3	1	1	6	2	3	3
NM_014606	3	2	3	5	1	3	1	4	2	2	6	1	1	3	1	2	6	1	5	4	1	2	3	3	7	2	1	1	4	1	2	5	1	1	11	1	1	3	9	2
NM_015934	809	49	271	805	280	660	1955	2655	182	203	371	585	1375	1122	109	593	460	551	448	459	170	843	325	676	669	1108	852	340	902	764	551	748	725	939	883	659	825	423	487	68
NM_015935	1	2	1	2	0	0	1	0	0	1	0	0	1	1	1	0	2	2	1	1	0	0	0	3	1	2	1	2	0	2	0	2	0	1	2	3	1	4	3	1
NM_001008701	2	0	6	1	1	0	1	1	1	1	1	0	1	0	0	1	1	1	1	1	2	1	1	1	1	2	1	1	1	0	1	2	1	2	1	2	1	3	1	1
NM_002659	0	0	1	1	0	1	0	0	0	0	1	0	0	0	0	0	0	1	0	0	0	1	1	0	0	0	0	0	0	1	0	0	1	1	0	1	1	1	0	0
NM_001008707	1	1	2	1	2	1	2	2	1	1	2	1	0	1	1	1	1	1	2	0	1	2	1	2	3	1	1	1	0	1	2	3	1	1	1	1	1	2	1	1
NM_014640	1	0	5	1	2	0	0	0	2	0	3	1	1	0	0	1	3	2	3	1	1	0	1	2	2	1	0	0	2	1	0	0	2	1	1	1	2	4	5	1
NR_045105	0	0	0	1	0	1	0	0	0	0	0	0	2	0	0	0	0	1	1	2	0	0	0	2	0	0	0	1	0	0	0	0	0	1	0	0	1	2	0	0
NM_001008709	0	0	0	0	0	0	0	0	0	0	0	0	0	0	1	1	0	3	0	1	0	0	2	1	1	0	0	0	0	0	0	0	1	1	0	0	0	4	1	0
NM_002653	0	0	0	0	0	0	0	0	0	2	0	0	0	0	1	0	0	0	0	0	0	0	0	0	0	0	0	1	0	0	0	1	0	0	0	0	0	0	0	0
ENST00000303032.6	0	1	0	0	0	0	2	2	0	0	1	0	2	1	0	0	2	0	0	0	2	1	0	1	1	0	0	3	1	0	2	1	1	1	1	0	2	4	1	0
NM_001325	0	1	1	1	0	1	1	1	0	0	1	0	0	0	1	0	0	0	1	1	1	0	0	1	1	1	0	0	0	1	0	1	0	0	0	0	0	1	3	0
NM_001326	1	1	1	1	2	0	1	2	0	1	2	1	2	1	0	1	1	1	1	1	1	2	1	1	1	0	1	1	1	1	1	0	0	1	1	1	1	1	1	0
ENST00000332082.4	0	1	0	0	0	0	0	0	0	0	0	0	0	0	2	0	0	1	0	0	0	0	0	0	0	1	1	0	0	0	0	0	0	0	0	0	1	0	0	0
NM_014637	1	0	1	2	0	1	1	1	0	2	0	1	1	0	1	1	1	1	0	0	0	1	1	2	1	2	2	2	1	0	1	1	1	2	1	2	2	1	1	0
NM_015969	0	0	1	0	1	0	0	0	0	0	0	0	0	0	0	0	0	2	0	0	2	0	0	0	0	1	1	0	0	0	1	0	0	2	0	1	0	1	0	0
NM_014636	1	1	1	1	1	1	1	2	1	1	1	2	5	1	2	6	1	1	1	2	3	1	4	1	1	4	1	1	1	1	1	6	2	1	2	1	2	1	1	1
ENST00000233710.3	1	0	0	0	0	0	1	2	1	0	0	0	0	1	0	0	0	1	0	0	0	0	0	0	1	0	0	0	0	0	0	1	1	0	1	0	0	1	1	0
ENST00000375003.2	1	5	5	5	3	0	6	1	6	5	5	5	4	5	1	3	6	5	4	3	2	6	1	9	5	6	6	4	2	2	2	3	2	5	6	3	4	7	7	4
NM_013304	0	1	0	0	1	0	0	0	0	0	0	0	0	0	0	0	0	0	0	0	0	0	0	2	1	1	1	1	0	0	0	0	0	0	0	0	0	1	1	0
NR_045110	0	0	0	0	0	0	0	1	0	0	0	0	0	0	0	0	0	0	0	0	0	0	0	0	0	0	0	0	0	0	0	0	0	0	0	0	0	0	0	0
NM_014634	2	1	3	6	2	2	1	0	1	1	2	1	2	4	1	2	2	7	5	1	3	2	2	7	2	4	3	1	3	3	1	0	1	3	1	5	2	9	5	0
NM_014633	3	1	4	1	3	1	1	1	3	1	2	1	1	2	3	1	2	4	2	2	3	0	1	4	2	1	1	3	0	0	1	2	2	1	2	1	2	6	3	3
NM_013302	8	4	6	7	4	1	5	4	2	1	6	2	4	5	1	3	9	7	3	8	4	7	1	25	8	2	5	3	2	3	1	3	2	11	1	6	6	13	8	1
NM_014632	1	1	2	1	3	2	2	3	3	2	1	1	2	2	2	3	2	2	3	4	1	1	2	2	2	2	2	2	1	1	3	1	2	3	2	2	2	7	8	2
NM_002660	2	1	1	3	1	1	5	7	2	2	1	1	1	1	1	1	1	1	3	4	2	2	3	1	3	2	2	2	1	1	1	1	2	1	6	1	1	2	2	1
NM_013300	3	0	3	3	0	3	1	5	1	3	3	1	1	2	0	1	2	2	5	1	0	0	1	1	2	7	1	1	2	2	1	3	0	2	4	2	5	2	3	1
NM_014631	2	1	7	7	10	1	6	2	4	3	5	2	1	8	1	5	4	4	4	2	3	5	5	16	3	3	8	9	6	2	2	2	4	8	3	3	5	14	13	3
NM_002661	2	1	1	0	2	1	1	1	1	3	2	2	0	1	1	2	0	1	3	1	1	1	1	0	2	1	1	2	1	0	0	1	0	1	0	1	1	1	2	1
NM_014630	0	1	4	1	0	0	2	1	1	1	1	1	1	3	0	1	1	1	0	1	2	3	1	1	5	1	1	3	2	1	1	1	1	1	1	2	2	1	2	1
ENST00000230461.6	0	2	5	4	1	1	3	1	1	0	1	0	4	1	1	4	1	3	4	5	2	2	2	8	1	0	4	8	1	1	1	1	2	3	3	3	4	9	5	0
NM_015963	1	1	1	0	3	0	2	1	1	1	1	2	1	1	2	1	2	1	1	1	1	1	1	1	1	0	2	1	1	2	1	1	2	1	1	1	3	2	1	2
NM_015965	2	1	5	1	3	1	5	2	1	2	1	1	2	2	2	4	5	4	3	2	3	6	3	6	2	0	3	10	0	1	1	3	2	1	1	3	8	24	13	2
NM_014639	3	2	10	5	3	1	5	3	4	2	14	2	1	7	3	5	8	7	3	1	1	1	6	10	1	1	5	6	2	2	2	1	4	3	5	4	11	12	7	2
NM_015967	0	1	0	0	0	0	1	1	0	0	0	0	0	0	1	0	0	0	0	0	0	0	0	0	0	0	0	0	0	0	0	0	0	0	0	0	0	0	0	0
NM_002648	2	1	5	3	0	0	2	3	0	2	3	2	0	1	1	5	5	1	2	3	3	5	2	12	4	7	2	4	0	2	3	3	0	3	0	2	5	6	9	0
NM_003979	0	0	1	0	0	0	1	0	0	0	0	0	2	1	1	0	0	0	1	0	1	1	1	0	1	0	1	2	0	1	0	0	0	0	1	0	1	1	1	0
NM_002649	0	0	1	1	1	1	0	0	0	1	0	0	0	0	0	1	1	1	0	2	0	0	0	1	0	1	0	1	1	0	0	1	0	0	1	2	0	1	0	0
NM_001319	1	0	0	0	1	0	1	0	0	0	0	0	0	0	0	0	0	1	0	0	1	0	0	0	0	0	0	1	0	0	0	0	0	0	0	0	0	3	0	0
ENST00000453026.2	0	0	0	0	0	0	0	0	0	0	0	0	0	0	0	0	0	0	0	0	0	0	0	0	0	0	0	0	0	0	0	0	0	0	0	0	1	0	0	0
NM_015960	1	1	1	4	0	0	4	3	4	2	1	0	1	2	1	0	4	4	0	0	1	3	1	2	1	0	2	3	1	1	1	0	3	1	3	1	3	4	3	1
NR_045116	1	2	3	4	3	0	3	1	3	2	1	3	1	6	1	4	3	2	1	4	1	1	4	5	1	4	3	4	1	0	1	0	2	9	2	3	2	7	4	6
NM_003972	1	1	1	2	1	1	2	1	1	1	4	1	1	2	1	2	1	2	3	1	1	1	4	2	1	5	2	2	1	1	2	2	1	1	1	2	5	3	2	1
NM_003971	0	2	1	1	0	0	1	1	1	0	1	1	0	1	1	0	0	1	1	1	2	0	1	1	1	0	2	0	2	1	1	0	4	2	1	3	1	2	4	2
NM_001310	0	0	0	0	0	0	0	0	0	0	0	0	0	0	0	0	0	0	0	0	0	0	0	0	0	0	0	0	0	0	0	0	0	0	0	1	0	0	1	0
NM_001311	2	2	2	1	1	0	1	1	2	2	5	0	1	2	1	2	2	2	1	2	1	1	1	5	1	1	1	1	0	0	1	1	0	0	1	0	3	11	5	1
NM_003973	2	0	4	1	1	1	1	0	0	2	3	2	3	0	1	2	4	2	0	5	2	5	1	1	1	0	0	0	4	1	2	0	1	0	2	6	0	4	3	0
NM_001312	4	5	14	5	4	4	6	1	2	5	2	1	3	3	2	9	12	15	7	6	8	2	3	14	5	3	11	10	1	1	2	3	1	11	4	8	10	37	16	2
NM_002645	1	1	1	1	1	0	3	1	1	1	1	1	1	1	1	3	1	1	2	3	1	1	3	2	1	4	1	1	1	1	1	1	1	3	1	1	1	2	2	1
NM_001164245	1	1	0	0	0	0	0	0	3	4	0	1	0	1	1	0	1	2	0	1	1	0	1	1	0	1	1	0	0	0	0	1	2	0	0	0	1	5	1	1
NM_002646	2	1	3	1	2	1	1	1	2	1	4	1	1	2	3	2	2	2	1	1	1	1	1	4	1	0	1	2	1	2	1	5	1	2	2	1	1	2	1	0
NM_003978	0	0	0	0	0	0	0	0	0	0	0	0	0	0	0	0	0	0	0	0	0	1	0	1	0	0	0	0	0	0	0	0	1	1	0	0	0	0	0	2
NM_001316	2	1	5	1	1	1	2	1	2	1	2	1	1	3	1	1	3	3	2	1	1	2	1	7	1	1	1	3	1	1	1	3	1	1	1	2	1	3	2	1
NM_002647	1	1	3	4	4	1	2	2	3	3	5	1	1	3	1	2	1	1	2	1	1	1	2	3	3	0	6	8	2	1	1	3	3	2	2	1	3	5	3	2
NM_003977	0	1	2	1	3	0	1	1	3	2	3	1	0	3	0	1	1	0	3	2	1	2	0	3	0	0	0	0	1	1	2	0	1	4	1	3	1	8	2	2
ENST00000534275.1	0	0	0	0	0	0	0	0	0	0	0	0	0	0	0	0	0	0	0	0	0	0	0	0	0	0	0	0	0	0	0	0	0	0	0	0	1	0	0	0
ENST00000429985.1	2	3	4	3	2	3	5	0	1	4	4	3	2	3	2	3	3	2	2	2	3	1	1	7	0	1	2	2	0	2	2	2	1	4	5	6	1	9	4	2
NM_014624	1	1	2	0	1	1	2	0	0	1	1	0	0	0	0	0	1	1	1	1	0	1	0	2	0	0	2	1	0	1	0	0	0	0	1	1	1	2	1	1
NM_014623	0	0	0	0	0	0	0	0	0	0	0	0	0	0	0	0	0	0	0	0	0	0	0	0	0	0	0	0	0	0	0	1	0	0	0	0	1	2	0	0
NM_003981	1	2	7	3	1	2	2	2	1	1	5	1	2	3	1	2	5	1	2	2	4	5	2	4	1	2	1	3	0	1	1	1	1	1	1	3	6	4	2	6
NM_003980	0	0	0	0	0	0	0	1	0	0	1	0	0	0	1	0	1	0	0	0	0	0	0	0	0	0	1	0	0	0	0	0	0	0	0	0	0	0	0	0
NM_015950	1	1	1	2	3	1	2	1	1	1	0	0	0	2	3	2	2	1	1	0	1	1	3	1	1	4	3	0	1	3	1	1	1	3	1	1	1	2	1	0
ENST00000317147.5	365	18	69	480	59	283	246	180	31	80	75	421	568	373	107	104	102	185	61	130	10	276	19	221	252	204	241	59	206	282	334	130	110	404	127	378	125	38	47	11
NM_015953	0	7	3	1	0	5	3	1	2	1	0	1	1	1	0	1	4	3	3	0	1	3	1	4	3	4	3	1	1	1	0	0	2	1	0	1	1	2	1	2
NM_015954	1	1	4	3	2	0	1	1	2	2	4	1	1	1	6	1	2	2	6	1	1	2	1	2	0	1	3	1	0	1	1	1	4	1	1	3	1	4	2	1
NM_015955	1	1	1	3	1	1	2	1	2	2	2	2	2	3	0	3	1	3	2	1	2	1	2	2	3	2	2	1	2	3	2	2	2	1	2	1	1	1	2	1
NM_001177665	2	1	1	2	2	0	1	1	3	2	6	1	2	2	3	5	2	2	3	1	1	1	1	3	1	3	3	5	1	2	1	3	2	2	4	1	1	13	5	1
NM_014629	0	0	0	0	0	0	1	0	0	0	1	0	1	1	1	0	1	1	1	0	0	0	0	1	1	0	0	0	0	0	0	0	0	1	0	0	1	1	1	1
NM_015956	0	0	2	0	1	0	1	0	0	1	1	0	1	0	1	1	0	1	1	0	0	0	0	1	0	1	1	1	0	0	1	0	0	0	0	0	0	2	2	0
NM_002715	2	2	4	1	1	2	1	1	3	1	1	2	2	1	1	1	3	1	1	1	3	3	1	1	1	2	3	4	1	3	1	1	2	2	1	2	3	5	5	2
NM_002716	0	0	0	0	1	1	1	0	2	3	2	2	1	2	1	1	1	1	1	1	1	1	0	1	2	1	1	3	1	0	0	0	4	1	0	1	2	1	1	1
NM_002717	2	4	6	2	5	1	9	3	4	5	3	4	1	6	1	4	9	1	7	2	2	4	4	12	4	4	4	3	3	2	3	2	9	4	11	3	3	11	8	1
NM_002718	1	1	1	1	2	1	4	2	7	2	1	2	3	1	2	1	2	2	1	2	4	1	3	5	6	1	1	3	1	2	1	1	1	1	2	1	2	5	1	2
NM_002719	12	11	14	20	6	10	12	9	16	5	8	11	8	19	4	7	14	15	16	7	7	11	5	32	7	18	23	6	11	13	5	8	5	21	11	11	9	19	6	2
ENST00000524981.3	0	0	1	0	0	0	1	0	1	1	0	0	0	0	3	0	0	0	1	0	0	0	0	0	0	0	0	0	0	1	0	0	0	0	0	1	0	1	0	0
NM_145176	0	0	1	2	0	0	0	0	0	0	0	0	0	0	0	0	0	0	0	0	1	0	0	2	0	1	0	1	0	0	0	0	0	2	0	0	0	0	1	0
ENST00000360566.2	0	0	1	0	0	0	1	0	0	0	0	0	0	0	0	0	1	0	0	0	0	0	0	0	0	0	1	0	0	0	0	1	0	0	0	0	0	0	0	0
NM_002710	1	2	1	1	4	2	8	5	1	1	3	1	2	1	3	1	2	1	1	1	1	1	1	5	2	2	2	1	2	1	4	2	4	1	6	5	2	5	13	1
ENST00000368149.2	1	2	1	2	1	3	1	1	1	1	2	0	0	1	1	2	1	1	1	2	0	0	1	1	2	1	1	0	2	1	0	0	1	1	1	1	1	1	0	0
NM_002712	0	1	4	1	1	1	2	0	2	0	2	1	0	2	1	2	1	2	1	1	0	1	1	4	1	1	2	2	0	2	0	1	1	0	2	2	1	8	2	1
NM_001164356	0	0	1	0	2	0	2	0	2	1	2	2	2	0	2	1	0	1	1	1	0	1	0	6	1	0	0	2	0	0	0	1	1	1	0	2	3	5	0	1
NM_145170	0	0	0	1	0	0	1	1	0	0	0	1	0	1	0	1	3	1	0	0	1	0	0	0	1	0	0	1	0	0	0	0	0	0	1	0	0	0	0	0
ENST00000302060.5	0	2	2	1	1	0	0	1	1	1	1	0	0	2	0	1	1	1	0	1	0	0	0	1	0	0	1	3	2	0	0	0	0	0	0	0	0	2	3	0
NM_001114093	1	0	1	1	1	0	0	0	0	0	0	0	0	0	0	1	0	0	0	1	0	0	0	2	0	0	0	2	0	0	0	0	0	2	0	0	0	1	1	0
NM_145169	3	0	0	0	1	0	0	1	0	0	0	0	0	0	0	0	0	0	0	0	0	0	0	2	1	0	0	2	0	0	0	0	0	2	0	2	0	0	1	0
NM_001114091	3	3	6	4	4	0	4	3	4	5	3	3	5	7	3	3	11	5	5	8	2	1	5	1	3	3	8	5	2	1	1	1	10	4	1	4	7	9	6	1
ENST00000337130.5	7	10	13	14	1	5	4	6	6	3	10	6	3	1	2	1	2	3	3	3	3	2	4	4	1	1	11	2	1	1	1	1	1	1	3	12	2	5	3	6
ENST00000378482.2	0	0	0	0	0	0	0	0	0	1	0	0	0	0	0	0	1	0	2	0	0	0	1	0	0	0	1	1	1	0	0	0	0	0	0	0	0	0	1	0
NM_002703	1	0	0	0	1	0	2	1	0	0	1	0	1	0	0	0	2	5	1	1	0	0	0	1	1	0	0	0	0	0	1	0	1	0	0	0	1	5	0	1
ENST00000505560.1	2	4	4	1	5	3	4	1	0	3	2	1	2	4	0	2	4	4	0	2	4	3	2	11	2	3	3	3	1	0	0	2	2	2	2	2	7	10	7	2
ENST00000373695.1	0	0	0	0	0	0	1	0	0	0	0	0	0	0	0	1	0	0	3	1	0	1	0	0	0	0	1	1	0	0	2	0	0	0	1	0	0	1	2	0
NM_002705	0	0	0	0	0	0	0	0	0	0	1	1	0	0	1	0	1	1	0	0	0	1	0	0	0	0	0	0	0	1	0	0	0	0	0	0	0	2	0	0
NM_002706	1	0	4	1	2	0	1	0	1	2	1	0	1	1	0	2	1	2	0	2	0	2	0	7	2	0	2	1	0	1	1	1	0	2	1	1	1	2	2	0
NM_002708	1	0	3	0	0	0	0	0	0	1	0	0	1	0	0	1	2	0	1	0	1	1	0	3	1	0	0	1	0	1	0	1	0	1	1	0	1	2	8	0
NM_002709	26	13	25	29	12	6	20	10	11	15	21	2	30	16	10	24	34	42	18	21	16	24	8	106	15	11	36	24	4	16	2	11	12	43	21	51	27	59	38	8
ENST00000307363.5	1	1	2	1	0	0	1	0	0	0	3	0	0	0	0	0	0	1	1	0	0	0	1	2	0	0	0	1	0	0	0	1	1	0	0	1	2	1	3	0
NM_145185	0	2	4	4	2	1	1	0	1	1	0	0	1	0	0	1	1	1	1	1	0	0	0	5	1	0	2	1	0	0	1	1	1	2	2	1	1	3	5	2
ENST00000531527.1	0	0	0	0	0	0	0	0	0	0	0	0	0	0	0	0	0	0	0	0	0	1	0	0	0	0	0	0	0	0	0	0	0	0	0	0	0	0	0	0
NM_001164343	3	1	3	2	2	1	1	4	1	1	1	14	4	2	1	2	2	1	1	1	2	2	1	1	2	1	2	1	3	1	14	1	4	3	1	2	3	1	1	1
NM_001164346	5	7	12	5	6	4	8	6	6	13	15	8	6	24	11	9	11	4	17	11	4	7	7	18	16	6	19	7	10	11	5	7	8	9	15	0	10	23	17	5
ENST00000234827.1	0	0	0	0	0	1	0	0	0	0	0	0	0	0	0	0	1	0	0	0	0	0	0	1	1	0	0	0	0	1	1	0	0	0	0	2	1	0	1	0
ENST00000215659.8	1	1	0	2	2	0	0	0	0	0	1	0	0	1	0	0	1	0	2	1	1	0	0	0	1	0	2	1	0	0	0	0	0	2	0	1	1	2	3	0
NM_002736	5	2	9	2	3	5	4	3	3	1	5	5	3	3	3	4	5	6	1	1	2	1	2	8	2	4	4	9	1	1	3	1	1	4	6	4	6	7	11	3
NM_001405	0	0	0	0	0	0	0	0	1	0	0	0	0	0	0	0	0	0	0	0	1	1	0	0	0	0	1	0	0	0	0	0	0	0	0	0	1	0	0	1
NM_002737	14	12	37	64	37	2	7	9	8	4	30	3	18	19	9	20	33	46	28	37	20	26	17	57	43	7	37	20	5	32	1	12	8	47	30	21	23	36	31	10
NM_001407	1	0	1	0	2	3	1	0	1	0	1	0	0	1	2	0	0	1	1	0	0	2	2	1	1	0	0	0	1	1	1	1	2	0	2	1	0	3	2	0
NM_002738	1	1	2	2	1	0	2	2	1	4	5	2	1	2	1	1	3	1	1	0	0	1	1	2	1	3	2	1	0	1	0	0	1	2	1	2	1	5	3	2
NM_001408	0	0	1	1	1	0	1	1	0	1	1	0	0	1	0	2	1	1	2	2	1	0	1	1	1	1	1	2	1	0	0	2	0	0	0	1	4	2	1	1
NM_001409	3	5	1	1	2	8	16	23	1	1	1	2	9	27	8	1	1	1	1	11	7	11	1	3	12	1	1	1	2	1	8	1	1	1	5	7	1	1	2	1
NM_001127392	1	0	1	0	1	0	0	1	1	1	0	0	1	1	0	2	3	1	3	2	1	0	2	0	0	2	3	2	0	0	1	0	3	0	1	0	3	7	7	0
NM_183422	0	0	0	0	0	0	0	0	0	0	0	0	0	0	0	0	0	1	0	0	0	0	0	0	0	0	0	0	0	0	0	0	0	0	0	0	0	0	0	0
ENST00000393609.3	0	0	0	1	0	0	0	0	0	1	0	0	1	0	0	1	2	2	0	0	1	1	0	2	0	0	3	0	0	0	0	0	0	0	1	0	2	4	1	0
NM_001127393	5	10	6	30	13	2	4	2	1	3	3	9	2	2	2	1	10	14	4	12	3	5	4	23	5	1	10	7	0	8	6	2	2	17	4	53	5	21	9	2
NM_183421	0	0	0	2	1	0	0	0	1	0	1	0	1	0	1	0	0	1	1	0	0	0	0	2	2	0	0	0	1	0	0	0	0	0	2	0	1	3	0	0
NM_002730	1	2	5	1	1	0	2	1	1	2	2	2	1	0	2	0	2	1	2	1	1	1	1	3	1	0	1	0	1	2	3	0	1	2	2	2	3	7	6	1
NM_145197	2	0	0	2	0	1	2	0	1	2	1	1	0	2	0	1	2	0	4	0	0	1	1	0	2	1	0	4	0	0	1	0	1	0	3	2	0	2	3	0
NM_002731	1	0	2	1	2	2	0	1	0	0	0	0	0	7	2	2	2	3	2	0	2	4	1	1	0	3	1	2	4	1	0	2	5	2	1	1	4	4	4	0
NM_001127395	0	0	0	2	0	0	0	0	0	1	0	0	0	0	0	0	1	1	0	1	0	0	0	1	0	0	0	0	1	0	0	0	0	0	0	0	1	1	0	0
ENST00000457331.1	0	0	0	0	0	0	0	0	0	0	0	0	0	0	0	0	0	0	0	0	0	1	1	0	0	0	0	0	0	0	0	0	0	0	0	0	0	1	0	0
NM_001402	5	2	3	5	5	1	6	1	1	2	2	1	9	1	1	8	5	7	7	6	2	5	7	30	5	1	7	6	1	3	3	7	1	10	4	7	11	28	20	1
NM_002735	6	1	10	12	5	9	11	10	2	1	5	9	6	4	5	3	3	5	6	5	0	25	1	18	5	15	10	4	9	6	10	6	1	11	7	12	3	12	8	1
NM_001404	1	13	34	18	7	2	9	6	1	38	2	8	15	6	71	17	25	11	39	9	21	12	34	1	1	8	12	1	1	5	8	13	1	12	19	1	1	1	62	10
NM_014714	3	1	1	3	5	1	1	5	6	1	3	2	4	1	1	1	6	3	5	1	1	1	3	1	1	5	1	2	2	1	3	3	2	1	1	2	3	2	1	1
NM_014713	8	2	8	6	4	5	1	5	3	3	8	1	8	6	2	1	16	18	4	1	5	1	3	2	11	1	1	8	2	1	4	2	1	1	2	17	6	1	20	2
NM_014712	0	2	3	3	1	2	1	0	0	4	1	0	2	2	0	0	1	1	1	2	0	2	0	2	2	0	1	1	2	2	2	2	0	3	3	1	1	1	1	1
NM_014711	0	0	1	0	0	0	0	0	0	0	1	0	1	0	0	1	1	1	0	0	0	1	0	1	0	2	0	0	0	1	0	1	0	0	1	2	0	0	1	0
ENST00000463407.1	1	2	1	0	1	2	1	0	2	1	1	0	1	3	1	1	3	2	1	1	3	1	2	6	1	0	1	1	1	0	0	1	1	3	3	0	1	5	4	0
NM_014719	0	0	0	0	0	0	0	0	0	0	0	0	0	0	0	0	0	0	0	0	0	0	0	1	0	0	0	0	0	0	0	0	0	0	0	0	0	0	0	0
NM_014718	1	0	1	0	0	0	1	2	1	0	0	0	0	0	0	1	2	0	2	0	0	1	0	1	1	0	1	0	0	1	0	0	0	0	0	1	1	2	1	1
NM_014717	0	0	0	0	0	0	0	0	0	0	0	0	0	0	0	0	0	0	0	0	0	0	0	0	0	0	0	0	0	0	0	0	0	0	0	0	0	1	0	0
NM_014716	0	1	1	0	0	0	0	1	0	1	1	0	0	0	0	1	0	0	0	0	0	0	2	1	0	1	1	0	0	1	1	1	0	0	1	0	0	1	0	0
NM_002726	1	1	4	1	1	0	1	1	1	2	1	1	1	1	0	1	1	1	4	1	3	1	3	3	3	3	1	1	0	1	2	1	1	2	1	2	2	5	8	2
NM_002727	2	0	0	1	1	0	0	0	0	0	0	0	1	0	0	0	0	2	0	0	0	0	0	1	0	2	1	0	0	0	1	0	0	1	0	3	0	2	0	0
ENST00000533290.1	0	0	1	0	0	0	0	0	0	1	1	0	1	1	2	1	1	1	1	0	2	0	0	2	0	0	0	0	0	0	0	0	0	0	1	0	1	4	0	0
ENST00000477019.1	2	1	5	0	1	0	0	0	2	0	2	0	0	2	0	1	0	1	5	1	1	1	1	0	1	0	1	3	0	1	0	2	4	0	3	0	5	6	2	0
NM_002729	1	1	1	1	0	1	1	0	0	1	0	1	1	2	0	1	1	0	0	0	1	0	0	1	1	0	0	0	0	2	0	0	1	1	0	0	2	3	2	0
ENST00000393239.1	0	0	0	0	2	0	0	0	0	0	0	0	1	0	0	0	0	0	0	0	0	0	0	1	0	0	0	0	0	0	0	1	0	1	0	1	0	0	0	0
NM_002720	2	1	3	1	1	0	0	0	2	3	1	1	1	1	0	3	2	1	1	1	1	1	1	2	1	2	0	1	0	0	1	1	1	1	0	1	1	4	7	1
NM_014703	1	1	6	1	2	0	1	1	1	4	1	1	1	1	1	3	1	2	1	1	1	1	1	2	1	2	1	1	1	0	1	1	1	1	1	1	2	3	2	1
ENST00000378505.2	1	1	2	0	0	0	0	0	0	0	0	0	0	0	0	1	0	0	0	0	0	3	0	1	0	1	0	0	0	0	0	0	0	0	0	0	1	1	2	0
NM_014700	0	0	1	0	0	0	0	0	0	0	0	0	0	0	0	0	0	1	1	1	0	1	0	0	0	0	0	1	0	0	0	0	1	0	0	0	1	2	5	0
NM_014709	1	3	2	2	2	4	3	4	3	3	5	2	4	7	5	1	3	4	7	6	1	2	1	10	4	1	3	2	2	3	1	4	6	2	4	2	4	6	4	1
NM_014708	2	3	2	1	1	1	1	1	2	3	3	5	1	1	1	4	1	4	7	1	1	1	2	2	3	3	4	3	0	1	3	1	3	4	4	3	4	1	5	2
NM_014706	2	1	1	1	2	2	1	3	1	1	2	1	1	1	2	1	1	1	2	1	2	1	1	1	1	1	1	2	1	0	1	1	0	1	3	1	1	3	1	1
ENST00000264716.4	0	0	0	0	0	0	0	0	0	0	0	0	0	0	0	0	0	0	0	0	0	0	0	0	0	0	0	0	0	0	0	0	0	0	0	0	0	1	0	0
NM_014705	3	2	1	7	5	0	12	4	4	7	6	4	1	1	3	3	5	4	9	6	3	7	3	10	2	1	4	6	3	2	3	1	1	7	10	6	8	1	1	3
ENST00000376215.5	0	0	1	0	2	0	2	0	1	2	0	0	0	0	1	0	2	0	1	0	0	1	0	1	0	1	0	0	0	1	0	0	0	1	0	1	1	3	1	0
NM_014704	0	0	0	1	0	0	1	0	0	0	1	1	1	1	1	1	1	1	2	0	0	1	2	2	1	0	1	2	1	1	1	1	1	1	1	1	1	1	1	1
ENST00000454584.2	9	4	18	26	17	14	9	7	22	16	23	10	15	21	10	5	15	8	19	4	5	8	15	22	9	10	18	15	12	6	6	12	12	15	15	36	45	26	10	6
NM_001164315	1	1	1	1	1	1	1	2	1	2	1	1	2	1	0	3	3	1	2	1	1	1	1	1	1	1	2	2	1	1	1	2	1	2	2	1	2	3	1	1
NM_183404	2	0	0	0	0	0	0	0	1	0	0	1	1	2	0	0	1	1	0	0	0	1	0	2	0	0	1	0	1	0	0	0	1	0	1	1	1	3	0	0
ENST00000427718.2	0	1	1	0	0	0	1	0	1	0	1	0	0	0	0	1	0	2	0	1	1	1	0	3	1	2	2	2	0	0	1	0	1	0	0	0	1	5	1	1
NM_001164317	6	6	12	11	15	6	13	13	8	9	12	1	1	6	4	7	11	15	17	7	5	7	13	25	6	10	12	8	10	4	7	7	5	11	12	1	15	34	14	6
ENST00000382148.3	0	0	1	0	1	1	0	0	0	0	0	0	0	1	0	0	0	1	0	0	0	0	0	0	0	0	0	0	0	1	0	0	0	0	0	0	0	1	2	0
ENST00000359827.3	2	2	4	4	4	4	4	3	3	1	4	1	2	1	1	4	4	2	8	1	3	3	1	3	2	3	6	4	3	4	1	5	7	4	1	1	3	15	12	5
ENST00000493669.1	1	2	1	1	1	0	1	1	1	1	3	3	1	1	2	1	1	1	1	1	1	4	3	2	1	2	2	3	0	1	3	5	1	1	1	1	1	2	2	2
ENST00000395996.1	3	1	4	3	1	2	1	1	2	2	2	3	1	1	2	1	1	2	2	1	1	2	2	2	3	2	1	2	1	1	2	1	2	4	1	1	2	2	3	4
ENST00000265174.4	1	2	1	0	1	0	0	1	1	0	1	1	1	1	1	1	0	1	0	2	1	1	2	1	0	1	0	2	0	0	1	2	1	1	4	1	2	1	1	1
ENST00000448927.1	0	1	0	0	0	0	0	1	0	0	1	1	0	0	0	0	0	0	0	1	1	0	0	0	1	0	1	0	1	1	1	0	0	0	0	1	1	0	0	0
NM_001126056	0	0	0	0	0	0	0	1	0	1	0	0	1	1	0	1	1	0	1	1	2	0	0	1	0	0	0	2	0	0	0	1	0	0	1	1	2	5	3	0
NM_001126055	0	1	0	1	1	0	2	0	1	0	1	0	0	0	0	3	1	1	0	1	1	0	1	1	0	1	1	3	1	1	0	0	1	2	1	1	1	1	2	1
NR_023847	0	0	0	0	0	0	0	0	0	0	0	0	1	0	0	0	0	0	0	0	0	0	0	0	0	0	0	0	0	0	0	0	0	0	0	0	0	0	0	0
ENST00000452532.1	0	0	0	0	0	1	1	0	0	1	0	0	0	0	0	0	1	0	1	0	0	1	1	0	0	3	0	1	0	0	0	0	1	1	0	0	0	0	1	0
ENST00000359684.2	0	1	1	3	0	2	2	0	3	1	1	0	0	0	0	1	3	0	1	0	0	0	0	3	1	2	1	0	2	2	1	1	2	1	1	1	3	4	1	1
NM_183419	1	5	8	7	5	2	7	3	7	3	10	4	1	7	2	0	8	7	8	4	5	5	2	13	2	5	6	8	3	4	1	4	5	6	8	5	7	20	13	8
NR_033200	0	0	6	2	4	0	5	0	2	1	2	3	3	2	1	2	3	6	4	4	1	5	4	14	1	2	5	1	2	1	2	1	5	3	7	3	7	4	4	4
ENST00000514743.1	30	45	103	57	64	22	33	36	41	74	67	35	33	87	16	55	55	64	68	38	37	38	39	142	48	31	79	69	22	30	21	42	69	71	105	38	78	148	117	40
ENST00000256637.6	2	3	2	3	1	1	3	2	1	1	2	1	1	1	1	1	1	1	1	2	1	2	2	9	3	1	1	1	1	0	1	2	1	2	1	2	5	2	1	0
NM_001127358	1	1	5	1	3	2	1	5	2	3	1	1	2	4	1	1	1	6	6	2	1	1	1	2	3	3	6	8	3	2	1	1	2	1	1	2	1	4	2	5
NM_001127357	3	3	2	4	0	0	2	1	2	0	2	2	0	1	1	3	2	1	2	1	2	2	1	4	1	3	2	2	0	1	2	1	2	4	5	4	3	9	5	2
NM_133170	0	0	1	0	0	0	0	0	1	0	0	0	0	0	0	0	0	0	1	0	0	0	0	0	1	0	0	0	0	0	0	0	2	0	1	1	0	0	0	0
NM_133171	1	1	1	1	3	0	2	4	1	1	1	1	0	0	3	8	2	1	1	3	1	1	1	4	1	5	2	1	2	1	2	2	2	2	2	1	1	1	2	1
ENST00000359707.4	2	1	4	1	1	1	3	1	1	1	1	3	1	1	1	1	3	1	1	1	1	4	1	3	1	4	2	3	1	1	1	1	1	2	1	6	2	3	3	0
ENST00000425178.1	2	0	2	2	0	0	1	0	0	1	1	1	0	1	1	2	1	1	1	0	1	1	1	1	1	0	0	2	3	0	0	1	1	2	2	1	2	2	1	0
ENST00000359697.3	0	1	0	0	1	0	0	2	0	0	0	0	1	0	0	1	0	2	0	0	2	1	1	2	0	1	1	1	0	2	1	0	0	0	1	1	0	5	2	0
ENST00000411936.1	0	0	0	0	0	0	0	0	0	1	0	0	0	0	1	0	0	0	0	0	0	0	0	0	0	0	1	1	0	0	0	0	0	1	0	0	1	1	0	0
ENST00000393359.2	0	1	1	0	3	1	0	0	0	2	0	0	0	1	0	0	0	0	0	0	0	0	0	0	1	0	1	0	0	1	0	1	0	0	1	2	0	0	1	0
ENST00000555004.1	0	0	0	0	0	0	0	0	0	0	0	0	0	0	0	0	0	0	0	0	0	0	0	0	0	0	0	0	0	0	0	0	0	0	0	1	0	0	0	0
NM_001127361	0	1	1	1	0	0	1	1	1	0	0	1	1	0	1	0	1	1	1	2	0	1	0	1	1	0	0	0	0	2	1	2	0	3	1	1	1	1	1	1
ENST00000522714.1	0	0	1	1	0	1	1	0	1	0	0	2	1	5	0	3	1	0	2	0	1	0	0	1	2	0	4	2	1	1	0	2	0	0	1	1	0	3	2	2
ENST00000596341.1	0	0	0	0	1	0	0	0	0	0	0	0	0	0	0	0	0	0	0	0	0	0	0	0	0	0	0	0	0	0	0	0	0	0	0	0	0	0	0	0
NM_145160	2	1	3	3	1	2	1	1	1	1	1	1	2	1	1	1	1	1	1	1	2	1	1	3	2	3	1	1	2	1	1	1	1	2	3	1	1	4	2	1
NM_133180	0	1	1	0	1	0	0	0	0	0	0	0	0	0	0	0	0	0	0	0	0	1	0	0	0	0	0	0	0	1	0	0	0	0	0	0	0	2	0	0
ENST00000458078.1	0	0	1	1	1	0	1	1	1	1	0	0	0	1	0	0	0	0	1	1	1	0	1	1	1	0	0	0	2	0	0	1	2	0	1	1	1	1	2	2
ENST00000311506.5	0	1	0	0	0	0	0	0	0	0	0	0	0	0	0	0	0	0	0	0	0	0	0	0	0	0	0	0	1	0	0	0	0	0	0	0	0	1	0	0
ENST00000389834.4	1	1	5	0	1	0	1	0	1	3	3	2	3	2	0	2	3	0	3	2	2	0	1	1	1	2	1	3	2	0	1	1	1	4	3	1	3	6	4	0
ENST00000533050.1	0	0	1	1	2	1	0	0	3	1	2	0	0	0	0	0	1	0	0	0	0	0	1	0	0	0	1	0	1	1	0	1	1	0	1	0	2	1	1	0
NM_001142966	1	1	3	0	1	0	1	0	1	2	1	0	1	0	2	2	1	1	2	1	2	1	1	2	2	1	3	1	0	0	1	0	0	1	2	0	1	4	4	2
ENST00000521861.1	1	5	2	6	1	1	4	4	3	1	2	2	1	1	1	3	6	3	2	4	2	2	1	14	2	1	4	2	2	5	0	1	5	4	2	9	5	10	10	1
ENST00000496391.1	0	1	1	1	1	0	1	1	2	1	0	0	1	0	0	1	1	1	1	1	1	0	0	1	0	0	2	0	1	0	0	0	0	1	0	1	0	1	1	0
NM_001129993	1	4	4	1	2	1	3	2	7	1	5	1	3	3	2	7	3	1	4	1	3	1	1	2	2	4	1	1	1	2	3	1	11	3	1	4	3	1	5	1
ENST00000369838.4	0	0	1	1	0	0	1	0	0	1	0	0	0	0	0	2	0	1	0	0	1	0	0	1	0	3	2	1	0	1	0	1	1	0	0	0	2	0	0	0
ENST00000394926.3	0	0	1	0	2	0	0	0	0	0	0	0	0	0	2	0	3	1	2	0	0	1	1	1	0	0	0	2	0	1	0	1	0	1	0	0	0	2	2	0
NM_001130981	0	0	1	0	3	0	0	0	1	0	3	1	0	3	0	0	2	0	1	1	0	1	1	1	1	1	1	3	0	0	2	1	1	0	2	1	5	4	0	0
ENST00000596831.1	0	0	0	0	1	1	0	0	1	3	0	0	0	1	0	1	1	1	0	0	0	1	1	4	1	0	1	0	0	0	0	0	0	0	2	0	1	1	3	0
ENST00000473645.2	0	0	2	2	3	1	4	1	1	2	3	1	2	4	1	1	0	2	2	0	2	1	1	11	5	5	5	2	2	1	1	3	3	3	6	2	5	6	2	3
ENST00000404816.2	4	5	3	9	10	2	6	7	8	4	6	9	5	5	6	12	9	8	9	13	4	4	1	15	10	3	13	12	3	4	3	4	5	12	7	16	12	41	18	5
ENST00000462410.1	0	0	0	0	0	0	0	0	1	0	0	0	0	0	0	1	0	0	0	0	0	0	0	1	0	0	0	0	0	0	0	0	0	0	0	0	0	0	0	0
NM_001033857	1	0	0	2	4	0	0	0	1	0	0	1	1	1	1	2	2	0	2	2	2	0	1	1	2	0	1	1	0	0	1	1	1	0	2	2	1	1	5	0
ENST00000562840.1	0	0	3	0	1	0	1	0	0	0	0	0	0	0	0	1	0	1	1	0	0	0	1	1	0	0	1	0	0	0	0	0	0	0	0	0	0	0	0	0
NM_001033858	1	0	0	0	0	0	0	0	0	0	0	1	0	0	1	0	1	0	0	0	1	2	0	1	0	0	2	1	0	0	0	0	0	2	0	0	0	1	1	0
ENST00000543802.2	2	0	2	1	0	0	0	0	0	0	0	0	0	0	0	0	0	1	1	1	0	0	1	3	0	1	2	0	0	0	1	0	0	0	1	0	0	3	3	0
ENST00000445069.2	0	0	0	0	0	0	0	0	0	0	0	0	0	0	0	0	0	0	0	0	0	0	1	1	0	0	0	0	0	0	0	0	0	0	0	1	0	0	0	0
NM_134442	2	2	4	4	5	2	1	4	7	4	5	1	2	4	0	1	7	5	6	4	3	6	3	1	3	4	6	5	2	2	3	1	5	3	4	3	4	8	3	1
ENST00000313640.7	0	1	1	0	0	1	2	0	2	0	1	0	0	1	1	1	0	0	1	0	0	0	0	1	0	0	0	0	1	0	1	1	1	0	0	1	1	5	3	0
NM_134444	0	0	0	0	0	0	0	0	0	0	0	0	0	0	1	0	0	0	0	0	0	0	0	0	0	2	0	0	0	0	0	0	0	0	0	0	0	0	1	0
NM_134447	0	0	0	0	0	0	0	0	0	0	0	0	0	0	0	1	0	2	0	2	0	1	0	1	0	0	1	1	0	0	0	0	0	0	0	0	0	0	0	0
ENST00000541778.1	0	0	0	1	0	0	2	0	0	0	0	0	0	0	1	0	0	0	0	0	0	0	0	0	0	0	0	0	0	0	0	0	0	0	1	0	1	0	0	0
TCONS_l2_00000747	0	1	1	0	0	0	0	0	0	0	0	0	0	0	0	0	0	0	0	0	0	1	0	0	0	0	0	0	0	0	0	0	0	0	0	0	0	1	0	0
NM_001130992	2	0	1	0	0	0	0	3	0	1	0	1	0	0	0	1	0	0	1	0	0	0	1	2	2	0	2	0	1	0	0	2	0	0	1	0	0	7	5	0
ENST00000373468.1	0	0	0	0	0	0	0	0	0	0	0	0	0	0	0	0	0	0	0	0	0	0	1	0	0	0	0	0	0	0	0	0	0	0	0	0	0	0	0	0
ENST00000396081.1	0	1	0	2	0	1	1	1	0	1	2	1	1	5	0	0	1	1	3	0	0	1	1	2	0	3	2	2	1	1	1	2	2	1	1	2	1	1	1	1
ENST00000265437.5	1	1	1	4	1	2	6	2	2	1	7	1	2	1	1	5	1	3	2	1	1	2	2	3	2	3	3	1	1	1	1	1	2	6	2	5	1	1	2	1
ENST00000254958.5	0	0	1	1	0	0	1	0	0	0	0	0	0	0	0	0	0	0	0	0	0	1	0	0	0	0	0	3	0	0	1	0	0	0	0	0	1	1	1	0
ENST00000273038.3	0	0	0	0	0	0	0	0	1	0	0	0	0	0	0	0	0	0	1	0	0	0	0	0	0	0	0	0	0	0	0	0	0	0	0	1	0	0	0	1
ENST00000454104.1	0	0	0	0	0	0	0	0	0	0	0	0	0	0	0	0	0	0	0	0	0	0	0	0	0	0	1	0	0	0	0	0	0	0	0	0	0	0	0	0
ENST00000313400.4	1	0	2	1	1	0	1	1	0	1	1	1	1	1	1	0	2	2	0	1	1	1	2	1	1	1	1	1	1	1	0	1	2	1	1	0	1	1	1	2
ENST00000596964.1	0	0	0	0	0	0	0	1	0	1	1	0	0	0	1	0	0	0	0	0	1	0	0	0	0	0	0	1	0	0	1	0	0	0	0	0	0	0	0	0
NM_001130969	1	0	5	1	3	2	5	2	3	3	5	1	1	2	1	3	1	2	2	1	2	3	3	1	4	1	2	2	2	1	3	1	5	1	1	2	2	3	2	2
NM_001130963	0	0	2	2	3	2	0	1	1	0	3	0	2	2	2	1	1	5	3	1	2	0	0	2	0	0	0	1	1	1	2	0	3	0	1	0	3	2	0	0
NM_001130965	1	7	6	1	2	1	3	1	2	8	1	2	2	4	6	2	5	2	1	1	1	2	4	5	2	1	1	1	1	2	1	1	7	2	3	2	2	9	6	3
NM_001130961	1	0	0	1	0	1	2	3	1	0	1	0	0	1	0	0	0	0	1	1	1	0	0	1	1	1	1	0	0	1	1	1	0	0	1	1	0	0	2	0
ENST00000282185.3	0	2	4	3	1	5	2	0	1	1	3	0	0	2	1	1	2	1	8	1	3	1	1	3	3	1	1	3	1	2	9	1	3	4	1	2	4	2	1	1
ENST00000356577.4	0	0	2	0	2	0	1	0	1	0	2	0	1	0	0	1	0	1	1	0	1	1	1	2	0	0	1	1	0	1	0	0	1	1	1	0	2	5	3	0
NM_145109	2	2	1	0	3	0	1	0	1	0	1	0	0	0	2	2	2	0	0	1	1	1	0	1	2	0	2	4	0	1	0	1	0	3	2	1	3	2	2	1
ENST00000252032.9	1	2	1	1	1	1	1	1	4	1	1	1	2	2	1	1	5	2	1	1	2	1	1	5	1	1	1	4	1	1	1	1	3	2	1	2	1	1	1	1
NM_147780	10	1	3	2	2	0	5	1	1	1	2	2	1	7	1	1	1	2	1	3	2	3	1	3	2	4	1	4	1	1	1	1	1	1	2	2	1	10	2	2
ENST00000478089.1	1	1	4	2	3	1	1	0	6	1	1	0	2	2	0	0	2	0	3	0	1	1	1	4	2	6	6	1	3	1	1	2	5	3	1	1	2	4	1	1
NM_147781	0	0	3	2	2	0	3	0	1	1	1	0	0	0	0	1	1	1	1	1	0	0	0	3	2	2	1	4	1	1	0	1	1	1	0	1	1	10	2	0
TCONS_00015354	2	1	1	2	0	1	3	4	0	0	1	0	2	2	1	0	3	1	1	1	2	1	0	1	3	1	1	2	0	1	0	2	3	1	0	1	4	6	2	0
ENST00000564271.1	4	1	3	4	3	2	6	5	6	2	3	2	2	4	1	4	9	4	2	3	1	3	6	15	2	0	6	1	0	0	2	2	3	6	3	6	0	8	5	1
TCONS_00015357	0	0	2	1	0	0	1	2	0	1	1	0	1	0	0	0	0	1	1	0	0	0	2	0	1	1	1	1	0	0	0	1	0	1	1	0	1	1	2	0
ENST00000395529.3	0	2	0	2	1	3	3	1	0	0	1	0	1	2	4	2	2	0	0	1	1	0	0	1	3	0	4	2	1	2	0	0	1	2	2	4	0	2	1	0
ENST00000357537.3	1	0	0	0	0	1	2	1	1	1	0	0	0	3	1	1	1	0	2	1	1	0	0	3	1	0	0	0	1	1	2	0	0	3	1	0	3	1	2	0
NM_001127320	81	5	31	112	19	92	1	218	9	117	1	104	121	57	98	66	28	46	32	36	6	36	18	71	1	53	56	14	34	65	95	56	51	90	1	102	49	25	4	9
ENST00000479630.1	0	0	1	2	0	0	2	0	3	2	1	1	0	0	1	3	4	2	2	3	1	2	1	3	2	1	3	1	3	1	0	0	2	1	7	1	2	2	1	1
NM_001127322	17	17	6	1	20	3	18	1	1	1	3	16	32	1	1	2	1	7	28	2	2	1	2	3	28	1	43	5	1	2	5	17	1	1	28	3	3	11	5	4
ENST00000334528.9	0	0	0	2	0	0	1	0	0	0	0	0	0	0	1	0	0	0	0	0	0	0	1	0	0	0	0	0	0	0	0	0	0	0	0	0	0	0	0	0
NM_001127325	0	0	0	0	2	0	0	0	1	0	0	0	0	0	0	1	1	0	0	0	0	0	0	2	0	3	1	0	0	0	0	0	0	0	0	1	0	2	1	0
NM_145117	13	21	27	30	31	13	19	17	20	17	17	14	11	22	16	18	17	1	18	18	17	28	8	87	39	27	39	17	14	21	11	17	16	40	34	20	1	2	40	14
NM_001130979	0	0	4	2	2	0	1	1	7	2	3	2	0	3	0	0	4	1	5	3	0	3	5	9	3	1	5	5	0	0	1	2	2	3	3	6	5	11	7	0
ENST00000299308.3	1	0	0	0	0	0	0	0	0	0	0	0	1	1	2	1	1	0	0	0	0	0	0	0	1	0	0	0	0	0	0	0	0	1	0	0	1	1	1	1
NM_145115	1	3	1	3	5	3	5	3	1	9	7	4	2	1	5	1	5	1	1	0	2	7	1	5	1	4	1	2	3	1	0	3	1	2	5	1	1	11	1	5
NM_001127328	0	1	2	2	2	2	4	2	0	2	3	1	6	4	2	2	2	4	1	1	2	3	2	7	2	1	4	3	0	1	0	2	1	1	1	5	3	12	3	1
NM_145113	1	0	1	1	1	1	2	1	1	0	2	0	1	1	0	0	1	0	1	0	1	1	0	1	0	0	0	1	1	1	1	1	3	1	0	0	1	1	2	0
ENST00000261716.3	1	1	1	2	1	1	3	1	2	1	2	1	2	2	1	2	1	2	2	2	2	4	2	2	3	5	3	3	1	2	1	2	1	1	2	3	2	4	3	1
ENST00000321027.3	1	2	2	3	1	1	4	1	2	2	2	0	1	1	0	0	1	1	1	1	0	1	0	1	1	1	1	3	2	1	1	0	1	1	2	1	1	2	1	1
NM_001128620	0	0	1	0	0	0	1	1	1	1	1	0	0	1	3	1	1	0	0	0	1	0	1	0	1	0	0	1	1	0	0	0	0	0	1	1	2	1	1	1
NM_001018088	2	1	2	1	1	1	2	1	1	1	2	1	1	1	1	3	2	2	2	1	1	1	1	5	1	4	1	1	1	1	2	2	2	1	3	2	3	1	1	4
NM_001128626	1	2	2	5	1	1	1	2	1	2	1	0	1	1	3	1	1	1	1	0	1	0	2	6	1	1	2	1	1	1	0	1	5	3	2	1	1	4	1	1
ENST00000517408.1	0	0	0	0	0	1	1	0	0	0	1	0	0	0	0	0	0	0	0	0	0	0	0	0	0	0	0	0	0	0	0	0	0	0	0	0	0	0	0	0
ENST00000261609.7	2	1	1	1	1	0	1	0	0	0	1	1	0	1	2	1	0	1	1	0	1	1	0	1	2	1	1	2	0	1	0	0	1	1	2	1	1	1	2	0
ENST00000367178.3	2	1	3	4	2	3	2	1	1	5	4	3	1	5	1	1	4	3	4	2	1	3	1	5	2	2	5	1	2	1	3	1	5	2	1	4	7	3	4	1
ENST00000233114.8	2	1	6	3	5	1	1	2	3	6	3	3	1	3	2	10	7	8	4	19	6	2	8	17	7	1	3	15	2	3	3	5	3	3	12	8	10	58	31	1
TCONS_00017990	0	0	0	0	0	1	0	0	0	1	0	0	0	0	3	0	0	0	0	0	0	0	0	0	1	0	0	0	0	0	0	0	1	0	0	0	0	0	0	0
ENST00000304363.4	1	2	1	2	1	1	1	3	1	1	1	2	1	0	1	3	1	2	1	1	1	1	1	4	2	1	1	3	1	1	1	1	1	1	1	1	1	3	2	2
ENST00000509925.1	5	11	10	6	9	0	4	7	7	6	12	11	7	21	2	10	10	15	18	1	7	7	4	10	7	6	8	7	2	2	4	4	12	16	27	5	13	25	20	3
NM_001130955	1	2	6	4	1	2	4	1	6	2	6	1	1	2	3	1	4	4	2	2	2	3	1	4	1	7	4	5	1	2	2	1	8	3	3	4	4	7	8	1
NM_001104647	1	2	2	1	1	4	2	1	1	2	4	1	1	3	1	2	4	8	3	1	6	6	16	5	1	1	5	2	1	5	2	2	3	2	5	1	4	9	3	1
ENST00000457714.1	0	0	1	1	1	0	1	0	1	0	0	0	1	1	0	0	1	2	0	1	1	1	1	1	2	2	1	0	0	2	0	1	0	1	1	0	1	1	1	1
NM_001130957	0	0	0	0	1	0	0	2	1	3	2	0	1	0	3	1	1	2	4	2	2	0	1	1	1	0	0	4	1	1	1	0	2	1	1	0	1	4	0	0
NM_001018077	2	1	5	1	1	4	2	2	0	1	3	1	1	1	0	1	2	4	1	2	1	1	1	1	2	2	2	1	3	2	1	1	1	2	2	1	2	1	1	0
ENST00000262043.3	1	1	2	2	1	1	1	3	2	3	6	1	2	2	2	1	6	2	2	1	1	1	2	3	1	1	2	2	2	1	1	2	3	1	1	2	1	7	2	2
ENST00000444190.1	0	0	0	0	0	0	0	1	0	0	0	0	0	0	0	0	0	0	0	0	0	0	0	0	0	0	0	0	0	0	0	0	0	0	0	0	0	0	0	2
TCONS_00004684	0	0	0	0	0	0	0	0	0	0	1	0	1	0	0	0	0	0	0	0	0	0	0	0	0	1	0	0	1	0	0	0	0	0	0	1	0	0	0	1
NM_001018074	0	1	1	0	1	0	0	0	0	1	0	1	1	2	0	1	1	1	0	0	0	0	0	4	1	1	2	0	0	1	1	1	1	1	1	1	2	3	3	0
NM_001018072	0	1	0	0	1	0	1	1	0	0	1	0	0	1	6	0	1	1	0	0	1	2	1	0	1	1	1	1	0	0	0	0	1	0	0	0	0	0	1	2
NM_001142928	0	0	1	0	0	0	0	0	0	1	1	0	0	1	0	0	2	1	1	1	1	1	1	0	0	0	0	0	0	0	0	0	1	1	0	0	1	2	1	0
ENST00000314759.5	1	1	2	0	1	0	0	1	1	0	0	0	0	0	1	0	0	1	0	0	2	0	0	1	0	0	0	0	0	0	0	0	1	0	1	0	0	0	2	0
ENST00000458448.1	4	6	15	7	3	2	8	6	5	7	8	6	4	11	2	14	9	10	7	4	2	5	1	7	8	7	2	6	4	4	4	7	7	5	10	7	7	22	12	1
ENST00000340208.5	0	1	1	0	0	0	0	1	1	1	1	0	0	4	1	2	2	2	2	1	1	0	1	3	0	3	0	1	1	1	2	2	1	0	3	1	1	2	2	0
ENST00000392133.3	6	8	8	8	10	3	7	3	7	10	6	1	6	4	2	6	4	9	4	9	4	6	8	12	7	6	10	14	5	5	1	7	10	6	10	15	7	33	15	7
NM_001130915	1	1	1	0	1	0	0	0	0	0	1	3	1	1	0	1	0	0	0	0	0	0	2	0	0	0	0	0	0	0	1	0	0	1	0	1	0	1	3	0
NM_024090	0	0	1	1	3	0	0	1	0	1	0	0	1	0	0	2	4	3	1	0	1	1	0	2	0	0	0	2	0	1	1	0	1	2	2	0	3	1	2	0
NM_001130923	0	0	1	0	0	1	0	0	0	0	0	0	0	0	0	0	0	0	0	0	1	1	0	0	0	0	0	0	0	0	0	0	0	0	1	0	0	0	0	0
NM_001130924	2	2	7	6	6	0	3	1	2	2	2	1	2	1	0	2	5	4	1	5	4	2	2	13	5	3	3	3	0	2	2	2	3	3	0	0	6	10	5	0
NM_024092	0	2	1	1	1	0	0	1	1	2	2	2	1	3	2	2	0	1	1	1	0	2	0	4	2	2	0	2	0	2	0	0	0	3	1	3	3	3	3	0
NM_001018067	1	1	3	1	1	0	1	0	1	1	1	1	0	2	1	2	1	1	1	0	1	0	1	3	1	3	1	1	1	1	2	2	1	1	1	1	1	1	1	1
NM_001018065	0	1	1	0	0	0	1	1	0	0	0	1	1	0	1	1	1	0	0	0	0	0	1	1	0	0	1	3	0	0	0	1	1	0	0	0	1	1	1	0
NM_001130921	0	0	0	0	0	1	0	0	0	0	0	0	0	0	0	0	0	0	0	0	1	1	0	0	0	0	0	0	0	0	0	0	0	0	0	0	0	0	0	0
NM_024097	0	0	0	0	0	0	0	0	0	0	0	0	1	0	0	2	0	1	0	0	0	0	1	0	0	0	1	0	0	0	0	0	1	0	0	0	0	2	0	0
NM_001128608	2	1	11	7	1	0	4	1	4	3	3	2	2	3	1	2	4	3	4	0	0	6	3	1	1	5	2	5	2	1	0	1	1	2	2	5	3	1	1	1
NM_024099	1	2	2	3	2	3	1	2	2	1	3	2	2	0	0	2	3	3	2	0	0	0	1	2	1	1	0	2	1	1	0	1	2	1	4	2	4	4	3	0
NM_024094	0	1	1	0	1	0	0	1	1	2	1	0	1	1	0	0	1	0	0	1	1	1	0	0	0	0	0	1	0	1	0	1	1	0	0	2	0	1	1	0
NM_024096	0	1	1	2	1	0	1	1	0	1	0	0	0	1	1	0	2	0	1	1	0	1	1	5	1	0	2	1	1	0	0	1	0	0	0	0	2	6	4	0
ENST00000428809.1	1	0	1	0	0	0	1	0	0	1	0	0	1	0	0	1	0	0	0	0	1	0	2	0	1	0	1	0	0	0	0	0	0	1	0	0	1	3	0	0
NM_024095	0	0	2	0	0	0	0	0	0	0	0	0	0	2	1	0	0	2	1	1	1	1	0	0	0	0	0	2	0	0	1	0	0	0	1	3	3	0	1	0
NM_134428	1	1	2	1	1	1	3	0	2	1	1	0	0	1	0	2	2	0	2	3	0	0	1	1	1	0	1	0	1	1	1	1	0	2	0	0	0	4	0	1
ENST00000369682.3	0	0	0	0	0	0	0	0	0	1	1	0	0	0	0	0	0	0	1	0	0	0	0	0	0	0	1	0	0	0	0	0	0	1	1	0	0	2	1	0
ENST00000388996.4	9	3	12	17	11	7	31	20	4	14	33	13	31	13	2	13	32	18	22	19	6	27	11	24	41	15	27	15	26	31	19	31	60	22	59	13	50	37	35	2
NM_134421	0	0	1	0	0	0	2	0	2	0	1	0	1	1	1	1	0	1	1	0	1	2	0	1	0	2	2	0	1	1	0	1	0	0	1	0	1	0	1	0
NM_134424	1	1	0	1	1	1	1	1	2	1	0	2	2	1	2	2	1	1	1	1	1	3	1	1	1	1	8	1	1	1	0	2	1	5	2	1	1	2	5	0
NM_001130927	5	14	13	18	11	4	8	8	8	7	16	6	14	16	2	15	13	11	14	11	5	6	6	25	5	9	11	12	5	4	7	9	19	15	23	8	17	29	14	9
NM_001128611	10	1	3	1	9	7	2	3	4	0	1	2	2	7	6	5	6	1	2	12	12	4	5	2	14	15	2	3	11	1	1	2	1	11	2	1	1	2	1	6
ENST00000428666.1	0	0	0	0	0	0	1	0	0	0	0	0	0	0	1	0	0	0	0	0	0	0	0	0	0	0	0	1	0	0	0	0	0	0	0	0	0	0	1	0
NM_001018056	0	0	0	0	0	0	0	0	0	0	0	0	0	0	0	0	0	0	1	0	0	0	0	3	0	0	0	0	0	0	0	0	0	0	1	0	0	1	0	0
NM_001128615	2	3	5	2	5	1	4	4	0	2	5	1	4	1	0	2	2	5	4	1	1	4	4	7	2	2	4	1	2	3	2	1	4	7	3	2	2	4	5	0
NM_001128616	0	0	0	0	0	0	0	0	0	0	1	0	1	0	0	0	0	0	0	1	2	0	0	1	1	0	1	0	0	0	0	0	0	0	0	1	1	2	0	1
ENST00000193322.3	2	0	2	2	0	0	1	0	1	0	1	0	0	1	0	0	0	2	1	0	0	2	1	1	1	0	1	1	0	0	0	0	1	1	2	1	3	0	1	0
NM_001128619	8	9	8	9	7	4	1	7	5	1	3	3	5	7	2	7	15	17	4	13	12	15	4	27	5	2	10	8	2	7	1	2	3	16	2	20	7	12	9	1
NM_001018050	0	1	2	0	0	0	1	1	1	0	1	0	0	0	0	1	1	2	1	0	0	2	0	3	3	1	1	1	0	1	0	0	1	1	1	0	3	2	1	0
ENST00000602632.1	1	1	0	1	2	0	1	0	0	0	0	1	2	1	0	1	0	0	0	1	1	0	0	1	0	0	3	0	1	1	2	1	1	2	1	0	1	3	1	0
ENST00000499521.2	2	3	11	3	7	2	0	1	2	3	0	3	4	8	0	6	6	5	7	0	3	5	2	2	0	4	4	3	1	2	3	2	1	4	2	6	5	11	10	1
ENST00000426016.1	2	1	5	1	1	3	4	5	5	2	8	2	1	4	1	4	1	4	5	2	3	5	3	6	4	4	10	2	1	4	1	2	4	7	4	2	4	8	6	4
ENST00000556826.1	0	0	0	0	0	0	0	0	0	0	0	0	0	1	0	0	0	0	0	0	0	0	0	0	0	0	0	0	0	0	0	0	0	0	0	0	0	0	0	0
NM_012199	1	1	1	0	1	1	1	1	1	3	1	0	0	0	1	0	0	1	1	0	1	0	2	1	1	0	1	0	0	1	1	1	1	0	0	1	1	1	3	0
ENST00000524145.1	0	0	0	0	0	0	0	0	0	2	0	0	0	0	0	1	0	0	1	0	0	1	0	0	0	0	0	2	0	0	0	0	0	1	0	2	2	5	0	1
ENST00000244061.2	1	2	2	5	3	0	0	3	0	1	1	4	1	0	1	2	3	5	2	2	2	3	1	6	3	1	3	2	1	2	2	3	1	4	0	3	0	5	6	0
ENST00000445174.1	2	1	3	1	0	0	4	2	2	0	2	1	1	3	3	4	0	2	1	1	1	2	0	3	2	2	4	0	2	3	0	0	0	1	2	2	1	1	1	0
ENST00000546109.1	0	1	3	4	1	0	3	0	0	1	1	0	1	1	1	2	1	0	0	1	1	1	1	0	1	0	2	1	0	0	0	1	2	0	1	1	1	5	0	1
ENST00000428679.2	1	1	1	1	1	2	1	1	1	3	2	0	2	4	2	1	2	1	1	2	1	1	1	1	1	1	1	1	1	1	1	3	0	1	1	1	2	2	1	1
ENST00000374762.3	0	1	1	1	1	0	1	0	0	0	0	0	0	1	0	0	0	0	1	0	0	1	0	1	1	0	1	0	1	0	0	0	1	3	2	0	0	1	0	0
NM_012190	0	0	0	0	0	0	0	0	0	0	0	0	0	0	1	0	0	0	0	0	0	0	0	2	0	0	0	0	0	0	0	0	0	1	0	0	0	0	0	0
NM_001083953	3	2	7	3	3	2	2	1	6	8	1	2	4	2	2	6	4	4	4	3	4	5	1	3	3	2	6	2	5	1	1	1	3	8	2	5	7	6	3	1
ENST00000539310.1	1	0	2	4	1	2	2	1	0	1	4	3	0	4	1	2	1	2	0	1	1	3	1	0	3	0	1	0	0	1	0	1	2	1	1	0	0	2	3	0
ENST00000391411.5	0	1	0	0	1	0	0	1	0	0	0	0	0	1	0	0	1	1	0	0	0	1	1	4	0	0	0	1	1	0	2	0	0	0	1	0	1	3	0	0
NM_012197	4	5	10	7	8	5	18	4	15	12	6	5	11	10	6	6	10	14	11	7	5	12	4	16	9	10	10	10	8	4	8	6	10	14	9	10	18	30	13	3
NM_012194	0	1	1	1	0	0	2	5	1	0	4	1	2	1	3	1	4	3	0	3	5	2	6	1	3	0	1	1	0	1	1	1	1	1	5	0	1	1	1	1
NM_012192	1	2	1	2	1	0	2	0	0	0	1	1	3	0	0	0	1	7	1	0	1	0	1	12	1	0	3	1	0	0	0	2	1	3	0	7	2	3	3	0
NM_012189	0	0	0	0	0	0	0	0	0	0	0	0	0	0	0	1	0	0	0	0	0	0	0	0	0	0	0	0	0	0	0	0	0	0	0	0	1	1	0	0
ENST00000381298.2	0	0	0	1	0	0	0	1	0	0	0	0	0	0	1	1	0	0	0	2	0	0	1	3	0	2	0	2	0	0	0	1	0	1	1	2	3	3	0	0
ENST00000403951.2	1	1	1	2	1	0	0	1	0	0	1	1	1	0	2	1	0	1	0	0	0	2	0	2	0	2	1	0	2	0	0	1	1	0	0	0	0	3	1	2
TCONS_l2_00022231	0	0	1	0	0	0	0	0	0	0	0	0	0	1	0	2	1	0	1	0	0	0	0	0	1	0	0	0	0	0	0	1	0	0	2	0	0	1	0	0
ENST00000246505.5	1	1	2	1	1	1	2	0	0	1	1	2	1	1	1	1	3	1	0	1	1	1	3	2	1	2	1	1	2	1	0	0	1	6	1	2	2	5	1	0
ENST00000412490.3	1	0	3	1	0	3	0	2	4	0	1	1	3	4	0	0	3	1	4	0	1	2	1	2	1	0	3	2	0	0	1	0	0	4	4	0	4	2	4	0
ENST00000543949.1	0	1	1	0	0	0	0	0	1	1	1	1	1	0	0	0	1	0	1	0	1	1	0	0	0	0	0	0	1	0	0	1	1	0	0	1	1	2	1	0
NM_001083914	3	7	14	3	10	4	2	2	10	7	5	4	5	11	3	8	17	10	12	2	5	7	2	12	7	6	11	9	4	2	5	3	13	11	8	10	10	32	12	5
TCONS_l2_00023557	0	0	0	0	0	0	1	1	0	0	0	0	0	0	0	0	0	0	0	0	1	0	0	0	0	0	0	0	0	0	1	0	0	0	0	0	0	0	0	0
TCONS_l2_00023558	1	0	0	2	0	0	1	3	0	0	0	0	0	2	0	2	0	0	1	1	1	0	2	1	0	0	0	1	1	0	1	1	0	0	0	0	0	4	1	0
ENST00000443149.2	1	3	2	3	2	1	5	2	4	3	0	3	2	1	0	4	0	4	2	0	2	1	6	5	1	0	2	7	2	3	1	2	7	3	3	3	7	10	6	2
TCONS_l2_00023559	0	0	1	2	0	0	1	1	0	1	3	0	0	0	0	1	3	1	1	1	0	0	1	1	1	0	2	0	0	1	2	1	0	0	0	0	0	3	1	2
ENST00000539563.1	0	1	6	1	2	2	1	1	1	1	1	1	1	1	2	1	1	0	2	0	3	0	1	1	1	1	3	1	1	1	0	2	1	2	1	1	1	1	1	2
NM_001032383	0	0	2	2	0	0	0	0	0	0	0	0	0	0	1	1	0	1	0	0	0	2	0	1	0	0	0	1	0	0	0	0	0	0	1	0	0	2	2	1
ENST00000268797.7	1	0	1	2	0	1	0	0	0	1	1	2	0	3	1	0	0	0	2	0	0	1	0	0	0	0	0	2	0	0	0	0	0	0	1	0	0	2	1	1
ENST00000529051.1	0	1	2	0	0	1	0	0	1	2	1	0	1	3	1	3	1	0	1	0	0	1	0	2	0	0	0	2	1	0	1	1	0	2	2	0	2	1	0	0
NR_045286	1	1	1	1	62	1	1	1	1	1	2	84	1	1	2	1	1	1	1	1	1	1	1	1	1	4	1	1	1	82	1	1	1	1	1	1	2	2	3	1
ENST00000280527.2	1	1	2	2	1	1	1	1	1	1	1	2	1	1	1	2	3	1	3	0	1	1	4	2	1	4	1	5	3	1	1	1	2	2	2	2	1	1	3	4
TCONS_l2_00022219	0	0	0	0	0	0	0	0	0	0	0	0	0	0	1	0	0	0	0	0	0	0	0	0	0	0	0	0	0	0	0	0	0	0	0	0	0	0	0	0
ENST00000394282.4	0	0	0	1	1	0	0	0	0	0	0	1	0	0	0	0	0	1	0	0	1	0	0	1	1	0	0	1	0	0	0	0	0	0	0	0	1	1	1	0
NM_000179	1	1	2	2	2	1	4	2	1	1	2	1	6	1	1	2	1	9	4	5	2	11	1	6	1	2	2	2	2	3	1	1	2	1	1	4	7	5	6	4
NM_000178	0	0	1	1	0	0	1	0	1	0	1	0	0	1	1	0	2	1	2	1	1	1	1	1	0	0	1	1	0	0	1	0	2	1	1	1	2	1	3	0
ENST00000325599.8	1	2	2	2	1	0	1	1	1	2	0	0	1	1	0	2	3	2	0	1	1	1	0	2	1	0	0	0	0	1	1	0	1	1	2	1	2	3	0	1
NM_012164	1	1	5	1	1	1	1	0	1	1	1	1	0	1	0	3	1	2	1	1	1	0	1	3	1	3	4	1	2	0	0	2	2	2	2	1	3	3	2	2
ENST00000443029.1	0	0	1	1	0	0	0	0	0	1	1	0	1	1	0	0	0	0	0	2	1	1	1	3	0	0	0	1	1	0	1	0	1	1	1	1	2	1	0	0
ENST00000307851.4	0	0	0	0	0	0	0	0	0	0	0	0	0	0	0	0	0	0	0	0	1	0	0	0	0	0	0	0	0	0	0	0	0	0	0	0	0	0	0	0
NM_012162	0	0	0	0	1	0	1	0	0	0	0	0	0	0	0	0	0	0	0	0	0	0	0	0	0	0	0	0	0	0	0	1	0	0	0	0	0	0	0	0
NM_012160	3	3	2	3	1	1	0	2	3	4	3	1	5	4	1	1	4	2	3	2	2	2	2	3	2	1	3	2	0	1	1	1	1	2	2	1	1	2	5	2
ENST00000381668.5	3	1	1	1	5	1	1	3	4	3	7	1	1	1	1	1	1	6	3	1	1	2	2	4	2	4	1	1	1	1	4	1	7	2	6	1	2	3	1	1
ENST00000472910.1	0	0	0	0	0	0	2	0	1	0	0	0	0	0	0	0	0	0	1	0	0	0	0	1	0	0	0	1	0	0	0	0	0	0	0	0	0	0	0	0
ENST00000434837.2	0	0	0	0	0	0	0	0	0	0	0	0	0	0	0	0	0	0	0	0	0	0	0	0	0	1	0	1	0	0	0	1	0	0	0	0	1	0	0	0
NM_012157	1	3	5	3	2	1	4	2	3	2	3	3	1	6	2	4	2	4	3	1	0	8	2	5	3	2	4	5	0	1	1	2	5	4	6	1	2	2	5	0
NM_012158	1	1	1	0	0	1	1	2	1	1	0	0	1	1	0	1	1	2	1	1	1	2	0	2	1	0	1	0	2	4	4	3	1	2	1	1	1	1	2	1
NM_012155	109	165	322	171	163	169	194	202	172	184	294	109	133	217	114	269	245	192	344	163	279	259	324	165	154	158	213	241	115	172	152	262	371	162	301	169	257	418	430	154
NM_001044385	0	1	1	1	2	0	1	0	0	1	1	0	0	1	1	2	0	0	0	0	3	0	1	1	0	0	0	1	0	1	1	0	1	1	1	1	1	1	1	0
NM_012156	1	1	1	1	1	1	1	1	1	1	1	0	1	0	2	1	1	1	1	1	1	1	0	1	1	2	1	1	0	2	0	1	0	2	1	2	1	1	1	0
NM_000186	1	2	1	2	1	0	0	1	0	1	2	0	2	1	0	1	1	0	0	1	0	0	0	0	0	0	0	0	0	1	0	0	1	1	0	1	1	1	0	0
NM_000184	2	9	2	9	1	2	10	3	5	0	0	3	2	0	0	1	0	4	2	5	4	6	1	21	2	8	5	1	0	7	5	3	0	3	2	20	2	1	0	3
ENST00000263985.6	0	0	0	0	0	0	0	0	0	0	0	0	0	0	0	2	0	1	0	0	0	0	0	0	0	0	0	0	0	0	0	0	0	0	0	1	0	1	0	0
NM_000183	4	4	9	1	4	5	2	2	3	2	4	3	2	7	2	6	8	8	4	4	3	8	8	11	3	2	4	9	1	1	1	1	1	9	6	12	2	17	17	1
NM_000182	1	2	2	10	1	5	5	3	1	2	1	2	1	7	1	4	3	2	2	2	10	1	1	4	2	6	3	3	0	6	2	5	2	7	3	12	2	7	5	1
ENST00000379931.3	0	1	1	0	2	0	1	0	1	0	2	1	2	0	0	1	0	2	1	0	0	1	0	3	2	2	3	2	0	1	1	0	1	1	2	1	2	7	0	1
NM_000181	1	1	1	1	1	2	2	0	1	0	1	0	0	1	0	0	1	1	0	1	1	0	1	2	1	0	1	1	1	0	1	1	1	2	1	1	1	1	1	2
NM_000168	1	3	10	8	4	2	2	1	2	1	4	3	2	7	6	4	7	1	6	4	3	1	1	10	3	5	5	3	3	2	2	3	5	7	7	1	7	17	1	1
TCONS_l2_00009247	0	1	1	0	2	1	0	1	0	2	0	0	1	2	0	1	0	1	1	0	0	1	2	2	2	0	0	1	0	0	0	1	1	0	2	1	1	2	1	2
ENST00000451321.2	1	1	0	0	0	0	0	0	1	0	0	0	0	0	0	0	0	0	0	0	0	0	0	1	0	0	1	0	0	0	0	0	0	2	0	0	2	3	1	0
NM_000165	28	18	15	41	25	10	24	20	18	11	9	11	16	20	11	12	29	49	17	31	10	27	9	113	33	28	45	9	11	24	13	16	9	52	21	40	24	31	26	3
ENST00000266517.4	0	3	7	3	4	1	3	4	4	9	6	4	3	9	1	8	4	6	7	1	4	4	5	7	2	2	3	5	1	3	2	2	7	10	10	6	7	9	6	1
NM_001496	1	0	0	0	0	0	0	0	0	0	0	0	0	0	0	0	0	0	0	0	0	0	0	0	0	0	0	0	0	0	0	0	0	0	0	0	0	0	1	0
NM_012154	1	4	1	6	2	1	1	1	2	1	1	1	1	1	1	1	3	2	1	3	1	1	1	3	2	1	2	1	2	2	1	3	2	3	2	1	1	3	1	1
NM_001497	2	4	9	2	7	3	10	7	10	1	1	3	7	5	5	10	3	3	5	8	0	5	5	17	9	7	7	3	2	4	3	2	2	13	6	11	5	26	8	1
ENST00000361669.2	0	0	1	0	0	0	0	0	0	0	0	0	0	0	0	0	0	0	1	0	1	0	0	0	1	0	1	0	1	0	0	0	0	0	0	0	0	1	0	0
NM_001498	1	0	2	0	0	0	3	1	1	2	1	0	0	0	0	1	4	4	1	1	1	3	0	1	0	2	1	1	0	0	0	0	0	3	0	2	0	1	2	1
NM_001499	1	2	2	0	1	0	0	1	1	1	2	0	0	1	0	0	1	2	0	0	2	2	1	1	2	1	2	0	1	0	0	2	0	0	1	0	3	2	2	0
NM_012152	0	2	2	1	3	1	2	1	1	1	1	1	2	4	1	1	1	2	1	0	1	1	2	4	2	1	1	2	1	2	2	1	0	2	1	3	2	1	1	0
TCONS_l2_00012876	0	0	0	0	0	0	0	2	0	1	1	0	0	0	0	0	0	0	1	0	0	0	0	0	0	0	0	0	0	0	0	0	0	0	0	0	0	3	1	1
ENST00000331134.6	1	1	2	1	1	1	2	1	10	2	2	2	1	3	0	2	1	2	4	2	2	8	1	1	10	2	5	1	1	2	2	4	1	7	3	2	2	2	2	1
ENST00000535366.1	0	0	0	1	0	0	0	0	0	0	0	1	0	1	0	0	0	0	0	0	0	0	0	0	0	0	2	0	0	0	0	0	0	0	0	1	0	0	0	0
NM_012145	0	0	2	1	0	0	2	1	0	0	0	0	0	0	1	0	2	2	1	1	1	0	0	3	0	3	0	0	0	0	0	1	0	0	1	1	3	1	0	0
NM_000175	2	1	1	1	1	1	1	1	2	1	3	3	4	2	4	4	8	4	3	3	1	4	1	3	3	1	1	7	2	1	3	1	6	2	8	1	2	8	2	5
ENST00000388768.2	1	1	1	2	2	1	1	0	1	2	2	1	1	1	2	1	3	2	1	1	2	1	1	1	1	2	1	1	1	2	1	1	1	1	1	1	1	1	2	0
NM_000170	0	0	0	0	0	0	0	0	0	0	0	0	0	0	1	1	0	0	0	0	0	0	1	0	0	0	0	0	0	0	0	0	0	0	0	0	1	1	0	0
TCONS_l2_00011537	1	0	0	0	0	0	0	0	0	0	0	0	0	0	0	0	0	0	0	0	0	0	0	0	0	0	0	0	0	0	0	0	0	0	0	0	0	0	0	0
NM_001083965	0	0	1	0	0	0	1	0	0	1	1	0	0	0	0	1	2	0	0	0	0	1	0	2	0	0	2	0	0	0	0	0	1	0	0	1	0	1	2	0
NM_001083962	1	1	6	1	1	2	8	2	6	7	7	2	5	4	2	4	4	7	9	3	5	1	4	5	5	8	3	6	4	4	1	3	5	8	6	2	10	1	8	1
NM_001083961	0	0	1	1	0	0	0	2	2	2	1	1	0	4	3	5	1	1	5	2	0	1	1	1	2	1	2	1	0	0	0	1	3	1	1	3	2	1	3	1
NM_000199	2	1	5	4	1	3	2	1	4	2	1	0	4	0	0	2	4	3	1	3	3	2	5	1	2	1	2	3	2	1	1	5	8	3	2	3	1	8	4	3
NM_012181	1	3	4	1	0	0	0	1	0	1	2	1	0	1	0	3	1	1	2	1	1	1	1	2	1	2	2	3	0	1	1	2	1	1	0	1	2	5	1	1
ENST00000375231.1	3	1	0	2	1	0	3	2	2	1	2	1	3	3	0	2	1	3	6	0	3	1	0	2	2	0	4	0	2	2	1	1	5	3	3	1	4	2	2	1
NM_012179	5	1	1	1	2	3	2	5	4	3	4	0	2	2	1	3	4	3	4	3	2	8	4	20	5	3	7	5	1	1	2	4	1	5	5	9	5	12	6	6
ENST00000512680.1	0	3	5	3	5	5	5	4	7	6	5	2	1	10	2	1	5	3	3	2	3	1	2	2	1	2	3	4	4	3	3	3	0	2	4	1	3	8	5	1
NM_012177	1	0	8	3	4	2	9	3	2	3	4	1	2	0	1	1	2	4	2	2	1	1	3	5	3	4	0	2	2	3	0	1	3	1	5	3	4	6	6	0
ENST00000406462.1	0	1	1	2	1	0	2	2	1	1	4	1	1	1	1	1	3	1	1	1	1	1	0	1	2	1	1	1	1	1	0	1	1	1	1	1	1	1	2	1
NM_001083956	2	3	5	2	1	1	1	5	1	1	5	1	2	4	6	4	8	1	2	1	1	1	1	9	6	2	5	1	1	1	0	2	6	5	1	2	3	6	4	6
ENST00000486274.1	0	0	1	1	2	1	1	1	1	1	1	0	0	2	0	2	1	1	0	2	1	1	1	1	1	0	2	1	0	1	1	1	1	2	1	1	1	1	1	1
NM_000189	0	1	1	3	0	0	0	0	1	1	1	1	0	0	0	0	2	1	1	0	1	1	1	8	1	1	4	2	0	2	0	0	0	2	1	2	2	4	2	0
NM_000187	0	1	0	0	0	0	0	0	0	0	0	0	0	0	0	0	0	0	0	0	0	0	0	0	0	0	0	0	0	0	0	1	0	0	0	0	0	0	0	0
NM_012171	0	0	2	2	1	0	2	0	1	0	0	0	2	1	0	1	0	4	2	0	2	0	3	6	0	0	1	1	1	1	0	0	0	3	1	0	2	5	4	0
TCONS_l2_00024837	0	0	0	0	0	0	0	1	0	0	0	0	0	0	0	0	1	0	0	0	0	0	0	1	0	0	0	0	0	0	0	0	0	1	1	0	0	0	1	0
ENST00000219139.3	1	0	1	1	0	0	0	0	0	0	1	0	0	0	0	0	1	0	1	1	1	1	0	1	0	0	1	0	1	0	0	0	1	0	1	0	0	1	1	0
ENST00000541287.1	0	0	0	0	1	0	0	0	0	2	0	0	0	1	0	0	2	0	0	0	0	0	0	0	0	3	0	0	0	0	1	0	0	1	0	1	1	0	1	0
ENST00000303391.6	0	1	5	1	3	1	8	1	0	3	0	3	2	5	0	2	10	2	5	1	3	2	3	8	4	1	6	11	4	3	1	2	7	6	5	2	5	20	6	2
ENST00000263388.2	1	0	3	0	2	1	0	0	0	1	0	2	0	0	1	0	2	0	0	0	2	1	0	5	0	0	0	2	0	1	1	4	0	0	0	6	0	7	2	0
ENST00000260361.4	0	0	0	0	0	0	0	0	0	0	0	0	0	0	0	0	0	0	0	0	0	0	0	1	0	0	0	0	0	0	0	0	0	0	0	0	0	1	0	0
NM_012166	0	1	1	2	1	0	1	0	0	0	0	0	1	0	10	0	1	0	2	0	0	1	0	1	1	0	2	1	0	0	0	1	1	1	2	1	1	3	1	1
NM_000196	0	0	0	0	1	0	0	0	0	0	0	0	0	0	0	0	0	0	0	0	0	1	0	0	0	0	0	0	0	0	0	0	0	0	0	0	0	1	0	0
NM_000195	3	4	19	6	8	3	2	7	12	6	11	6	6	11	0	4	3	6	8	4	7	9	10	8	5	11	6	12	2	3	4	12	8	3	9	10	7	16	10	3
NM_001007561	0	0	0	1	0	0	0	0	0	0	0	0	0	0	0	0	0	0	0	1	0	1	1	1	1	0	0	0	0	0	0	0	0	1	0	1	0	0	0	0
NM_000194	1	3	1	1	1	0	1	1	0	0	1	1	1	1	1	2	2	1	1	1	2	0	1	1	0	1	1	3	0	1	0	2	1	1	2	1	1	5	1	1
ENST00000551631.2	1	1	1	5	1	1	2	1	1	1	1	4	1	3	1	1	1	3	1	1	1	1	1	4	1	17	3	2	1	1	2	2	2	2	5	1	2	1	2	1
NM_001008895	1	2	1	1	1	1	2	1	1	2	2	1	1	1	1	1	1	3	1	1	1	2	1	2	1	2	1	2	1	0	1	2	1	1	1	3	1	2	1	1
ENST00000381272.4	5	6	8	7	7	4	7	3	8	9	13	6	4	5	2	11	7	4	7	5	4	4	6	9	3	6	10	14	2	2	0	4	7	10	11	5	10	23	10	9
NM_000192	1	0	8	1	0	2	3	0	2	3	1	5	0	1	1	2	3	3	6	1	2	4	2	2	2	5	1	5	3	2	2	1	4	1	1	2	3	8	3	0
NM_000191	1	0	1	0	0	0	1	0	1	0	1	1	1	0	1	0	0	1	1	0	0	1	0	3	0	0	1	1	1	0	1	1	0	0	0	2	2	2	2	0
NM_000190	0	0	1	1	1	1	0	1	0	0	2	0	0	1	0	1	2	1	0	1	0	1	0	1	0	2	1	1	0	1	0	0	1	1	1	0	1	1	2	0
NM_024106	0	1	0	2	1	0	1	0	1	2	0	0	0	1	0	0	0	2	0	1	0	0	0	3	1	1	3	0	0	2	0	0	1	1	1	1	0	1	1	0
NM_000138	1	15	19	2	18	1	1	2	23	17	20	13	15	1	16	13	2	20	3	1	11	1	2	4	2	3	21	2	1	1	7	14	2	4	2	6	17	3	2	17
NM_024105	1	0	5	0	2	1	0	0	0	1	0	1	0	0	0	2	1	1	1	0	1	1	0	2	1	0	1	1	1	2	0	1	0	1	1	3	0	2	3	1
NM_000137	1	0	1	0	0	0	1	0	0	0	0	0	1	0	2	1	1	0	1	0	0	1	0	2	1	0	1	1	0	1	0	0	1	1	0	1	0	2	1	0
NM_024108	0	0	1	0	0	0	0	0	0	0	0	0	0	1	0	0	0	0	0	0	0	0	1	0	1	0	0	0	0	0	0	0	0	0	0	0	0	1	0	0
NM_001007559	2	1	4	1	1	2	6	1	2	1	5	2	6	6	4	3	4	3	6	2	3	1	1	2	1	3	2	10	1	2	5	5	9	6	5	3	4	6	7	1
NM_000136	1	2	2	1	1	1	2	1	1	1	1	1	1	3	1	1	1	3	2	1	1	1	1	1	2	2	1	3	1	2	3	1	1	1	1	1	1	1	2	1
NM_000135	1	1	2	2	1	0	1	0	1	2	0	0	1	1	2	2	2	2	1	2	1	1	1	1	1	0	1	1	0	0	1	1	2	2	2	1	1	1	3	1
NM_024102	0	1	1	1	2	2	0	0	2	1	0	1	0	1	4	1	0	1	3	2	1	1	0	2	1	1	3	2	0	1	0	1	0	0	1	2	2	2	2	1
NM_024101	0	0	0	1	1	0	0	1	0	1	2	2	0	0	0	0	1	0	0	1	1	1	0	0	0	2	0	0	1	0	0	0	1	0	0	1	1	2	0	0
NM_024104	1	0	0	2	0	0	0	0	2	1	0	1	1	0	0	1	1	0	1	0	1	1	2	1	0	1	2	3	1	1	0	1	0	0	1	0	1	2	2	0
NM_001251962	0	0	0	0	0	0	0	0	0	0	0	0	0	0	0	0	0	0	0	0	0	0	0	0	0	0	0	0	0	0	0	1	0	1	0	0	0	0	0	0
NM_024103	1	1	1	1	1	0	1	1	0	0	1	1	1	1	1	1	2	7	2	6	2	1	1	4	1	1	1	2	1	1	0	2	0	1	1	1	1	4	1	1
NM_000132	0	2	1	1	0	0	1	4	1	1	2	0	1	2	1	0	0	1	1	2	0	1	2	2	1	1	0	1	0	0	0	1	1	3	2	1	0	2	4	0
NM_012120	1	2	1	6	6	1	3	3	4	2	6	1	1	7	1	1	3	2	2	2	1	2	3	5	2	2	2	3	3	1	1	3	2	3	7	5	5	4	3	4
NM_002794	0	0	1	1	1	1	3	0	1	3	1	2	0	2	0	2	1	1	2	3	1	2	2	0	0	0	1	5	1	0	3	3	1	2	1	1	2	4	2	0
NM_014783	0	0	0	0	0	0	0	0	1	0	0	0	1	0	0	0	0	0	0	0	1	0	0	2	0	0	0	0	0	0	0	0	0	0	0	1	0	0	1	0
NM_013451	2	3	1	3	2	1	1	1	2	3	3	1	2	3	2	1	1	2	1	4	1	1	3	1	1	1	1	1	1	3	1	1	1	3	1	1	1	3	1	1
NM_002795	1	0	0	0	0	0	0	0	0	0	0	0	0	0	0	0	0	0	0	0	0	0	0	1	0	0	0	1	0	0	0	0	0	0	1	1	0	2	0	0
NM_014781	1	9	2	1	1	1	1	2	1	1	2	3	2	2	1	2	2	2	2	5	2	2	1	5	1	2	2	5	1	1	2	5	3	2	5	3	2	7	7	2
NM_013450	1	7	2	1	1	2	1	4	1	6	2	4	3	2	2	2	4	1	4	1	1	2	1	2	2	2	4	7	1	3	2	3	9	2	1	7	2	4	1	1
NM_002796	3	3	1	2	1	2	2	1	1	4	1	3	1	3	1	1	1	1	0	3	1	4	1	1	2	1	2	2	2	1	2	1	1	1	0	4	1	10	2	1
NR_045208	1	0	1	3	0	0	1	2	1	4	1	1	1	2	2	0	3	5	8	0	0	2	1	3	1	1	3	2	1	1	0	0	3	4	2	3	3	5	5	2
NM_002798	0	1	10	3	4	0	1	1	0	2	0	1	1	0	0	2	1	4	0	2	1	1	0	5	3	1	1	3	0	0	0	0	2	4	6	2	1	10	8	0
NM_002799	1	2	5	3	5	1	4	0	5	6	8	3	2	3	2	3	7	10	5	2	2	5	2	12	3	3	8	5	2	1	1	6	4	10	7	8	13	21	8	2
NM_024109	1	0	1	2	1	1	1	1	2	0	2	0	0	1	1	0	2	0	1	2	2	2	0	2	2	1	1	0	0	1	1	0	0	1	0	0	4	2	1	1
NM_001469	1	1	2	2	1	1	2	3	1	0	4	1	1	2	2	1	3	3	1	1	2	2	1	4	3	2	3	1	1	1	1	2	1	2	1	1	5	8	7	3
ENST00000355114.5	0	0	0	0	0	0	0	0	0	0	0	1	1	0	1	0	0	0	1	1	0	0	0	0	0	0	0	0	0	0	0	1	0	0	0	1	0	0	0	0
ENST00000478300.1	0	0	0	1	1	0	0	0	0	0	0	1	2	0	4	1	3	3	2	0	2	0	2	2	0	1	2	1	1	0	0	0	1	0	0	2	1	1	1	0
NM_013449	2	1	1	1	1	1	1	1	1	1	1	1	1	4	1	4	1	3	3	4	1	1	4	1	1	1	1	1	2	1	1	2	1	3	1	2	1	2	2	1
NM_013448	1	1	1	2	1	3	1	1	1	1	1	1	1	4	2	1	2	1	2	1	1	3	1	1	1	1	1	2	1	1	1	1	1	1	2	2	1	1	1	1
ENST00000376836.3	1	3	6	2	0	0	0	0	1	0	0	1	0	1	0	0	0	1	0	0	0	1	1	1	0	0	1	0	0	0	0	1	1	0	0	2	0	3	0	1
NM_012118	0	0	1	0	0	0	2	0	0	0	0	0	0	0	1	0	0	0	0	0	0	1	0	3	0	0	0	1	0	0	0	0	2	1	0	0	1	0	1	1
NM_012115	1	1	3	1	1	1	1	2	5	3	3	1	1	2	1	2	3	1	1	1	1	3	2	4	1	1	1	5	0	1	2	1	1	0	5	2	3	6	4	2
NM_013447	0	0	0	0	0	0	0	1	0	0	1	0	0	1	0	1	0	0	1	0	0	0	0	0	0	0	0	0	0	0	0	2	0	0	0	1	2	0	1	0
NM_014777	2	1	1	4	1	2	1	2	1	1	4	2	2	4	6	5	2	5	5	5	1	10	0	7	4	4	7	1	0	0	3	2	1	9	1	2	3	2	9	1
NM_013446	0	1	2	1	0	0	1	1	1	0	1	1	0	0	0	0	0	1	0	0	1	0	0	2	0	0	2	1	0	1	0	2	0	1	0	1	1	7	0	0
NM_012116	0	0	0	0	0	1	0	0	0	0	0	0	0	0	0	0	0	0	0	0	0	0	0	0	0	0	0	0	0	1	0	0	0	0	0	0	0	0	0	0
ENST00000476287.1	0	0	0	0	0	0	0	0	0	0	0	0	0	0	0	0	0	0	0	0	0	0	0	1	0	0	0	0	0	0	0	0	0	0	0	0	0	1	1	0
NM_012113	0	2	0	2	0	1	1	1	0	0	1	0	0	1	0	0	1	1	0	0	1	0	0	2	3	0	0	1	1	0	0	1	0	1	0	1	0	1	1	0
NM_012114	0	0	0	0	0	0	0	0	0	0	0	0	0	0	0	0	0	0	0	0	0	0	0	0	0	0	0	0	0	0	0	0	0	0	0	0	0	0	1	0
NM_013443	1	1	3	0	0	1	0	0	0	1	0	0	1	0	0	1	3	1	1	1	1	1	0	3	1	0	1	1	0	1	0	0	1	1	0	1	0	3	1	0
NM_014774	7	1	2	1	1	1	13	3	3	6	2	2	9	2	3	1	3	1	4	2	3	3	1	4	5	5	2	4	4	2	3	6	2	4	2	2	2	1	4	1
NM_012111	1	0	1	1	1	1	1	0	0	1	1	0	1	0	1	1	1	1	1	1	2	2	1	1	1	2	1	1	1	1	1	1	0	1	0	3	1	2	1	0
NM_012112	1	3	1	1	2	1	1	1	3	1	1	1	2	1	1	4	2	5	2	1	1	2	1	3	1	1	2	2	2	1	1	2	5	6	2	3	1	3	2	1
NM_014773	1	0	0	2	1	1	1	1	1	1	1	2	3	1	1	1	1	2	2	1	1	1	1	5	2	0	0	1	0	0	0	1	1	1	1	4	2	2	1	0
NM_013442	1	1	1	1	0	1	2	1	0	1	2	0	3	2	0	1	6	4	2	1	2	5	2	7	4	1	1	8	0	0	0	0	3	3	3	3	3	19	8	1
ENST00000349459.6	0	0	0	1	1	1	1	0	0	0	0	0	0	0	1	0	1	0	1	0	1	0	1	0	1	0	0	0	0	0	0	1	0	1	1	0	2	0	0	1
NR_045214	0	0	0	0	0	0	0	0	0	0	1	0	0	0	0	0	0	0	0	0	0	0	0	0	0	0	0	0	0	0	0	0	0	0	0	0	0	0	0	0
NM_194298	1	1	1	0	1	1	1	1	0	1	2	1	1	0	1	0	1	0	2	0	0	1	0	1	0	1	0	0	2	1	0	1	0	0	2	0	1	1	2	0
NM_024111	0	0	0	0	0	0	0	0	0	0	0	0	0	0	0	0	0	0	0	0	0	0	0	0	0	2	0	0	0	0	0	1	1	0	0	0	0	1	0	0
NM_024110	0	0	0	0	0	0	0	0	0	0	0	0	0	0	0	1	0	0	0	0	0	0	0	0	0	0	0	0	0	0	0	0	0	0	0	0	0	0	0	0
ENST00000303177.3	0	0	0	0	0	0	0	0	0	1	0	0	0	0	3	0	0	0	0	0	0	0	0	0	0	0	0	0	0	0	0	0	0	0	0	1	0	0	0	0
ENST00000314136.8	1	1	3	1	2	1	0	2	1	1	1	0	0	1	1	1	1	1	3	0	1	2	1	1	1	0	1	2	0	1	1	1	0	1	0	1	2	7	5	1
ENST00000436639.2	2	1	1	1	0	2	2	3	2	2	0	2	0	1	0	4	1	0	1	1	1	3	0	1	2	1	4	1	1	1	0	2	1	0	4	1	0	5	2	0
NM_194296	0	0	0	0	0	0	0	0	0	0	0	0	0	0	0	1	0	0	0	0	0	1	0	0	0	0	0	0	0	0	0	0	0	0	0	0	0	0	0	0
NM_000127	1	24	1	1	1	13	1	1	1	2	2	1	3	2	1	1	3	3	1	1	2	23	33	1	1	1	1	1	1	3	1	1	1	1	1	2	2	1	1	1
NM_024116	9060	937	6029	10576	4552	5017	16382	8757	3114	6965	7152	8515	19702	13486	5995	10675	9068	10762	7727	8411	2751	15396	6154	9588	14097	10240	15273	5963	12102	11759	10137	12862	11710	14187	14935	10698	15463	5830	7783	1531
NM_000126	2	2	1	2	1	1	3	3	2	1	3	1	1	2	1	3	1	6	3	1	1	4	3	8	1	3	7	2	2	1	2	1	2	1	4	5	2	6	5	3
NM_024119	0	0	0	0	0	0	0	0	0	0	1	0	0	1	1	0	0	0	0	0	1	0	0	0	0	0	0	0	0	0	0	0	0	0	1	0	0	1	0	0
NM_000124	1	1	3	2	2	1	1	1	5	1	2	3	7	4	2	2	2	2	4	1	2	2	3	2	2	1	4	2	2	1	5	3	1	1	4	1	2	4	4	2
NM_024112	1	1	2	0	0	0	0	0	0	0	1	0	0	1	0	1	0	1	3	0	0	1	0	2	0	0	0	3	1	0	1	1	0	1	0	1	1	2	0	0
NM_000122	0	1	1	2	0	1	3	1	1	1	2	1	1	2	6	2	1	3	2	0	2	0	1	7	1	5	2	3	1	0	1	2	3	1	1	0	2	12	5	0
NM_001251971	4	3	2	1	3	1	1	2	1	1	2	2	1	1	1	1	1	4	1	1	1	2	4	4	1	1	3	1	1	3	4	1	3	1	1	3	2	4	3	2
NR_045215	3	0	2	1	2	2	5	4	0	0	0	0	3	3	1	1	1	2	1	1	2	3	3	3	0	4	2	2	1	0	2	2	1	1	1	4	2	2	1	0
NM_013441	0	0	0	1	0	0	2	0	3	0	2	1	2	0	0	0	0	1	1	0	0	0	0	1	0	0	1	0	1	0	0	2	0	1	1	0	0	3	1	0
NM_014771	0	1	3	1	2	0	1	1	1	1	0	0	1	0	1	2	1	0	0	1	1	0	1	3	0	2	0	2	1	1	1	1	1	0	1	0	0	2	2	0
NM_001455	0	1	0	2	0	0	0	0	0	1	0	0	0	1	0	1	1	0	1	1	0	0	1	2	2	0	1	1	1	1	0	0	1	1	0	0	1	1	3	1
NM_002787	4	3	4	1	1	1	2	5	1	0	0	2	0	0	2	4	3	6	3	3	0	3	1	6	3	0	1	3	3	0	2	2	0	2	2	4	1	7	3	0
NM_001456	0	0	0	0	0	0	0	0	0	1	0	0	0	0	0	1	1	1	0	0	0	0	1	1	1	0	1	1	0	0	0	0	0	0	0	1	1	3	0	0
NM_002788	0	1	1	1	1	1	2	0	2	1	1	0	0	0	0	1	0	1	1	1	1	0	1	1	2	0	0	1	1	1	0	1	2	1	2	1	2	3	1	0
NM_001458	7	12	32	23	22	17	17	14	21	16	27	12	19	28	5	28	26	25	27	4	16	15	26	24	18	21	15	38	4	12	17	22	40	12	48	14	43	75	42	17
NM_002789	0	0	0	0	0	1	1	1	0	0	0	0	0	0	0	0	0	0	0	0	0	0	0	2	0	0	0	1	0	0	1	1	0	0	0	0	1	1	0	0
NM_000129	4	1	2	9	1	2	2	2	1	0	0	1	1	0	1	0	1	1	0	1	1	0	1	4	0	3	1	0	1	0	0	1	1	2	0	6	1	3	1	0
NM_012106	2	2	6	1	4	0	1	0	2	1	0	2	1	0	3	1	2	10	2	3	3	0	1	1	1	1	1	1	1	1	1	3	1	3	3	2	1	9	1	1
NM_013438	1	1	9	11	1	1	8	1	8	3	1	3	5	7	3	8	10	1	3	1	2	7	7	25	11	9	9	2	2	1	2	7	4	1	4	3	2	2	2	0
NM_013437	0	0	1	0	0	0	0	0	0	0	0	0	1	0	0	0	0	1	0	0	0	0	0	1	0	0	0	2	0	0	0	0	0	0	1	0	0	0	2	0
NM_012104	0	1	0	1	1	0	0	0	0	0	1	0	0	0	0	1	0	1	0	1	0	1	0	0	0	0	1	2	0	0	0	1	0	1	0	1	0	0	0	0
NM_012105	4	7	8	7	3	4	10	13	2	4	6	5	8	14	1	5	9	11	4	7	4	6	3	11	6	17	13	5	6	5	11	5	4	15	12	4	7	10	10	1
NM_012102	6	4	6	1	4	4	8	1	8	6	5	3	3	10	5	5	9	7	8	3	7	1	2	13	5	3	14	2	4	3	3	3	7	4	7	5	5	16	9	2
NM_014765	13	4	6	9	6	1	6	1	1	2	2	5	4	7	4	6	11	11	3	15	3	7	7	44	4	8	15	10	3	7	3	3	2	16	5	7	8	30	23	2
NM_002790	1	1	1	1	1	0	0	0	0	0	1	0	0	2	0	1	0	3	2	0	1	1	0	2	1	0	0	1	0	0	1	1	0	1	0	0	2	3	2	2
NM_002791	1	1	1	2	0	0	0	0	2	1	0	2	3	0	0	0	1	1	0	1	1	1	0	2	1	1	0	1	0	1	1	0	2	2	1	0	2	2	1	1
NM_014764	0	0	1	0	0	0	0	1	0	0	0	0	0	1	0	1	0	0	0	0	0	0	0	0	1	0	0	2	0	0	0	0	0	0	0	1	0	1	0	0
NM_014763	1	2	1	2	2	1	1	1	1	5	3	2	5	2	2	6	2	3	5	2	2	1	1	4	1	1	1	2	1	3	1	1	2	1	1	1	1	3	2	2
NM_002792	1	1	2	1	1	1	2	1	1	0	1	0	1	2	1	2	3	3	1	4	2	1	2	5	2	0	1	1	1	1	1	0	1	1	2	1	5	11	4	0
NM_013432	1	1	0	1	0	1	1	1	1	3	1	0	0	0	1	1	1	0	2	1	0	2	2	3	0	0	2	2	0	1	1	0	3	1	1	1	1	3	3	1
NM_012100	2	1	3	1	1	0	1	0	0	0	0	0	1	0	0	2	1	1	2	0	1	2	0	5	1	1	1	1	0	0	0	2	1	1	0	1	5	8	6	0
NM_014762	1	0	2	1	1	0	1	0	0	1	1	0	1	2	0	2	1	1	1	1	1	1	2	1	1	0	3	1	0	1	1	1	0	1	2	1	4	1	1	1
NM_002793	0	0	3	1	2	0	2	2	1	3	0	1	3	1	1	1	2	3	1	1	1	1	1	6	1	4	2	2	1	3	2	1	2	1	1	4	1	9	2	1
NM_012101	0	0	0	0	1	0	0	1	0	0	0	0	0	0	0	0	1	2	0	0	0	0	0	0	2	0	0	0	0	0	0	0	0	0	0	0	0	0	0	0
NM_000130	0	0	0	1	1	1	0	0	0	0	0	0	0	1	0	1	0	0	0	0	0	0	0	0	0	0	0	0	0	0	1	0	1	0	1	0	0	0	0	0
NM_024122	1	2	1	1	1	0	1	1	0	1	3	0	1	0	1	1	1	1	0	1	1	1	1	1	0	6	2	0	0	1	0	0	1	0	0	1	1	0	1	1
NM_001007540	0	0	0	0	0	0	0	0	0	0	0	0	0	0	0	0	0	0	0	0	0	0	0	0	0	0	0	0	0	0	0	0	1	0	0	0	0	0	0	0
ENST00000602418.1	2	1	1	1	0	1	0	0	0	1	2	2	0	2	0	2	1	0	1	0	0	1	1	2	0	0	0	0	0	0	0	1	1	0	0	0	0	0	2	1
NM_000159	3	5	6	3	5	1	4	4	6	3	4	3	2	5	6	1	6	3	6	3	4	5	7	1	9	8	5	4	2	4	6	2	3	3	4	0	5	8	4	8
NM_000158	1	3	10	3	2	1	1	4	4	1	5	1	4	4	1	3	3	1	1	1	2	3	6	4	1	1	2	1	1	1	1	1	7	3	3	5	1	1	6	3
NM_194280	1	0	4	0	0	0	0	0	0	0	0	0	1	1	1	2	1	0	0	0	2	0	0	4	1	0	0	1	0	0	0	0	0	1	1	3	3	4	0	0
NM_000156	0	1	3	0	0	1	0	0	2	0	4	0	0	0	0	1	0	0	1	0	0	0	0	1	0	0	2	1	0	1	0	1	0	2	0	1	0	2	4	1
NM_000155	0	0	2	1	1	0	0	0	0	1	0	1	1	1	0	1	1	0	0	0	2	1	2	3	1	0	2	1	0	1	0	1	0	2	1	1	4	1	4	0
NM_000154	1	0	0	0	0	0	0	0	0	1	0	0	0	1	0	1	1	0	1	0	0	2	0	0	0	0	0	1	0	0	0	0	0	0	0	1	0	0	1	0
NM_012142	1	0	1	0	1	0	1	0	0	0	0	1	0	0	1	1	1	1	0	1	1	1	1	0	1	0	1	0	0	0	1	0	2	0	1	1	1	1	0	0
NM_001486	0	0	0	0	0	0	1	0	0	0	0	0	0	0	0	0	0	0	0	0	0	0	0	0	0	1	0	1	0	0	0	0	0	0	0	0	0	0	0	0
NM_012140	0	0	0	0	0	0	0	0	0	0	0	1	0	0	0	0	0	0	0	0	0	0	0	1	2	0	0	1	0	0	0	0	0	0	0	0	1	1	1	0
NM_012141	3	10	13	2	4	4	5	9	9	8	12	5	5	13	4	11	17	8	15	4	7	3	5	8	4	3	4	8	6	6	6	3	8	7	16	6	12	9	14	4
NM_001488	0	0	0	0	0	0	0	0	0	0	0	0	0	0	0	0	0	1	1	0	0	0	0	0	1	0	0	0	0	0	0	0	0	0	0	0	0	0	1	0
NM_001489	0	0	1	0	0	0	0	1	1	0	0	0	1	2	0	0	0	0	0	0	1	0	0	1	0	0	0	2	0	1	0	0	0	0	0	1	0	3	0	0
ENST00000459372.1	0	0	0	0	0	0	0	1	0	0	1	1	2	0	0	0	0	0	0	0	0	0	0	1	0	0	0	0	1	0	0	0	0	0	1	0	0	0	2	0
NM_012139	3	1	3	2	2	3	4	1	6	2	6	2	2	8	7	2	3	3	5	2	1	4	2	4	1	1	3	6	3	2	2	1	2	2	3	4	3	9	3	1
NM_012137	0	3	7	3	4	1	5	5	0	6	6	1	1	6	2	6	5	2	4	3	3	1	2	2	1	4	6	3	1	1	1	1	7	3	6	6	4	7	3	3
NM_012138	0	1	0	0	0	0	0	0	1	0	0	0	0	0	0	0	0	0	1	0	0	0	0	0	0	0	0	0	0	0	0	0	0	0	0	0	0	3	2	0
NM_001491	0	0	0	1	0	0	0	0	0	0	0	0	0	0	0	0	0	0	0	0	0	0	0	0	0	0	0	0	0	0	0	0	0	0	0	0	0	0	0	0
NM_001493	3	2	6	4	2	2	5	1	1	2	5	0	2	2	2	4	1	2	3	1	2	5	3	5	1	1	3	7	0	2	1	0	0	4	5	6	1	24	4	1
NM_014797	0	0	0	0	0	0	0	0	0	0	0	0	0	0	0	0	0	0	0	0	0	0	0	0	0	0	0	0	0	0	0	0	0	0	0	0	0	0	0	1
NM_001494	2	4	1	2	2	6	4	2	1	1	4	2	4	2	1	1	4	2	4	2	2	2	3	11	1	7	1	3	2	4	5	5	1	1	6	3	4	11	10	2
NM_012133	0	0	1	1	1	1	1	0	2	1	2	0	0	1	0	0	1	0	0	1	0	0	0	2	1	0	1	3	0	0	0	1	0	1	2	1	1	2	1	1
NM_014795	6	1	18	14	1	1	1	1	1	22	1	8	10	1	4	14	1	2	19	1	2	12	2	21	1	22	1	18	1	14	10	1	1	28	1	1	1	1	2	20
NM_001495	0	0	0	0	0	0	0	0	0	0	0	0	0	0	0	0	0	0	0	0	0	0	0	0	0	0	0	0	0	2	0	0	0	0	0	0	0	0	0	0
NM_000164	31	18	48	51	44	50	77	63	16	28	71	43	49	63	12	54	64	49	45	39	39	43	45	46	101	72	46	39	63	65	48	77	53	59	45	59	47	80	55	26
NR_033237	1	1	0	0	1	0	0	0	1	1	2	1	0	0	0	0	1	0	0	0	0	1	1	1	1	1	0	1	0	0	0	0	0	1	0	1	1	1	1	0
NM_194278	1	2	3	1	0	1	2	0	1	3	1	1	0	2	2	2	2	1	1	1	1	3	3	1	4	0	3	0	1	2	1	1	1	4	0	1	1	1	1	0
NM_000161	0	0	0	0	0	0	0	0	0	0	0	0	0	0	0	0	0	0	0	0	0	0	0	0	2	0	0	0	0	0	0	0	0	0	0	0	0	0	0	0
NM_194271	1	2	2	0	0	3	1	2	1	0	2	2	1	2	0	0	1	1	1	0	1	1	0	2	0	0	3	0	1	1	0	0	0	3	4	1	0	4	3	2
NM_001007525	1	1	3	2	6	4	1	35	4	4	4	0	9	3	0	2	3	1	1	7	3	2	2	7	3	18	1	0	0	2	1	4	3	3	1	0	5	2	3	5
NM_194292	0	0	1	0	1	2	0	1	0	0	1	0	0	0	0	1	0	1	1	0	0	1	1	1	0	0	2	0	0	0	1	0	0	1	0	0	1	3	0	0
ENST00000539086.1	0	0	0	0	0	0	1	0	0	0	0	0	0	0	0	0	0	0	0	0	0	0	0	0	0	0	0	0	0	0	0	0	0	0	0	0	0	0	0	1
NM_000148	0	0	0	0	0	0	0	0	0	0	0	0	0	0	0	0	0	1	0	0	1	0	0	1	0	0	0	0	0	0	0	0	0	2	0	0	0	0	0	0
NM_194291	0	2	5	6	2	4	8	4	4	4	11	3	9	10	2	8	7	4	6	5	1	4	1	11	4	2	2	4	5	1	4	5	8	8	7	6	8	17	8	3
NR_033230	0	0	0	1	0	1	0	0	0	0	0	0	0	0	0	1	1	0	0	0	0	2	1	1	0	0	0	0	1	1	0	0	1	1	0	1	0	1	3	0
NM_000146	3	5	5	6	2	2	1	9	1	1	2	2	1	1	3	2	1	1	1	4	1	1	2	5	6	1	2	1	7	1	1	1	1	1	1	19	2	8	3	1
ENST00000296380.4	0	0	0	0	0	0	1	0	0	0	0	0	0	0	0	0	0	1	0	0	0	0	0	0	0	0	0	0	0	0	0	0	0	0	0	2	0	0	1	1
NM_001007527	0	0	0	0	0	0	0	0	0	0	0	0	0	0	0	0	0	1	1	1	0	1	0	2	1	0	1	1	0	1	0	0	0	0	1	0	0	3	0	0
NM_000144	1	0	1	0	1	0	1	0	0	0	0	1	0	2	0	1	1	2	0	0	1	1	0	2	1	0	1	0	0	1	0	1	0	0	0	0	0	2	3	1
ENST00000536540.1	1	0	0	0	0	0	0	0	0	1	0	0	1	0	7	0	0	0	0	0	0	0	0	0	0	1	0	0	0	0	0	0	0	1	1	0	0	0	1	0
NM_000143	1	1	2	3	2	3	4	1	1	1	2	2	0	1	2	3	1	4	3	3	1	3	6	10	2	4	1	2	1	1	2	3	1	2	2	5	2	10	5	2
NR_033234	0	0	0	1	0	0	1	1	1	0	1	0	1	1	0	0	0	0	0	0	0	1	0	0	1	1	0	1	1	0	0	0	1	0	2	0	0	1	0	0
ENST00000383703.3	2	1	1	2	2	1	2	1	1	1	4	1	3	1	1	1	2	1	1	4	4	1	1	1	3	3	4	1	1	1	1	3	2	1	1	1	2	2	1	3
NM_014791	2	1	1	1	1	7	3	13	1	1	2	3	15	1	1	3	3	1	1	1	1	1	2	1	2	1	1	1	1	1	1	1	1	1	1	2	1	3	2	1
NM_001478	0	0	0	0	1	0	0	0	1	0	0	0	0	0	0	0	0	1	0	0	0	0	0	0	0	0	1	1	1	0	0	1	0	0	0	0	0	1	0	0
ENST00000277475.5	0	0	0	1	1	0	0	1	0	0	1	0	0	0	0	0	0	3	1	1	0	0	1	0	1	1	1	1	0	0	0	0	1	0	1	0	0	0	0	0
ENST00000220584.4	0	0	1	1	2	1	1	1	1	1	0	1	1	1	1	1	3	0	2	1	0	2	0	2	0	2	2	1	1	1	1	1	1	0	0	1	2	6	1	0
NM_012127	1	1	1	0	1	2	2	0	3	1	0	0	1	1	0	5	4	1	3	2	2	2	0	6	2	5	1	2	0	2	2	3	1	1	4	4	1	12	2	0
NM_014788	0	0	1	0	0	0	0	0	1	0	0	0	0	0	0	0	1	0	0	0	0	0	1	1	0	2	1	0	0	0	1	0	0	0	0	0	0	0	1	0
NM_014787	0	0	5	3	0	1	2	2	0	3	1	2	1	1	1	2	2	4	1	1	2	3	1	4	2	1	1	3	1	0	0	2	2	4	4	3	3	8	1	1
NM_012124	0	0	2	0	0	1	0	1	0	3	1	1	1	0	0	1	1	1	1	0	1	0	0	2	0	0	1	0	1	0	0	1	1	1	1	2	3	0	0	1
NM_001164160	3	3	3	2	2	1	4	2	6	1	2	3	1	3	1	1	3	3	2	1	1	5	1	3	1	1	1	3	1	1	1	2	2	6	4	2	4	4	6	3
NM_014786	1	1	9	1	2	1	3	3	2	4	1	1	2	2	1	3	3	4	1	2	4	1	1	11	2	1	2	4	1	2	1	2	1	2	3	8	5	10	5	1
NM_001483	4	2	4	6	4	3	2	1	2	1	2	2	3	5	3	3	3	4	3	3	3	4	3	6	3	1	2	1	3	1	4	4	2	3	2	16	6	20	7	1
ENST00000400358.4	1	0	0	0	0	0	0	0	1	0	0	0	0	1	4	0	1	0	0	0	0	0	0	1	1	0	1	0	0	0	1	3	0	1	0	1	0	1	0	0
NM_001164162	1	3	1	1	0	0	2	1	4	3	4	3	2	1	1	1	4	2	4	1	0	0	0	4	1	0	3	0	2	2	0	2	4	4	8	3	2	3	4	1
NM_000153	1	1	1	1	1	1	2	1	0	1	1	1	1	2	5	2	1	0	2	1	1	2	2	1	1	1	1	1	1	1	1	1	1	1	1	1	1	2	1	1
NM_024100	6	1	2	4	2	8	3	6	1	1	3	5	9	13	0	6	3	6	0	8	1	3	0	6	9	0	8	0	2	6	4	2	1	7	7	1	4	2	0	2
NM_194283	0	0	1	0	0	0	0	0	0	1	0	0	0	0	1	0	0	0	0	1	0	0	0	0	0	0	0	0	0	0	0	0	0	0	0	1	0	1	1	0
NM_194282	1	1	2	1	1	0	1	1	1	2	0	0	1	0	1	2	2	3	5	1	0	2	1	5	2	1	3	1	1	0	1	1	3	0	1	2	1	1	1	1
NM_194285	2	0	1	4	2	2	0	2	1	3	0	1	1	2	2	0	2	3	1	3	1	2	1	9	2	1	5	2	0	2	0	0	2	1	0	8	2	4	4	0
NM_001428	10	9	42	15	21	18	8	11	15	27	24	5	10	16	9	27	35	21	27	19	32	16	19	74	22	14	16	42	7	8	8	11	14	17	28	19	38	232	85	6
NM_002759	1	2	1	0	2	1	2	0	1	2	1	0	1	1	1	2	2	3	3	2	4	1	2	3	1	0	3	1	0	0	2	0	2	1	1	3	1	3	4	0
NM_001429	1	2	1	1	8	4	1	5	1	2	1	3	1	1	2	5	1	1	1	1	2	1	2	1	1	1	1	1	1	1	1	1	4	1	2	2	2	4	4	1
ENST00000505347.1	0	0	0	0	0	0	0	0	0	0	0	0	0	0	1	0	0	0	0	0	0	0	0	0	0	0	0	0	0	0	0	0	0	0	0	0	0	0	0	0
ENST00000370708.4	0	0	1	2	0	0	1	0	0	1	1	0	0	2	0	0	0	1	1	1	0	1	1	0	0	0	2	1	1	0	2	0	0	1	2	3	0	3	1	0
NM_002750	2	6	1	6	1	0	1	3	1	14	2	9	6	2	1	7	12	7	12	1	1	1	6	1	1	1	1	15	6	0	2	5	4	1	10	1	3	4	2	2
ENST00000281701.6	0	3	2	1	1	1	1	1	1	2	2	2	2	1	0	3	1	1	1	1	2	1	0	1	1	1	2	2	2	1	0	1	1	2	2	1	2	1	2	1
NM_002751	0	0	0	1	1	0	0	0	0	0	0	0	0	1	0	1	0	0	1	0	0	0	0	0	1	0	0	0	0	0	0	0	1	1	0	1	1	1	1	0
NM_001421	1	0	0	0	1	0	0	1	1	0	0	0	0	1	1	0	1	0	1	0	0	2	1	0	0	0	2	1	0	0	0	0	1	0	1	0	0	1	0	0
NM_002753	0	1	2	0	2	2	1	2	2	1	2	1	0	1	2	1	3	1	1	2	1	1	0	1	1	1	1	1	3	0	0	2	0	3	1	1	1	2	1	1
NM_001423	1	0	0	0	1	0	0	0	0	0	0	1	0	0	1	0	0	2	1	1	0	0	0	0	0	0	1	0	0	0	0	0	0	2	0	0	0	0	0	0
ENST00000394175.2	0	0	1	0	0	0	0	0	0	0	0	0	0	0	0	0	0	0	0	0	0	0	0	0	0	0	0	0	0	0	0	0	0	0	0	0	0	0	1	0
NM_002755	2	1	5	2	4	0	4	3	2	2	4	4	3	3	0	6	1	5	3	2	4	2	2	1	1	3	6	1	3	1	0	1	3	5	1	1	3	4	3	1
NM_001424	1	0	1	5	4	2	2	2	5	1	2	3	3	4	1	2	4	3	5	1	1	1	2	1	3	5	2	1	4	1	3	1	3	8	3	1	4	10	1	1
NM_001425	1	3	1	1	3	1	0	0	0	0	0	1	1	1	0	1	1	1	1	2	1	0	2	1	1	0	1	2	0	0	1	0	0	1	0	2	2	1	1	0
NM_014736	0	0	0	2	0	0	0	0	0	0	0	0	0	0	0	1	0	0	0	0	0	0	0	0	0	0	0	0	0	0	0	0	0	0	0	0	0	0	0	0
NM_014735	1	1	2	0	2	0	0	0	2	3	1	1	1	1	0	1	1	1	0	1	1	1	0	3	1	1	2	1	1	1	1	2	1	3	0	1	2	4	1	1
NM_014734	0	0	3	2	1	2	7	0	2	1	2	0	1	2	1	4	3	5	1	6	1	6	2	13	5	0	2	3	1	2	0	2	0	1	1	3	3	8	3	1
NM_013402	2	1	2	1	3	1	1	0	4	1	2	3	2	1	1	1	1	1	2	1	1	1	1	5	2	1	6	3	1	2	2	1	1	3	1	1	1	2	1	3
NM_013401	0	1	0	0	0	0	1	0	0	0	0	1	0	4	1	0	2	0	3	1	0	0	0	1	1	1	1	0	1	0	0	0	1	1	0	1	1	4	1	0
NM_014732	0	0	0	1	0	0	0	0	0	0	1	0	0	1	2	0	0	1	0	0	0	0	0	1	1	0	1	1	0	0	0	0	1	1	1	0	1	0	1	0
NM_014731	0	0	0	0	0	0	0	0	0	0	0	0	0	1	0	0	0	0	0	0	0	0	0	0	0	0	0	0	0	0	0	0	0	0	0	0	0	0	0	0
NM_014730	3	1	8	6	9	2	2	6	3	4	3	2	2	5	1	5	8	4	3	1	3	5	2	3	1	2	3	5	1	2	3	2	2	2	1	7	7	15	5	2
ENST00000307015.9	1	1	1	2	2	1	1	1	1	3	1	1	2	3	0	1	1	4	2	1	2	1	1	3	2	1	1	1	3	1	3	2	3	3	3	1	1	1	3	2
NM_194259	0	0	3	1	2	0	2	4	5	3	0	0	4	1	0	2	1	0	4	1	1	1	1	4	1	6	1	2	0	0	0	3	4	0	1	1	2	12	6	1
ENST00000494615.1	2	2	1	1	2	5	2	1	2	2	2	1	1	5	1	1	6	4	2	1	2	3	2	3	3	2	1	7	1	1	1	1	1	3	1	11	1	11	3	1
NM_194255	0	1	1	1	0	1	1	1	0	1	2	1	2	0	0	2	0	2	2	0	1	0	1	3	0	0	0	2	0	1	0	1	0	0	1	0	1	3	1	0
ENST00000547427.1	0	0	0	0	0	0	0	0	0	0	0	0	0	0	0	0	0	0	0	0	0	0	0	0	0	1	0	0	0	0	0	0	0	0	0	0	0	0	0	0
ENST00000566332.1	0	0	0	0	0	0	0	1	0	0	0	0	0	0	0	0	0	0	0	0	0	0	0	0	0	0	0	0	0	0	0	0	0	0	0	0	0	0	0	0
ENST00000371045.5	4	1	4	4	4	1	2	2	0	3	2	5	4	4	2	4	0	0	3	0	3	1	1	2	5	3	3	1	1	10	1	2	1	4	9	2	0	2	1	0
NM_014739	0	1	2	1	1	0	4	1	1	1	3	2	1	2	0	0	1	1	0	1	0	1	0	1	0	0	5	2	4	0	1	2	3	1	1	1	1	6	1	1
NM_014738	1	3	2	3	1	1	3	2	2	1	1	1	1	1	1	2	1	1	1	1	1	1	1	2	1	1	1	2	1	2	1	1	1	1	4	1	1	7	3	2
NM_014737	0	0	0	1	0	0	1	3	1	0	1	1	0	1	0	0	1	1	1	0	1	3	0	0	0	1	9	0	0	0	1	1	0	1	0	1	0	1	0	0
NM_002747	0	1	1	0	0	0	0	0	0	0	0	0	0	0	0	0	0	0	2	0	1	0	0	1	2	0	0	1	0	0	0	0	0	0	0	0	0	3	3	0
NM_002748	3	2	2	2	1	1	2	3	0	1	1	1	2	1	2	1	2	1	1	2	1	2	2	11	1	1	5	5	1	1	2	2	3	2	1	3	1	4	2	0
NM_001417	1	1	2	2	1	0	1	1	2	1	1	1	1	1	1	1	1	1	1	2	1	1	2	2	1	4	1	1	1	1	1	1	1	2	1	1	3	5	1	1
NM_001418	350	176	191	559	330	400	398	451	139	256	244	251	431	606	111	302	260	338	188	296	164	264	199	553	513	368	416	214	249	376	234	318	335	408	371	814	385	412	295	100
ENST00000513892.2	1	2	2	3	2	1	2	1	4	3	5	0	1	7	1	4	4	1	1	1	1	0	1	0	2	1	3	2	4	2	0	3	4	5	1	3	1	6	0	2
NM_001419	3	1	3	11	0	4	1	1	2	2	3	2	1	7	0	2	4	4	1	2	2	3	4	6	2	6	7	5	3	1	0	1	4	2	1	5	1	10	3	2
ENST00000512097.3	0	0	4	1	0	0	2	0	0	0	1	0	0	2	0	0	2	3	1	0	1	2	0	2	0	1	0	1	0	0	0	0	2	1	1	1	1	1	1	0
ENST00000359062.3	3	4	5	2	1	3	3	1	0	5	6	1	1	1	2	2	1	2	5	4	4	1	1	5	2	0	5	4	3	3	2	1	5	2	3	6	4	9	4	1
ENST00000355221.3	0	2	1	4	0	1	1	1	0	3	4	1	1	1	1	2	1	1	1	1	1	1	0	1	1	2	1	1	1	1	2	1	1	1	8	4	4	2	8	1
NM_002740	1	2	1	1	1	0	3	1	1	1	1	1	1	2	1	1	2	3	3	1	1	1	2	2	1	1	1	1	1	1	0	1	2	1	4	1	1	2	2	1
ENST00000495085.1	0	0	0	0	0	0	0	1	1	0	0	1	1	0	1	2	1	1	0	1	1	0	0	3	1	0	0	1	0	0	1	0	0	0	2	2	0	3	2	0
NM_002741	2	1	1	1	1	2	1	1	1	2	1	1	2	1	1	1	3	1	1	1	2	1	1	4	1	1	1	2	1	2	1	2	0	1	1	2	1	3	3	1
NM_001410	1	2	2	1	2	1	1	1	3	1	1	1	1	1	1	3	1	5	5	1	1	1	1	5	2	2	2	8	4	1	1	2	4	2	1	5	2	5	2	1
NM_002742	1	8	12	10	6	5	1	6	6	10	1	8	6	18	1	10	1	13	1	5	4	2	4	1	1	3	13	15	3	7	2	1	18	11	1	1	21	28	10	3
NM_002743	1	1	1	1	1	1	1	1	1	2	1	0	1	2	1	1	3	1	1	1	1	2	2	1	3	7	1	2	1	1	0	2	1	1	1	1	1	2	5	1
NM_001412	1	3	1	6	4	1	4	2	1	2	2	3	2	0	2	2	1	5	1	2	1	1	1	13	1	2	0	2	0	3	1	1	3	6	3	0	1	5	1	1
NM_002744	0	1	1	1	2	1	1	0	1	1	1	1	0	0	0	1	1	0	1	1	0	1	1	1	1	1	23	1	0	0	0	1	0	0	1	1	1	1	1	1
NM_002745	1	1	2	1	3	6	1	1	8	1	5	7	1	7	1	2	4	3	3	1	1	3	1	3	2	2	1	4	1	4	1	4	2	4	1	4	1	3	6	1
NM_001414	0	0	1	1	1	0	1	0	1	0	1	1	0	0	1	1	1	2	0	0	1	1	1	2	0	3	0	1	0	1	0	1	2	0	1	0	2	3	2	0
NM_001415	5	1	6	1	1	2	1	2	1	1	2	2	1	4	2	3	1	1	1	1	7	1	1	4	1	2	1	1	1	2	3	3	3	1	1	2	1	8	5	1
ENST00000234310.3	2	1	3	4	1	1	1	0	2	0	1	1	1	0	0	2	1	1	1	1	1	4	2	1	1	1	2	0	0	2	0	0	1	1	1	5	1	5	2	1
ENST00000511409.1	0	0	0	0	1	0	1	0	1	0	0	0	0	0	0	1	1	0	1	1	0	0	0	0	1	2	0	0	0	0	0	0	0	1	2	0	1	4	1	0
NM_014722	4	1	1	1	1	3	2	2	1	4	1	2	1	3	1	1	2	2	2	1	1	2	1	4	2	1	1	1	1	2	1	1	1	1	2	1	3	2	2	5
NM_014720	0	1	3	1	1	1	0	1	2	1	1	2	0	1	1	0	2	1	1	1	1	1	2	4	1	1	1	1	1	1	1	1	1	2	1	1	5	3	1	0
ENST00000598753.1	2	1	2	3	0	0	2	2	1	0	0	1	2	0	0	0	0	4	0	0	0	1	0	4	3	1	1	0	0	0	0	0	0	1	1	1	2	4	1	0
ENST00000336053.6	1	0	0	1	1	0	0	0	1	0	0	0	0	0	0	0	1	1	1	0	0	1	0	1	0	0	0	0	0	0	0	0	0	0	0	0	0	1	2	0
ENST00000471595.1	1	2	4	2	1	0	1	1	2	0	0	1	1	1	0	3	1	1	1	2	1	1	1	3	0	2	2	1	1	1	1	1	1	1	1	0	2	9	3	2
NM_014729	1	1	1	0	1	1	1	1	1	0	1	1	0	2	1	1	3	1	1	1	1	1	0	0	2	1	1	1	2	1	0	1	1	0	3	0	2	2	1	1
NM_014727	3	2	5	3	2	1	5	2	1	1	2	1	1	7	1	2	3	2	2	2	4	4	0	5	3	3	3	3	2	1	1	1	1	3	2	2	5	1	1	2
NR_045260	0	0	0	0	0	0	0	1	0	0	0	0	0	0	0	0	0	0	0	0	0	0	0	0	0	0	0	0	0	0	0	0	0	0	0	0	0	0	0	0
ENST00000349699.2	0	0	0	0	1	0	0	0	0	0	1	0	0	0	0	0	0	1	0	0	0	0	0	0	0	0	0	0	0	0	0	0	0	0	0	0	1	1	0	0
NM_014726	0	0	0	0	0	0	0	0	0	0	0	0	0	0	0	0	1	2	0	0	0	0	0	0	0	0	0	0	0	1	0	0	0	0	0	0	1	0	0	0
ENST00000504480.1	2	0	2	1	2	0	1	0	0	2	0	1	0	6	1	3	0	1	0	1	0	1	0	4	0	2	2	1	4	1	3	0	1	3	4	1	3	2	1	1
NM_000117	1	1	2	1	0	0	1	2	0	1	0	0	1	1	1	1	2	4	1	1	2	2	1	8	0	3	1	3	0	1	1	1	0	1	1	1	1	6	2	1
ENST00000404339.1	0	1	1	3	0	0	2	2	2	5	0	0	1	1	0	2	5	3	2	0	1	0	1	1	1	1	3	1	0	0	1	2	4	3	3	3	3	5	3	4
NM_000116	0	1	0	0	0	1	1	0	0	0	1	2	0	1	0	0	0	1	0	1	0	1	0	0	0	1	0	0	0	0	0	0	0	0	0	1	1	0	1	0
NM_000113	1	1	3	1	0	1	1	0	1	1	1	1	1	0	0	1	2	0	0	1	0	0	1	1	2	2	1	2	0	1	1	1	1	1	3	1	2	2	2	1
NM_001127192	0	1	3	0	3	1	0	1	0	0	1	1	1	0	4	1	2	2	0	3	1	1	3	6	1	0	2	1	2	1	3	2	2	5	0	4	3	12	4	2
NM_000112	3	2	3	1	2	0	2	2	1	1	5	0	4	5	3	2	4	9	3	1	1	10	2	17	5	3	3	10	3	3	5	7	3	6	12	3	2	12	12	4
NM_000110	4	2	3	4	4	1	3	3	2	1	7	2	1	4	1	1	1	3	1	1	2	4	2	1	1	4	1	1	2	2	1	1	3	3	4	1	2	2	2	1
NR_033289	0	0	1	0	1	1	1	2	1	1	1	0	0	2	1	0	0	1	1	0	0	1	1	1	1	1	0	1	1	1	1	0	1	1	1	2	1	1	0	0
NM_014761	4	8	13	8	13	3	12	3	8	6	4	9	2	8	2	2	9	8	6	4	4	5	3	22	5	5	11	10	8	8	5	3	3	11	6	6	10	18	12	6
NM_001441	0	0	3	0	0	0	1	0	0	0	0	0	0	0	1	1	1	1	0	0	0	0	0	1	1	0	0	2	0	0	0	0	1	0	0	0	0	4	1	0
NM_014760	1	2	4	6	2	2	1	2	3	1	3	5	2	4	1	5	3	4	3	2	4	4	3	21	2	5	3	4	0	2	2	2	2	2	4	4	5	14	10	1
NM_002773	0	0	0	0	0	0	0	0	0	0	0	0	0	0	0	0	0	0	0	0	0	1	0	0	0	0	0	1	0	0	0	0	0	0	0	0	0	0	0	0
ENST00000205636.3	1	0	0	1	0	0	1	0	0	0	1	1	0	0	0	0	0	0	1	1	0	1	0	1	0	0	1	1	0	0	0	0	0	1	0	3	3	4	0	0
NM_001127198	1	3	4	5	2	2	3	3	0	2	5	1	1	4	4	4	9	5	5	1	0	1	3	10	2	0	2	4	0	5	0	2	2	9	2	1	4	24	15	1
NM_001444	1	2	0	1	0	1	0	2	1	2	0	1	0	1	0	0	2	0	1	1	1	1	0	0	1	1	0	0	0	1	0	0	0	1	1	1	0	4	3	0
NM_002775	1	1	2	2	0	2	2	2	2	2	2	0	0	3	2	1	2	2	2	5	0	1	2	3	2	5	4	3	0	2	2	4	3	4	2	9	1	7	3	0
NM_001127197	0	0	0	0	0	0	2	0	0	0	1	0	0	1	0	0	1	1	0	1	1	0	0	1	0	0	1	0	0	1	0	0	0	1	0	0	1	2	1	0
NM_002778	1	1	9	4	0	1	1	1	2	1	2	1	0	2	1	1	6	3	3	3	3	1	2	10	2	2	3	10	1	0	0	1	1	1	2	3	4	16	9	1
NM_001447	0	0	0	0	0	0	0	0	0	1	0	0	0	0	2	1	0	0	0	0	0	0	0	1	0	0	0	0	0	0	0	0	0	0	0	1	0	0	0	0
NM_000118	3	0	4	6	1	2	5	4	0	2	6	1	3	4	5	6	7	6	9	9	4	4	5	13	3	11	6	6	2	4	4	3	2	5	1	4	4	23	17	3
NM_001448	0	0	0	0	1	0	0	0	1	0	0	1	0	0	0	1	1	0	0	0	0	0	0	0	0	0	0	0	0	0	0	0	0	1	0	0	0	1	0	0
NM_002779	0	0	0	0	0	0	0	0	0	0	0	0	0	0	0	1	0	1	1	0	1	1	0	0	0	0	1	0	0	0	0	0	0	0	0	0	0	0	1	0
NM_014758	1	1	1	0	1	1	2	0	1	0	1	0	2	1	1	2	1	2	1	1	1	1	1	3	2	0	1	3	0	0	0	1	2	4	1	1	2	14	1	1
NM_013427	0	0	2	0	1	0	1	1	0	0	1	1	0	0	1	0	0	1	1	0	0	0	1	1	0	0	1	0	1	0	0	0	0	0	1	0	3	1	2	0
NM_014757	1	1	2	3	1	1	1	0	1	4	5	1	1	1	1	2	5	6	1	1	3	1	3	2	1	1	3	2	3	1	2	1	1	13	1	9	3	3	8	1
NM_014755	5	5	7	10	3	2	4	7	2	4	2	3	9	6	0	2	7	8	6	5	7	3	4	21	3	1	6	8	3	8	4	0	5	6	7	10	6	20	4	3
NM_014754	1	1	1	6	2	3	1	1	2	3	1	4	2	4	3	1	3	6	2	2	2	1	1	9	2	4	1	7	3	12	1	1	1	1	6	5	1	6	2	1
NM_014753	1	2	3	2	3	1	3	1	5	1	1	1	1	5	1	1	1	1	1	1	2	1	1	1	2	2	2	2	1	1	2	2	1	1	1	2	3	2	2	1
ENST00000250498.4	0	0	1	1	0	0	3	1	0	0	3	0	2	0	0	0	1	1	0	1	0	1	2	3	1	2	1	1	0	0	0	0	0	2	2	4	1	1	1	0
NM_014751	3	13	2	1	16	11	2	13	1	2	1	1	2	13	8	1	1	3	1	6	2	1	1	1	1	3	1	2	1	1	6	1	2	1	19	4	2	13	1	1
NM_000120	2	1	4	0	1	0	0	1	1	2	1	0	0	2	2	2	1	2	1	1	2	4	3	1	1	0	0	3	3	2	0	1	1	2	1	1	1	3	3	3
NM_001439	1	0	0	0	0	0	0	0	0	0	0	0	0	0	0	1	0	1	0	0	0	0	0	1	0	0	0	0	0	0	0	0	0	0	0	1	0	0	0	0
ENST00000377532.3	0	0	0	0	0	0	0	0	0	0	0	0	0	1	0	1	1	0	1	1	0	0	0	1	0	0	0	0	0	0	0	0	0	0	0	0	1	1	0	0
NM_000101	0	0	0	0	2	0	0	0	1	1	2	0	0	1	0	1	2	1	2	0	0	1	4	2	1	1	0	2	0	0	0	0	1	2	0	0	0	3	2	6
ENST00000312719.5	0	0	0	0	0	0	2	0	0	0	0	0	0	1	2	0	0	0	0	0	0	0	0	0	0	0	0	0	0	0	0	0	3	0	0	0	0	0	0	1
NM_000100	2	0	2	1	0	1	1	1	0	0	1	2	0	0	0	1	3	0	0	0	0	0	2	6	1	0	2	1	0	0	1	1	0	1	0	5	0	3	3	1
NM_001430	2	1	2	10	3	1	5	2	3	1	2	1	3	1	0	8	3	1	2	2	1	6	1	12	1	1	2	1	0	1	1	1	2	1	1	2	1	2	2	1
NM_014750	0	0	1	1	0	0	0	0	0	0	0	0	0	0	0	0	0	1	1	1	1	1	0	0	0	0	0	0	0	0	0	0	0	1	1	1	1	2	1	0
NM_001431	2	4	1	2	3	0	1	2	4	0	1	0	1	2	1	2	1	0	2	1	1	2	1	1	0	0	1	1	0	1	0	1	1	1	0	3	3	3	1	0
NM_002763	2	1	7	1	4	3	0	1	3	5	4	3	2	1	1	3	6	3	3	1	1	2	1	9	2	6	4	2	1	3	0	6	1	5	0	3	5	16	17	5
ENST00000441560.2	0	0	0	0	0	0	1	0	0	0	0	0	1	1	2	0	1	0	2	0	0	0	0	0	0	0	1	1	0	0	0	0	0	1	0	0	0	1	1	0
NM_001433	2	7	1	8	4	3	4	4	3	5	2	5	1	5	5	0	2	7	1	3	3	2	2	4	5	3	2	2	0	3	5	2	1	8	3	7	3	6	2	2
NM_002764	1	1	1	1	2	0	1	1	1	1	1	0	1	0	1	1	1	3	0	2	4	1	1	3	3	0	0	0	0	1	0	1	1	2	1	3	0	4	3	1
NM_002766	1	1	2	3	0	0	1	1	1	1	2	2	1	1	0	1	1	1	1	1	1	1	1	2	1	1	1	1	0	0	2	1	1	1	1	2	1	1	1	2
NM_000109	0	0	0	0	0	1	0	0	0	0	1	0	0	1	0	1	0	0	0	0	0	1	0	0	0	2	0	0	0	0	0	0	0	0	0	1	1	0	0	0
NM_001436	1	3	1	1	1	1	1	2	1	1	1	1	1	2	2	2	3	1	1	3	1	2	1	9	1	0	2	4	1	1	1	2	0	1	1	2	2	9	1	3
NM_002767	1	2	2	3	1	1	2	1	3	1	1	1	2	1	0	1	2	2	3	0	3	2	0	1	2	2	6	1	1	3	3	3	0	6	4	1	2	2	4	2
NM_000108	3	3	3	1	3	1	3	1	1	3	4	0	3	1	3	3	4	3	1	1	2	2	2	6	4	2	2	7	1	1	2	1	3	1	1	2	7	12	4	2
NM_002768	4	0	3	2	1	1	2	1	1	2	2	0	1	0	0	1	4	2	1	2	1	1	2	8	3	2	0	3	0	1	1	0	1	1	2	2	3	11	2	2
NM_000107	1	1	1	1	1	0	0	1	0	0	0	0	0	2	0	1	1	2	1	1	1	0	2	2	2	0	4	0	2	2	1	1	1	3	2	0	1	1	1	0
NM_014747	0	2	0	1	0	1	1	0	0	1	2	0	0	1	2	1	1	1	0	0	0	0	0	2	1	0	1	1	0	0	0	0	0	1	0	0	0	7	0	1
NM_014746	3	3	1	6	1	1	3	1	9	5	1	1	4	1	1	2	3	8	1	0	1	2	1	3	5	1	2	1	2	2	1	3	3	1	1	2	6	1	4	1
NM_014744	1	1	1	1	2	3	1	2	1	1	2	2	1	1	1	2	1	1	1	1	2	1	1	1	1	2	2	1	1	2	1	4	1	1	4	2	3	6	2	1
NM_014743	2	6	1	1	2	1	3	1	1	7	2	2	2	1	0	4	3	8	1	1	6	2	2	3	1	1	1	1	4	6	1	2	2	1	1	3	3	2	2	4
NM_013412	0	0	0	0	0	0	0	0	0	0	0	0	0	0	0	0	0	0	0	1	0	0	0	0	0	0	0	0	0	0	0	0	0	0	0	0	0	0	0	0
NM_014742	0	1	1	1	1	2	1	0	1	1	0	0	1	1	1	2	1	1	1	1	1	1	1	1	1	3	1	2	2	0	1	1	2	1	1	1	2	2	1	2
NM_013410	4	10	0	10	4	3	7	3	3	5	4	2	8	7	3	1	10	6	4	3	2	4	5	24	12	8	14	3	2	9	4	2	2	11	11	10	5	17	6	2
NM_001440	4	4	2	1	1	1	2	1	7	4	5	3	3	7	3	1	7	2	6	6	1	1	1	3	2	1	1	1	1	4	4	3	1	1	6	3	1	3	2	6
NM_014740	1	1	2	0	1	1	1	1	2	1	2	0	3	1	0	4	1	1	1	2	2	1	2	12	0	2	0	1	0	0	2	0	1	2	5	8	2	15	6	1
ENST00000392985.3	0	0	0	0	0	0	0	0	0	0	0	0	0	1	0	0	0	1	0	0	0	0	0	0	0	1	1	0	0	0	0	0	0	0	0	0	0	0	1	0
NM_014748	1	1	4	3	1	1	3	3	1	4	2	1	1	1	2	2	1	3	2	2	1	2	1	3	3	1	1	4	1	1	1	1	1	4	2	3	4	12	3	1
NM_013417	1	1	1	4	1	1	1	1	3	1	1	1	2	1	1	1	1	2	1	2	2	2	2	1	1	1	3	1	2	4	1	2	1	1	2	3	1	1	2	1
NM_145290	2	1	6	9	2	1	5	1	9	7	9	2	5	14	1	3	7	1	9	7	7	6	5	1	7	9	10	11	3	8	3	2	7	1	7	2	15	20	1	2
NM_002835	1	2	2	2	2	1	2	1	4	1	1	2	1	3	1	1	1	2	1	1	1	3	2	3	2	3	1	3	2	1	1	1	3	3	4	1	1	3	1	1
NM_001008800	1	2	3	1	3	1	1	0	0	0	2	0	0	1	0	0	1	1	1	0	1	0	1	0	0	0	1	0	0	0	0	0	1	2	1	0	0	5	7	2
NM_002836	2	1	1	3	5	0	1	1	1	2	1	2	1	1	2	1	5	2	5	1	2	2	1	3	2	1	1	2	1	1	2	1	3	3	3	1	1	2	3	1
NM_001164238	0	1	1	0	0	2	0	0	0	4	0	0	0	6	0	3	2	1	4	0	0	2	0	2	0	0	4	4	1	0	0	0	0	0	0	0	2	0	0	1
NM_002837	1	3	2	3	4	3	2	0	0	3	2	1	1	1	1	1	4	4	2	2	0	2	0	1	1	5	3	2	3	1	1	1	2	6	1	10	1	7	2	0
ENST00000367510.3	0	0	1	1	2	0	0	0	1	0	4	0	1	1	0	2	4	2	0	1	1	0	0	5	1	1	1	1	0	0	0	0	0	3	0	1	3	5	1	1
NM_002839	2	1	4	2	1	2	1	2	1	4	1	1	2	1	2	1	1	2	1	2	18	1	1	6	2	1	2	1	1	11	2	1	1	1	1	1	2	1	6	1
NM_145298	0	0	1	0	0	0	0	0	0	0	0	0	0	0	0	0	0	0	0	0	0	0	0	0	0	3	0	0	0	0	0	0	0	0	0	0	0	0	0	0
NM_002830	1	1	1	1	1	1	2	1	2	1	2	3	1	2	3	1	3	1	4	1	4	1	1	2	2	1	2	3	3	3	2	3	2	1	2	2	1	6	1	3
NM_145295	0	0	0	0	0	0	0	0	0	0	0	0	0	0	0	0	0	0	0	0	0	0	0	0	0	0	0	0	0	0	1	0	0	0	0	0	0	0	0	0
NM_001500	1	1	2	1	2	2	5	1	5	7	8	1	5	1	2	1	5	1	6	2	5	1	0	3	0	5	1	7	2	1	1	2	8	4	8	5	2	10	10	2
NM_145294	0	1	1	0	1	1	0	0	1	0	1	0	1	1	1	1	1	2	1	0	1	1	0	1	0	1	0	1	0	1	0	0	1	1	0	0	1	1	6	1
NM_002832	0	0	0	0	1	0	0	0	1	0	0	0	0	0	0	0	0	0	0	0	0	0	0	0	0	0	0	0	0	0	0	0	0	0	0	0	0	0	0	0
NM_002833	2	1	3	3	2	1	3	0	1	0	5	1	2	1	1	1	2	1	1	1	2	1	1	3	0	1	1	4	0	1	1	1	1	3	2	1	1	5	3	1
ENST00000561030.1	0	0	0	0	0	0	0	0	0	0	0	0	0	0	0	0	1	0	0	0	0	0	0	0	0	1	0	0	0	0	0	0	1	0	0	0	0	0	0	0
ENST00000474080.1	0	0	0	0	0	0	0	0	0	0	0	0	0	0	0	0	0	0	0	0	0	0	0	0	0	1	0	0	0	0	0	0	0	0	0	0	0	0	0	0
NM_002834	1	1	2	1	1	0	1	1	2	1	2	2	1	3	1	2	1	3	1	1	1	1	1	1	1	4	1	1	1	2	1	1	0	1	2	2	1	4	2	1
NM_001503	0	0	1	0	1	0	1	0	0	0	1	0	1	1	1	1	0	0	0	0	0	0	0	0	1	0	1	1	0	0	0	0	1	0	0	1	0	2	1	0
NM_145291	0	0	0	0	1	1	0	0	1	0	2	0	3	1	0	0	2	0	0	1	0	1	1	2	0	1	0	3	0	0	1	0	1	2	1	1	0	0	1	0
NM_014813	1	1	2	1	1	1	1	2	1	1	1	1	1	1	1	1	1	1	1	1	2	1	1	4	2	0	1	2	1	1	2	2	1	1	2	3	1	2	3	1
ENST00000397771.2	0	0	1	1	0	1	1	0	1	1	2	0	0	0	2	0	3	0	1	2	0	1	0	1	0	1	1	0	0	2	0	0	0	1	1	0	0	1	2	0
NM_014812	1	0	1	0	1	0	0	0	1	0	0	0	0	0	0	0	0	2	1	0	0	0	0	1	0	1	1	0	0	0	0	1	0	1	0	0	0	0	1	0
ENST00000426973.1	0	0	1	0	0	1	2	1	0	0	1	0	0	2	0	0	0	1	0	0	0	1	2	1	0	0	1	1	0	0	0	0	2	0	1	0	0	3	4	1
NM_014811	2	3	6	1	1	0	0	0	1	0	1	0	1	1	1	2	2	2	1	0	3	2	3	9	3	0	0	4	0	1	0	1	1	1	0	2	2	15	9	1
NM_014810	1	1	3	2	3	1	1	1	2	1	1	1	1	6	1	1	1	1	1	1	1	1	1	1	3	2	1	1	2	1	2	2	2	1	2	3	2	2	2	1
ENST00000258796.7	0	0	0	0	1	0	1	0	0	0	0	0	0	0	0	0	0	0	1	1	0	0	0	0	0	0	0	0	0	0	1	0	1	0	0	0	1	0	1	0
ENST00000546682.1	4692	1400	2734	5068	5514	3196	3960	2147	2761	1339	3071	4164	8779	4064	1185	2210	3765	4329	3667	4128	2916	7537	4856	4244	6931	3153	7227	2606	11163	9662	4656	7466	5552	9459	9337	7382	7741	2971	5031	1037
NM_014819	5	6	5	18	9	2	5	6	3	2	5	6	7	16	2	13	13	20	6	12	8	6	6	41	14	3	11	5	2	9	8	5	2	18	7	14	13	15	14	2
NM_014817	0	0	1	0	0	0	0	0	0	0	0	0	0	0	0	0	0	1	0	0	0	0	1	1	1	0	0	0	0	0	0	1	0	0	0	0	0	0	0	1
NM_014815	626	83	235	918	251	402	770	478	125	209	287	636	1198	795	169	561	396	553	414	515	132	772	236	603	773	515	558	196	721	669	718	724	527	1085	727	771	676	223	282	57
NM_014814	1	0	1	1	1	1	2	1	1	2	1	1	1	1	1	0	4	0	2	3	2	3	1	6	2	0	1	3	0	1	1	1	1	1	2	2	2	12	6	2
NM_002824	2	1	7	3	1	0	1	0	0	0	0	1	3	5	0	4	4	3	1	1	4	2	2	4	5	0	1	3	0	2	1	3	1	1	1	3	4	17	5	1
NM_002825	0	1	0	0	0	2	3	0	1	2	0	0	0	0	0	0	1	0	0	0	1	0	0	1	1	0	0	2	0	0	1	0	0	0	0	1	1	6	1	0
NM_002826	1	1	2	1	0	2	1	0	2	2	1	0	1	1	2	2	1	5	2	1	2	2	3	2	1	3	1	2	2	1	1	1	2	2	3	1	1	3	3	1
NM_002827	1	1	1	1	1	1	3	0	3	0	3	2	1	2	1	1	1	3	0	1	1	1	1	2	1	2	1	1	2	2	2	0	1	1	1	1	1	1	3	2
ENST00000376214.1	0	1	1	1	0	0	1	0	0	0	0	0	0	1	3	1	0	0	1	1	0	1	0	1	1	2	0	1	0	0	1	2	0	0	0	1	0	1	1	0
NM_002828	1	1	2	3	1	1	1	1	2	2	1	0	3	1	8	1	0	1	2	3	2	3	2	3	2	1	0	0	1	1	0	1	2	4	2	0	4	7	2	1
NM_002829	0	0	0	0	0	0	0	0	1	0	0	0	1	0	0	0	1	0	0	0	0	0	0	2	1	0	0	0	1	1	0	0	1	1	0	0	0	0	0	0
ENST00000582970.1	1	1	1	1	2	0	1	0	1	2	1	1	0	0	1	0	0	0	1	1	1	0	0	2	0	0	0	1	1	1	0	2	0	1	2	0	0	2	3	1
NM_002820	0	2	0	0	0	0	0	1	0	0	0	1	0	0	0	0	0	0	0	0	0	0	0	0	0	0	0	0	0	0	0	0	0	0	0	2	0	0	0	0
NM_002821	3	1	8	4	5	2	2	6	2	2	3	2	4	2	3	4	8	8	3	2	4	6	6	11	3	1	3	9	1	2	1	1	2	5	3	3	5	33	11	1
NM_002823	1	0	0	0	1	0	0	0	0	0	0	0	1	0	0	2	0	0	0	0	0	0	0	0	0	0	0	1	0	0	0	0	0	0	0	0	1	2	2	0
NM_014802	1	1	2	2	2	1	2	1	4	7	3	1	2	2	1	2	1	2	4	1	2	1	1	3	3	2	1	1	1	1	1	3	2	1	2	1	2	2	2	1
NM_014801	1	0	1	1	0	0	1	1	1	1	1	1	1	1	1	2	1	1	1	1	1	1	0	1	1	1	1	2	1	0	1	2	1	1	1	0	1	1	1	1
ENST00000170447.7	0	1	1	1	0	1	2	1	0	1	0	0	1	1	0	3	2	0	0	1	0	1	0	3	1	0	1	0	0	1	0	0	1	2	4	1	3	4	0	0
NM_014800	3	3	6	2	6	2	7	4	8	5	11	3	2	9	4	1	5	3	9	4	4	1	0	6	4	5	8	8	3	2	6	3	7	11	2	4	4	6	9	5
NM_014808	3	1	2	1	1	1	2	1	2	1	1	1	1	1	1	1	1	1	1	1	1	2	2	1	1	1	1	1	1	1	1	1	2	2	1	2	2	2	1	1
NM_014807	0	0	0	0	0	0	0	0	0	0	1	0	1	0	1	0	2	1	0	0	0	0	1	1	0	0	0	1	0	0	0	0	0	0	1	2	0	1	1	0
ENST00000261942.6	1	1	1	2	1	1	1	0	1	1	0	1	0	0	0	1	1	2	1	1	0	1	0	1	1	0	0	1	1	1	1	1	1	0	1	0	1	3	2	1
NM_014806	1	3	6	5	5	0	3	8	5	2	5	1	3	2	1	2	5	3	5	1	2	4	1	5	0	8	5	6	3	3	3	1	3	8	5	4	5	10	9	5
NM_014804	1	2	4	0	1	0	4	1	1	1	1	0	0	1	1	2	1	1	4	0	0	1	2	1	0	1	3	1	2	1	2	4	2	0	2	0	1	3	0	2
NM_014803	1	4	2	5	4	2	3	1	5	6	7	1	1	4	1	4	3	5	6	2	2	3	4	10	1	4	6	5	3	1	1	2	4	1	1	5	3	1	6	2
NM_002857	0	1	3	1	0	0	1	0	0	0	0	0	0	0	0	2	1	0	0	0	0	0	0	0	0	0	0	0	0	0	0	0	1	0	0	1	1	1	4	0
NM_001251902	0	0	0	0	0	0	0	0	0	0	0	0	0	0	0	0	0	0	0	0	0	0	1	0	0	0	0	0	0	0	0	0	0	0	0	0	0	0	0	0
NM_002858	2	2	3	2	2	1	1	3	3	4	2	1	2	2	1	2	3	4	4	3	4	1	1	12	2	4	3	2	2	4	1	1	2	4	3	2	5	5	3	2
ENST00000489653.1	0	0	0	2	0	0	0	0	0	1	0	0	0	2	1	2	0	2	1	0	0	0	0	0	0	0	2	0	0	0	0	0	0	1	1	1	0	1	2	0
NM_002850	1	1	3	1	1	2	6	1	1	3	3	2	1	1	2	3	8	3	3	2	3	1	2	11	2	3	2	6	1	1	1	5	1	2	1	2	6	21	12	1
ENST00000393227.2	2	3	4	1	5	0	4	1	2	5	8	2	1	2	1	3	3	4	3	3	2	0	2	4	2	3	2	1	1	0	1	2	5	2	1	0	2	9	2	0
NM_001520	3	2	12	5	3	1	4	1	2	2	1	1	2	1	3	3	6	4	1	3	4	4	3	15	2	4	5	9	1	5	1	1	1	5	3	5	4	32	12	2
NM_002851	0	0	0	0	0	0	1	0	0	1	1	0	0	0	0	0	0	0	0	1	0	0	1	0	1	1	0	0	0	1	0	0	0	0	0	0	0	1	0	0
NM_001521	1	1	3	3	1	1	1	1	2	1	1	1	1	1	1	3	2	2	2	1	2	1	1	8	2	1	2	3	0	1	1	1	0	4	2	3	2	3	1	1
NM_001164211	3	2	1	1	1	1	2	1	3	1	1	1	2	2	2	1	2	1	1	1	4	1	2	1	2	1	1	1	2	1	1	1	1	2	4	1	1	1	1	1
NM_001164213	3	4	11	9	5	2	5	3	7	4	5	2	5	13	2	2	8	2	5	6	6	6	4	11	2	10	4	4	6	6	2	5	10	6	3	7	13	13	4	5
NM_002855	0	0	1	0	0	1	0	1	0	0	0	0	0	2	0	0	2	0	1	0	0	0	0	3	1	0	1	1	0	1	0	0	0	1	1	0	0	2	0	0
NM_002856	1	1	3	1	2	1	1	0	2	2	1	1	0	0	2	1	1	2	2	1	1	0	0	4	1	0	1	6	0	1	1	0	2	1	2	0	3	5	3	2
NM_014832	1	13	1	3	1	2	1	8	14	1	2	1	1	3	1	17	3	3	2	12	7	9	8	4	2	4	9	2	1	11	2	3	14	1	1	12	1	7	1	1
NM_014831	1	3	13	4	1	1	3	1	1	1	0	0	3	5	1	3	6	3	5	5	6	3	2	4	3	0	6	9	2	1	2	3	4	4	8	3	7	13	10	2
NM_014839	0	0	0	0	0	0	0	0	0	0	1	0	0	0	2	1	0	0	0	0	0	0	0	0	0	0	0	0	0	0	0	0	0	0	0	0	0	1	0	0
NM_014838	1	1	3	8	2	1	2	1	2	0	3	1	2	4	1	6	3	4	1	5	3	5	3	13	4	1	0	2	2	3	1	1	2	4	2	1	5	16	8	1
NM_002846	1	1	0	4	0	7	2	3	0	0	0	3	2	2	2	1	0	1	0	0	1	4	0	4	2	3	1	0	5	3	2	3	0	2	1	2	2	2	1	0
ENST00000514529.1	0	0	3	1	0	0	1	0	0	0	1	2	1	2	5	3	4	0	3	1	0	1	0	1	1	1	0	2	0	1	0	0	0	3	2	1	3	7	2	0
NM_001515	0	0	0	0	0	0	0	0	0	0	0	0	0	0	0	0	0	0	0	0	0	0	0	0	0	0	0	0	0	0	0	0	0	0	0	0	1	0	0	0
NM_002847	0	1	1	1	0	0	1	6	1	1	1	1	1	1	1	1	1	1	0	2	0	0	0	1	0	2	0	0	1	1	2	1	2	1	1	1	1	2	1	3
NM_001516	0	0	1	1	0	0	0	1	1	0	1	0	0	0	1	0	1	1	0	1	1	0	0	2	0	0	2	2	0	0	0	0	1	1	1	1	1	1	1	0
NM_002849	0	1	2	2	0	0	2	4	0	0	0	1	6	0	0	1	1	2	0	4	2	0	1	3	0	2	2	0	2	1	1	0	1	1	1	0	1	0	1	2
NM_001519	1	1	2	3	1	2	1	1	1	1	1	2	1	2	1	1	1	1	1	2	1	1	1	3	1	1	1	2	1	1	1	1	1	1	1	2	3	5	1	1
ENST00000392502.4	1	1	2	1	2	2	0	1	2	1	2	0	0	3	1	1	2	2	2	1	1	1	3	6	2	0	0	2	4	0	2	2	1	3	2	1	3	3	2	1
ENST00000517026.1	0	0	0	0	0	0	0	0	0	0	0	0	0	0	1	0	0	0	0	0	0	0	0	0	0	0	1	0	0	0	0	0	0	0	0	0	0	0	0	0
NM_002840	0	0	1	1	1	1	1	1	1	1	1	1	1	1	1	1	1	2	4	1	1	1	1	2	1	1	2	1	1	1	1	1	2	1	1	2	1	1	1	2
NM_001510	21	29	63	63	48	40	22	40	10	42	84	37	44	38	28	54	58	50	83	91	68	105	39	93	53	45	66	78	24	42	24	33	61	96	89	96	91	116	121	38
NM_002841	3	5	10	8	7	29	3	3	1	1	5	29	3	1	2	3	2	4	5	2	2	1	1	1	3	3	5	7	2	1	20	1	8	1	1	6	3	14	3	1
NM_002842	0	0	0	1	0	0	0	0	0	0	0	0	0	0	0	0	1	1	0	0	0	0	0	0	1	3	0	0	0	0	0	0	0	0	0	0	0	0	1	0
NM_002843	1	1	1	1	1	2	0	1	2	0	1	0	1	0	1	1	1	1	1	1	1	0	0	3	2	0	1	2	1	1	2	1	2	1	1	1	1	2	4	0
NM_001514	1	0	0	1	1	0	1	0	1	1	0	0	0	1	0	0	1	0	0	0	0	0	1	0	1	0	0	1	0	1	0	0	1	0	2	0	1	1	1	0
NM_014824	1	1	1	1	7	2	3	6	10	1	2	1	1	10	4	1	1	1	12	4	1	1	3	1	1	1	1	1	1	2	3	4	1	1	1	1	1	2	1	5
NM_014823	4	4	14	8	8	2	8	5	7	7	6	4	7	8	2	11	10	16	10	5	7	8	7	37	14	15	13	10	2	17	2	6	8	13	10	14	19	38	17	6
NM_014822	3	0	1	1	3	1	1	1	1	3	1	2	1	1	3	2	6	4	5	1	1	1	0	1	5	1	4	2	3	1	1	2	1	1	1	1	3	1	2	1
ENST00000300658.4	0	0	0	0	0	0	0	0	0	0	0	0	0	0	1	0	0	0	0	0	1	1	0	0	0	0	0	0	0	0	0	0	0	0	0	0	0	0	0	1
NM_014820	8	1	4	8	4	1	5	2	4	1	5	1	1	5	1	6	2	8	3	10	6	4	1	19	5	4	5	2	2	7	2	1	3	5	2	5	3	10	9	2
ENST00000558014.1	2	1	5	1	0	3	0	2	1	0	1	2	1	4	2	0	2	3	2	1	0	4	1	2	5	1	3	1	2	1	1	1	1	3	3	3	1	1	4	2
ENST00000601421.1	0	0	0	0	0	0	0	0	0	0	1	0	0	0	0	1	0	1	1	1	1	2	0	0	1	0	2	2	1	0	0	0	0	1	0	0	1	1	1	0
NM_014829	2	1	2	2	4	2	2	2	2	2	1	2	1	1	1	2	2	1	1	3	1	1	1	3	1	5	4	2	2	2	2	3	1	1	1	7	6	3	2	2
NM_014828	0	0	4	0	0	0	1	0	1	0	1	0	1	1	0	1	0	3	0	1	0	0	1	3	0	1	1	3	0	0	0	0	0	0	0	0	0	3	2	2
NM_014827	2	1	13	1	2	1	3	1	4	1	1	2	3	1	2	15	2	2	1	3	2	2	1	2	2	3	1	1	3	1	1	1	1	1	1	1	1	1	1	3
ENST00000519327.1	0	0	1	0	0	0	0	0	0	0	0	1	0	1	1	0	0	0	0	0	0	0	0	0	0	1	1	2	0	0	0	0	1	0	1	0	1	0	1	0
ENST00000400585.2	0	0	1	1	2	1	0	1	0	0	0	0	0	1	1	0	1	0	1	0	0	1	0	1	2	0	1	1	0	0	0	0	1	1	2	0	0	0	0	0
ENST00000370801.3	2	4	4	4	3	2	2	4	8	3	7	10	6	6	1	3	7	7	1	1	6	3	2	9	1	3	6	2	2	3	1	4	6	11	6	3	5	8	4	2
NM_001251904	2	4	4	5	1	1	3	5	1	3	4	1	0	2	0	1	2	4	2	5	2	1	0	5	1	4	1	6	1	3	2	2	4	3	4	4	1	10	1	1
NM_014825	1	5	1	1	1	1	1	1	1	1	1	2	1	2	1	1	1	1	1	1	3	1	4	1	2	3	2	2	1	1	1	1	5	1	4	1	8	2	7	1
NM_001251905	0	1	2	3	0	1	3	1	1	1	2	1	0	1	2	0	2	1	1	3	1	1	0	3	1	4	0	1	1	2	1	1	1	1	1	1	1	5	1	1
ENST00000321731.3	0	0	0	0	0	0	1	0	0	0	0	0	0	0	0	0	1	0	0	0	0	0	0	0	0	0	0	0	0	0	0	0	0	0	0	0	0	0	0	0
ENST00000292782.4	0	3	4	0	2	0	3	3	2	1	4	3	1	2	1	1	7	2	1	1	0	4	0	5	6	0	3	5	2	1	1	4	2	3	2	3	4	6	8	2
ENST00000321505.4	0	3	3	1	0	0	1	3	1	0	3	1	2	1	2	1	4	2	0	3	5	2	6	2	3	0	1	2	0	1	1	1	0	1	4	0	2	1	3	3
NM_145253	0	0	2	0	2	0	1	0	0	2	0	0	0	0	0	0	0	1	1	1	3	0	0	0	2	1	0	1	0	0	0	0	0	0	0	0	0	2	0	1
NM_145251	1	2	1	4	1	1	1	2	2	2	2	2	2	1	1	2	3	5	1	3	1	2	2	1	4	1	3	1	1	1	0	1	3	4	1	2	1	2	1	0
ENST00000313401.3	0	0	0	0	0	0	0	0	0	0	0	0	0	0	0	0	0	0	0	0	0	0	0	0	0	0	0	0	0	0	0	0	0	0	0	0	0	0	1	0
NM_001127257	6	3	2	6	3	4	1	6	2	2	5	3	4	6	2	1	1	1	3	3	0	5	1	1	1	4	2	1	1	1	1	1	6	3	3	4	1	3	9	1
NM_001127258	0	1	2	0	0	0	1	0	1	2	0	0	0	0	2	0	0	1	1	1	1	0	1	1	0	0	0	0	0	1	0	1	0	1	1	0	0	3	2	1
ENST00000432905.1	1	0	0	1	0	0	0	1	0	0	1	0	0	0	1	1	1	0	0	0	0	0	0	1	0	2	1	0	0	0	0	0	1	0	0	0	0	0	0	0
ENST00000479035.2	0	0	0	0	0	0	0	0	0	0	0	0	0	0	0	0	0	0	0	0	0	0	0	0	0	0	0	0	0	0	0	0	0	0	0	0	0	0	1	0
NM_145246	1	2	1	1	0	1	2	0	3	2	3	0	1	1	0	1	1	2	1	1	0	1	1	2	1	2	2	1	4	1	1	1	8	5	1	0	1	6	2	1
NM_145245	0	0	0	0	0	0	1	0	0	0	0	0	0	1	0	0	0	0	0	0	0	0	0	0	0	0	0	0	0	0	0	0	1	0	0	0	0	0	1	0
ENST00000474583.1	2	1	5	1	1	1	1	1	1	2	6	2	2	2	2	2	3	2	5	0	2	2	0	2	1	1	2	1	1	2	2	2	1	6	2	1	3	3	7	2
NM_001177479	2	1	1	1	1	1	1	1	1	0	1	0	2	2	3	1	2	1	3	1	1	0	0	1	0	0	1	1	1	0	1	1	1	2	1	1	1	1	1	2
NM_001190457	0	0	1	1	0	1	0	1	0	1	0	0	1	0	1	0	0	1	1	0	1	1	1	3	2	0	0	0	0	0	0	2	1	1	1	0	1	2	1	1
NM_001190438	1	0	4	1	0	0	1	1	0	2	1	1	0	1	0	1	1	2	0	2	0	1	0	4	1	4	0	1	1	0	1	0	2	0	1	1	1	3	0	0
ENST00000258436.5	22	4	10	17	8	25	14	19	7	2	8	4	10	12	1	9	10	10	7	12	4	7	3	15	5	9	14	4	0	8	5	3	3	18	15	9	8	7	10	4
NM_145265	0	0	2	0	1	1	0	0	0	2	0	0	1	1	0	2	1	0	0	0	1	0	1	0	0	0	1	3	0	2	0	0	0	0	1	3	0	2	2	0
NM_145260	0	1	7	0	1	0	1	3	0	0	0	0	2	2	1	0	1	0	1	0	1	7	2	0	0	10	2	3	3	0	0	0	1	3	3	1	3	1	1	0
ENST00000370791.3	1	1	2	0	1	1	1	0	1	1	2	1	2	1	1	1	3	1	2	1	1	1	1	1	1	2	1	1	1	1	0	1	1	1	1	0	1	1	1	0
ENST00000506282.2	0	0	0	0	0	0	0	0	0	2	0	0	1	1	0	1	0	0	0	0	0	0	0	2	0	0	0	0	0	0	0	0	0	0	0	0	0	3	1	0
ENST00000403092.1	89	115	90	170	101	38	57	45	22	41	73	57	94	88	38	80	181	296	50	139	88	111	52	845	151	47	164	102	9	96	25	57	27	181	87	265	92	319	198	24
NM_001190440	1	1	2	1	1	4	1	1	1	4	3	2	2	2	2	4	2	3	2	5	1	1	1	3	4	7	1	2	1	5	2	1	3	4	1	1	4	3	1	1
NM_001190442	5	4	9	6	2	2	2	1	5	4	1	3	7	2	1	1	12	1	5	1	2	3	5	3	5	20	1	3	5	1	1	3	1	5	13	7	5	3	1	3
NM_002813	1	0	0	1	1	0	3	1	2	1	2	0	1	0	0	0	0	1	0	2	1	0	0	2	2	0	1	3	1	0	0	0	2	4	1	2	3	5	5	1
NM_002815	1	1	4	1	1	1	1	1	1	1	2	0	1	1	1	1	3	1	1	1	1	1	1	2	0	2	1	1	1	0	1	2	1	1	1	1	1	4	4	0
NM_001142864	1	1	1	5	3	4	3	1	1	1	2	1	2	4	1	1	1	1	1	2	5	2	1	1	2	5	1	13	1	1	2	4	1	2	1	1	1	3	1	1
ENST00000538485.2	2	1	6	4	2	2	9	14	1	2	3	1	2	3	3	5	3	4	2	3	1	6	2	4	4	6	3	1	1	1	3	1	4	6	4	4	4	4	4	2
NM_002816	0	0	2	2	2	0	4	2	0	0	1	0	0	0	0	0	1	0	1	1	0	2	0	3	1	1	1	3	0	1	0	2	0	0	0	3	3	3	2	0
NM_002817	0	1	2	5	0	0	2	0	4	1	0	1	1	1	0	0	2	1	1	2	1	1	2	6	1	1	2	3	1	1	2	1	0	1	1	1	1	2	5	0
ENST00000270517.7	0	0	2	0	0	0	0	0	1	0	0	0	0	0	0	0	1	0	0	0	0	0	0	0	0	0	0	0	0	0	0	0	0	0	0	0	1	2	1	0
NM_002818	0	1	2	1	0	2	1	0	1	0	0	3	1	0	0	1	0	1	0	1	1	2	0	3	2	0	0	2	1	0	1	1	2	0	1	0	1	1	1	1
NM_002819	1	2	4	1	1	1	1	2	3	1	1	2	1	2	2	2	2	5	3	1	2	1	3	2	1	4	1	2	2	1	1	2	5	2	4	1	3	8	6	5
NR_033323	0	0	0	0	0	0	1	0	0	0	0	0	0	0	0	0	0	0	0	0	0	0	0	0	0	0	0	0	0	0	0	0	0	0	0	0	0	0	0	0
NR_033322	0	0	0	0	0	0	0	0	0	0	0	0	2	0	0	0	0	0	0	0	0	0	0	0	0	0	0	0	0	0	0	0	0	0	0	0	0	0	0	0
NM_001127231	12	12	45	13	17	7	31	10	24	30	35	6	7	29	16	26	37	15	41	13	19	15	12	32	11	23	21	38	7	3	8	13	36	20	42	11	34	89	46	40
NM_145274	0	0	1	1	0	1	0	1	0	0	0	0	1	1	1	1	0	0	0	0	1	1	1	1	0	0	1	0	0	1	1	4	1	1	0	1	0	1	0	0
NM_001129890	0	0	0	2	0	0	2	0	0	1	2	1	1	1	1	0	1	1	2	0	0	0	1	5	0	1	1	0	0	1	1	0	0	4	0	2	1	0	0	0
NM_002810	0	1	2	0	2	0	1	0	0	1	0	1	1	1	0	1	1	0	2	1	1	1	0	2	1	0	1	1	0	0	1	1	0	1	1	2	1	1	2	0
NM_002811	2	1	5	4	1	2	2	2	1	5	2	0	6	0	1	2	1	6	2	5	3	1	5	10	1	0	5	5	1	1	1	1	1	4	4	11	2	21	4	1
NM_001127235	2	1	1	3	1	1	1	3	0	2	1	1	2	1	3	0	1	1	1	2	2	1	1	2	1	2	4	2	5	1	1	3	1	4	1	1	1	1	3	1
ENST00000251203.7	0	2	0	1	0	0	1	0	0	1	0	0	1	0	0	0	0	1	0	0	0	1	0	1	1	0	1	0	0	0	0	0	0	0	0	0	1	3	0	0
NM_002812	0	0	1	0	1	0	1	0	1	0	1	0	1	0	0	0	0	1	2	0	0	1	1	1	2	0	1	1	0	0	1	2	0	1	1	4	1	1	3	1
ENST00000378746.4	0	0	1	1	0	0	1	1	1	1	1	0	1	1	0	1	1	0	0	1	1	0	1	1	0	2	1	0	0	0	1	0	0	1	0	1	1	1	1	0
ENST00000403368.1	0	0	0	0	0	0	0	0	0	1	0	0	0	0	0	0	0	3	0	0	0	0	0	2	0	0	2	0	0	0	0	0	0	1	0	2	0	0	0	0
NM_001127236	1	2	10	10	5	1	7	6	0	8	4	4	8	6	5	3	8	3	5	1	4	7	4	10	4	11	7	8	9	3	5	5	6	13	6	5	7	7	8	4
NM_001129899	1	0	0	0	0	0	1	1	0	0	1	0	1	0	0	2	1	1	0	0	0	0	0	0	0	0	0	0	0	1	1	0	2	1	0	0	1	1	1	1
NM_145266	1	1	5	3	2	1	1	4	0	1	2	0	2	1	0	2	2	1	0	4	3	1	1	5	6	4	1	5	1	0	1	1	2	1	2	4	2	1	3	1
ENST00000332585.6	5	2	10	3	2	6	7	3	8	8	2	3	4	3	1	4	5	3	3	3	8	9	3	9	6	2	6	9	1	4	2	8	6	9	3	3	11	16	10	3
NM_002802	0	1	0	0	0	0	0	0	0	0	0	0	0	1	1	0	0	0	0	0	1	0	0	0	0	0	1	0	2	0	0	0	0	0	1	0	1	0	1	3
NM_002803	0	1	0	2	2	0	1	2	0	2	1	0	1	4	1	1	3	3	1	1	1	1	0	3	1	0	1	1	1	1	1	1	1	1	3	2	2	4	1	0
NM_002804	1	2	5	2	2	1	1	1	1	2	0	2	0	1	1	0	1	1	3	1	1	1	1	1	1	1	1	3	0	0	1	1	1	2	3	2	1	3	1	1
NM_001033714	0	0	0	0	0	0	1	0	1	0	2	0	0	2	2	1	0	1	0	1	0	0	0	2	0	0	1	0	0	0	0	1	3	2	1	0	1	2	1	0
ENST00000373191.3	3	2	1	1	3	1	3	2	2	1	2	1	1	2	3	0	1	1	1	1	0	1	1	6	1	1	2	1	1	1	1	3	1	1	1	1	2	2	7	1
NM_002806	1	1	2	1	1	0	0	2	1	1	1	1	0	0	0	2	0	1	1	1	1	2	1	1	1	0	1	1	0	0	3	0	2	1	2	1	1	1	3	0
NM_002807	3	4	6	4	4	1	7	6	2	4	4	1	2	4	3	6	2	8	1	8	1	7	5	13	5	1	2	8	2	3	2	6	2	5	4	9	6	17	13	2
NM_002808	2	0	7	4	3	3	1	0	2	0	5	0	2	3	0	3	12	9	5	7	1	9	7	24	7	5	5	11	1	3	1	1	0	8	1	14	10	33	13	3
NM_002809	1	1	3	0	1	0	2	1	1	1	1	1	1	1	1	1	2	1	1	3	1	1	1	2	1	1	2	4	1	1	1	1	1	1	1	1	2	9	5	1
ENST00000546323.1	1	0	3	0	0	1	2	1	2	1	0	1	0	1	0	0	1	2	0	1	0	1	2	2	1	1	0	0	0	0	0	0	0	3	1	0	1	3	2	1
NM_145284	0	0	0	0	0	0	0	0	0	0	0	0	0	0	0	0	0	0	0	0	0	0	0	0	0	0	1	0	0	0	0	0	0	0	0	1	0	0	0	0
NM_001127244	1	0	5	1	3	1	1	1	1	1	2	1	2	3	2	1	3	1	3	2	2	2	1	7	2	2	1	4	0	2	1	2	3	2	3	1	4	6	8	1
ENST00000343053.4	0	0	0	0	0	0	0	0	1	1	0	1	1	0	0	3	0	2	1	1	0	0	0	0	0	0	0	0	0	0	1	0	1	0	0	0	1	5	0	0
NM_145282	0	0	0	0	0	0	0	0	0	0	0	0	0	0	3	2	0	0	0	0	0	0	0	0	0	0	0	0	0	0	0	0	0	0	0	0	0	0	0	0
NM_002801	0	0	0	0	0	0	0	0	0	0	0	0	2	0	1	0	0	0	1	1	1	0	0	0	0	2	1	0	0	2	0	0	0	0	0	1	1	2	0	0
ENST00000411948.2	0	0	0	0	0	0	1	0	0	0	0	0	0	0	0	0	0	0	0	0	0	0	0	0	2	4	0	0	0	0	0	0	0	1	0	0	0	0	0	0
NR_033302	1	2	6	8	1	2	4	3	3	5	5	2	2	9	3	5	9	6	10	5	6	8	6	12	4	2	6	12	1	3	1	1	5	9	3	7	5	22	15	2
ENST00000360814.4	0	0	0	0	0	0	0	0	0	0	0	0	0	0	1	0	0	0	0	0	0	0	0	2	1	0	0	0	0	1	0	0	0	0	0	1	0	1	1	0
NM_001033723	6	12	29	21	17	5	12	8	15	24	23	9	16	23	5	15	21	13	11	11	11	14	11	38	9	8	27	27	4	12	5	14	17	21	23	11	32	49	31	17
ENST00000402384.3	1	5	10	2	3	2	1	0	2	5	7	0	3	9	5	1	5	6	4	2	4	5	1	6	2	2	3	6	3	0	2	2	2	10	5	2	11	8	11	1
NM_001127211	2	1	1	1	2	8	0	1	1	2	1	1	1	1	1	2	3	1	1	0	1	1	1	1	0	0	1	1	0	1	2	3	3	1	2	1	1	3	2	1
NM_001127213	0	0	1	0	0	0	0	0	0	0	0	0	0	0	0	0	0	0	0	0	0	0	0	1	0	0	0	0	0	0	0	0	0	0	0	0	0	0	0	0
NM_145207	1	1	3	3	2	0	1	3	1	6	5	1	1	6	2	1	4	3	3	4	1	1	1	2	2	2	5	3	1	1	1	3	8	2	1	2	5	8	3	3
NM_001130867	0	1	1	0	0	3	1	1	0	1	0	1	1	0	0	0	0	1	0	2	0	0	1	1	0	2	1	1	0	0	0	0	1	1	1	0	0	0	0	0
NM_145206	1	5	10	10	6	4	1	1	8	8	1	4	5	10	5	9	13	6	7	1	4	4	8	18	6	9	1	8	0	5	6	5	8	1	14	7	13	1	3	5
NM_001127217	1	0	2	1	2	4	13	5	1	6	10	5	19	7	4	5	3	7	8	5	1	1	9	5	12	6	8	5	4	4	2	7	11	11	4	2	1	1	9	1
NM_001127218	1	1	4	1	3	1	0	1	1	1	2	2	1	1	1	5	1	2	1	1	1	5	1	6	1	3	2	2	0	0	1	2	1	1	2	0	3	11	8	2
NM_001130864	0	1	5	3	1	1	0	1	3	1	1	0	1	2	1	1	4	1	2	0	3	2	2	8	0	1	3	4	0	1	1	0	2	1	2	2	5	6	5	3
NM_145201	0	0	0	0	0	0	0	0	0	0	0	0	0	1	0	0	0	0	0	0	0	0	0	0	0	0	0	0	0	0	0	0	0	0	0	0	0	0	0	0
ENST00000491614.1	0	0	1	0	0	0	0	0	0	0	0	0	0	0	0	0	0	0	0	0	0	0	0	0	1	0	0	0	0	0	0	0	0	0	0	0	0	0	0	0
ENST00000433866.2	2	0	0	1	0	0	1	1	0	0	0	1	0	1	0	0	0	1	2	2	0	0	0	1	1	0	0	1	0	0	1	0	0	0	1	2	1	2	1	0
ENST00000217315.5	0	0	0	0	0	0	0	0	0	0	0	0	0	0	0	2	0	0	1	0	0	0	1	0	0	2	0	2	0	0	0	0	0	0	0	0	0	2	0	0
ENST00000239852.6	1	0	0	0	0	0	0	0	0	0	0	0	0	0	1	0	0	0	0	0	0	0	0	1	1	0	2	0	0	0	0	0	0	0	0	0	0	0	2	0
ENST00000247226.7	0	0	0	0	0	0	0	0	0	0	0	0	0	0	0	0	0	0	0	0	0	0	1	0	0	0	0	0	0	0	0	0	0	1	0	0	0	1	0	0
NM_001142854	0	0	0	1	0	0	0	0	0	0	0	0	0	0	0	0	0	0	0	0	0	1	0	0	0	0	0	0	0	0	0	0	0	0	1	0	0	0	0	0
ENST00000376441.1	0	0	1	0	0	1	0	0	0	1	0	0	0	1	0	0	4	0	1	1	0	0	1	0	0	0	0	0	0	1	1	0	0	0	1	0	0	2	1	0
ENST00000577662.1	0	1	2	0	3	0	0	0	2	1	0	0	1	0	2	1	0	0	0	1	0	0	2	1	1	1	1	0	0	0	1	3	1	2	0	0	4	5	3	0
ENST00000367669.3	2	1	7	6	2	1	7	1	3	2	4	1	1	3	1	1	1	1	3	3	2	4	2	7	5	6	3	2	4	3	3	5	5	7	6	1	6	5	4	1
NM_001127222	1	0	0	0	0	0	0	1	0	0	0	0	0	0	0	0	0	0	0	0	0	0	0	0	0	0	0	1	0	0	0	0	0	1	0	0	0	0	1	0
ENST00000541394.1	1	1	2	2	2	0	4	2	1	5	1	0	4	2	1	2	2	0	1	1	1	1	1	5	1	0	0	3	1	1	0	1	5	3	2	1	1	4	5	1
NM_001129884	2	1	3	2	3	1	2	0	2	0	2	0	1	3	5	1	4	3	6	2	4	0	5	4	0	1	1	3	1	0	2	0	2	4	6	3	4	10	5	1
TCONS_00014160	0	0	0	0	0	0	0	0	1	0	0	0	0	0	0	0	0	0	0	0	0	0	0	0	0	0	0	0	0	0	0	0	0	0	0	0	0	0	0	0
NM_001127223	0	0	0	0	0	0	0	0	0	0	0	0	0	0	0	0	0	0	0	0	0	0	0	0	0	0	0	0	0	0	1	0	0	0	0	0	1	0	1	0
ENST00000265293.4	0	0	0	0	0	0	0	0	0	0	0	0	1	0	0	0	0	0	0	0	0	0	0	1	1	0	0	0	0	0	0	0	0	0	0	0	1	0	0	1
ENST00000561189.1	0	0	1	1	1	0	1	0	1	1	0	2	0	1	0	0	0	0	1	0	0	0	1	0	0	2	1	2	0	1	0	1	0	0	1	1	1	2	0	2
NM_145214	1	1	2	2	4	1	1	2	1	1	1	1	1	2	1	2	1	2	2	0	3	1	1	1	3	0	1	1	2	3	1	2	0	1	0	1	1	3	1	0
ENST00000275053.4	0	1	1	0	2	2	1	0	2	1	0	0	0	0	0	1	1	0	1	0	0	0	0	1	0	0	0	1	1	0	0	0	2	1	2	0	1	1	1	0
NM_145212	2	2	3	2	3	1	5	2	2	2	2	1	2	1	1	1	3	3	3	2	4	2	1	8	4	5	2	4	1	1	3	1	2	2	2	1	1	6	2	1
NM_001190482	3	1	5	1	2	0	4	1	1	1	10	1	1	1	11	2	1	1	1	1	1	1	1	3	1	1	1	2	1	2	1	1	3	2	2	1	1	2	1	1
ENST00000448282.1	1	1	10	3	2	1	2	1	2	3	2	1	3	2	0	1	4	3	7	1	0	2	2	2	1	2	4	2	0	0	2	2	5	5	3	0	4	11	3	1
ENST00000381655.2	1	0	1	0	1	0	1	1	0	1	1	0	0	1	2	1	1	1	1	0	0	0	1	1	1	0	1	0	0	0	0	1	1	1	1	0	1	1	1	0
ENST00000399583.3	2	3	4	1	2	0	1	3	1	0	0	0	2	1	1	0	3	2	0	1	1	2	0	5	2	0	1	0	0	0	0	1	0	2	1	0	2	6	4	0
NM_001104595	0	4	1	2	1	2	1	1	1	2	2	0	1	3	0	0	1	1	1	2	3	1	1	3	0	2	2	1	2	1	1	1	1	2	1	1	2	3	3	2
NM_145231	0	0	0	0	0	0	1	0	0	0	0	0	0	0	0	0	0	0	0	0	0	0	0	0	1	0	0	0	0	0	0	0	0	0	1	0	0	0	0	0
NM_001032410	0	1	0	2	0	2	2	0	0	2	1	0	1	1	0	0	1	1	1	1	2	2	0	1	1	1	1	1	1	1	0	0	1	2	1	1	0	1	1	0
ENST00000529687.1	1	2	5	3	6	0	7	3	3	3	4	4	4	3	1	3	9	3	7	3	1	4	1	7	5	6	8	4	2	1	2	3	2	5	5	3	3	10	6	2
NM_001130847	1	3	3	2	1	0	1	1	0	3	2	0	1	1	0	1	2	0	1	0	1	1	0	3	0	0	2	3	0	0	0	0	3	1	1	1	1	5	6	0
ENST00000356698.4	0	0	0	0	1	0	2	0	1	2	4	0	0	0	0	2	1	0	1	0	0	1	0	0	0	1	0	0	1	0	1	0	1	1	0	0	1	3	1	1
ENST00000381895.5	0	0	1	0	1	1	0	0	0	0	0	1	0	0	0	0	0	0	0	0	0	0	0	1	0	0	0	0	0	0	0	0	0	1	0	0	1	1	0	0
NM_001130841	1	1	1	3	1	0	1	1	1	1	1	1	1	2	1	1	1	1	1	1	1	1	2	1	1	0	2	1	1	0	0	2	1	1	1	1	1	1	2	0
TCONS_l2_00024809	0	0	0	0	1	0	0	0	0	0	0	0	0	0	0	0	0	0	0	0	0	0	1	0	0	0	0	0	0	0	0	0	0	0	0	0	0	0	0	0
TCONS_l2_00000839	0	2	1	1	1	0	1	1	1	2	2	0	0	1	0	1	1	1	2	2	0	0	1	3	1	1	2	2	2	0	1	1	3	1	3	0	1	3	2	0
ENST00000570202.1	0	0	0	0	0	1	0	0	0	0	0	0	0	1	0	0	0	0	0	0	0	0	0	1	0	0	0	0	0	0	0	0	0	0	0	0	0	0	0	0
TCONS_00003480	0	1	0	0	0	0	0	1	0	0	0	0	0	0	0	0	0	0	0	0	0	0	0	0	0	0	0	0	0	0	0	0	3	0	0	0	0	1	0	0
ENST00000506928.1	1	1	1	0	2	1	1	1	2	1	4	1	0	2	0	1	2	1	4	1	1	1	4	2	0	4	2	1	1	0	0	1	1	0	1	3	2	1	4	1
ENST00000309041.7	1	1	5	2	1	1	4	2	1	3	2	1	1	2	1	3	3	1	5	4	0	0	2	3	1	1	3	2	0	0	0	1	1	3	4	1	2	4	3	1
NM_145243	1	1	1	1	1	1	1	0	2	3	2	1	1	2	1	1	1	1	1	0	2	1	1	2	1	2	1	3	2	1	3	1	2	1	1	2	1	1	2	1
NM_001130849	0	1	4	3	1	1	1	0	1	3	1	1	1	3	1	1	4	0	2	5	1	3	1	2	2	4	1	1	1	0	3	3	2	1	2	1	1	1	2	3
NM_133259	2	5	14	4	4	5	7	6	3	3	6	9	5	5	4	12	9	14	2	4	4	10	5	20	7	4	3	7	1	6	2	1	8	9	9	11	10	19	16	5
NM_001127202	4	3	3	1	2	4	5	1	2	2	3	4	1	5	3	2	5	6	5	3	6	6	4	11	5	6	3	7	4	2	2	1	2	8	1	6	8	13	2	1
ENST00000369574.1	0	1	10	2	2	1	1	1	2	2	1	1	3	2	0	2	4	2	10	1	0	4	2	3	0	3	3	3	0	0	2	2	3	6	3	0	6	9	2	1
NM_001127204	0	0	0	0	0	0	0	0	0	0	0	0	0	1	0	0	0	0	0	0	0	0	0	1	1	0	0	0	0	0	0	0	0	0	0	0	0	0	0	0
NM_001127203	2	2	1	0	0	3	1	0	1	1	3	0	0	2	1	1	2	3	5	2	2	3	1	2	3	3	2	6	2	1	2	1	1	1	0	2	3	5	0	1
NM_001130858	0	0	0	0	0	0	0	0	0	0	0	0	0	0	0	0	0	0	0	0	0	1	0	0	0	0	0	0	0	0	0	0	0	0	0	0	0	1	0	0
NM_001127208	3	1	1	1	7	1	1	2	2	3	1	0	1	3	1	1	1	3	1	1	6	4	1	1	1	9	2	1	1	5	0	1	2	2	1	6	1	1	3	1
NM_145236	1	0	3	3	1	1	2	1	0	2	2	0	0	0	1	1	2	3	1	1	1	0	0	5	0	1	0	0	0	2	0	0	0	4	1	2	0	2	0	1
NM_133261	0	0	1	0	0	0	0	0	0	0	1	0	0	0	1	0	0	1	0	0	0	0	0	0	1	0	0	1	0	0	0	0	0	1	0	1	0	0	0	0
NM_001104587	0	0	0	0	0	0	0	0	0	0	0	0	0	0	0	0	0	0	0	0	0	0	0	0	0	0	1	0	0	0	0	0	0	0	0	0	0	0	0	0
NM_145235	0	1	1	0	0	0	0	1	0	0	0	0	0	0	1	0	0	0	0	0	0	0	0	0	0	0	0	0	0	0	0	0	0	1	0	0	0	0	0	0
NM_133263	1	2	2	1	1	1	3	1	1	3	1	0	0	1	1	1	0	1	2	0	0	1	0	3	1	1	2	1	1	2	1	0	0	1	1	1	2	7	1	0
ENST00000375759.3	1	1	1	2	1	0	1	0	1	0	0	1	0	0	1	2	1	1	1	0	0	0	1	1	1	0	0	0	1	0	1	0	1	0	0	1	1	3	1	0
NM_133264	0	1	0	0	0	0	0	0	0	0	2	0	0	1	0	0	1	0	0	1	0	0	0	0	0	0	0	1	0	0	1	0	0	2	0	1	1	1	0	0
ENST00000366578.4	3	5	13	3	3	3	5	1	2	1	3	2	2	1	1	7	5	6	4	2	10	8	8	19	3	3	2	6	1	4	3	4	1	5	4	1	11	22	16	4
NM_001142800	0	0	0	0	0	0	1	3	0	1	0	0	0	0	0	0	0	0	2	0	0	0	0	1	0	0	0	0	0	0	0	0	0	0	0	0	0	0	0	1
ENST00000435042.1	0	0	0	0	0	0	0	1	0	0	0	0	0	0	0	0	0	0	0	0	0	0	0	0	0	0	0	0	0	0	0	0	0	0	0	0	0	0	0	0
ENST00000304758.1	0	0	1	0	1	0	0	0	0	3	0	0	0	0	0	1	0	0	1	0	0	1	0	0	0	0	0	2	0	1	0	2	1	1	0	2	3	5	0	1
NM_001130823	96	54	77	126	157	48	118	90	126	44	149	94	160	181	56	81	138	146	102	134	199	181	272	128	198	62	180	161	154	161	130	179	237	136	184	115	251	134	206	87
TCONS_00028768	0	0	0	0	0	0	0	0	0	0	0	0	0	0	0	0	0	0	0	0	0	0	0	0	0	0	0	0	0	0	0	0	0	0	0	0	0	1	0	0
NM_001130821	0	1	0	0	0	0	0	0	0	0	0	0	0	0	0	1	0	0	0	1	0	0	0	0	0	0	0	0	0	0	0	0	1	0	0	0	0	0	1	1
NM_001214909	0	0	3	1	0	0	1	0	0	0	2	0	0	0	0	0	1	2	1	0	0	1	2	4	1	0	1	1	0	0	0	1	2	0	2	0	1	4	2	0
ENST00000439279.1	0	0	0	0	0	0	0	0	0	0	0	0	0	0	1	0	1	0	0	0	0	0	0	0	0	0	0	0	0	0	0	0	0	0	0	0	0	0	1	0
ENST00000357033.4	0	0	1	1	0	0	0	1	1	1	0	0	0	0	0	0	0	0	0	0	0	0	0	0	0	0	1	0	0	0	0	0	0	0	0	0	0	2	1	1
ENST00000482829.1	5	4	8	2	5	1	4	4	5	3	6	2	3	3	2	2	1	4	8	2	3	2	6	4	2	2	4	6	1	3	2	4	3	5	8	3	8	6	5	2
ENST00000347140.3	2	1	2	2	2	0	1	0	1	1	3	0	1	0	0	0	0	3	1	1	1	1	0	4	0	0	0	0	0	1	1	0	3	1	0	0	0	1	1	0
ENST00000369681.3	1	1	1	1	1	0	2	1	1	4	2	1	1	1	2	1	2	1	2	2	1	2	1	2	1	1	2	1	1	0	1	1	1	1	3	1	1	3	2	0
ENST00000502837.2	0	0	1	0	0	0	0	0	0	0	0	0	0	0	0	0	0	0	0	0	0	0	0	0	0	0	0	0	0	0	0	0	0	0	0	0	0	0	1	0
ENST00000523197.1	0	0	0	0	0	0	0	0	0	0	0	0	0	0	0	0	0	0	0	0	0	0	0	0	0	0	0	0	0	1	0	0	0	0	0	0	0	0	0	0
ENST00000307745.7	1	0	0	0	0	0	0	0	0	0	0	0	0	0	0	0	0	0	0	0	0	0	0	0	0	0	0	0	0	0	0	0	0	0	0	0	0	0	0	0
ENST00000497125.1	1	1	0	2	4	2	2	1	3	1	1	3	3	3	1	2	1	3	1	1	2	1	1	4	0	1	3	1	1	2	1	2	2	3	3	8	2	5	3	0
NM_001130834	1	2	2	1	2	3	1	1	4	2	1	0	2	2	1	1	1	1	2	1	1	4	5	1	4	1	3	4	5	0	1	1	3	1	1	1	1	3	3	2
ENST00000375733.2	0	0	2	1	0	0	0	0	0	0	0	0	0	0	0	1	0	1	0	0	0	0	4	2	0	0	1	1	0	0	0	2	0	1	0	0	0	0	2	1
ENST00000303904.3	0	0	0	0	1	0	0	0	0	0	0	0	0	0	0	0	1	0	0	1	0	0	0	0	2	0	0	1	0	0	0	0	0	0	1	1	0	2	0	0
NM_001142807	0	1	1	0	0	0	0	0	0	0	0	0	0	0	1	0	0	2	0	0	0	1	1	0	0	1	1	0	0	0	0	1	0	0	1	0	1	1	0	0
ENST00000361905.4	0	0	1	2	0	0	0	1	0	1	0	0	1	1	0	1	0	1	0	0	0	0	0	0	0	0	2	0	0	1	0	1	0	0	0	3	0	1	0	0
ENST00000446982.2	1	0	0	1	0	0	2	6	1	0	2	0	1	0	0	0	1	0	0	0	0	1	0	0	1	0	0	0	2	1	1	0	0	1	0	0	0	1	0	2
ENST00000367033.3	1	3	1	5	1	5	1	2	8	5	1	5	0	5	2	3	1	2	1	2	1	2	1	3	2	2	2	4	1	5	2	3	2	7	10	2	1	15	1	2
ENST00000493021.1	1	0	1	0	0	1	0	0	0	0	0	0	0	0	1	0	1	0	0	1	0	0	0	0	0	1	1	1	0	0	0	0	0	0	0	0	0	0	0	0
NR_023915	2	1	4	6	4	1	2	2	1	5	2	54	6	5	2	1	2	5	1	2	2	3	89	6	6	3	2	1	142	4	52	116	3	1	4	1	2	4	6	2
ENST00000356708.7	2	3	11	5	1	2	2	2	3	4	3	1	5	2	2	8	9	6	1	6	4	9	2	13	6	2	4	12	1	1	2	9	1	5	2	9	6	21	12	2
NM_001104554	1	1	1	3	0	0	0	1	1	0	1	0	0	1	3	4	0	2	2	1	0	1	1	3	2	1	1	3	2	1	1	0	3	5	1	3	1	1	1	1
ENST00000318190.7	1	0	1	0	0	0	0	0	0	0	0	0	0	0	1	0	0	0	0	0	1	1	0	1	1	0	0	0	0	0	0	0	0	1	0	0	0	1	0	0
ENST00000549456.1	0	0	0	0	0	0	0	0	0	0	0	0	0	0	1	0	0	0	2	0	0	0	0	0	0	0	0	0	0	0	0	1	0	0	0	0	0	0	0	0
ENST00000334011.5	0	0	1	1	2	2	1	1	3	0	4	0	1	1	1	0	2	0	2	1	1	0	0	2	2	0	2	0	1	0	0	2	1	0	2	3	2	2	1	1
NM_001129819	1	2	3	2	1	1	2	0	3	1	1	0	0	1	3	1	2	1	2	1	2	1	1	4	1	1	0	1	0	1	1	0	0	4	1	2	1	6	3	1
ENST00000366565.1	2	0	0	3	1	3	2	4	0	0	3	2	8	11	2	5	1	0	1	3	0	2	0	2	2	1	2	1	0	1	0	1	0	3	0	1	1	2	2	1
ENST00000245787.4	1	2	6	1	1	2	2	1	2	1	4	1	2	2	0	1	1	1	1	4	3	5	0	12	1	0	3	1	1	3	1	2	1	3	4	3	0	5	3	1
ENST00000019103.5	0	0	0	0	0	0	0	0	0	1	0	0	0	0	1	0	1	0	0	0	0	0	1	0	1	1	0	0	0	0	0	1	0	0	0	0	0	0	0	0
ENST00000460265.1	1	5	1	2	5	1	5	1	3	4	1	2	1	3	1	2	4	2	2	1	2	3	0	14	4	6	6	2	2	2	0	1	2	2	1	5	4	4	3	6
NM_001104546	0	0	0	0	1	0	0	0	0	1	0	0	0	0	0	0	1	1	0	0	1	1	0	0	1	0	0	0	0	0	0	1	0	0	0	0	1	0	1	0
TCONS_00017701	3	4	4	4	4	8	8	18	0	1	2	7	1	3	6	2	0	2	3	4	3	2	1	4	1	8	2	3	1	5	2	1	2	7	2	5	3	1	3	0
NM_001030055	5	1	4	2	3	2	7	5	5	2	12	11	6	8	3	6	5	6	5	3	3	3	2	10	5	2	6	7	2	5	1	8	6	7	8	6	8	14	11	3
NM_001082972	0	0	0	0	0	0	1	1	0	0	0	0	0	0	0	0	0	1	0	0	0	0	0	0	0	0	0	1	0	0	0	0	0	0	0	0	0	1	0	0
ENST00000497134.1	0	0	0	0	0	0	1	0	0	0	3	0	0	0	1	0	0	2	0	0	0	0	0	2	0	0	0	0	0	0	0	0	0	0	1	0	0	1	0	0
NM_001030059	0	0	0	1	1	1	6	0	0	0	1	0	0	1	2	0	0	0	5	1	0	0	1	0	6	1	1	0	0	0	0	0	0	1	2	1	1	1	2	1
TCONS_00005715	0	0	0	0	0	0	0	0	0	0	0	0	0	0	0	0	0	0	0	0	0	0	0	0	0	1	0	0	0	0	0	0	0	0	0	0	0	0	0	0
ENST00000512931.1	0	0	2	0	0	0	2	2	1	1	2	1	0	2	0	0	1	1	3	0	1	0	1	0	0	0	0	0	0	1	0	1	2	1	1	0	1	2	2	1
NM_001082968	1	1	4	1	1	1	5	3	1	2	4	0	1	1	1	2	1	3	2	1	1	2	3	9	2	1	2	2	1	1	2	3	1	1	1	2	2	7	5	0
ENST00000357641.6	0	0	0	0	0	0	0	0	0	0	0	0	0	0	0	0	0	0	0	0	1	0	0	0	0	0	0	0	0	0	0	0	0	0	0	0	0	0	0	0
ENST00000317025.7	1	0	2	1	1	1	1	2	1	1	1	2	1	4	0	1	2	1	3	1	1	3	2	7	1	2	6	3	1	0	1	1	2	1	3	1	2	11	6	0
ENST00000319688.5	6	1	2	4	2	2	3	2	2	4	2	2	9	3	1	2	3	11	7	4	2	4	3	3	2	1	5	5	3	1	1	2	4	5	4	2	5	34	5	1
NM_001128833	1	6	6	12	4	1	5	5	6	9	4	3	3	4	2	7	11	5	2	11	8	6	7	18	5	6	7	4	3	4	5	3	4	7	3	9	4	22	16	7
NM_001127500	0	1	0	0	0	0	0	1	1	1	0	1	2	0	1	0	3	0	0	1	0	0	0	3	0	1	0	1	1	0	0	1	1	0	1	1	1	1	0	0
NM_001128834	0	0	2	0	0	0	0	0	0	0	0	0	0	0	0	0	0	0	0	0	0	1	0	0	0	0	1	0	0	1	0	0	0	0	1	0	0	0	2	0
NM_001030060	0	0	0	1	0	0	0	0	0	0	0	0	0	1	0	0	0	0	0	0	0	0	0	0	0	0	0	0	0	0	0	0	0	0	0	0	0	0	0	0
ENST00000314471.6	0	0	0	0	0	0	0	0	0	0	0	1	0	0	0	0	1	1	0	0	0	0	0	0	0	0	0	0	0	1	0	0	0	0	0	0	0	0	0	0
ENST00000334049.6	0	0	1	0	0	0	0	0	0	0	0	0	0	0	0	0	0	0	0	1	0	0	0	0	0	0	0	0	0	0	0	0	0	1	0	0	1	1	2	0
ENST00000260983.2	2	2	3	4	7	1	2	4	3	1	1	3	7	9	2	4	6	4	3	2	1	4	1	5	1	4	3	2	2	1	1	2	3	4	8	4	5	6	5	1
ENST00000263733.4	0	0	2	4	0	0	3	0	1	1	1	0	2	1	2	2	3	5	8	2	2	1	0	7	1	1	2	5	0	1	1	1	1	4	0	2	2	3	5	0
ENST00000573584.1	1	1	1	0	0	1	1	1	0	1	0	0	0	1	0	0	1	0	3	0	0	1	0	1	0	0	1	1	1	1	0	2	1	1	1	2	1	1	3	0
TCONS_l2_00010364	0	0	0	0	0	0	0	0	0	0	0	0	0	0	1	0	0	0	0	1	0	0	0	0	0	0	0	0	0	0	0	0	0	0	0	0	0	0	0	1
ENST00000331397.4	0	1	1	0	0	4	0	0	0	4	0	4	0	1	0	1	2	8	1	0	0	1	6	2	6	1	1	1	7	3	0	0	0	0	0	6	1	0	0	1
ENST00000349456.4	0	0	0	0	0	1	0	0	0	0	0	0	0	1	1	0	0	1	1	0	0	1	0	1	0	0	0	2	0	0	0	0	0	0	0	0	1	0	0	0
NM_024295	1	1	1	2	1	0	1	1	0	1	0	0	0	0	0	1	0	1	1	0	0	1	1	1	1	1	2	1	1	1	1	1	1	1	1	2	2	2	1	1
ENST00000500179.1	1	0	0	1	1	0	1	0	0	1	0	0	0	0	2	0	0	0	0	0	0	0	1	0	0	0	0	0	0	0	0	0	1	0	0	1	0	0	0	0
NM_024298	0	0	1	0	0	0	0	0	0	0	0	0	0	0	0	0	0	0	0	0	0	0	0	0	0	0	0	0	0	0	1	0	0	0	0	0	0	0	1	0
NM_024297	3	0	2	0	1	0	2	0	0	2	1	0	2	1	4	1	0	2	1	2	0	1	3	5	3	2	0	1	0	1	1	0	1	1	2	0	4	1	3	0
NM_024292	1	2	2	1	2	2	3	0	0	1	3	0	0	0	1	1	3	1	0	2	1	1	2	2	1	2	1	4	0	1	0	3	1	3	2	3	1	6	5	1
ENST00000436636.2	1	1	2	1	1	1	1	1	1	2	2	1	4	1	1	2	1	1	3	1	2	1	1	2	2	1	2	1	1	1	2	1	2	1	1	1	1	3	2	1
NM_024294	1	1	1	2	4	2	1	1	1	1	2	3	1	8	1	2	2	4	1	1	2	1	2	6	6	2	9	3	1	1	6	2	2	3	1	1	4	8	2	1
NM_024293	0	1	0	1	0	0	0	0	0	0	0	0	1	1	0	2	0	0	0	0	0	1	0	1	1	0	1	1	0	0	0	0	0	0	0	1	0	3	2	0
NM_024299	2	2	4	6	1	1	1	1	3	2	1	1	1	3	1	2	1	7	1	3	1	1	1	15	2	4	2	4	0	1	1	0	2	4	1	11	3	3	3	0
ENST00000287713.6	0	0	0	0	1	0	1	0	0	0	0	0	0	0	0	0	0	0	0	0	0	0	1	0	0	0	0	1	0	0	0	0	0	0	0	0	0	1	0	0
ENST00000303400.4	0	3	0	0	0	0	1	1	1	0	0	1	0	0	2	0	0	0	0	0	1	0	2	0	0	3	0	0	1	0	0	0	0	0	0	1	0	2	0	1
ENST00000578121.1	0	0	0	0	0	0	0	0	0	0	0	0	0	0	0	0	0	0	0	0	0	0	0	0	0	0	0	0	0	0	0	0	0	1	0	0	0	1	0	0
TCONS_00005714	0	0	0	0	0	0	0	0	0	0	0	0	0	0	0	0	0	0	0	0	0	0	0	0	0	1	0	0	0	0	0	0	0	0	0	0	0	0	0	0
ENST00000273980.4	1	1	1	1	2	0	1	3	1	1	1	1	3	2	1	3	3	1	2	3	1	1	1	2	1	1	3	4	1	1	2	1	1	1	2	1	1	1	1	2
ENST00000396355.1	0	0	0	0	0	0	0	0	0	0	0	0	0	0	0	0	1	0	0	0	0	0	0	1	0	0	0	0	0	0	0	0	0	0	0	0	0	0	1	0
ENST00000369697.1	0	0	0	0	1	0	0	0	0	0	0	0	0	0	0	0	0	0	0	0	0	0	0	0	0	0	0	0	0	0	0	0	0	0	0	0	0	0	0	0
ENST00000178638.3	0	0	1	0	0	0	0	0	0	0	0	0	0	0	0	0	2	0	0	0	0	1	0	0	0	2	0	1	0	1	0	0	1	0	0	0	0	0	0	0
NM_000299	0	0	0	0	0	0	0	1	0	1	0	0	0	0	1	0	0	0	0	0	0	0	0	0	0	0	0	0	0	0	0	0	0	0	0	0	0	3	0	1
NM_000297	1	3	1	1	1	1	1	1	1	2	5	2	1	6	1	1	2	3	3	1	1	1	2	3	1	1	1	2	2	1	2	3	1	1	2	1	1	1	1	3
ENST00000434457.2	2	5	6	5	6	3	6	5	4	6	8	4	5	8	0	2	4	7	8	5	5	2	5	12	4	5	11	9	7	3	3	3	5	7	6	4	11	12	10	4
NM_012281	1	0	0	0	0	0	0	0	0	0	0	0	0	0	1	0	0	0	0	0	0	0	0	1	0	0	0	0	0	0	1	0	0	0	0	0	0	0	0	0
ENST00000229243.2	0	0	0	0	0	0	0	0	0	0	0	0	0	0	0	0	0	0	0	0	0	0	0	0	0	0	0	0	0	0	0	0	0	0	0	0	1	0	0	0
NM_012280	0	1	1	0	0	0	0	0	0	0	0	0	0	0	0	1	0	0	0	1	0	1	2	1	0	0	0	2	0	0	0	0	0	0	0	0	0	0	0	0
ENST00000394292.1	2	0	0	0	0	0	1	0	0	0	2	0	0	0	1	1	1	0	0	0	0	1	0	1	0	0	0	0	3	0	0	0	0	0	0	0	0	3	0	0
ENST00000535378.1	0	1	1	0	0	0	0	0	0	0	0	0	0	0	1	0	0	0	0	1	1	0	0	0	0	0	0	0	0	0	0	0	1	0	0	0	1	0	0	0
NM_012278	1	1	2	1	1	0	1	2	1	1	1	1	1	2	2	1	4	1	2	1	1	3	1	3	3	2	1	1	1	1	1	1	0	0	2	6	4	5	2	1
ENST00000250495.5	0	0	0	1	0	0	0	0	0	0	0	0	0	0	0	0	0	0	0	0	0	0	0	0	0	0	0	0	0	0	0	0	0	0	0	1	0	0	0	0
NM_012279	0	2	2	2	3	1	3	1	1	3	1	0	2	1	1	1	2	4	1	3	1	1	1	3	1	2	3	2	2	1	3	0	0	3	3	0	2	4	1	1
ENST00000341885.5	1	0	0	0	0	0	1	0	0	0	0	0	0	0	0	0	0	0	0	0	0	0	0	0	0	0	0	0	0	0	0	0	0	0	0	0	0	0	0	0
NM_000288	0	1	2	1	2	1	5	0	1	2	0	1	0	1	0	2	1	1	1	1	0	0	5	5	2	8	5	1	0	0	1	2	5	4	4	1	3	1	1	0
NM_000287	1	1	1	1	1	0	1	1	1	1	1	0	1	2	2	1	2	3	1	0	1	2	2	5	1	1	2	3	1	0	1	1	0	1	1	4	1	6	4	0
ENST00000310189.3	27	12	42	42	16	37	48	52	17	11	23	28	30	32	15	35	25	37	14	24	17	39	17	48	33	47	54	17	18	30	41	20	27	41	27	27	26	34	24	5
NM_012272	0	0	0	0	0	0	0	0	1	0	0	0	1	0	0	0	0	0	1	0	0	0	0	0	0	0	0	0	0	0	1	0	0	0	0	1	0	0	0	0
ENST00000231198.7	0	0	0	1	0	0	0	0	0	0	0	0	0	0	0	0	0	0	0	0	0	0	0	0	1	0	0	0	0	1	0	0	0	0	0	0	0	1	0	0
ENST00000344768.5	0	1	0	1	1	0	2	0	1	0	0	0	0	1	0	0	1	1	1	0	0	0	0	1	0	2	1	1	0	0	0	1	1	2	0	1	0	1	0	0
ENST00000375018.1	0	0	0	0	0	0	0	0	0	0	0	0	0	0	0	0	0	1	0	0	0	1	0	0	0	0	0	1	0	0	0	0	0	0	0	0	0	0	0	0
ENST00000445280.1	0	0	0	0	0	0	0	0	0	1	0	0	0	0	2	0	0	0	1	0	0	0	0	0	0	0	1	0	0	0	0	0	0	0	0	0	0	1	0	0
NM_012267	0	1	0	0	1	0	1	0	1	0	1	0	1	0	0	1	1	1	1	0	1	1	1	1	0	0	1	1	0	0	0	2	0	0	0	0	1	6	3	1
NM_012268	0	4	10	3	1	2	3	0	0	3	6	1	2	4	0	6	5	5	7	4	3	4	2	15	4	3	3	9	0	1	1	3	4	6	2	4	9	36	10	2
ENST00000357401.3	0	0	0	0	0	1	0	0	0	0	0	0	0	0	0	0	0	0	0	0	0	0	0	0	0	0	0	0	0	0	0	0	0	0	0	0	0	1	0	0
NM_000294	1	1	1	1	1	1	0	1	1	1	0	1	0	1	1	1	0	2	1	1	0	1	0	2	0	0	1	0	0	0	0	0	0	0	1	0	1	4	0	0
NM_000293	0	5	5	2	4	1	3	0	1	2	2	1	0	3	0	2	4	5	2	3	0	5	5	6	1	2	6	2	1	1	2	3	2	0	4	1	1	6	6	2
NM_000292	1	3	2	1	1	1	2	2	2	1	1	1	0	2	1	1	1	1	1	1	1	1	1	1	1	1	1	1	1	0	1	2	1	1	0	2	1	1	1	2
NM_000291	4	4	5	6	3	1	2	2	3	1	3	5	4	4	2	1	7	13	4	7	5	3	1	24	7	1	6	3	0	2	1	3	1	5	2	9	5	12	12	4
ENST00000394688.3	0	0	0	0	0	0	0	0	0	0	0	0	0	0	0	0	0	0	0	1	0	0	0	0	0	0	0	0	0	0	0	0	0	0	0	1	0	1	0	0
ENST00000578646.1	1	1	2	5	1	0	1	0	1	1	3	2	2	3	2	5	1	1	2	1	1	1	2	2	1	1	1	3	3	3	0	2	2	3	2	1	1	7	7	2
NM_000290	1	1	6	1	1	1	1	1	1	2	2	0	1	1	1	2	2	2	1	2	4	2	3	5	5	0	2	1	0	1	1	3	0	3	1	1	2	5	4	0
ENST00000369577.3	1	2	2	1	1	3	1	9	1	2	1	1	1	18	4	6	1	4	3	1	1	13	1	3	9	6	7	1	1	8	1	6	2	2	2	8	1	1	1	1
ENST00000464848.1	1	1	0	0	0	0	0	1	0	0	0	1	1	1	0	0	1	0	1	0	1	0	0	2	0	0	1	0	1	0	1	1	0	1	0	0	1	0	1	1
ENST00000294489.6	0	0	0	0	1	0	0	0	0	1	1	0	1	3	1	0	0	1	1	0	0	0	0	0	0	0	0	2	0	0	0	0	0	2	0	0	0	0	0	0
ENST00000379834.2	1	0	2	0	0	0	0	0	2	0	1	0	0	0	0	1	0	2	1	0	1	1	1	1	0	0	1	2	0	0	0	1	1	0	1	1	0	1	1	0
ENST00000438796.2	2	3	3	2	1	1	2	4	1	1	3	1	1	1	0	2	3	1	1	1	1	1	1	2	3	2	1	2	1	1	1	1	2	5	2	3	3	4	1	0
ENST00000381669.3	0	0	0	0	0	0	0	0	0	0	0	0	0	0	0	0	0	0	0	0	0	0	0	0	0	0	0	0	0	0	0	1	0	0	0	0	0	0	0	0
ENST00000403821.2	4	3	4	3	2	1	2	1	1	1	3	1	1	2	1	0	2	8	1	1	2	1	1	10	0	0	1	1	0	4	3	1	3	3	1	1	0	6	5	0
ENST00000504145.1	0	6	16	6	4	6	7	4	6	10	6	1	1	8	1	3	6	1	8	1	8	5	2	8	0	1	4	9	1	1	1	3	12	8	5	3	8	22	15	10
ENST00000380573.3	0	0	0	0	1	0	0	0	0	0	0	0	0	0	0	0	0	0	0	0	0	0	0	0	0	0	0	0	0	0	0	0	0	0	0	0	0	0	0	0
NM_206900	0	0	0	0	0	0	0	0	0	1	0	0	1	2	2	0	1	0	1	0	1	0	0	0	0	1	1	1	0	0	0	1	1	0	0	0	0	2	1	1
ENST00000380320.4	0	0	0	0	0	0	0	0	0	0	0	0	0	0	0	0	0	0	0	1	0	0	0	0	0	0	0	0	0	0	0	0	0	0	0	0	0	0	0	0
ENST00000396475.2	1	1	6	1	2	1	1	1	2	4	6	0	1	1	2	5	1	3	4	1	1	4	1	3	1	1	3	5	1	2	1	1	2	1	4	1	0	7	2	1
ENST00000541309.1	0	1	0	0	0	0	2	1	0	0	4	0	0	0	0	2	0	1	0	1	0	0	1	2	0	0	0	1	2	0	0	0	0	1	1	2	1	5	0	0
ENST00000287859.6	1	2	1	2	2	1	1	0	5	6	4	1	1	4	1	2	3	2	3	1	2	2	4	3	1	4	1	1	1	0	2	1	3	3	2	0	2	7	3	1
NM_206907	0	1	5	2	2	0	2	2	4	2	2	0	0	1	0	1	5	2	1	1	4	1	0	4	3	2	4	2	0	0	0	0	2	3	3	2	2	7	4	0
NM_206909	6	9	15	1	7	4	13	4	12	6	13	8	9	32	3	11	9	8	12	4	4	13	5	18	6	5	19	10	10	5	5	9	6	13	13	6	13	14	9	1
ENST00000298705.1	0	0	0	0	0	0	0	1	0	0	0	0	0	0	0	0	0	0	0	0	0	0	0	0	0	0	0	0	0	0	0	0	0	0	0	0	0	0	1	0
TCONS_l2_00023635	0	0	0	0	0	0	0	0	0	0	0	0	1	0	0	0	0	0	0	0	1	0	0	2	0	0	1	1	0	0	1	0	1	0	1	0	0	0	1	0
ENST00000260970.3	0	1	0	0	1	1	0	1	1	0	1	0	0	1	1	0	1	1	1	0	0	0	0	1	0	0	1	1	1	0	1	0	1	0	1	1	1	2	1	0
TCONS_l2_00008016	0	1	0	0	0	0	0	0	0	0	0	0	0	0	0	0	0	0	0	0	0	0	0	0	0	0	2	0	0	0	0	0	0	0	0	0	0	0	0	0
ENST00000268171.3	0	0	0	0	0	1	0	0	0	0	0	0	0	0	0	0	0	0	0	0	0	0	0	0	0	2	0	0	0	0	0	0	0	0	0	0	0	0	0	0
TCONS_l2_00008015	5	3	4	17	1	19	5	8	3	14	11	8	10	21	3	10	4	6	10	6	1	4	0	10	8	14	13	5	3	15	11	8	10	18	4	10	10	6	4	2
NM_012296	0	1	0	1	0	0	0	0	0	0	0	0	0	0	0	0	0	0	0	0	0	0	0	0	0	0	0	0	0	0	0	0	0	0	0	0	0	1	0	0
NM_012294	4	7	11	10	9	8	9	4	20	9	10	5	4	5	5	5	6	10	15	2	15	3	10	5	6	4	3	10	6	7	7	7	17	6	14	8	12	21	13	9
NM_206920	1	0	1	0	1	1	0	0	1	0	0	0	1	0	1	2	1	1	1	1	0	1	1	2	0	0	1	1	0	0	0	0	1	1	1	0	1	3	1	1
NM_012292	0	0	1	0	0	0	1	0	1	1	0	0	0	0	0	0	0	0	0	0	1	2	2	1	0	0	0	1	0	1	0	0	0	0	0	1	1	9	1	0
NM_012293	9	6	27	7	16	4	8	2	6	11	10	3	8	5	4	12	15	20	15	6	12	8	12	26	7	15	10	38	4	10	3	9	8	11	6	26	15	63	30	4
NM_012290	2	1	1	3	2	2	3	4	3	1	2	1	2	1	2	1	3	3	1	4	1	2	3	2	1	1	6	3	2	3	5	1	1	2	2	1	3	2	5	3
NM_012291	1	1	2	1	1	0	0	1	0	1	4	1	1	2	0	1	1	1	1	2	0	1	2	1	1	1	0	1	0	2	0	1	0	1	1	1	1	2	1	0
NM_206914	0	0	0	0	0	0	0	0	1	0	0	0	1	0	0	2	0	0	0	0	1	0	0	1	0	0	2	1	1	0	0	0	0	0	1	0	0	2	0	0
ENST00000216366.4	1	1	0	1	0	1	1	0	0	1	0	1	0	0	1	0	0	0	0	0	0	0	0	1	0	0	0	1	0	0	1	0	0	1	0	0	0	2	1	0
TCONS_l2_00023627	0	0	1	0	0	0	1	1	2	2	2	2	0	1	0	0	2	1	2	0	1	0	1	1	0	1	0	0	0	0	1	0	0	1	2	0	1	4	2	2
NM_206915	0	0	8	4	3	3	0	2	0	1	2	1	3	2	3	0	1	6	0	2	2	2	3	9	0	1	3	3	0	2	1	0	2	2	0	10	8	19	6	1
NM_206917	0	0	8	4	3	3	0	2	0	1	1	1	3	0	3	0	1	6	0	2	2	1	2	9	0	1	3	3	0	1	1	0	2	2	0	10	8	17	5	1
NM_012287	1	1	1	2	1	1	1	2	2	2	1	1	1	3	7	1	1	1	1	2	1	3	1	5	1	2	3	3	1	1	1	1	1	1	1	2	2	6	1	1
NM_012288	1	1	1	1	2	1	4	3	1	1	0	1	2	1	1	2	1	2	1	1	1	3	3	1	2	2	1	1	3	3	1	1	1	2	3	1	3	1	1	0
NM_000259	1	1	1	1	1	2	1	3	1	1	1	1	1	1	1	1	2	3	1	1	1	1	1	7	1	0	1	1	1	1	0	1	1	1	3	1	1	4	1	1
NM_000256	2	2	9	1	1	2	4	1	4	1	1	0	2	5	2	0	3	3	3	3	4	4	2	11	3	0	2	15	1	3	1	5	2	2	1	3	13	31	19	1
NM_000255	2	1	9	1	2	1	5	1	3	2	1	2	2	4	0	3	2	3	2	3	3	1	2	11	2	1	1	4	1	1	1	1	1	2	2	3	3	14	7	0
NM_001080398	1	3	1	2	2	1	1	1	4	1	2	1	2	1	1	2	1	3	2	1	1	2	1	3	1	1	4	5	1	3	1	2	4	1	2	2	5	7	1	1
ENST00000256720.2	0	0	1	0	1	0	0	1	2	0	0	0	0	0	0	1	0	1	0	0	1	0	0	1	1	0	1	0	0	0	0	0	0	0	1	1	0	1	0	1
NM_000254	1	1	11	1	3	1	1	6	6	3	4	1	7	3	3	5	5	2	7	2	1	8	8	7	2	4	1	2	1	3	1	3	3	5	3	3	3	11	9	3
NM_001080395	0	0	0	0	0	0	0	0	0	0	0	0	0	0	0	0	0	0	1	0	0	0	0	0	0	0	0	0	0	0	0	0	0	0	0	0	0	0	0	0
NM_001080396	0	1	3	1	0	0	1	1	1	3	0	0	1	1	1	0	1	1	1	0	0	1	0	1	1	0	1	1	0	0	1	1	0	2	1	2	1	1	1	1
NM_001584	11	12	43	19	21	9	18	9	20	41	43	9	18	40	5	18	35	25	34	14	18	14	11	39	14	17	28	44	8	6	11	13	34	28	42	12	34	74	42	21
NM_012241	1	2	1	4	1	0	0	0	1	3	2	2	1	2	1	2	2	0	0	2	1	2	1	1	1	0	2	1	0	1	0	1	2	0	1	1	2	2	2	2
NM_001080393	1	1	1	3	0	0	0	2	0	1	1	1	0	0	0	1	0	1	1	0	1	1	1	2	1	0	1	1	0	0	0	0	1	0	0	0	1	1	1	0
NM_001080394	1	1	1	10	1	7	10	1	1	1	1	1	3	1	2	1	2	2	2	1	1	1	1	1	1	9	1	13	1	6	2	9	1	1	1	1	14	1	1	1
ENST00000358230.3	4	4	4	1	0	4	4	6	6	0	4	2	5	5	0	6	3	2	3	3	4	2	4	19	1	0	7	2	2	4	4	3	1	11	7	5	6	9	1	2
NM_012242	0	1	2	0	0	1	0	0	0	3	1	0	4	0	0	1	0	0	1	0	0	1	0	1	1	0	0	2	0	1	0	0	1	0	1	5	4	4	1	1
NM_001080391	1	1	1	3	1	1	1	1	1	1	1	2	1	3	1	1	2	1	1	1	1	0	1	1	2	1	2	1	1	1	0	0	1	1	1	1	2	1	2	2
NM_001080392	0	0	0	1	0	0	0	0	0	0	0	0	0	0	0	0	0	0	0	0	0	0	0	1	0	0	0	0	0	0	0	0	0	0	0	0	0	1	0	0
ENST00000440005.2	0	0	0	0	0	0	2	0	0	0	0	0	0	0	0	0	0	0	0	0	0	0	0	0	0	0	0	0	0	0	0	0	0	0	0	1	0	0	1	0
NM_012238	0	1	2	2	2	0	0	0	3	1	1	0	1	1	1	1	1	1	2	0	1	1	1	4	1	0	1	2	3	1	0	0	1	1	2	1	1	6	1	1
NM_012239	0	1	5	1	3	1	0	0	0	1	0	0	2	0	1	1	2	2	0	0	1	1	2	1	0	1	2	4	0	0	0	2	0	1	0	1	1	2	0	1
NM_014899	5	9	24	8	12	1	6	5	9	12	6	1	8	13	2	19	17	10	14	7	8	7	9	25	10	6	10	14	2	8	3	6	9	14	16	12	10	38	30	4
NM_012237	2	0	1	1	1	0	0	0	1	0	0	0	2	1	0	0	0	1	1	0	1	0	0	2	1	0	2	1	1	2	0	0	0	0	0	1	2	1	1	0
NM_012235	2	1	1	3	1	0	2	1	3	2	2	1	2	1	1	1	3	2	2	2	1	1	1	4	2	3	2	1	1	2	1	4	1	1	4	2	1	3	2	1
ENST00000361539.4	0	0	1	0	0	0	0	0	0	0	0	0	0	0	0	0	0	0	0	0	0	0	0	1	0	0	0	0	0	0	0	0	0	0	0	0	0	0	0	0
NM_014895	35	34	44	42	38	34	51	37	27	19	31	23	1	39	41	31	34	33	37	26	26	43	27	32	23	55	46	26	35	33	25	48	25	37	40	1	46	2	26	1
NM_012232	8	7	16	6	6	12	7	4	3	6	5	1	5	8	3	10	16	13	3	8	8	19	9	53	6	5	12	10	2	3	4	9	1	18	6	17	15	54	24	6
ENST00000442415.2	2	4	3	7	3	1	5	2	4	2	3	2	3	3	0	3	3	7	2	2	2	5	4	11	8	1	2	3	3	4	1	2	1	5	2	5	5	13	8	2
NR_024872	1	0	2	3	6	3	2	2	0	2	4	8	4	2	1	1	6	1	4	3	1	4	3	13	5	0	5	0	1	2	3	1	0	6	2	3	5	4	3	3
NM_000263	0	0	2	1	1	0	0	0	0	2	1	0	1	0	0	0	1	0	1	0	2	0	1	1	0	0	0	0	0	0	0	0	0	1	0	1	2	2	2	0
NM_000262	2	0	1	3	1	5	1	1	5	1	2	4	3	0	1	2	1	5	3	3	4	0	3	1	3	4	5	4	5	3	5	2	3	1	5	5	10	1	3	1
ENST00000312814.5	2	0	9	4	2	3	4	3	5	7	7	4	5	11	1	6	7	5	1	1	2	6	1	8	7	2	2	7	0	3	0	2	3	5	9	4	10	13	5	4
NM_000249	0	0	1	1	1	1	1	1	1	1	1	1	2	0	2	1	0	1	1	1	0	2	1	3	0	3	1	1	1	0	0	2	1	1	2	1	1	3	3	1
NM_000248	6	13	9	16	9	2	12	11	4	10	11	3	14	8	5	10	11	13	5	9	8	11	10	50	8	9	10	13	3	13	4	7	9	9	8	11	13	36	17	6
ENST00000594708.1	0	0	0	0	0	0	0	0	0	0	0	0	0	0	0	0	0	0	0	0	0	0	1	0	0	0	0	0	0	0	0	0	0	0	0	0	0	0	0	0
NM_000246	0	0	0	0	0	0	0	0	0	0	0	0	0	0	0	0	0	0	0	0	0	0	0	0	0	0	0	0	0	0	0	0	0	0	1	0	0	0	1	0
ENST00000379237.1	0	2	1	1	2	2	3	0	2	2	2	1	1	4	1	1	1	1	3	1	2	1	1	1	1	2	1	3	1	1	0	2	1	2	5	1	1	1	1	1
NM_000244	0	0	0	0	0	0	0	1	1	0	0	0	0	0	0	2	0	0	0	1	0	0	0	0	1	0	0	0	0	0	0	0	0	1	0	1	1	2	0	0
ENST00000439502.2	0	0	0	0	0	0	1	1	0	0	0	0	1	0	0	0	0	0	0	0	0	0	0	0	0	0	0	0	0	1	0	0	0	0	0	0	0	0	0	0
NM_012231	1	1	1	1	1	1	1	1	1	1	1	1	1	1	1	1	1	1	1	5	1	1	1	1	1	1	1	1	1	1	2	1	1	4	1	2	1	9	1	1
NM_014892	7	17	31	23	10	2	18	11	24	12	26	9	23	25	7	11	33	19	18	12	10	15	14	51	19	20	28	22	16	12	2	16	24	27	25	19	32	55	39	9
NM_014891	0	0	0	0	0	0	0	0	0	0	0	0	0	0	0	0	1	0	0	0	0	0	0	0	0	2	0	0	1	0	0	0	0	0	0	0	0	0	0	0
ENST00000505455.1	0	0	0	1	0	0	0	0	0	0	1	0	0	0	0	0	0	0	0	0	0	0	0	0	0	0	0	0	0	0	0	0	0	0	0	0	0	0	0	0
ENST00000422391.2	4	14	9	10	15	10	8	2	5	9	11	1	7	12	3	8	6	8	4	6	2	7	7	16	7	6	14	5	5	5	1	13	7	13	6	7	8	18	12	4
NM_014889	1	2	3	1	1	1	1	1	1	1	2	0	1	2	2	1	1	1	0	1	1	1	1	12	2	1	1	2	0	0	0	1	0	0	0	1	0	9	2	1
NM_012228	0	0	1	2	2	0	1	0	0	0	1	1	0	0	1	0	1	0	1	1	3	1	0	1	0	0	0	0	1	1	0	1	0	2	0	1	1	5	4	0
NM_012225	1	0	3	3	0	0	1	0	0	1	0	0	0	1	0	2	4	0	1	0	1	0	6	3	0	2	1	0	1	0	0	1	0	3	0	5	2	11	3	1
NM_014888	1	0	1	0	2	0	1	3	0	2	2	1	1	6	0	1	0	1	2	0	2	1	1	1	3	2	2	0	0	1	0	2	2	4	4	1	2	4	4	3
ENST00000586247.1	0	0	0	0	0	0	0	0	0	0	0	0	0	0	0	0	0	0	0	0	0	0	1	0	0	0	0	0	0	0	0	0	0	0	0	0	0	0	0	0
NM_014887	6	5	18	16	7	3	10	9	12	13	15	9	9	26	1	8	7	7	11	6	6	6	8	21	10	11	16	6	5	4	5	11	17	18	19	10	13	29	13	6
ENST00000481138.1	0	1	1	1	2	1	0	0	3	2	3	0	0	1	0	2	2	1	1	0	1	0	1	3	0	1	2	2	1	1	0	1	1	2	0	1	1	4	2	0
NM_014886	0	0	3	1	1	0	1	0	1	0	1	0	1	0	0	1	1	1	0	0	0	0	1	3	0	1	1	1	0	0	0	0	0	1	0	0	2	1	5	0
NM_014885	0	2	1	1	2	2	1	5	2	2	1	1	3	2	1	4	1	1	1	1	2	1	1	2	1	2	4	1	1	1	2	1	2	4	1	3	2	1	2	2
NM_014883	1	2	1	1	3	1	1	1	1	2	1	1	2	1	1	1	1	1	1	1	1	4	2	2	1	1	2	1	2	1	1	1	1	1	4	1	1	4	1	1
NM_000252	1	1	0	0	1	0	0	0	2	2	1	1	1	1	0	1	1	2	1	1	1	0	0	1	1	0	0	0	2	0	1	0	1	1	1	3	0	2	0	0
NM_000251	2	2	4	4	1	1	1	1	1	2	4	1	2	3	1	2	5	2	2	2	4	2	2	8	1	3	3	2	1	1	0	2	1	1	4	2	2	10	7	1
NM_000250	0	0	0	1	0	0	1	0	0	0	0	0	0	0	1	0	0	0	0	1	0	0	0	0	0	0	0	0	0	0	0	0	0	0	0	0	0	0	0	0
NM_012229	8	5	10	9	7	2	6	6	2	3	6	2	6	4	1	5	7	11	7	4	12	3	5	18	7	2	4	14	3	8	7	2	7	6	7	5	7	31	12	5
ENST00000316534.4	0	1	0	0	0	0	0	0	0	0	0	0	0	0	0	0	0	0	0	0	0	1	0	2	1	0	0	0	0	0	0	1	0	0	1	0	0	1	1	0
ENST00000428286.1	0	0	1	0	0	0	0	0	1	0	0	0	0	0	1	0	0	0	0	0	1	1	1	0	0	0	0	0	0	1	0	0	0	0	0	0	0	2	3	0
NM_001190821	0	0	1	0	0	0	0	0	0	0	0	0	1	0	0	0	0	0	0	0	0	0	0	1	0	0	0	0	0	0	0	0	0	0	0	0	0	1	0	0
ENST00000366922.1	1	1	5	1	2	1	1	1	1	2	4	1	1	4	1	3	1	1	4	3	8	2	4	2	2	1	1	3	0	4	1	3	1	3	6	1	1	8	6	1
NM_000276	1	1	2	1	1	2	1	1	1	2	2	1	2	2	1	2	2	2	2	1	1	2	2	4	2	5	1	1	1	1	1	1	2	7	1	0	1	2	4	2
NM_000275	2	0	1	2	2	2	1	1	0	0	2	5	2	5	7	3	1	1	3	2	0	3	1	3	12	16	7	2	3	4	6	2	3	3	1	5	2	3	1	0
ENST00000497757.1	0	0	1	1	1	0	1	0	1	1	1	0	1	0	0	0	0	1	1	1	0	0	1	0	0	0	0	0	0	0	0	0	0	0	1	0	0	0	1	0
NM_012262	1	0	2	1	1	1	1	1	1	2	3	0	1	1	1	1	1	1	2	0	0	2	2	3	1	0	1	2	0	1	1	2	1	2	1	0	1	5	0	1
NM_012260	1	1	2	1	3	1	1	0	1	1	1	1	1	1	1	1	1	0	0	1	1	0	1	1	0	0	1	0	0	1	1	2	1	1	1	1	0	3	1	0
ENST00000420124.1	0	1	0	1	0	0	0	0	0	0	0	0	0	0	0	0	1	0	0	0	0	0	0	2	0	0	0	0	0	0	0	1	0	1	0	1	0	3	0	0
ENST00000328703.7	0	1	0	0	0	0	1	0	0	0	0	0	0	0	0	0	0	0	0	0	0	0	1	0	1	0	0	0	0	1	0	0	0	0	0	0	0	1	0	0
NM_012257	0	1	3	1	1	2	1	1	1	2	1	1	1	4	1	4	1	2	3	2	3	3	1	5	2	0	4	4	1	2	2	2	1	4	1	1	5	12	1	1
NM_012254	1	0	0	1	0	0	1	1	1	1	0	1	0	1	1	0	0	1	0	0	1	0	0	0	0	0	0	0	0	0	0	0	0	0	0	1	1	1	0	0
NM_012255	2	3	3	3	3	1	1	1	2	1	1	5	1	3	1	1	1	1	2	2	1	2	1	1	1	1	1	2	1	3	2	3	1	3	3	1	3	6	2	1
NM_000285	1	1	2	1	1	0	2	1	1	1	0	1	1	3	2	1	1	1	0	1	3	0	2	1	2	0	1	1	2	1	1	1	3	0	1	2	1	1	2	1
NM_000283	0	0	0	0	0	0	0	0	0	0	0	0	0	0	0	0	0	0	0	0	0	0	0	0	0	0	0	0	0	0	0	0	0	0	0	0	0	1	0	0
NM_000282	2	9	8	11	14	1	15	7	5	18	16	4	6	12	3	7	13	12	12	8	7	9	8	15	11	8	11	10	5	9	8	10	14	14	14	6	10	21	12	2
NM_000281	0	1	2	2	3	1	0	0	0	1	1	0	1	3	0	0	0	2	0	1	0	1	2	5	2	0	0	2	0	1	0	0	1	1	1	1	2	10	1	1
ENST00000455915.2	0	2	1	0	1	0	0	0	0	1	1	0	0	0	1	1	3	1	3	1	1	1	1	1	1	0	1	1	0	0	0	0	1	0	1	0	1	6	0	0
NM_000265	0	0	0	1	1	0	0	0	0	0	0	0	0	0	0	0	0	0	0	0	0	0	0	0	0	0	0	0	0	0	0	0	0	0	0	0	0	0	0	0
NM_001080383	11	15	16	21	15	7	10	12	7	12	10	9	9	10	5	15	25	35	6	18	14	19	12	56	17	16	19	16	4	13	7	7	11	28	18	24	26	27	29	6
NM_012250	0	0	1	0	0	0	0	0	0	0	0	0	0	0	0	0	0	0	0	0	1	0	0	0	0	0	0	0	0	0	0	0	0	0	0	0	0	0	0	0
ENST00000424459.3	2	1	3	2	1	1	1	3	3	6	3	3	4	4	3	3	1	1	2	3	1	6	1	8	1	3	3	6	3	1	4	2	2	1	2	1	6	2	6	3
NM_181093	0	0	2	2	0	1	2	1	3	1	2	0	1	1	0	1	1	1	0	0	0	1	2	2	0	1	4	0	0	1	2	1	1	2	2	0	3	1	0	3
NM_012249	0	0	0	0	0	0	0	0	0	0	0	0	0	0	0	0	0	0	1	0	0	0	0	0	0	0	0	0	0	0	0	0	0	0	0	0	0	0	0	0
ENST00000403834.3	5	0	2	2	1	0	6	2	2	2	3	3	1	5	0	4	3	1	1	1	3	3	1	6	3	0	0	3	3	1	1	1	1	2	1	7	2	4	4	0
NM_012247	2	2	1	2	1	0	1	0	1	1	0	1	0	1	1	0	3	1	3	0	1	1	1	7	1	1	1	3	1	1	0	0	1	2	1	2	1	4	6	1
NM_012245	1	1	1	0	1	0	1	1	1	0	1	1	0	1	0	1	1	1	0	1	1	0	1	2	1	4	2	2	2	1	1	1	0	2	0	1	1	1	1	3
NM_012243	0	1	1	2	1	0	1	1	0	1	1	0	0	1	1	1	1	1	1	0	1	0	0	0	1	0	1	1	1	0	0	1	1	1	1	0	0	3	1	1
ENST00000432884.2	2	2	1	0	0	0	2	0	0	1	0	0	0	0	0	1	1	0	0	1	0	0	0	1	1	0	3	2	1	0	0	1	0	0	0	0	1	8	4	1
ENST00000538618.1	2	1	1	2	1	1	1	1	0	1	4	0	2	0	1	1	1	1	3	2	0	1	3	1	1	1	1	0	0	3	0	1	2	1	1	1	1	2	4	1
NM_012244	0	1	1	1	1	0	1	0	0	0	0	0	0	0	1	0	1	0	0	0	1	1	1	1	1	1	0	2	0	1	0	1	0	0	1	1	0	1	1	0
NM_000274	1	0	1	1	0	1	0	1	0	0	1	1	0	0	0	4	1	2	0	1	0	0	1	2	0	0	0	0	0	0	0	0	1	1	0	1	0	3	1	0
ENST00000358746.2	1	7	12	7	5	2	4	3	3	3	13	1	2	11	2	5	5	8	4	5	4	4	8	14	7	3	8	3	1	4	2	4	8	6	8	8	10	21	10	3
ENST00000286648.5	0	0	2	2	2	1	1	0	1	2	0	1	1	1	0	0	0	1	0	1	0	0	2	2	2	0	1	0	1	0	0	1	1	0	0	0	1	2	0	0
NM_000273	0	0	0	0	0	0	0	0	0	0	0	0	0	0	0	0	2	0	0	0	0	0	0	0	0	0	0	0	0	0	0	0	0	0	0	0	0	2	0	0
NM_000272	0	1	0	0	0	0	0	0	0	0	0	0	0	0	0	0	0	0	0	0	0	0	0	1	0	0	0	0	0	0	0	0	0	0	0	0	0	0	0	0
NM_000271	0	1	1	1	1	1	1	3	2	1	1	0	0	1	1	2	1	2	2	1	0	2	1	2	1	1	1	3	1	0	1	0	1	1	1	1	5	2	3	1
NM_000270	0	0	0	1	1	1	0	0	0	0	1	1	0	0	0	1	0	0	0	0	0	0	0	0	1	0	0	0	0	1	1	0	0	0	0	1	0	0	0	0
NM_000216	1	2	2	0	1	1	1	5	1	1	3	2	2	0	1	2	0	1	2	2	0	0	2	1	1	2	0	2	3	1	1	0	0	0	0	2	0	1	3	1
NM_000215	1	1	0	1	0	0	1	0	0	0	0	0	1	0	0	0	0	0	1	1	0	0	0	1	0	0	0	1	0	0	0	0	1	0	0	0	0	2	1	0
NM_000214	7	2	4	1	2	2	1	6	1	1	4	3	2	1	0	4	2	2	6	3	1	3	2	2	3	3	1	3	3	5	2	1	1	1	1	1	2	2	1	3
NM_000213	0	0	0	0	0	0	0	0	0	1	0	0	0	1	0	1	0	0	1	0	0	1	0	0	1	0	0	0	0	0	1	0	0	0	0	0	0	2	0	1
NM_000212	0	1	0	1	1	0	1	1	0	0	1	0	0	0	0	0	0	2	0	1	2	1	0	1	0	0	3	0	1	0	1	1	1	0	0	1	2	1	1	0
NM_001190848	0	0	0	0	1	0	0	0	2	0	0	0	0	1	0	0	0	0	1	0	0	0	1	0	0	0	0	1	0	0	0	0	0	1	0	0	0	2	0	0
NM_000211	1	0	0	0	0	0	0	0	0	0	0	0	0	0	0	0	0	0	0	0	0	0	0	0	0	1	0	0	0	0	0	1	0	0	0	0	0	0	0	0
ENST00000299667.4	0	0	2	1	1	1	1	0	0	1	1	0	0	2	0	0	2	2	0	2	0	0	0	2	0	0	2	1	0	0	0	0	0	1	0	0	0	0	0	1
ENST00000480887.1	0	0	2	0	1	0	1	0	0	0	2	0	0	0	0	2	1	0	0	2	0	0	0	1	0	0	0	0	0	0	0	1	0	1	1	0	1	1	1	0
NM_000210	2	3	15	5	6	4	2	3	7	3	3	4	2	2	2	2	6	3	3	3	6	6	1	4	4	3	6	16	2	2	1	3	5	2	3	8	4	11	12	1
NM_001540	6	10	16	13	8	1	5	15	5	11	8	7	13	11	4	7	12	17	11	12	7	7	11	61	17	2	19	16	2	10	1	18	3	13	5	22	19	61	36	2
NM_014860	0	0	2	0	0	1	0	0	0	0	0	0	0	0	0	0	0	0	1	0	0	0	0	0	0	0	0	0	0	0	0	0	0	0	0	0	0	0	0	0
NM_001541	1	2	5	0	1	0	0	3	1	1	3	1	2	2	1	7	3	7	2	3	4	4	3	9	1	2	3	4	3	1	2	4	1	2	2	13	3	25	15	2
NM_002872	0	0	2	0	0	0	0	1	0	0	0	0	0	0	1	0	0	0	0	0	0	0	0	0	0	0	0	0	0	0	0	0	0	0	0	0	0	0	0	0
NM_001542	0	5	12	3	8	0	5	4	6	3	2	4	2	7	1	5	6	3	5	2	3	2	3	15	5	5	2	12	0	2	2	4	5	4	8	1	7	25	21	2
NM_002873	0	0	1	0	0	0	0	0	0	1	0	0	0	0	0	0	1	1	0	0	0	1	0	1	0	0	0	0	0	0	0	0	0	0	0	0	1	0	0	0
NM_002874	1	1	10	1	4	3	2	0	3	2	5	1	0	5	2	2	4	4	2	2	1	1	3	8	5	2	1	4	2	2	3	2	4	4	3	2	6	12	1	1
NM_001543	0	4	4	2	3	1	2	1	1	1	1	0	3	5	1	1	2	2	1	2	1	2	1	5	1	2	2	2	1	3	1	0	1	2	2	1	4	1	4	0
ENST00000304984.5	0	0	0	0	0	0	0	0	0	0	0	0	0	0	0	0	0	0	0	0	0	0	0	0	0	0	0	0	0	0	0	0	0	0	0	1	0	0	0	0
NM_002875	0	0	2	0	0	0	0	1	1	0	1	0	0	0	0	0	1	0	0	0	1	0	0	0	1	2	0	1	0	0	0	1	0	1	0	1	1	1	0	0
NM_001545	0	2	3	4	0	1	1	0	2	2	3	0	2	1	1	0	1	1	1	0	0	4	3	3	0	0	4	3	0	0	3	2	3	1	2	1	0	4	4	0
NM_002877	6	11	17	17	12	11	29	22	20	30	30	11	13	27	24	20	32	13	28	6	15	12	10	32	8	11	23	35	11	8	8	13	31	17	35	10	24	47	32	20
NM_000218	0	0	0	0	0	0	0	0	0	1	1	0	1	0	0	0	0	0	2	1	0	1	0	0	2	2	0	0	0	0	0	1	0	1	1	0	0	2	0	0
NM_001546	0	0	0	0	0	0	0	0	0	0	0	0	0	0	1	1	0	0	0	0	1	0	0	0	0	3	0	0	0	0	0	0	0	0	0	0	0	0	1	0
NM_014857	8	3	9	8	6	5	12	3	4	7	10	4	3	12	2	7	10	3	9	6	6	6	6	9	10	6	6	12	3	4	4	5	9	8	15	5	12	13	13	4
NM_014856	0	2	2	2	2	1	1	3	1	2	1	0	0	2	0	3	3	1	1	3	1	1	2	6	1	1	1	1	2	1	0	1	2	1	3	1	2	2	3	1
NM_014855	1	0	0	0	0	1	1	0	1	0	1	0	0	0	1	0	0	1	1	0	2	1	1	2	1	0	1	1	1	2	0	0	0	1	0	0	3	4	1	0
NM_014853	7	3	10	3	3	7	2	1	1	4	4	4	2	7	1	3	7	4	6	3	3	2	4	22	6	4	5	5	2	3	2	1	1	9	2	12	8	23	12	3
NM_014851	2	0	0	0	0	0	0	2	1	2	0	0	0	1	0	1	0	1	1	1	2	1	2	2	1	0	2	0	1	0	0	2	1	0	2	0	2	6	6	0
NM_002880	2	5	4	8	3	1	8	3	4	2	3	1	4	3	1	3	6	5	2	2	2	5	4	11	7	2	1	5	4	4	2	2	3	5	2	3	4	9	7	2
NM_002881	1	1	3	3	1	1	3	1	1	1	1	0	1	1	0	1	1	1	2	2	2	1	1	2	4	0	1	3	1	0	2	2	1	2	2	2	1	2	1	1
NM_014850	0	1	0	0	0	0	0	0	1	2	1	0	1	0	2	0	0	0	0	0	0	0	0	0	1	0	0	1	0	0	0	0	1	1	2	0	1	1	0	0
ENST00000529198.1	0	0	0	1	0	0	0	0	0	0	0	0	0	0	0	0	0	0	0	0	0	0	0	0	0	0	0	0	0	0	0	0	0	0	0	0	0	0	0	0
ENST00000393356.1	4	2	4	1	5	2	1	2	2	3	1	1	1	4	1	1	4	2	1	1	1	2	1	4	6	1	3	3	5	0	1	3	5	1	1	2	3	1	2	1
NM_001190850	3	5	1	1	1	1	1	3	5	1	4	1	2	3	1	1	4	6	4	1	2	2	2	7	2	2	3	1	1	2	1	2	5	5	3	2	2	10	4	4
NM_014859	0	1	0	1	1	0	2	1	2	0	0	1	1	0	0	0	3	0	0	0	0	1	0	1	1	0	1	1	0	0	0	1	1	3	1	0	0	0	1	0
NM_014858	0	1	0	0	0	0	0	0	0	1	0	0	0	0	0	0	0	0	1	0	0	1	2	0	0	1	1	0	0	0	0	0	0	0	0	0	0	0	0	0
NM_001537	5	3	1	5	2	0	4	3	2	1	6	2	8	3	0	2	2	6	6	9	6	4	1	1	5	2	3	4	2	5	1	0	1	4	4	1	1	5	1	0
NM_002868	0	0	1	1	1	0	0	0	0	1	0	0	0	1	1	2	0	1	2	1	1	1	0	3	0	2	0	1	1	1	1	1	0	2	1	2	3	2	4	0
ENST00000350796.3	35	1	6	1	10	6	3	60	1	1	16	4	23	37	2	20	1	33	7	39	24	58	2	55	19	1	86	3	1	18	1	7	9	35	23	1	9	14	8	2
NM_002869	1	0	2	1	2	1	2	1	1	0	3	2	1	1	1	1	1	1	1	1	1	1	1	3	1	3	4	1	1	3	3	1	2	1	2	1	1	2	2	1
NM_001539	2	0	4	7	3	4	3	4	3	1	4	6	3	4	1	5	4	8	4	3	1	2	4	11	7	2	7	10	4	1	0	3	3	2	4	3	5	19	16	0
NM_000202	0	1	0	2	1	0	1	2	0	0	0	0	0	2	1	0	0	1	0	0	0	1	0	1	0	0	0	1	0	0	1	0	0	0	0	1	0	0	0	1
ENST00000427458.1	0	0	1	0	1	0	2	0	0	0	0	0	0	0	1	1	1	0	2	0	1	0	1	0	0	0	1	1	1	0	0	0	1	0	0	0	1	1	1	2
NM_000201	0	0	0	0	1	0	0	0	0	0	0	0	0	1	0	0	0	0	0	0	1	0	0	0	1	0	1	0	0	0	0	0	0	0	0	3	0	0	1	0
NM_181079	0	0	0	0	0	0	1	1	0	0	0	0	0	0	0	0	0	0	0	0	0	0	0	0	0	0	0	0	0	0	0	0	0	0	0	0	0	0	0	0
ENST00000556440.2	2	0	1	3	2	1	1	0	2	2	1	1	4	2	1	1	1	2	2	0	1	3	1	1	2	1	1	3	1	1	0	0	1	1	1	2	4	5	1	1
NM_002860	1	0	1	0	1	0	1	0	2	1	0	0	1	1	1	1	1	1	0	3	1	1	1	1	1	0	1	0	1	1	2	0	1	2	1	1	1	6	1	0
NM_001530	1	1	1	1	2	3	4	2	2	2	1	1	1	4	1	3	1	4	2	5	2	4	1	1	6	1	3	1	1	1	3	1	2	2	5	2	2	3	1	3
NM_002862	25	33	35	32	31	22	21	8	26	11	20	20	22	41	17	48	40	66	23	37	32	34	26	172	43	20	34	39	14	34	18	21	21	32	30	39	40	125	83	16
NM_001531	0	0	0	0	0	0	0	0	1	0	0	0	0	0	0	0	0	1	0	0	0	1	0	0	0	0	0	0	0	0	0	0	0	0	0	0	0	0	0	0
NM_002863	2	1	1	0	1	0	0	1	1	1	2	1	1	2	0	2	1	1	2	2	1	1	2	3	0	1	2	1	2	0	0	1	2	0	0	1	2	14	3	1
NM_001532	1	1	1	0	1	0	1	0	1	1	0	0	0	1	0	1	2	0	0	1	1	1	0	3	0	0	1	2	0	0	1	1	0	0	1	0	2	5	1	0
NM_181077	0	0	1	1	0	0	0	0	0	0	2	1	0	0	0	0	0	0	1	0	0	0	0	0	0	0	0	2	0	0	1	1	0	2	2	2	0	0	0	0
NM_001533	1	3	3	1	1	2	1	2	3	2	1	1	2	1	3	2	1	3	2	1	2	1	2	4	2	2	2	4	3	1	1	2	1	4	2	2	2	4	3	1
ENST00000303296.4	6	3	4	4	3	3	4	1	10	6	8	1	0	5	2	5	3	10	4	8	5	1	3	13	2	0	8	3	2	4	4	0	8	6	6	8	7	13	9	5
ENST00000321867.4	0	1	3	1	1	0	2	3	1	4	3	2	3	4	1	0	4	2	1	2	1	2	2	1	2	0	1	1	3	4	0	1	3	1	1	1	0	1	2	0
NM_002864	0	0	0	1	0	2	0	0	0	0	0	0	0	0	0	0	0	0	0	0	0	0	0	0	0	0	0	0	0	0	0	0	0	1	0	0	0	0	0	0
NM_000208	4	3	1	2	5	1	3	1	2	2	4	3	1	1	3	3	1	1	1	5	3	2	1	2	1	1	1	3	1	1	2	3	1	1	3	2	4	4	2	1
NM_002865	0	0	2	0	1	1	1	1	1	1	1	1	1	1	1	2	2	1	4	2	1	0	0	1	0	1	1	1	0	1	3	0	1	0	2	2	1	1	1	0
NM_002866	1	1	0	1	0	0	0	0	0	1	0	0	0	0	0	0	0	1	0	0	1	0	0	0	0	0	0	1	1	1	0	0	0	0	1	0	0	0	0	0
ENST00000257575.4	0	1	3	0	0	0	3	1	1	1	1	0	1	1	0	1	2	3	0	0	1	3	0	1	1	3	0	1	0	1	0	0	1	2	2	0	2	1	0	0
NM_002867	0	0	0	0	0	0	0	0	0	0	1	0	0	0	1	0	0	0	0	0	0	0	0	0	0	1	0	1	0	0	0	1	1	0	1	1	0	1	0	0
NM_014846	1	1	2	1	1	1	1	1	2	1	1	1	1	1	0	3	2	3	3	1	1	1	0	5	1	6	1	1	2	1	1	1	0	1	0	1	3	3	5	2
ENST00000508693.1	0	1	1	1	0	0	0	0	1	1	2	1	1	2	0	1	3	2	1	0	1	2	0	1	0	0	0	0	0	1	0	0	1	1	2	1	1	3	1	1
NM_014845	1	1	1	1	1	2	1	0	1	1	1	0	1	0	1	1	2	0	0	0	1	2	0	1	1	3	1	1	1	0	1	0	1	1	1	0	1	4	1	1
NM_014844	1	1	3	1	1	0	3	1	2	1	1	1	2	1	4	5	2	5	4	2	2	1	1	5	1	2	3	1	0	3	2	2	0	2	1	2	2	2	1	1
NM_014841	0	0	0	0	0	0	0	1	0	0	0	0	0	0	0	0	0	1	0	0	0	0	0	0	0	1	0	0	0	0	0	0	0	0	0	0	0	0	1	0
NM_014840	4	6	4	10	16	0	5	8	3	4	4	4	9	11	3	11	8	14	3	6	4	11	8	33	10	6	6	8	3	2	4	4	11	15	8	18	6	30	18	4
NM_002870	0	1	1	2	1	1	0	1	0	0	0	0	0	2	0	0	1	2	0	1	0	0	1	3	1	1	0	1	0	1	0	0	0	0	0	1	1	6	0	0
ENST00000338821.5	1	1	1	1	1	0	0	1	1	1	2	1	1	1	1	1	1	3	1	0	1	1	1	1	1	0	1	1	1	1	0	1	3	1	0	1	1	1	1	1
NM_014848	0	0	1	0	0	0	2	2	0	0	0	1	0	0	0	0	1	0	0	0	0	1	0	0	0	0	0	0	0	0	0	1	0	0	0	0	0	1	0	0
ENST00000470610.2	0	0	0	1	0	1	0	6	0	1	0	1	0	0	1	1	0	1	1	0	0	0	0	0	0	0	0	0	0	0	0	0	0	0	0	0	0	0	1	1
ENST00000267102.8	0	0	0	0	0	0	0	0	0	0	0	0	0	0	1	0	0	0	0	0	0	0	1	0	1	0	0	0	0	0	0	0	0	1	0	1	1	3	0	0
NM_014847	1	1	6	2	1	93	2	220	2	1	3	105	4	1	1	71	1	1	33	2	1	2	19	3	3	3	1	19	37	2	95	2	1	93	4	2	1	6	2	1
NM_000238	1	1	2	0	1	0	2	1	0	0	0	0	1	1	0	2	3	3	1	3	1	2	0	5	1	0	1	4	0	1	0	1	1	1	1	1	6	1	4	2
ENST00000370455.3	2	1	5	1	1	2	1	1	1	1	1	0	1	1	1	1	1	1	3	1	3	2	1	1	1	1	1	2	4	1	1	1	1	1	2	2	1	2	2	1
NM_000234	2	1	2	1	1	1	1	2	1	2	1	1	1	1	1	1	1	0	2	1	1	2	2	1	2	1	1	1	0	1	0	1	2	2	2	1	2	2	2	1
NM_000231	0	0	3	1	0	0	0	1	0	0	1	0	0	1	1	0	0	0	0	0	0	0	0	3	1	0	0	1	1	0	0	0	0	2	0	1	0	0	0	0
NM_002893	2	1	6	1	2	4	1	1	1	1	1	3	1	3	0	1	2	5	2	3	2	4	1	7	2	4	2	3	0	3	1	2	1	2	1	3	3	6	2	1
NM_002894	2	1	1	1	2	2	1	1	2	1	3	1	3	1	1	1	2	3	1	2	2	1	1	4	4	2	2	3	1	1	1	1	2	2	1	2	2	6	4	1
NM_014881	1	1	1	1	0	0	0	1	0	0	1	0	1	0	0	0	0	1	1	0	0	0	0	1	1	0	0	0	1	1	0	0	0	1	1	1	0	1	1	1
NM_002895	2	1	1	1	3	1	0	1	1	1	1	2	2	2	1	2	5	1	2	2	2	2	1	2	3	6	1	3	1	2	3	1	2	3	3	2	4	2	7	2
NM_001164496	146	30	123	353	21	535	206	254	55	137	156	176	329	1805	33	307	424	324	196	154	10	253	8	134	143	395	232	125	93	235	260	134	189	450	351	262	255	1	211	80
NM_002896	1	1	1	1	2	1	2	1	1	3	1	2	1	1	1	2	3	1	2	1	3	1	1	4	3	1	2	2	1	1	1	1	7	2	2	2	3	2	3	1
NM_001566	1	2	0	1	2	0	0	1	3	1	1	0	0	1	2	1	4	1	4	1	1	1	0	4	0	0	1	1	2	2	0	1	0	4	1	1	2	6	2	0
NM_002897	0	3	10	2	0	1	2	2	5	8	3	1	3	1	1	1	5	1	2	0	1	0	1	6	2	2	3	3	2	2	1	3	4	2	2	0	4	5	1	1
NM_002898	1	1	3	3	2	0	2	1	3	0	1	1	0	1	0	3	3	5	2	4	0	1	2	6	2	5	2	1	1	1	2	0	2	2	1	1	2	3	1	1
NM_001567	1	1	1	1	1	1	1	1	2	1	1	2	1	1	0	1	1	1	1	1	1	3	2	4	1	0	1	1	1	3	1	1	1	3	1	1	2	4	2	0
NM_001568	5	2	9	7	6	3	6	3	2	7	7	6	10	8	2	5	10	10	6	8	3	6	2	24	7	6	10	4	1	2	3	7	2	12	4	12	4	21	14	3
NM_002899	0	1	0	0	0	0	0	0	0	0	0	1	0	1	0	0	1	0	2	0	1	0	0	0	0	0	0	0	0	0	0	0	0	0	0	2	0	3	0	0
NM_001569	1	2	7	1	0	2	2	1	3	0	2	1	3	5	1	2	0	6	2	4	3	1	1	1	2	0	2	1	1	1	2	0	3	1	2	2	4	1	1	0
NM_000239	0	0	0	1	0	0	1	0	0	0	0	0	1	0	0	0	0	1	0	0	0	0	0	3	0	0	0	0	0	0	0	0	0	4	0	0	0	0	0	0
NM_012216	0	0	0	2	1	1	1	0	0	0	0	1	0	1	2	0	0	1	0	1	1	0	0	0	0	0	0	2	0	0	0	0	0	0	2	1	1	1	0	0
NM_014878	2	1	1	1	2	1	1	1	2	1	3	1	2	2	1	1	3	1	4	1	0	1	1	4	1	1	1	2	3	1	2	1	1	2	1	1	2	3	1	1
NM_014877	2	4	7	4	1	1	2	1	2	1	3	1	2	3	1	1	5	2	3	1	2	5	2	5	4	3	2	3	3	1	3	1	2	2	5	3	4	7	4	6
NM_012214	1	0	4	1	2	1	2	0	0	3	3	1	1	4	9	4	2	2	2	1	1	1	0	3	1	0	2	1	1	2	1	1	2	4	2	5	2	2	0	0
NM_012215	2	4	5	9	3	2	5	1	3	2	5	4	2	3	0	4	6	8	2	4	4	4	1	21	9	3	7	4	6	4	3	1	4	5	9	6	11	22	10	2
NM_014876	0	2	2	1	3	0	3	0	1	1	1	0	1	0	3	2	2	4	3	1	2	5	2	13	1	1	1	0	3	0	0	1	0	4	1	3	3	5	8	0
NM_014875	4	1	1	1	1	0	1	1	1	1	1	1	1	1	0	1	1	1	1	1	1	1	3	1	1	2	1	3	0	3	1	1	1	3	1	1	1	1	2	1
NM_014874	9	4	7	3	7	1	4	8	1	1	2	5	8	1	1	3	1	7	2	4	1	6	6	13	18	5	1	6	1	2	1	3	1	4	2	1	5	10	5	1
NM_012213	0	1	1	0	1	1	0	1	1	1	0	1	1	2	1	0	2	0	0	3	1	2	2	0	0	4	2	2	0	1	0	2	0	0	1	1	1	3	2	0
NM_194356	0	1	2	0	1	2	3	2	1	1	1	0	1	0	1	1	1	1	3	1	1	1	1	1	1	1	2	1	1	1	1	1	1	1	2	2	2	1	1	0
NM_001570	0	0	1	0	0	0	2	0	0	1	0	0	0	1	1	0	0	0	1	0	0	0	0	0	0	0	0	0	1	0	0	0	1	0	0	0	0	0	0	0
NM_014873	1	1	4	1	1	1	1	1	3	1	1	1	1	3	1	2	2	1	2	0	1	2	1	2	1	1	1	1	2	1	0	1	1	1	1	2	1	2	2	1
NM_001199201	0	0	0	0	0	2	0	2	0	1	0	0	0	1	1	0	0	0	2	0	0	0	0	0	0	1	1	1	0	0	0	0	1	1	0	0	0	0	0	0
ENST00000556573.1	0	0	0	0	0	0	0	0	0	0	0	0	0	0	0	0	0	0	0	0	0	0	0	0	0	0	0	0	0	0	0	0	0	0	0	0	0	0	1	0
NM_000240	1	0	1	0	0	1	0	1	1	0	0	0	0	0	1	1	1	0	1	0	0	1	1	1	1	0	0	1	0	0	1	0	1	1	0	1	1	0	0	0
ENST00000409840.3	0	1	0	0	1	1	0	1	0	1	1	1	0	0	0	0	1	0	0	0	0	0	0	1	0	0	1	0	0	0	2	1	1	3	1	0	0	2	1	1
ENST00000466398.1	0	0	3	0	1	0	1	0	0	0	1	0	0	0	1	0	0	1	1	2	0	0	0	0	0	0	0	3	0	0	1	0	1	1	0	0	4	1	0	2
NM_001199207	1	1	4	3	2	1	2	0	1	1	1	1	2	1	1	2	3	1	1	1	1	1	1	6	1	0	1	2	2	1	1	1	1	1	2	1	2	2	2	1
ENST00000524142.1	1	0	1	0	0	0	0	0	0	0	0	0	0	0	0	0	0	0	0	0	0	0	0	0	0	0	0	0	0	0	0	0	0	0	0	0	0	0	0	0
ENST00000367630.3	0	1	0	2	2	0	0	1	1	0	1	0	1	2	1	2	0	2	1	1	3	3	0	3	2	0	0	2	0	0	0	1	2	3	1	2	5	1	0	1
NM_001199209	0	0	0	0	0	0	0	0	0	0	1	0	0	1	5	0	0	0	0	0	0	0	0	0	0	0	0	0	0	0	0	0	0	0	0	0	0	0	1	0
NM_012219	0	0	1	0	0	0	0	0	0	0	0	0	0	3	0	1	1	0	0	0	0	0	0	2	0	0	0	0	0	0	0	0	0	0	0	0	0	1	1	0
NM_000227	0	0	0	0	0	0	0	0	0	0	0	0	1	0	0	0	0	0	1	0	0	0	0	0	0	0	1	0	1	0	0	0	0	0	0	0	0	1	0	0
NM_001559	0	0	0	0	0	0	0	0	0	0	0	0	0	0	0	1	0	0	0	0	0	0	0	0	0	0	0	0	0	0	0	0	0	0	0	0	0	0	0	0
ENST00000503650.1	0	0	0	0	0	0	0	0	0	0	0	0	0	0	0	0	0	1	0	0	0	0	0	0	0	0	0	0	0	0	0	0	0	0	0	0	0	0	0	0
ENST00000219476.3	1	1	7	3	5	2	3	2	2	1	3	3	1	3	2	2	1	4	1	6	3	3	0	4	3	3	3	2	3	2	3	4	4	1	1	1	3	7	3	2
ENST00000397412.3	0	0	4	2	1	0	1	0	0	0	3	1	1	4	1	2	8	6	2	2	5	1	10	3	4	1	4	1	4	0	3	2	4	4	7	2	6	4	2	2
NM_000224	0	1	1	1	2	0	0	1	1	2	3	0	1	0	0	1	2	1	1	1	1	1	1	1	1	0	1	1	1	0	0	1	1	1	1	2	1	6	5	1
NM_000222	1	2	1	0	1	0	1	0	2	1	1	0	1	1	3	3	1	1	1	3	2	1	1	3	2	1	0	1	0	1	1	1	1	1	3	1	1	1	0	0
NM_001008938	6	5	6	4	7	5	12	24	11	1	4	1	5	5	4	3	3	5	2	4	3	6	4	13	5	10	8	2	3	7	1	2	3	7	3	10	6	7	11	1
NM_000221	1	0	0	0	0	0	0	0	0	0	0	0	0	0	0	1	0	0	0	0	0	0	0	1	0	0	0	0	0	0	0	0	0	0	0	0	0	0	1	0
NM_001551	1	2	1	3	3	0	3	2	0	1	1	3	2	2	1	0	1	2	1	4	4	2	1	2	2	2	1	1	1	4	3	3	1	3	1	1	1	1	1	3
NM_002882	393	30	242	530	135	1	357	96	59	262	342	462	831	392	118	293	275	207	300	175	72	338	107	369	317	175	447	1	381	1	393	373	427	515	382	372	436	228	267	15
ENST00000288078.6	0	0	0	0	0	0	0	0	1	0	0	1	0	0	0	0	0	0	0	0	0	0	0	0	0	0	0	0	0	0	0	0	0	0	0	0	0	0	0	0
NM_001552	3	1	5	4	4	0	5	2	1	3	1	0	4	2	1	3	3	5	3	3	6	5	2	23	2	4	5	6	0	3	6	1	1	1	4	10	5	15	11	1
NM_002883	4	1	2	3	2	1	1	1	5	2	2	1	2	2	1	1	1	4	1	1	1	2	1	7	2	1	2	3	0	3	1	2	2	1	2	1	2	11	5	2
ENST00000248272.3	0	1	1	1	0	1	1	1	1	0	1	0	0	0	0	2	0	2	1	1	1	1	2	1	0	0	1	1	1	1	0	1	0	1	1	1	1	1	1	2
NM_001554	0	1	0	1	0	0	1	0	1	0	1	0	1	0	0	0	1	1	1	0	0	0	0	3	0	0	0	1	0	0	0	0	0	0	1	0	1	5	1	1
NM_002887	1	0	1	2	1	1	4	1	1	2	2	1	1	1	0	1	4	1	1	3	1	1	0	1	4	2	2	2	1	2	1	1	2	1	1	1	1	2	1	1
NM_001556	0	0	1	0	0	0	0	0	0	0	0	0	0	0	0	0	0	0	1	0	0	0	0	0	0	0	0	0	0	0	0	0	0	0	0	0	0	0	0	0
NM_000229	0	0	1	1	2	1	0	1	1	1	1	1	0	0	0	1	1	2	0	1	1	0	2	0	1	1	1	0	1	0	0	0	2	2	1	0	0	1	0	1
NM_000228	1	0	0	2	0	0	2	0	0	2	0	0	0	1	2	1	0	0	0	0	0	0	0	1	0	0	1	0	1	1	0	0	0	1	0	0	0	1	0	0
NM_002889	0	0	0	0	0	0	0	0	0	2	0	0	0	0	0	0	0	0	0	0	0	0	0	0	1	0	0	0	0	0	0	0	0	0	0	0	1	1	0	0
NM_014868	1	4	1	2	9	1	1	1	3	2	3	1	1	1	1	1	1	1	2	1	1	1	1	2	1	1	1	7	1	3	1	1	1	1	2	1	1	4	1	6
NM_012205	0	0	0	0	2	0	0	0	1	0	0	0	0	1	0	0	0	0	0	0	0	0	0	1	0	1	1	1	0	0	1	0	1	0	0	1	0	1	0	1
NM_012206	0	0	0	0	0	0	0	0	0	0	0	0	0	0	0	0	0	0	0	0	1	0	0	0	0	0	0	0	0	0	0	0	0	0	0	0	0	0	0	1
NM_012203	1	2	2	2	3	2	4	2	4	3	1	1	0	2	3	2	1	2	2	1	1	1	1	4	4	1	2	2	2	1	2	1	0	1	2	3	3	4	4	2
NM_014866	5	2	9	5	4	2	1	2	1	4	5	1	0	4	4	4	7	6	5	3	7	4	4	14	7	2	4	10	0	1	4	3	1	6	5	6	7	27	4	3
NM_014865	1	1	6	4	2	1	1	3	3	1	1	1	3	3	1	4	6	2	3	6	2	1	1	4	1	49	2	1	1	1	1	1	1	3	2	2	1	2	2	3
NM_012204	3	1	7	1	4	1	5	6	2	5	5	3	12	9	1	3	5	7	1	6	7	4	3	10	2	9	9	3	3	4	2	1	5	7	6	6	10	17	7	0
NM_014864	1	3	2	1	2	1	1	0	1	1	1	2	1	1	1	2	2	3	3	1	1	1	1	5	8	5	1	3	1	1	1	2	2	3	1	1	1	1	4	2
NM_012201	0	1	2	4	0	0	0	0	1	0	0	1	0	0	0	0	4	0	1	0	0	0	0	6	1	0	0	0	0	0	1	3	1	1	0	1	1	5	1	0
NM_002890	1	2	1	1	5	1	3	4	2	1	3	1	1	5	0	1	3	3	8	2	2	1	1	1	2	2	1	3	1	1	2	1	2	4	4	2	4	5	1	2
NM_014862	1	1	0	1	0	1	2	0	1	1	1	0	1	3	1	0	0	3	2	3	1	1	0	1	1	0	1	2	1	1	1	1	2	1	2	2	1	1	2	1
NM_001560	0	0	1	0	1	1	1	1	1	2	0	0	0	1	0	0	1	2	1	1	0	1	1	3	3	0	2	0	0	2	1	1	2	1	1	2	1	4	1	0
NM_012200	2	1	0	0	0	1	0	0	1	1	0	1	0	0	0	2	0	0	0	0	0	0	0	1	0	0	1	2	1	0	0	2	0	0	1	0	2	1	1	0
NM_002892	1	0	1	1	2	0	1	1	2	2	1	1	3	1	0	6	2	2	1	1	1	2	0	1	2	1	2	1	1	2	0	1	0	2	2	1	2	1	2	1
NM_012207	1	2	12	2	4	2	4	2	3	3	5	3	2	5	1	1	9	2	3	9	3	1	1	10	3	1	3	2	1	3	0	3	4	1	6	3	9	17	10	3
NM_001190864	0	1	1	2	1	0	2	0	0	0	3	0	0	1	0	2	3	1	1	0	0	2	0	1	0	0	0	0	0	0	1	0	0	0	1	1	0	1	3	0
NM_001626	1	0	1	0	1	1	1	1	1	2	1	1	1	0	1	2	1	1	1	3	2	2	1	1	1	2	1	1	2	1	1	2	1	1	1	3	2	3	1	0
NM_002957	1	1	6	3	3	4	5	4	5	1	3	3	1	5	2	3	3	6	7	4	1	2	4	9	5	4	4	3	2	5	0	4	1	8	3	2	6	14	7	2
NM_001627	1	1	1	1	2	0	1	2	0	1	1	0	1	1	1	1	1	1	1	1	0	2	1	3	1	1	1	1	2	2	2	1	1	8	1	3	1	4	1	1
NM_002958	1	0	6	3	2	1	4	2	3	3	3	1	3	8	1	2	6	2	2	1	3	6	2	8	3	3	2	7	6	0	0	3	2	1	2	2	4	6	8	0
NM_002959	1	2	1	2	1	1	3	1	1	1	1	1	2	2	1	4	1	1	1	1	1	2	1	1	1	1	1	1	1	1	1	1	1	1	3	3	2	3	3	0
NM_001628	3	4	7	1	1	0	5	3	1	1	2	1	2	2	4	1	6	3	1	4	2	1	1	11	3	1	4	12	1	2	2	0	1	5	2	1	8	9	7	1
ENST00000175091.4	3	1	1	1	0	1	0	1	2	1	1	2	2	2	0	1	1	1	1	1	1	1	0	2	1	1	1	1	0	1	0	0	1	1	0	8	1	1	2	0
ENST00000341156.4	0	0	0	0	1	0	0	0	1	0	0	0	0	0	0	0	0	1	0	0	0	0	0	0	0	0	1	1	1	0	0	1	0	1	0	0	0	1	0	0
ENST00000209728.4	0	0	0	0	0	0	0	0	0	1	1	1	0	0	0	0	2	0	1	0	0	1	0	1	0	0	0	2	0	1	0	0	1	0	0	0	1	4	2	0
NM_002950	1	3	5	2	1	2	2	1	1	2	1	1	2	2	3	2	1	2	1	4	2	1	1	11	6	2	3	4	1	1	2	2	5	3	1	6	1	4	10	1
NM_002951	2	3	15	2	1	3	6	2	1	6	3	3	2	4	4	1	1	2	1	2	5	7	3	4	1	4	2	2	2	2	2	1	2	8	4	4	1	6	1	2
NM_001620	1	1	1	2	3	40	2	1	1	3	2	43	1	3	1	1	1	2	1	6	3	1	2	14	1	1	3	1	1	1	47	1	3	2	2	6	2	12	7	1
NM_001164595	0	0	0	0	0	0	0	1	1	0	0	0	0	0	2	0	0	1	1	0	0	0	0	0	1	0	0	0	0	0	0	0	0	0	0	0	1	0	1	0
NM_002952	623	222	334	889	427	473	989	437	110	162	215	444	899	408	180	257	284	286	325	364	131	470	141	358	538	687	651	320	396	551	505	512	445	676	616	636	572	240	316	56
NM_001622	0	4	0	0	0	0	2	1	0	0	0	0	0	0	1	0	0	0	0	0	0	0	1	0	0	0	1	0	0	0	0	0	0	1	0	0	0	0	0	0
NM_002953	0	0	2	0	0	0	1	0	1	0	1	0	0	0	0	1	0	1	1	0	1	1	0	2	0	0	0	1	1	0	0	0	1	0	0	1	2	3	1	0
ENST00000520545.1	0	0	2	1	0	0	0	0	1	0	0	0	1	0	4	0	0	1	1	1	0	0	0	0	0	0	0	1	0	0	0	1	0	1	0	0	0	0	0	1
NM_002954	0	0	1	0	0	1	0	0	0	0	0	0	1	1	0	0	0	1	1	1	0	0	0	1	1	1	1	1	1	0	1	2	0	1	1	0	0	0	0	0
NM_001624	0	0	0	0	0	1	0	1	0	0	0	3	1	0	0	1	0	0	1	0	0	0	0	1	0	1	1	0	0	0	1	0	0	0	0	1	1	0	0	0
NM_014933	1	3	3	2	2	4	6	1	1	1	6	2	2	3	1	1	2	2	1	1	7	1	1	4	9	2	3	13	1	1	1	2	6	1	3	5	1	11	5	3
NM_014932	0	0	0	0	0	0	0	0	0	0	0	0	0	2	0	0	1	0	0	0	0	0	1	1	1	0	0	0	0	2	0	1	0	0	0	0	0	1	1	1
NM_014931	4	1	5	8	3	4	3	10	3	3	11	3	4	4	1	6	6	3	6	4	1	3	2	2	1	1	5	5	1	4	2	3	15	1	3	1	4	11	12	1
NM_014930	0	0	0	1	1	1	0	0	0	1	0	0	0	1	1	3	0	1	1	0	1	0	1	3	0	0	1	1	0	0	0	0	0	1	0	1	0	3	0	0
ENST00000395384.4	0	0	0	0	0	0	0	0	0	0	0	0	0	0	0	0	0	0	0	0	0	0	0	0	0	0	0	0	0	0	0	0	0	0	0	0	1	0	0	0
ENST00000527524.2	0	0	0	0	0	1	2	1	0	1	0	1	0	1	1	0	1	0	0	0	0	0	0	0	2	2	0	0	1	0	0	0	2	0	0	0	1	0	1	0
ENST00000593711.1	0	0	0	0	0	1	0	0	0	0	0	0	0	0	0	0	0	0	0	0	0	0	0	0	0	0	0	0	0	0	0	0	0	0	0	0	0	0	0	0
ENST00000491389.1	0	0	0	0	0	0	0	0	0	1	1	0	0	0	0	1	0	1	1	0	0	0	1	1	0	0	1	1	0	0	0	0	0	3	0	1	0	1	0	0
NM_194330	2	4	2	3	1	2	5	4	1	1	2	4	1	1	1	3	1	4	1	1	2	1	0	6	3	5	1	5	1	1	2	2	5	2	5	0	3	6	2	0
ENST00000322349.8	0	1	1	1	1	1	1	2	1	1	2	1	1	1	1	1	3	1	1	2	1	1	1	1	2	2	2	1	1	1	1	4	1	1	1	1	3	3	1	1
NM_014939	2	2	4	3	2	1	1	3	1	2	1	2	1	1	1	1	2	1	3	2	2	2	1	1	2	2	1	1	1	4	1	2	1	2	3	3	1	2	3	1
NM_014938	0	0	2	0	0	0	1	0	1	1	0	1	0	1	0	1	0	1	1	0	0	1	0	3	0	0	1	1	1	0	1	0	0	1	1	1	1	1	2	1
ENST00000405141.1	8	4	16	14	11	7	7	5	12	13	17	6	6	25	2	6	10	7	10	7	6	2	6	14	7	17	13	8	5	4	3	8	11	13	17	8	16	23	15	9
NM_001199107	1	4	14	4	4	2	4	3	4	2	5	4	3	7	1	5	4	14	4	9	5	17	5	16	9	1	7	3	4	2	1	1	2	6	4	6	11	27	22	3
NM_014937	1	1	2	1	1	1	2	1	1	1	3	1	1	1	2	1	2	1	4	0	2	1	1	2	1	0	1	1	1	2	1	1	1	2	0	2	2	2	3	1
NM_014936	0	0	1	0	0	0	0	0	0	0	0	0	0	0	0	1	0	0	0	2	0	1	1	1	1	0	1	1	0	0	0	0	0	0	0	0	1	2	3	0
NM_014935	1	1	2	1	1	0	1	1	1	2	1	2	1	1	1	1	2	1	1	1	1	1	1	1	4	2	1	1	1	4	2	2	1	2	3	1	2	1	2	0
NM_002945	2	1	1	1	0	0	1	1	2	1	1	1	0	1	1	2	1	2	2	0	1	2	1	3	1	4	1	2	1	3	1	1	1	1	1	0	1	2	1	1
NM_002946	1	0	1	1	1	2	1	1	1	0	1	1	1	1	1	1	1	2	1	3	2	0	1	4	0	2	1	1	1	0	2	1	1	1	1	1	1	2	2	1
NM_001615	0	0	1	0	0	0	1	0	1	0	0	0	0	0	0	3	1	0	1	1	1	0	0	1	0	1	0	0	1	1	0	0	0	0	1	1	1	2	4	0
NM_002947	2	2	1	1	1	1	0	0	1	3	0	1	0	0	5	1	1	1	0	5	4	2	0	3	0	0	1	2	1	1	1	1	1	2	1	1	1	3	2	1
NM_001616	3	1	4	2	4	3	3	3	1	8	1	4	1	8	0	1	1	4	1	1	3	5	1	5	2	6	7	5	4	1	1	5	1	3	4	1	1	1	7	2
ENST00000503424.1	2	1	1	1	1	2	2	1	1	1	1	3	2	0	0	1	1	1	2	1	0	1	0	1	1	1	1	0	0	3	0	1	1	0	1	2	1	1	2	1
ENST00000535721.1	0	0	2	1	0	0	0	1	0	1	0	0	0	0	0	1	0	0	0	0	0	0	0	1	0	0	0	0	0	1	0	0	1	0	0	0	0	1	1	0
NM_001618	1	2	2	3	1	0	1	0	1	2	2	1	2	1	0	1	5	3	2	1	1	7	1	8	2	2	3	3	1	2	1	2	2	5	2	3	3	16	9	3
NM_002949	0	3	4	1	2	1	2	1	4	3	0	1	1	2	1	0	1	1	3	0	1	1	3	4	1	1	0	3	3	1	0	0	1	1	1	0	3	9	4	0
NM_001619	0	2	2	6	3	1	1	3	0	2	2	0	0	0	1	2	3	4	2	2	3	0	1	9	5	0	4	6	2	0	1	2	0	5	0	3	2	10	5	4
ENST00000463769.1	0	0	1	0	0	0	1	0	0	0	0	0	0	0	0	0	0	0	0	0	0	0	0	0	0	0	0	0	0	0	0	0	0	0	2	0	0	1	0	0
NM_002940	0	1	3	0	1	0	3	3	1	1	2	0	2	1	1	1	2	1	2	2	2	1	1	2	1	2	1	1	0	0	2	1	2	1	2	6	4	1	3	0
NM_002941	1	3	1	1	1	8	1	1	1	1	2	1	2	3	4	1	1	1	1	1	1	10	1	1	1	13	1	1	1	8	4	1	2	2	3	3	2	3	2	3
NM_002942	1	1	2	1	2	3	2	1	0	1	1	1	1	2	1	0	1	2	2	2	0	3	2	6	1	1	3	2	1	1	3	1	1	2	2	1	3	3	1	0
NM_001163257	0	0	1	0	1	1	0	1	0	0	1	0	0	0	0	0	1	0	0	0	1	2	0	0	0	1	0	0	0	0	1	0	1	0	1	0	0	1	1	1
NM_002944	0	0	0	0	0	0	0	2	0	0	0	0	0	0	0	1	0	0	0	0	0	0	0	0	0	0	0	0	0	0	0	0	0	0	0	0	0	0	0	0
ENST00000288912.4	0	0	0	0	0	0	0	1	0	0	1	0	1	0	1	2	0	2	0	0	0	0	0	0	1	0	0	1	1	1	0	1	0	1	0	1	1	0	0	0
ENST00000295448.3	0	0	2	1	1	1	1	0	0	0	2	0	1	0	0	1	1	1	2	0	0	0	0	3	1	2	2	0	1	0	1	0	1	3	2	1	0	2	1	0
ENST00000545128.1	0	2	1	2	1	0	1	1	1	1	5	1	1	2	12	1	1	1	2	2	1	1	3	2	2	1	4	1	1	1	1	1	3	1	1	1	2	3	1	2
ENST00000359686.2	2	1	3	3	3	0	1	2	3	2	3	3	3	3	2	2	6	2	2	1	0	1	2	4	0	1	1	3	2	1	1	1	7	5	2	2	3	9	0	0
NM_014927	0	2	1	2	1	1	1	2	1	2	3	0	1	1	1	2	2	1	2	2	1	2	1	2	1	2	2	1	2	0	1	1	3	2	1	1	1	1	1	1
NM_014925	4	3	6	3	4	1	2	2	1	1	4	1	1	2	1	0	3	9	1	1	2	1	1	11	0	0	2	1	0	4	3	1	4	3	2	1	0	8	6	1
NM_014924	1	2	1	1	2	2	1	1	1	1	1	0	1	0	0	1	3	2	1	1	1	3	2	7	1	1	3	1	1	2	1	4	2	3	1	5	2	4	3	2
NM_001190764	0	0	0	0	0	0	0	0	0	0	0	1	0	0	0	0	0	0	0	0	0	0	0	0	0	0	0	0	0	0	0	0	1	1	0	0	1	0	0	0
NM_002979	1	1	3	1	0	2	1	3	1	1	0	1	0	0	1	2	0	1	1	0	0	3	0	2	3	6	0	0	0	2	0	1	0	1	1	5	0	3	1	0
NM_000314	1	1	3	8	1	2	1	1	8	6	1	1	3	4	1	2	2	5	6	1	1	2	5	8	6	3	2	6	3	3	1	2	10	2	8	3	6	3	5	1
NM_001201965	1	4	1	1	1	1	3	1	4	2	3	1	1	1	1	2	2	4	6	1	1	1	1	3	1	1	1	4	2	6	3	0	1	2	6	1	7	2	6	1
NM_001164579	0	0	0	0	0	0	0	0	0	0	0	0	0	0	0	0	0	0	0	0	0	0	0	1	0	0	0	0	0	0	0	0	0	0	0	0	0	0	0	0
NM_000313	1	2	0	5	2	3	0	1	1	0	0	0	1	0	1	0	2	2	3	0	1	0	1	8	1	2	1	2	0	1	1	0	1	4	1	2	3	1	0	0
NM_001649	0	1	4	0	2	0	3	18	0	2	1	0	1	1	1	2	1	1	1	1	0	3	1	4	1	4	3	1	0	1	0	1	2	0	2	2	3	2	2	0
NM_000311	7	6	13	13	4	0	11	3	2	3	1	5	4	7	2	3	13	15	1	8	5	6	4	43	10	4	7	17	5	7	8	3	1	15	3	13	6	20	7	0
ENST00000262415.3	0	0	0	0	0	0	0	1	0	0	0	1	0	0	0	0	1	1	0	0	0	1	0	2	1	0	0	1	1	0	0	1	0	3	1	0	3	2	2	0
NM_000310	2	1	1	1	0	1	2	0	0	1	1	0	0	1	1	2	3	1	0	1	2	1	1	4	1	0	1	1	0	1	0	2	0	1	1	2	1	2	1	0
ENST00000292530.6	0	0	0	0	0	0	0	0	0	0	0	0	0	0	0	0	0	0	0	0	0	0	0	0	0	0	0	0	1	0	0	0	0	0	0	0	0	0	0	0
NM_001640	2	1	2	1	1	2	1	0	2	2	0	1	1	1	0	2	1	3	3	1	1	1	1	1	1	1	1	1	0	2	1	1	1	1	1	2	1	4	2	1
ENST00000335007.5	1	2	3	5	1	0	1	1	0	1	2	0	0	1	0	7	1	2	0	3	2	6	1	7	1	0	2	2	0	1	1	2	3	3	5	3	1	14	5	0
NM_002972	1	3	6	5	5	2	3	1	2	5	8	5	3	4	1	6	7	6	6	4	8	7	7	24	7	4	1	6	0	0	1	3	4	6	7	4	13	32	24	5
NM_001641	0	0	2	2	1	1	0	0	2	0	0	1	1	1	0	2	1	2	0	0	0	1	1	3	1	0	0	1	0	1	2	0	1	3	0	1	1	6	1	0
NM_001642	10	17	1	31	13	2	1	7	6	1	8	10	10	2	1	1	2	2	2	2	13	1	3	4	14	5	16	2	5	17	3	1	1	28	10	27	3	7	44	3
NM_002973	2	1	2	1	2	1	2	3	1	1	8	1	1	2	1	1	3	3	1	1	2	2	1	1	1	2	1	2	1	2	3	1	1	1	1	2	1	4	1	2
ENST00000313655.4	0	1	1	0	1	0	0	1	1	2	1	0	1	1	0	0	1	0	0	1	1	1	0	0	0	0	0	1	0	1	0	1	1	0	0	2	0	1	1	0
NM_001643	0	1	0	1	0	0	0	0	0	0	0	0	0	0	0	0	0	0	0	0	0	0	0	0	0	0	1	0	0	0	0	0	1	0	0	1	0	0	0	0
NM_002975	0	0	0	0	1	0	0	0	0	0	0	0	0	0	0	0	1	0	1	0	0	0	1	0	0	0	1	1	0	0	0	0	1	1	2	0	0	0	0	1
NM_002976	2	1	7	2	0	2	3	2	2	2	4	1	5	3	1	2	1	2	2	6	0	3	1	4	3	4	3	4	3	3	1	2	1	4	2	8	7	6	1	1
NM_001645	0	0	0	0	0	0	1	1	0	0	0	1	0	0	0	0	1	0	0	0	0	0	0	0	0	1	0	0	0	0	0	0	0	0	0	2	0	0	0	0
NM_002977	1	0	2	3	1	0	0	0	1	1	1	2	1	1	1	0	1	0	0	1	0	1	1	1	1	1	1	3	0	1	0	0	2	1	0	1	1	3	3	2
NM_194317	2	2	8	4	2	0	5	5	2	4	3	2	1	2	2	3	9	5	5	3	2	1	0	4	0	1	2	4	2	0	0	1	7	1	11	1	8	10	13	3
NM_014956	1	2	2	1	1	1	1	1	2	1	0	1	1	1	2	2	1	2	4	4	3	2	2	5	1	2	2	1	0	1	0	2	1	1	3	1	2	2	3	2
ENST00000323760.6	1	0	1	2	3	0	2	0	1	1	1	0	0	0	0	0	0	4	2	0	0	0	0	4	2	0	1	1	0	1	0	0	1	0	1	0	0	5	1	0
NM_014953	1	2	2	2	2	1	4	1	2	0	2	0	1	2	1	1	1	1	2	2	2	1	1	3	2	1	1	1	3	2	0	1	1	1	2	2	1	1	2	0
NM_194318	1	1	1	1	0	1	2	0	1	1	1	1	0	0	1	0	1	1	0	1	1	1	1	2	0	0	1	2	1	0	0	0	1	2	3	0	1	2	3	0
ENST00000264932.6	0	3	1	1	0	0	0	0	0	1	0	1	0	1	0	2	0	2	4	1	1	0	1	2	3	0	0	4	0	1	0	1	0	1	0	4	2	6	3	1
NM_194313	0	0	0	1	1	0	2	1	0	1	3	0	0	2	1	1	1	1	1	0	0	2	1	1	0	0	1	0	1	0	1	0	2	1	0	0	2	1	1	1
NM_014952	0	0	0	0	1	0	0	1	1	1	1	0	0	0	0	0	0	0	1	0	1	0	0	2	0	0	0	2	1	0	1	2	1	1	1	0	1	2	5	0
NM_014951	1	0	0	0	0	0	0	1	0	0	0	0	0	0	1	0	0	0	0	1	0	0	0	0	0	0	0	0	0	0	0	0	0	0	0	1	0	0	1	0
NM_014950	0	2	2	2	2	1	1	1	1	0	4	0	1	1	1	2	3	2	0	2	2	0	1	3	1	0	1	3	0	2	0	0	2	2	0	4	0	3	3	2
NM_194315	0	1	1	1	0	0	1	1	0	1	0	0	1	0	0	0	0	0	0	0	1	0	1	2	0	1	1	1	0	0	0	1	1	0	0	1	2	7	5	0
NM_194314	1	0	0	0	0	0	1	0	0	1	0	1	1	0	0	1	1	0	1	2	0	1	1	2	0	1	0	1	1	0	2	0	0	1	2	3	0	1	0	0
ENST00000577798.2	0	0	0	0	0	0	0	0	0	0	0	0	0	1	0	1	0	0	1	0	1	0	0	0	0	0	0	1	0	0	0	0	0	0	0	0	0	0	1	0
ENST00000283632.4	2	2	2	3	0	1	2	0	4	0	1	0	1	1	1	4	1	1	2	1	0	2	1	3	2	3	2	2	0	1	0	0	1	1	1	1	2	3	4	2
NM_014959	1	1	1	1	0	1	1	1	1	0	3	1	0	2	1	2	1	3	1	1	1	2	0	1	1	1	2	2	1	0	0	1	1	1	2	1	4	4	1	0
NM_014957	1	1	1	1	1	1	1	1	0	0	3	1	0	1	1	2	1	1	2	1	1	2	1	1	3	2	2	2	1	1	0	0	1	1	2	1	1	3	1	1
NM_001165899	1	0	0	1	0	4	1	7	1	2	1	1	1	4	0	1	2	0	0	2	0	1	2	2	1	1	1	0	1	1	0	2	0	1	1	2	3	0	2	0
NM_000304	0	1	2	1	1	1	0	0	0	0	1	1	0	0	1	0	0	2	1	1	1	1	1	2	0	0	2	1	0	1	0	0	0	0	0	3	1	1	1	0
NM_002967	0	2	0	1	0	0	0	0	0	0	0	0	0	0	0	0	0	0	0	1	1	0	0	2	1	2	0	1	0	0	0	0	0	0	0	2	0	9	0	1
ENST00000243389.3	0	0	1	3	0	0	0	3	2	0	1	0	0	0	4	1	1	1	1	2	0	0	0	2	0	0	2	1	1	1	0	1	0	0	0	1	3	3	1	1
NM_000303	0	0	1	0	0	0	1	0	0	3	3	0	0	0	0	1	3	0	1	0	1	0	0	1	0	0	0	1	0	0	2	0	0	2	1	0	1	1	1	0
NM_000302	1	1	5	1	1	0	1	3	1	3	2	0	1	2	1	1	1	2	5	1	1	1	1	2	1	1	3	2	1	3	2	1	1	3	2	3	3	14	1	4
NM_002969	0	0	0	1	1	0	1	0	0	0	1	0	0	0	0	2	1	0	1	1	1	0	0	0	0	0	1	1	0	0	0	0	0	1	0	1	0	2	1	0
ENST00000284509.6	1	0	1	0	1	0	1	0	0	1	2	0	0	1	3	0	1	2	1	1	1	0	0	1	1	3	1	1	0	1	0	1	1	1	1	1	2	1	0	1
ENST00000348628.6	0	0	1	1	1	0	0	0	0	0	0	0	0	0	0	0	0	0	0	0	0	0	0	2	1	0	0	1	0	1	0	1	0	0	0	1	0	1	1	0
NM_002964	3	0	0	1	0	0	0	0	0	0	0	0	0	0	0	0	0	0	0	0	0	0	0	0	0	0	0	0	0	0	0	0	0	0	1	0	0	0	0	0
ENST00000488206.1	0	1	4	0	0	0	1	0	0	0	1	0	0	0	0	0	1	2	0	0	0	1	0	5	0	1	1	2	3	0	2	1	1	2	3	3	1	2	0	0
NM_001633	0	1	0	0	0	0	0	0	0	0	0	0	0	0	0	0	0	0	0	0	0	0	0	0	0	0	0	0	0	0	0	0	0	0	0	0	0	0	0	0
NM_001634	1	3	6	2	1	4	3	3	2	1	1	1	1	1	2	1	1	6	2	1	7	1	6	1	6	6	1	1	1	1	2	4	7	6	6	1	1	9	7	4
NM_002965	1	0	0	1	0	0	0	0	0	0	0	0	0	0	0	0	0	0	0	0	0	1	0	0	0	2	0	0	0	0	0	0	0	1	0	1	0	0	0	0
NM_001635	1	1	1	2	1	2	1	1	1	1	0	2	0	1	1	1	1	2	3	0	1	2	1	1	1	0	2	1	0	1	0	0	1	1	1	2	1	1	1	1
NM_000305	2	4	4	6	4	2	3	2	5	2	5	1	2	2	0	4	9	5	5	5	6	6	1	6	2	3	9	8	1	2	1	4	2	10	6	7	2	16	6	0
ENST00000398253.2	2	2	4	1	3	1	4	3	1	1	2	3	2	3	0	1	2	2	1	2	2	2	1	2	3	3	3	4	3	2	2	3	3	6	3	3	1	3	2	0
NM_002966	0	0	1	0	0	1	0	0	1	0	0	0	0	0	0	0	0	1	1	2	0	1	0	0	2	0	0	0	2	0	0	0	0	2	1	3	0	1	1	0
NM_014945	2	5	8	7	2	4	17	5	8	2	8	4	7	5	15	7	5	9	1	2	6	5	11	5	8	5	4	2	10	11	3	7	4	15	9	7	4	3	2	3
NM_194328	2	1	4	3	1	4	6	2	1	1	2	2	4	1	1	3	1	5	1	1	3	2	3	6	3	5	1	2	1	1	1	2	1	2	6	1	3	8	2	1
ENST00000373586.1	1	1	1	0	0	0	1	1	0	1	0	0	1	0	0	2	1	3	1	0	0	3	2	4	2	0	0	1	0	1	0	0	0	0	1	0	0	8	1	0
NM_194329	0	0	0	0	0	0	0	0	0	0	0	0	0	0	0	0	0	0	0	0	1	0	0	0	0	0	1	0	0	0	0	0	0	0	0	0	0	1	0	0
NM_014941	1	1	7	0	1	1	5	5	2	1	3	1	1	1	4	1	3	1	1	1	2	3	1	3	2	2	2	1	5	2	1	2	1	1	2	2	4	5	4	3
NM_001199111	11	29	62	31	41	10	18	20	15	22	26	9	16	20	15	30	50	49	24	35	26	36	33	142	39	25	30	53	10	27	9	19	20	56	42	75	57	171	105	13
NM_194324	0	0	1	0	0	0	0	0	1	2	0	0	1	0	0	0	0	0	0	0	1	0	0	0	0	0	0	0	0	0	0	0	1	0	1	0	2	3	0	0
ENST00000463649.1	0	1	2	0	0	0	0	0	0	1	0	0	0	0	0	0	0	0	0	0	0	0	0	1	0	0	0	1	0	0	0	0	1	0	0	0	2	2	0	1
NM_194326	0	1	1	0	0	3	0	2	4	0	1	1	2	1	1	2	0	4	0	3	2	1	2	2	0	0	1	4	0	2	0	2	1	3	1	0	2	7	1	2
ENST00000409853.1	100	149	73	155	128	95	71	36	81	47	65	105	65	107	71	51	56	86	51	47	93	52	87	99	72	54	77	45	98	199	67	68	52	102	62	96	60	65	56	30
NM_194320	0	0	0	3	1	2	0	0	1	0	1	3	1	2	0	0	0	1	1	2	0	1	0	3	0	1	3	0	1	5	3	0	0	2	1	4	0	1	0	0
ENST00000337755.5	0	1	2	0	0	0	1	0	1	3	0	0	0	3	1	0	0	5	3	1	0	2	3	5	1	1	0	2	0	0	0	0	1	1	1	2	0	7	4	0
ENST00000452689.2	1	0	1	0	0	3	1	0	1	1	2	0	1	2	0	0	0	0	2	0	1	1	1	1	0	0	1	2	0	0	0	0	0	3	1	1	1	5	0	0
NM_014949	155	45	52	281	1	202	480	1	26	59	75	140	399	211	30	106	80	1	55	91	43	279	1	106	106	2	1	24	90	110	1	94	81	1	87	134	80	1	57	46
NM_014948	0	0	0	0	0	0	0	0	2	1	0	0	0	0	0	1	0	0	0	0	0	3	0	0	0	0	2	1	0	0	0	0	0	0	0	0	0	4	0	0
NM_014947	1	1	6	1	4	1	0	0	2	3	2	2	4	0	1	2	3	3	1	1	0	0	1	1	3	2	2	2	2	1	0	1	2	2	1	1	0	4	2	1
NM_014946	1	1	2	2	1	1	1	1	1	1	7	2	1	1	0	1	3	1	2	1	2	1	2	4	1	3	3	2	0	1	1	1	1	1	2	3	2	2	3	3
ENST00000433473.3	0	0	0	0	0	1	1	0	0	0	0	0	0	1	1	0	0	0	0	0	0	1	0	0	1	0	0	1	0	0	0	0	0	2	0	0	1	1	1	0
NM_002912	1	1	3	1	1	4	3	1	2	1	3	1	1	2	1	2	4	4	3	3	1	1	2	2	1	3	1	1	2	1	1	2	2	2	2	2	6	2	2	3
NM_002913	0	0	0	0	0	0	0	0	0	0	1	0	0	0	0	0	0	0	0	1	1	0	0	1	2	0	0	1	0	0	0	0	1	0	0	0	0	0	0	0
NM_002915	0	1	1	1	0	0	3	2	0	0	0	1	2	1	0	0	2	0	1	2	0	1	1	4	0	0	0	1	0	0	1	1	0	0	2	0	1	2	4	0
NM_002916	0	0	1	0	0	0	0	0	0	1	0	0	0	1	2	0	1	0	1	0	0	0	0	1	0	0	1	0	1	0	0	0	1	0	0	1	0	1	0	0
NM_002917	0	0	1	0	0	0	0	0	0	0	0	0	0	1	0	1	3	0	0	2	2	1	0	1	1	0	0	2	0	1	0	1	1	0	0	0	1	6	2	0
NM_182314	0	0	1	2	1	1	1	1	1	2	2	1	1	1	1	1	1	0	0	1	0	0	2	1	1	1	1	1	2	1	0	0	1	0	0	1	0	1	0	1
NM_002918	0	0	0	0	0	0	1	0	0	1	0	0	0	0	0	0	0	0	0	0	0	0	0	0	0	0	0	0	0	0	0	0	0	0	0	0	0	0	0	0
NM_002919	1	1	2	1	1	1	2	1	1	1	1	0	1	1	0	2	1	2	1	3	0	2	1	1	1	4	1	2	1	1	1	1	2	2	1	1	1	2	1	1
NM_001199140	0	4	2	2	1	0	1	2	0	0	4	0	3	2	1	1	1	2	1	1	0	2	0	3	4	0	1	3	0	1	3	1	1	3	1	1	3	3	2	1
ENST00000419234.4	0	1	2	1	1	1	1	0	0	0	0	0	0	2	0	1	2	0	1	1	0	0	0	1	1	2	1	0	1	0	2	0	1	2	1	0	2	1	1	1
NM_001199142	0	0	0	0	0	0	0	0	0	0	0	0	0	0	0	0	0	0	0	1	0	0	0	0	0	0	0	0	0	0	0	0	0	0	0	0	0	0	0	0
NM_002911	1	2	2	3	1	1	2	1	1	1	1	4	1	1	2	2	1	1	1	3	1	3	2	1	1	1	2	1	1	1	0	1	1	1	1	1	1	2	1	1
NM_001199148	0	0	0	0	0	1	0	0	0	0	0	1	0	0	0	0	0	0	0	0	2	0	0	0	1	0	0	0	0	0	0	0	0	0	0	0	0	0	0	0
ENST00000382004.3	1	1	2	1	1	1	3	3	2	1	1	4	1	1	1	2	2	1	2	3	1	2	1	1	1	1	1	1	1	1	1	1	2	2	1	1	1	4	1	1
ENST00000008527.5	0	1	1	1	0	0	1	0	0	0	0	0	1	1	1	1	2	1	1	0	2	1	0	1	0	2	3	3	1	0	0	1	1	0	2	1	1	1	2	2
ENST00000337995.3	0	1	0	1	0	0	1	0	0	0	0	1	1	0	0	0	1	0	1	0	0	1	0	0	0	1	2	0	0	0	0	0	2	2	0	0	0	2	0	0
ENST00000467460.1	0	0	0	11	1	0	1	2	0	1	0	3	2	1	0	0	2	7	0	6	1	2	0	11	0	0	9	1	0	1	1	0	2	3	1	1	1	3	1	1
ENST00000269500.5	1	0	2	0	0	0	1	0	1	0	0	0	0	1	1	0	0	0	0	0	1	0	0	0	0	0	1	0	0	0	1	0	1	0	1	1	1	1	0	0
ENST00000474353.2	14	15	17	14	5	5	13	1	7	4	6	5	5	4	4	3	6	11	5	0	2	10	2	25	7	4	8	4	10	11	10	3	5	23	6	7	6	8	13	3
NM_002901	0	0	0	1	0	1	0	0	0	0	0	1	0	0	0	0	0	0	0	0	0	0	0	0	0	3	0	0	0	0	0	0	0	0	0	0	0	1	0	1
NM_002902	1	0	1	0	3	1	0	1	1	1	0	0	0	0	0	2	1	1	1	0	0	1	2	2	0	1	4	1	1	0	1	0	0	1	0	2	0	8	2	0
ENST00000457346.2	0	0	1	0	1	0	1	1	2	0	0	0	0	1	1	0	0	0	1	1	0	0	0	1	0	4	0	0	0	0	0	0	0	1	0	1	1	1	0	0
NM_002906	1	0	2	2	1	1	1	1	1	1	1	1	0	0	1	0	0	1	2	0	1	1	1	1	0	2	1	3	1	1	1	1	2	1	1	1	1	3	4	1
NM_002907	0	1	0	1	1	1	0	0	3	1	2	3	1	1	0	5	3	1	2	2	1	3	2	2	1	1	3	2	0	0	0	0	0	1	0	2	2	5	1	3
ENST00000283645.4	0	0	1	0	0	0	0	0	0	0	0	0	0	0	0	1	1	0	0	0	0	0	0	1	0	0	0	0	0	0	0	0	0	0	0	0	1	0	1	0
NM_002908	0	1	0	1	1	0	3	0	0	0	0	1	2	2	0	1	1	0	1	0	1	1	0	2	0	0	1	0	1	1	1	1	0	1	0	0	1	1	1	1
ENST00000398027.2	0	0	0	0	0	0	0	0	0	0	0	0	0	1	0	0	0	0	0	0	0	0	0	0	0	0	0	0	0	0	0	0	0	0	0	0	0	0	0	0
NM_001163213	0	1	1	0	0	0	0	1	3	1	2	0	0	0	0	1	2	1	1	0	0	1	0	1	0	0	0	0	0	0	0	0	1	0	0	1	1	2	1	0
NM_194300	0	0	0	0	0	1	0	0	0	0	0	0	0	0	1	0	0	0	1	0	0	0	0	0	1	0	0	0	0	0	0	1	0	0	1	0	0	1	0	0
ENST00000409470.1	0	0	0	0	1	1	0	0	1	0	2	0	0	1	0	3	0	0	0	0	1	0	0	0	0	0	0	0	0	0	1	0	0	1	0	0	0	0	1	1
ENST00000555015.1	4	1	4	15	1	19	5	8	3	12	8	8	9	20	2	10	4	4	9	6	1	3	0	9	7	13	8	4	3	15	11	7	10	14	4	9	10	3	3	2
TCONS_00028471	0	0	0	0	0	0	0	0	0	0	1	0	0	0	0	0	0	0	0	0	0	0	0	0	0	0	0	0	0	0	0	0	0	0	0	0	0	0	0	0
NM_001605	1	1	2	2	2	1	1	1	2	1	1	1	3	1	2	2	2	1	2	2	1	2	1	3	2	1	2	2	0	1	1	1	1	2	2	3	1	1	2	1
NM_002936	0	0	0	0	0	0	0	1	0	0	0	0	0	0	0	0	0	0	0	0	0	0	0	0	0	1	0	0	0	1	0	0	0	1	0	0	0	1	0	0
NM_001164537	0	1	1	1	1	0	2	2	4	1	1	0	2	1	1	0	2	1	1	0	0	0	1	1	0	1	1	1	1	1	2	1	1	1	1	2	1	1	1	2
NM_001606	0	0	1	1	0	0	1	0	0	0	1	0	0	1	0	2	1	1	1	0	0	0	0	1	2	1	1	3	0	0	0	1	0	1	1	0	0	3	2	0
ENST00000373479.4	0	0	1	0	0	2	0	0	1	1	0	0	0	0	1	1	1	1	0	1	0	0	0	2	1	1	1	1	0	1	0	0	0	1	1	2	1	1	1	0
ENST00000520439.1	0	0	0	0	0	0	0	0	0	0	0	0	0	0	0	0	0	0	0	0	0	0	0	0	0	0	0	0	0	0	0	0	0	0	0	0	0	1	0	0
NM_002938	0	2	3	3	4	2	4	1	2	2	1	0	7	4	0	3	7	3	2	4	2	5	1	4	3	0	1	2	1	3	0	0	5	5	2	2	3	11	0	1
NM_001607	0	0	1	1	3	0	1	1	0	0	1	0	0	1	1	1	0	1	2	1	0	1	2	4	1	0	0	1	0	0	0	0	0	2	1	0	1	4	5	0
NM_002939	0	0	0	0	0	0	1	0	0	0	0	0	0	0	0	0	0	1	0	1	0	1	0	1	1	0	2	1	0	0	0	1	0	0	0	1	1	2	1	0
NM_001609	0	1	3	2	1	0	1	1	0	0	0	1	2	2	0	1	0	0	0	1	0	0	1	4	2	0	0	4	0	1	1	0	0	0	0	0	1	4	2	0
NM_001199161	1	1	1	1	1	2	1	3	2	2	2	0	2	2	1	0	3	1	3	5	2	2	3	3	1	2	2	2	1	1	1	2	1	3	1	1	3	7	2	1
NM_001199163	1	1	5	2	1	1	0	2	2	3	1	1	1	1	0	4	2	2	1	1	1	1	3	1	1	1	2	1	0	1	3	2	2	1	2	1	1	3	1	2
ENST00000255882.6	2	1	1	1	2	0	1	0	1	4	1	1	1	1	1	0	1	1	1	1	1	2	1	3	2	1	2	1	2	1	1	1	1	1	1	2	1	9	1	0
ENST00000317995.4	0	0	1	1	1	0	0	1	0	0	0	0	1	2	6	2	0	0	1	0	0	1	0	1	1	1	0	1	1	0	1	0	0	3	0	0	0	2	2	0
NM_001199160	0	1	0	0	0	0	0	0	0	1	0	0	0	0	0	0	1	0	1	0	0	0	0	1	0	0	1	0	0	1	1	0	0	1	0	0	0	2	0	0
NM_001032730	0	0	1	2	0	0	3	0	0	0	1	0	1	1	0	1	1	1	0	0	0	2	0	1	1	0	0	1	1	1	1	0	1	0	0	4	1	6	0	1
NM_014912	2	5	12	6	8	3	1	2	15	8	8	6	6	9	5	2	11	6	9	3	8	4	1	12	6	6	1	3	1	5	7	4	7	12	1	1	12	1	3	4
NM_014911	3	1	1	1	1	1	1	1	1	2	1	1	1	1	1	1	1	2	1	1	1	2	1	1	1	1	1	1	1	1	1	1	1	1	1	2	3	3	2	1
ENST00000479765.1	0	0	0	0	0	0	1	1	0	0	0	0	0	0	2	0	0	0	1	0	0	1	0	1	0	0	0	1	0	0	0	0	0	0	1	1	0	0	0	0
TCONS_00004496	0	0	0	1	0	1	0	0	0	0	0	0	0	0	0	0	0	0	0	0	0	0	0	1	1	0	0	1	0	0	0	1	0	0	0	0	0	0	0	0
NM_014918	2	1	10	2	6	1	4	2	4	5	2	0	2	1	2	3	4	4	2	5	1	5	2	8	1	4	2	9	2	2	1	2	2	3	1	2	5	18	10	1
NM_014916	8	5	24	11	9	5	5	4	9	6	5	0	8	12	9	11	13	17	7	3	11	9	11	34	12	1	11	29	4	3	6	5	8	11	7	12	18	40	28	6
ENST00000267116.7	1	1	2	0	1	0	0	0	0	2	1	1	0	0	1	1	1	1	0	1	1	3	0	5	1	0	2	0	0	0	0	0	0	1	1	3	1	4	1	0
NM_014915	1	1	1	2	1	1	1	1	1	1	3	1	2	1	2	1	1	1	1	2	3	1	1	2	2	2	1	1	1	1	1	1	1	2	1	1	1	1	1	3
NM_001044723	0	5	2	2	1	1	1	1	4	5	7	1	2	2	2	2	3	1	1	3	2	4	1	3	1	4	2	6	1	1	1	0	3	1	3	1	1	8	2	1
NM_014913	2	2	8	1	3	0	4	0	1	2	1	2	7	5	1	5	4	8	3	2	1	1	0	16	7	2	1	6	1	3	0	2	1	6	3	8	5	21	8	0
NM_002924	0	0	0	1	0	0	0	0	0	0	1	0	0	1	1	1	1	0	0	0	0	0	0	1	0	0	1	0	0	0	0	0	0	0	0	0	0	1	2	0
NM_002926	1	1	1	1	2	1	3	1	3	2	3	0	1	0	4	2	2	3	2	4	1	2	1	4	1	2	3	1	1	0	2	1	1	6	1	2	3	7	2	0
ENST00000514985.1	3	2	3	4	4	0	0	3	2	1	0	2	2	3	4	1	1	3	1	0	3	2	0	9	5	3	2	0	2	1	1	0	0	4	4	8	1	6	4	0
NM_014901	2	1	6	1	2	1	0	2	1	2	1	2	2	1	1	1	5	1	1	1	1	3	1	1	2	1	1	6	2	3	1	3	1	2	3	2	3	1	7	1
NM_014900	0	5	5	4	3	0	1	1	1	5	5	1	6	5	0	3	4	8	7	2	2	3	2	7	4	2	6	3	4	3	0	7	6	4	5	3	6	9	4	6
ENST00000425167.2	0	0	1	0	1	1	1	0	2	0	0	0	1	0	0	1	1	1	1	0	4	1	0	3	0	3	3	1	0	1	1	1	1	1	0	0	0	3	0	0
NM_001199156	0	0	0	0	0	0	1	0	1	0	1	0	0	2	0	0	2	0	0	0	1	1	0	1	0	0	0	1	0	0	0	1	1	0	0	0	0	1	2	0
NM_014909	1	2	1	1	0	1	1	0	1	0	1	1	1	1	1	1	2	1	1	1	1	1	1	1	3	1	0	3	0	0	1	1	0	2	1	2	1	1	1	0
NM_014906	0	0	1	3	1	1	1	1	1	0	1	0	1	0	2	1	0	1	1	1	2	1	0	1	2	3	1	1	1	1	0	0	1	0	2	0	3	4	3	0
NM_014905	2	3	14	2	1	1	1	3	4	4	6	1	3	4	1	2	4	1	11	1	1	6	1	10	2	2	3	5	3	1	2	2	10	2	8	3	10	7	4	3
ENST00000436267.2	0	1	2	0	0	0	0	0	2	0	1	0	0	1	0	0	0	1	0	1	0	0	0	1	0	0	1	0	0	0	0	0	0	0	0	0	0	1	0	0
[truncated: 38,230 more rows]
